# Supplementary material for: Integrated analysis of transcriptome, sRNAome and degradome sequencing provides insights into bacterial wilt resistance in potato
Source: BMC Plant Biol. 2025 Dec 5;26:52. doi: 10.1186/s12870-025-07768-0 (PMC12797843; doi:10.1186/s12870-025-07768-0)
Supplement: Supplementary file 2 — Supplementary Material 2. [file 12870_2025_7768_MOESM2_ESM.xlsx]

## Sheet: Sheet1
	Table S1 Detailed information of SP15-65 and CM804
Name	ID	Species	Scientific name	Collecting number	Country	Region	Location
SP15-65	CIP703541	S. phureja	Solanum phureja Juz. & Bukasov	CCC 4556	Colombia	Pasto	1.2166, -77.2666
CM804	CIP762476	S. commersonii	Solanum commersonii Dunal	URY 32	Uruguay	Aguas Dulces, Rocha, Montevideo	-34.2767, -53.7828
