# Supplementary material for: Integrated analysis of transcriptome, sRNAome and degradome sequencing provides insights into bacterial wilt resistance in potato
Source: BMC Plant Biol. 2025 Dec 5;26:52. doi: 10.1186/s12870-025-07768-0 (PMC12797843; doi:10.1186/s12870-025-07768-0)
Supplement: Supplementary file 3 — Supplementary Material 3. [file 12870_2025_7768_MOESM3_ESM.xlsx]

## Sheet: Sheet1
Name	Sequence	Purpose
Bio-stu-U6	GCTAATCTTCTCTGTATCGTTCC	Small RNA northern
Stu-miR166c-5p-BIO	CCTCGAGCCAAACAACATTCC
Stu-miR390-5p-BIO	GGTGCTATCCCTCCTGAGCTT
Stu-miR6022-BIO	TCCTGGATATTCTCCCTTCCA
StEF1α-qPCR-F	ATTGGAAACGGATATGCTCCA	RT-qPCR
StEF1α-qPCR-R	TCCTTACCTGAACGCCTGTCA
StPR1-qPCR-F	GGCATCCCGAGCACAAAAT	RT-qPCR
StPR1-qPCR-R	CTGCACCGGAATGAATCAAGT
StNPR1-qPCR-F	GCACTTGAATCGGCTTAGGG	RT-qPCR
StNPR1-qPCR-R	CAGTTGACGCTCTTCTGCTGTAT
StTIR1-qPCR-F	GATGAGGCTCTGTTGGCTAATG	RT-qPCR
StTIR1-qPCR-R	GGCAACTTTCTGGTCTCGTATC
StPDF2.5-qPCR-F	TTCACTTCACAAATGTTGATCCG	RT-qPCR
StPDF2.5-qPCR-R	ATATTCGTTACGGCAGACGAG
StFb15-qPCR-F	GGGATTGAAGCTGAAGGAGAAG	RT-qPCR
StFb15-qPCR-R	AGCAACCAACAGAGACAGATG
