# Supplementary material for: Integrated analysis of transcriptome, sRNAome and degradome sequencing provides insights into bacterial wilt resistance in potato
Source: BMC Plant Biol. 2025 Dec 5;26:52. doi: 10.1186/s12870-025-07768-0 (PMC12797843; doi:10.1186/s12870-025-07768-0)
Supplement: Supplementary file 4 — Supplementary Material 4. [file 12870_2025_7768_MOESM4_ESM.xlsx]

## Sheet: Sheet1
								Mapped to the DM genome (Solanum tuberosum v8.1)	Mapped to the CM804 genome (Solanum commersonii CM1.0)
Sample	Raw Reads	Clean Reads	Clean Reads Rate(%)	Raw Q30 Bases Rate(%)	Clean Q30 Bases Rate(%)	Raw GC percent(%)	Clean GC percent(%)	Mapped rate(%)	Unique mapping	Multiple mapping	Overall alignment rate
CM804-Mock-1	44881896	44307758	98.72	96.46	96.44	43.31	43.28	99.3	0.427848	0.567452	0.9953
CM804-Mock-2	43093002	41016920	95.18	97.12	97.04	43.84	43.72	98.8	0.418865	0.575035	0.9939
CM804-Mock-3	53680666	53678470	99.99	97.33	97.33	44.21	44.2	87.84	0.398548	0.597152	0.9957
CM804-UY031-1	45103238	44736914	99.19	96.6	96.58	43.55	43.54	96.5	0.41733	0.57617	0.9935
CM804-UY031-2	45180052	44836464	99.24	96.73	96.72	43.37	43.36	99.3	0.427343	0.568557	0.9959
CM804-UY031-3	40407404	39898584	98.74	96.67	96.65	44.21	44.19	98.9	0.416397	0.577803	0.9942
SP15-65-Mock-1	42405148	42044370	99.15	96.95	96.94	43.58	43.57	97.2	0.472296	0.415304	0.8876
SP15-65-Mock-2	42269182	41882320	99.08	96.01	95.99	43.51	43.49	97	0.472996	0.410504	0.8835
SP15-65-Mock-3	44719376	44699340	99.96	96.95	96.96	43.48	43.47	96.2	0.479493	0.419607	0.8991
SP15-65-UY031-1	54985516	54959384	99.95	96.81	96.82	43.84	43.83	95.4	0.462342	0.420558	0.8829
SP15-65-UY031-2	42434960	41774242	98.44	96.58	96.55	44.34	44.3	94.6	0.45458	0.42832	0.8829
SP15-65-UY031-3	43286486	42876570	99.05	96.66	96.64	44.43	44.41	95.8	0.456582	0.425818	0.8824
