# Supplementary material for: Integrated analysis of transcriptome, sRNAome and degradome sequencing provides insights into bacterial wilt resistance in potato
Source: BMC Plant Biol. 2025 Dec 5;26:52. doi: 10.1186/s12870-025-07768-0 (PMC12797843; doi:10.1186/s12870-025-07768-0)
Supplement: Supplementary file 5 — Supplementary Material 5. [file 12870_2025_7768_MOESM5_ESM.xlsx]

## Sheet: CM804-UY031-VS-CM804-MOCK
Transcript id	baseMean	log2FoldChange	lfcSE	stat	pvalue	padj	significant
DM8C06G20450.1	2759.83	-7.49447	0.42528	-17.6225	1.65661e-69	3.95815e-65	Down
DM8C06G20460.1	1283.5	-7.16201	0.416167	-17.2095	2.25488e-66	2.69379e-62	Down
DM8C01G45820.1	1166.12	-3.45669	0.311834	-11.085	1.48283e-28	8.85731e-25	Down
DM8C06G18400.1	1618.85	-4.94029	0.46052	-10.7276	7.55124e-27	3.60843e-23	Down
DM8C08G17830.1	423.187	-6.90472	0.690633	-9.99767	1.56025e-23	4.65989e-20	Down
DM8C10G19850.1	197.259	-3.95794	0.410211	-9.64855	4.98565e-22	1.32358e-18	Down
DM8C02G22070.1	248.355	-11.3838	1.24303	-9.15806	5.28411e-20	1.14776e-16	Down
DM8C02G32570.1	2105.29	-3.33297	0.374714	-8.8947	5.85757e-19	1.16629e-15	Down
DM8C03G29720.1	157.024	-10.7229	1.28404	-8.35091	6.77401e-17	8.99175e-14	Down
DM8C08G28720.1	438.217	-2.7616	0.332075	-8.3162	9.08282e-17	1.08508e-13	Down
DM8C02G08790.1	900.783	-2.96178	0.366608	-8.07887	6.53693e-16	6.79073e-13	Down
DM8C02G05040.1	8843.03	-2.21147	0.277502	-7.96921	1.59698e-15	1.58986e-12	Down
DM8C03G18600.1	634.805	-3.0891	0.417165	-7.405	1.31147e-13	9.79218e-11	Down
DM8C11G23350.1	3000.63	-4.69303	0.633389	-7.40939	1.26882e-13	9.79218e-11	Down
DM8C06G27260.1	1629.93	-2.20807	0.301453	-7.32475	2.39344e-13	1.73292e-10	Down
DM8C05G06620.1	4178.34	-2.21502	0.304657	-7.27051	3.58124e-13	2.51666e-10	Down
DM8C03G24520.1	356.01	-4.21466	0.582071	-7.24081	4.46021e-13	2.80442e-10	Down
DM8C10G19830.1	402.101	-2.26673	0.323249	-7.01233	2.34379e-12	1.30233e-09	Down
DM8C06G24040.1	9110.21	-1.57668	0.238274	-6.61709	3.66332e-11	1.86229e-08	Down
DM8C05G22970.1	3699.53	-1.90214	0.288276	-6.59835	4.15759e-11	2.04903e-08	Down
DM8C10G07070.1	14979.1	-1.74014	0.268592	-6.47875	9.24855e-11	3.80992e-08	Down
DM8C10G22700.1	7520.39	-1.97693	0.314027	-6.29542	3.06566e-10	1.1445e-07	Down
DM8C10G07080.1	7579.09	-1.62886	0.266851	-6.10401	1.03442e-09	3.38567e-07	Down
DM8C07G05360.1	395.108	-2.43562	0.404698	-6.01835	1.76204e-09	5.32917e-07	Down
DM8C04G27470.1	6717.08	-1.8576	0.310013	-5.99199	2.07283e-09	6.19078e-07	Down
DM8C06G34050.1	1317.73	-2.41544	0.404877	-5.96587	2.43341e-09	7.09042e-07	Down
DM8C10G18830.1	7491.98	-1.45735	0.246299	-5.917	3.2787e-09	9.32594e-07	Down
DM8C09G24230.1	525.006	-2.16582	0.367261	-5.89722	3.69671e-09	1.03912e-06	Down
DM8C03G28490.1	612.676	-2.26805	0.385373	-5.88534	3.9724e-09	1.10363e-06	Down
DM8C11G24620.1	1441.44	-1.541	0.263214	-5.85455	4.78308e-09	1.27993e-06	Down
DM8C01G22120.1	31.8736	-8.42124	1.43873	-5.85323	4.82125e-09	1.27993e-06	Down
DM8C05G08210.3	794.203	-2.88209	0.496976	-5.79926	6.66063e-09	1.69301e-06	Down
DM8C09G03930.1	1888.84	-1.9873	0.34357	-5.78424	7.28393e-09	1.81287e-06	Down
DM8C03G28470.1	117.63	-2.75795	0.477077	-5.78093	7.42891e-09	1.82989e-06	Down
DM8C08G15430.1	5968.65	-1.91713	0.333482	-5.74882	8.98661e-09	2.18911e-06	Down
DM8C09G31350.1	34679.2	-1.23472	0.21534	-5.73381	9.81977e-09	2.34624e-06	Down
DM8C03G13890.1	9007.28	-2.43489	0.42578	-5.71864	1.07378e-08	2.54018e-06	Down
DM8C02G04940.1	31.1849	-8.39193	1.4733	-5.696	1.22653e-08	2.79101e-06	Down
DM8C07G00740.2	2274.53	-2.55649	0.451584	-5.66115	1.50362e-08	3.32648e-06	Down
DM8C03G29710.1	14543.3	-2.4643	0.436647	-5.6437	1.66439e-08	3.6152e-06	Down
DM8C08G16900.1	18876.7	-1.49434	0.266161	-5.61444	1.97198e-08	4.16961e-06	Down
DM8C07G27730.1	91.0296	-3.04659	0.548732	-5.55204	2.8235e-08	5.7171e-06	Down
DM8C03G19540.1	135.693	-4.62999	0.834897	-5.54559	2.92973e-08	5.88235e-06	Down
DM8C12G25180.1	3103.83	-1.50659	0.272005	-5.53885	3.04472e-08	6.06229e-06	Down
DM8C01G10400.1	263.919	-2.24797	0.408345	-5.50506	3.69039e-08	7.05396e-06	Down
DM8C07G23030.1	203.571	-2.36829	0.430036	-5.5072	3.64579e-08	7.05396e-06	Down
DM8C01G32860.1	161.59	-2.40803	0.450004	-5.35113	8.74047e-08	1.43038e-05	Down
DM8C04G36280.1	70.0954	-3.26274	0.612241	-5.32918	9.86547e-08	1.58198e-05	Down
DM8C03G26640.1	130.466	-2.30538	0.433875	-5.31347	1.07556e-07	1.67963e-05	Down
DM8C06G26630.1	181.025	-1.98762	0.374558	-5.30657	1.11706e-07	1.73272e-05	Down
DM8C07G05090.1	157.279	-2.6663	0.509288	-5.23536	1.64667e-07	2.42863e-05	Down
DM8C02G29030.1	1600.98	-1.7689	0.340392	-5.19665	2.02906e-07	2.92051e-05	Down
DM8C03G08030.1	603.31	-1.50088	0.289068	-5.19214	2.07895e-07	2.97439e-05	Down
DM8C09G31370.1	5517.09	-1.28124	0.247088	-5.18537	2.15581e-07	3.04786e-05	Down
DM8C03G24930.1	14463.8	-2.63092	0.51025	-5.15614	2.52094e-07	3.50191e-05	Down
DM8C09G03940.1	3322.24	-2.06589	0.40156	-5.14466	2.68001e-07	3.62826e-05	Down
DM8C01G33860.1	20.2883	-7.7715	1.51075	-5.14412	2.68783e-07	3.62826e-05	Down
DM8C09G23880.1	878.343	-1.49844	0.291832	-5.13459	2.82752e-07	3.77419e-05	Down
DM8C06G14610.1	66.2326	-2.87975	0.564567	-5.10082	3.38184e-07	4.39143e-05	Down
DM8C02G18760.1	171.815	-2.6744	0.528368	-5.06162	4.15705e-07	5.31146e-05	Down
DM8C03G35020.1	1064.81	-1.36322	0.271048	-5.02945	4.91892e-07	5.99632e-05	Down
DM8C08G29750.1	334.656	-2.00297	0.39933	-5.01582	5.28078e-07	6.37241e-05	Down
DM8C12G24950.1	22.6683	-7.93331	1.59203	-4.98314	6.25618e-07	7.3274e-05	Down
DM8C11G23310.1	98.4611	-3.51275	0.708069	-4.96103	7.01192e-07	8.1328e-05	Down
DM8C02G32530.1	579.66	-1.38665	0.279733	-4.95704	7.15735e-07	8.26138e-05	Down
DM8C06G20440.1	43.7627	-3.4323	0.696287	-4.92944	8.24673e-07	9.20744e-05	Down
DM8C10G22400.1	819.048	-2.08576	0.423578	-4.92415	8.4727e-07	9.41573e-05	Down
DM8C05G04930.1	764.406	-2.22919	0.453663	-4.91376	8.93474e-07	9.83769e-05	Down
DM8C03G24590.1	1612.24	-2.06422	0.420287	-4.91145	9.04052e-07	9.9085e-05	Down
DM8C07G05080.1	54.852	-2.94069	0.600567	-4.89652	9.75494e-07	0.000105943	Down
DM8C06G30650.1	1227.19	-1.76737	0.361216	-4.89285	9.93887e-07	0.000107452	Down
DM8C03G12440.1	1229.35	-2.3682	0.484504	-4.88789	1.01925e-06	0.000109206	Down
DM8C05G26520.1	18.1343	-7.60654	1.56127	-4.87203	1.10455e-06	0.000116774	Down
DM8C11G21640.1	162.713	-2.16518	0.448126	-4.83162	1.35426e-06	0.000138279	Down
DM8C01G32630.1	10336.5	-1.23526	0.255876	-4.82758	1.38203e-06	0.000140514	Down
DM8C10G25330.2	8090.52	-1.25706	0.261822	-4.8012	1.5772e-06	0.000156365	Down
DM8C06G28680.1	1751.73	-3.41675	0.712439	-4.79585	1.61988e-06	0.000159933	Down
DM8C07G05030.1	245.061	-2.25271	0.473607	-4.75649	1.9699e-06	0.000190554	Down
DM8C01G30550.1	405.892	-1.52664	0.328544	-4.64667	3.37332e-06	0.000305949	Down
DM8C02G24820.1	2687.69	-1.61635	0.350857	-4.60685	4.08819e-06	0.000359114	Down
DM8C08G15580.1	3590.08	-1.6489	0.35853	-4.59907	4.24381e-06	0.000370064	Down
DM8C02G31550.1	3421.41	-1.34446	0.293564	-4.57978	4.65466e-06	0.000398616	Down
DM8C02G31830.1	1563.66	-2.24406	0.497778	-4.50816	6.5393e-06	0.000533254	Down
DM8C04G21380.1	554.896	-1.23162	0.273575	-4.50193	6.73407e-06	0.000543572	Down
DM8C07G25250.1	1321.24	-1.55277	0.346764	-4.47788	7.53873e-06	0.00060041	Down
DM8C02G09400.1	254.469	-1.84129	0.411895	-4.47028	7.81175e-06	0.000618033	Down
DM8C11G02590.1	702.792	-2.28643	0.52042	-4.39343	1.11575e-05	0.000830485	Down
DM8C10G19610.1	1358.82	-1.61416	0.36793	-4.38714	1.1485e-05	0.000844343	Down
DM8C11G20390.1	6571.57	-1.011	0.23084	-4.37965	1.18868e-05	0.000871199	Down
DM8C07G15300.1	226.371	-1.54801	0.353992	-4.37301	1.22545e-05	0.000892671	Down
DM8C03G33940.1	2507.81	-1.12262	0.257014	-4.36794	1.25422e-05	0.000908092	Down
DM8C02G24050.1	462.757	-1.60881	0.369538	-4.35355	1.33948e-05	0.000952641	Down
DM8C09G20600.1	1066.81	-1.79237	0.411705	-4.35352	1.33967e-05	0.000952641	Down
DM8C06G19970.1	838.848	-1.21906	0.280586	-4.34468	1.39476e-05	0.000974415	Down
DM8C03G31420.1	3674.45	-1.34623	0.309925	-4.34371	1.40093e-05	0.000975874	Down
DM8C07G19360.1	3446.53	-1.03554	0.23868	-4.33861	1.4339e-05	0.000990177	Down
DM8C08G11680.1	2135.7	-1.84941	0.426713	-4.33407	1.46375e-05	0.00100788	Down
DM8C01G46770.2	199.506	-3.28507	0.761923	-4.31155	1.62114e-05	0.00109418	Down
DM8C11G19460.1	348.317	-2.86765	0.666409	-4.30314	1.68395e-05	0.00112702	Down
DM8C01G22140.1	143805	-1.73393	0.403253	-4.29985	1.70911e-05	0.00113749	Down
DM8C10G05560.1	1504.9	-1.03812	0.242465	-4.28152	1.85617e-05	0.00120843	Down
DM8C10G17780.2	1206.46	-1.10157	0.257915	-4.27104	1.94562e-05	0.0012564	Down
DM8C06G29140.1	2439.63	-1.19598	0.280869	-4.25812	2.06152e-05	0.00131701	Down
DM8C02G13620.1	163.408	-2.03167	0.477653	-4.25344	2.10511e-05	0.00133062	Down
DM8C12G13550.1	1023.5	-1.20915	0.284615	-4.24837	2.15328e-05	0.00135169	Down
DM8C07G27440.1	3375.4	-1.13448	0.267181	-4.24612	2.17504e-05	0.00136043	Down
DM8C02G14770.1	209.55	-1.45047	0.342149	-4.2393	2.24217e-05	0.00139511	Down
DM8C11G16800.1	2301.73	-1.29063	0.304733	-4.23527	2.28279e-05	0.00141669	Down
DM8C01G34410.1	1009.36	-1.21958	0.288268	-4.23071	2.32955e-05	0.00143209	Down
DM8C06G31160.1	1559.27	-1.37815	0.32641	-4.22215	2.41979e-05	0.0014645	Down
DM8C12G23070.1	2786.33	-1.25264	0.296872	-4.21945	2.44899e-05	0.00147762	Down
DM8C01G20130.1	17793.4	-1.38123	0.328229	-4.20814	2.57478e-05	0.00154183	Down
DM8C08G16260.1	49.0517	-6.27156	1.49714	-4.18904	2.80143e-05	0.0016568	Down
DM8C09G07670.1	483.431	-1.893	0.457837	-4.13466	3.55486e-05	0.00204666	Down
DM8C01G07580.2	87.7419	-3.3498	0.810297	-4.13404	3.56437e-05	0.0020472	Down
DM8C08G03380.1	1966.51	-1.19818	0.290067	-4.13071	3.61638e-05	0.00206713	Down
DM8C02G23290.1	91.1467	-2.21583	0.537037	-4.12603	3.69084e-05	0.00210302	Down
DM8C04G33220.1	827.842	-2.66707	0.647394	-4.1197	3.79371e-05	0.00213836	Down
DM8C03G15190.1	8226.48	-1.077	0.261574	-4.11737	3.83221e-05	0.00214986	Down
DM8C01G17460.1	2861.56	-1.75338	0.425911	-4.11678	3.8421e-05	0.00214986	Down
DM8C10G28020.1	146.749	-1.60263	0.39098	-4.09899	4.14955e-05	0.00228445	Down
DM8C07G16960.1	5447.28	-1.14478	0.27968	-4.09317	4.25517e-05	0.00233185	Down
DM8C01G01460.1	682.115	-1.89467	0.464288	-4.0808	4.48802e-05	0.00244265	Down
DM8C06G28090.1	3054.24	-2.00906	0.492921	-4.07583	4.58505e-05	0.00247852	Down
DM8C05G22520.1	814.358	-1.08454	0.267124	-4.06007	4.90574e-05	0.00262346	Down
DM8C08G20740.1	7334.35	-1.35813	0.334449	-4.06079	4.89064e-05	0.00262346	Down
DM8C05G01620.1	137.414	-2.66855	0.657286	-4.05996	4.90807e-05	0.00262346	Down
DM8C01G29650.2	655.209	-2.69112	0.663328	-4.05699	4.97083e-05	0.00264517	Down
DM8C07G02460.1	32.8965	-4.96483	1.22411	-4.05588	4.99466e-05	0.00264606	Down
DM8C04G14240.1	414.992	-1.40526	0.347428	-4.04474	5.23812e-05	0.00274461	Down
DM8C04G33230.1	1684.65	-1.1869	0.293618	-4.04232	5.2924e-05	0.00276094	Down
DM8C01G26370.1	145.841	-2.05407	0.508613	-4.03857	5.37786e-05	0.00279333	Down
DM8C08G23970.1	15717.6	-1.41606	0.351389	-4.02989	5.58038e-05	0.00287974	Down
DM8C06G04090.1	5680.59	-1.26052	0.313766	-4.01738	5.88494e-05	0.00298532	Down
DM8C07G10910.1	1189.88	-2.00075	0.498439	-4.01403	5.96908e-05	0.0030216	Down
DM8C09G20610.1	658.143	-1.78788	0.446981	-3.99991	6.33676e-05	0.00319418	Down
DM8C12G22490.1	142.675	-1.97656	0.494463	-3.99738	6.40475e-05	0.00321489	Down
DM8C09G17120.1	30.3815	-3.24059	0.811268	-3.99447	6.48385e-05	0.00324098	Down
DM8C01G02830.1	3821.11	-1.24622	0.31416	-3.96683	7.2834e-05	0.00355874	Down
DM8C02G23280.1	183.894	-1.61786	0.408146	-3.96392	7.37287e-05	0.0035951	Down
DM8C06G22600.1	78.2082	-2.13098	0.537942	-3.96136	7.45231e-05	0.00361173	Down
DM8C09G23250.1	33.3574	-2.97402	0.751	-3.96008	7.49252e-05	0.00362386	Down
DM8C01G32680.1	702.068	-1.2462	0.315183	-3.95388	7.68926e-05	0.00371151	Down
DM8C01G02390.1	1119.97	-1.56979	0.399223	-3.9321	8.42053e-05	0.00399897	Down
DM8C02G05260.1	225.668	-1.67879	0.426991	-3.93168	8.43544e-05	0.00399897	Down
DM8C11G13580.1	47.3121	-3.57807	0.912547	-3.92098	8.81914e-05	0.00415613	Down
DM8C07G28440.1	7788.16	-1.07139	0.274278	-3.90624	9.37448e-05	0.00437946	Down
DM8C07G18080.1	171.581	-3.40933	0.874652	-3.89793	9.7019e-05	0.00449239	Down
DM8C03G29660.1	736.069	-1.31506	0.337807	-3.89292	9.90442e-05	0.00456846	Down
DM8C03G16250.1	47.7699	-3.43647	0.88314	-3.8912	9.97516e-05	0.00459223	Down
DM8C04G00150.1	170.017	-1.59708	0.411618	-3.88	0.000104456	0.004772	Down
DM8C07G20260.1	218.319	-1.52316	0.393232	-3.87344	0.000107312	0.00485605	Down
DM8C01G00820.1	1770.45	-1.47119	0.381559	-3.85574	0.000115379	0.00517216	Down
DM8C05G09930.1	106.723	-2.32497	0.603186	-3.85448	0.000115976	0.00518217	Down
DM8C05G03390.1	564.649	-1.21152	0.31477	-3.84891	0.000118643	0.00523982	Down
DM8C03G05180.1	1878.62	-1.49363	0.387984	-3.84973	0.000118249	0.00523982	Down
DM8C09G05420.1	122.252	-1.79238	0.465574	-3.84982	0.000118204	0.00523982	Down
DM8C08G25670.1	5639.55	-1.03827	0.269974	-3.84583	0.000120147	0.0052867	Down
DM8C06G29490.2	571.733	-2.04801	0.533646	-3.83776	0.000124161	0.0054036	Down
DM8C02G29040.2	846.727	-1.42468	0.371356	-3.83642	0.000124841	0.00542332	Down
DM8C10G22570.1	998.06	-1.32362	0.345351	-3.83269	0.000126748	0.00547627	Down
DM8C04G21180.1	5540.24	-1.48948	0.389911	-3.82007	0.000133415	0.00569229	Down
DM8C02G10350.1	60.7973	-2.86772	0.750902	-3.81903	0.000133979	0.00570615	Down
DM8C02G30350.1	1040.26	-2.5755	0.675216	-3.81433	0.000136551	0.00574864	Down
DM8C02G27860.1	530.652	-1.16667	0.306316	-3.80872	0.000139685	0.00585527	Down
DM8C07G08780.1	76.3858	-3.0795	0.815581	-3.77584	0.000159469	0.00654673	Down
DM8C02G22050.1	3356.91	-1.61311	0.427333	-3.77483	0.000160116	0.00655076	Down
DM8C06G24230.1	1285.24	-1.30904	0.347382	-3.7683	0.000164366	0.00669028	Down
DM8C11G25030.1	564.293	-1.87236	0.4976	-3.76277	0.000168039	0.00680502	Down
DM8C08G01230.1	15460.4	-1.02212	0.271735	-3.76144	0.000168935	0.00681818	Down
DM8C01G02310.1	44.6374	-2.78346	0.739991	-3.76147	0.000168916	0.00681818	Down
DM8C02G22040.1	4248.36	-1.64395	0.437529	-3.75735	0.000171719	0.00691885	Down
DM8C02G31650.1	49.6987	-2.43534	0.651285	-3.73928	0.000184549	0.00737311	Down
DM8C11G05580.1	103.798	-2.84782	0.762634	-3.73419	0.000188319	0.00745293	Down
DM8C05G02470.1	191.026	-1.93646	0.519869	-3.72489	0.000195398	0.00765352	Down
DM8C03G37660.2	5436.28	-1.07588	0.289227	-3.71985	0.000199345	0.00775725	Down
DM8C07G02220.1	77.0877	-1.71982	0.462779	-3.71628	0.000202178	0.00783536	Down
DM8C01G19790.1	2805.99	-1.85992	0.500592	-3.71543	0.000202859	0.00783536	Down
DM8C03G01130.1	499.809	-1.34058	0.360891	-3.71463	0.000203505	0.00784249	Down
DM8C02G34230.1	259.168	-1.42689	0.386856	-3.68843	0.000225642	0.00854644	Down
DM8C06G29910.1	4151.27	-1.41072	0.383167	-3.68173	0.000231655	0.00871642	Down
DM8C03G00610.1	61.842	-2.37454	0.647276	-3.66851	0.000243967	0.00909376	Down
DM8C11G03570.1	928.515	-1.37462	0.377427	-3.64208	0.000270448	0.00995656	Down
DM8C12G19730.1	2739.43	-1.34275	0.369379	-3.63515	0.000277823	0.0101457	Down
DM8C06G24250.1	246.705	-1.40646	0.387499	-3.62959	0.000283869	0.0103234	Down
DM8C11G21660.1	208.533	-1.81139	0.499933	-3.62326	0.000290917	0.0105636	Down
DM8C01G47360.1	57.7691	-2.28047	0.629627	-3.62194	0.000292406	0.0105855	Down
DM8C03G37710.1	550.829	-1.20386	0.333278	-3.6122	0.000303614	0.0109086	Down
DM8C03G00540.1	2175.87	-1.02686	0.284735	-3.60639	0.000310488	0.0111389	Down
DM8C01G03350.1	157.271	-1.55009	0.430157	-3.60353	0.000313919	0.0112282	Down
DM8C01G38650.1	2092.42	-1.00229	0.278277	-3.60176	0.000316075	0.0112644	Down
DM8C12G00480.1	203.708	-1.44117	0.400163	-3.60146	0.000316435	0.0112644	Down
DM8C01G46540.2	2996.23	-1.35413	0.377357	-3.58845	0.000332647	0.0117226	Down
DM8C01G19780.1	11154.7	-1.62837	0.45385	-3.58791	0.000333342	0.0117256	Down
DM8C09G28040.1	4014.06	-1.01576	0.283211	-3.58659	0.000335034	0.0117547	Down
DM8C03G19050.1	325.678	-2.24671	0.628907	-3.5724	0.000353718	0.0123353	Down
DM8C02G31300.1	1106.49	-1.52107	0.427573	-3.55746	0.000374456	0.0128179	Down
DM8C08G10490.2	55.1701	-2.23243	0.627815	-3.55587	0.000376727	0.0128772	Down
DM8C06G29900.1	11367.8	-1.36383	0.385328	-3.53939	0.000401055	0.0135921	Down
DM8C07G28230.1	677.991	-1.13418	0.321015	-3.53311	0.000410696	0.0138794	Down
DM8C09G21230.1	16.624	-4.73065	1.3427	-3.52324	0.000426299	0.0143459	Down
DM8C08G25970.1	3217.45	-1.07559	0.30535	-3.52249	0.000427514	0.0143665	Down
DM8C11G05520.2	56.6853	-2.11474	0.604528	-3.49816	0.000468477	0.0154818	Down
DM8C07G27740.1	2747.56	-1.20357	0.344711	-3.49155	0.000480229	0.0158045	Down
DM8C03G12000.2	900.699	-1.10781	0.317502	-3.48915	0.00048455	0.0158669	Down
DM8C10G10700.1	4413.94	-1.23076	0.352764	-3.48892	0.000484982	0.0158669	Down
DM8C02G17500.1	207.559	-2.29618	0.658183	-3.48866	0.000485444	0.0158669	Down
DM8C03G21520.2	112.83	-1.71315	0.492114	-3.48121	0.000499151	0.0162402	Down
DM8C10G25390.1	749.098	-1.40282	0.40316	-3.47956	0.000502241	0.0162602	Down
DM8C07G21340.1	667.694	-1.32147	0.380145	-3.47622	0.000508542	0.0164419	Down
DM8C08G00120.1	61.8319	-1.86516	0.536856	-3.47423	0.000512328	0.016524	Down
DM8C05G07920.1	138	-1.58955	0.458115	-3.46977	0.000520911	0.0167062	Down
DM8C03G13560.1	68.3457	-1.75509	0.505885	-3.46935	0.000521714	0.0167095	Down
DM8C12G23750.1	1453.11	-1.60047	0.462125	-3.46328	0.000533624	0.0170184	Down
DM8C08G01210.1	161.69	-1.91559	0.55316	-3.46299	0.000534206	0.0170184	Down
DM8C09G00630.1	1099.14	-13.5298	3.9068	-3.46312	0.000533941	0.0170184	Down
DM8C08G21530.1	1273.11	-1.33042	0.38515	-3.45429	0.000551741	0.0174837	Down
DM8C02G17450.2	4063.02	-1.00883	0.292581	-3.44804	0.000564672	0.0177991	Down
DM8C01G45780.1	266.61	-1.41658	0.411934	-3.43885	0.000584185	0.0182942	Down
DM8C09G10600.1	604.572	-5.33893	1.55249	-3.43894	0.000583996	0.0182942	Down
DM8C06G25760.1	7465.54	-1.27928	0.372275	-3.43639	0.000589531	0.0184119	Down
DM8sca51G00160.1	2366.11	-7.7703	2.27351	-3.41775	0.000631413	0.0195672	Down
DM8C06G30350.1	351.556	-1.03143	0.302957	-3.40453	0.000662777	0.0200961	Down
DM8C04G00130.1	13020.3	-1.41135	0.415599	-3.39594	0.000683921	0.0205679	Down
DM8C11G18260.1	5995.95	-1.06674	0.31426	-3.39446	0.000687644	0.0206146	Down
DM8C10G02170.1	2664.22	-1.80299	0.531125	-3.39467	0.000687124	0.0206146	Down
DM8C04G33280.1	1476.81	-1.31083	0.38743	-3.38341	0.000715916	0.0212226	Down
DM8C09G00110.1	3747.21	-1.21307	0.35916	-3.37752	0.000731413	0.021602	Down
DM8C07G17090.1	5499.6	-1.41066	0.417661	-3.37752	0.000731427	0.021602	Down
DM8C10G25330.1	291.945	-1.15609	0.342377	-3.37666	0.000733707	0.0216426	Down
DM8C04G33300.1	553.27	-1.2359	0.366187	-3.37505	0.00073803	0.0217146	Down
DM8C01G44260.1	848.484	-13.1563	3.90682	-3.36754	0.00075843	0.0220452	Down
DM8C04G07970.1	1416.43	-1.11938	0.333154	-3.35995	0.000779575	0.0225573	Down
DM8C06G09400.1	564.255	-1.1883	0.353711	-3.35952	0.000780767	0.0225573	Down
DM8C02G01950.1	62.4373	-2.16267	0.643695	-3.35977	0.000780087	0.0225573	Down
DM8C07G26150.1	540.324	-1.43465	0.42729	-3.35756	0.000786346	0.0226364	Down
DM8sca51G00150.1	1104.12	-7.32677	2.18446	-3.35404	0.000796401	0.0228432	Down
DM8C08G20940.1	450.8	-1.23632	0.369992	-3.34147	0.000833354	0.0236758	Down
DM8C02G04510.1	2107.62	-1.16597	0.349381	-3.33726	0.000846083	0.0238621	Down
DM8C11G26280.1	719.188	-1.6359	0.491496	-3.32841	0.000873423	0.0244364	Down
DM8C01G46610.1	1084.47	-1.35355	0.407924	-3.31815	0.000906165	0.0251756	Down
DM8C12G20290.1	13.5456	-7.18746	2.1683	-3.31478	0.000917137	0.0254213	Down
DM8C02G10170.2	520.332	-1.18872	0.358899	-3.31213	0.000925882	0.0255747	Down
DM8C12G28380.1	276.899	-1.42774	0.431375	-3.30974	0.00093382	0.0256215	Down
DM8C06G24680.1	1462.39	-1.14566	0.346342	-3.30788	0.00094005	0.0256986	Down
DM8C04G19280.1	67.0701	-3.17736	0.961875	-3.3033	0.00095554	0.0260327	Down
DM8C03G03950.1	1281.91	-1.27904	0.387541	-3.3004	0.00096547	0.0262434	Down
DM8C02G13770.1	518.476	-1.38615	0.421258	-3.29049	0.00100011	0.0269431	Down
DM8C02G02800.1	56.3448	-4.05001	1.23083	-3.29046	0.00100023	0.0269431	Down
DM8C08G26000.1	4254.6	-1.17244	0.357934	-3.27557	0.0010545	0.0281197	Down
DM8C08G21390.1	533.134	-1.31412	0.401863	-3.27007	0.0010752	0.0285126	Down
DM8C10G27770.1	1233.31	-1.03375	0.31712	-3.2598	0.00111492	0.0292491	Down
DM8C01G18570.1	41265.8	-1.2253	0.376599	-3.25358	0.0011396	0.029693	Down
DM8C02G18710.1	81.5753	-2.37506	0.729927	-3.25383	0.00113861	0.029693	Down
DM8C01G40310.1	844.563	-1.28437	0.394864	-3.25269	0.00114316	0.0297533	Down
DM8C06G31310.1	681.262	-1.58294	0.487231	-3.24885	0.00115872	0.0299512	Down
DM8C09G26960.1	220.488	-1.69407	0.521457	-3.24873	0.00115923	0.0299512	Down
DM8C11G07000.1	35.8861	-2.39221	0.736259	-3.24915	0.00115752	0.0299512	Down
DM8C03G05750.1	40.935	-2.35118	0.724529	-3.24512	0.00117401	0.0301945	Down
DM8C12G22570.1	205.2	-1.90911	0.589685	-3.2375	0.0012058	0.0307473	Down
DM8C07G18730.1	680.189	-1.03266	0.319449	-3.23263	0.00122656	0.0310446	Down
DM8C09G25890.1	1435.41	-1.14813	0.355393	-3.23059	0.00123534	0.0312339	Down
DM8C05G22590.1	423.614	-1.14647	0.355415	-3.22572	0.00125656	0.0314706	Down
DM8C01G46580.1	45.7257	-1.98514	0.615487	-3.22532	0.00125832	0.0314817	Down
DM8C05G08080.1	508.304	-1.1314	0.351521	-3.21858	0.00128827	0.0319632	Down
DM8C11G23600.1	14784.1	-1.73949	0.542899	-3.20409	0.00135492	0.0331351	Down
DM8C04G32230.1	63.7137	-2.10957	0.65918	-3.2003	0.00137285	0.0334709	Down
DM8C03G28180.1	2866.64	-1.2803	0.400316	-3.19823	0.00138275	0.0336197	Down
DM8C07G05060.1	40.0586	-2.55703	0.800026	-3.19618	0.00139258	0.0337112	Down
DM8C03G36720.1	276.399	-1.35266	0.423763	-3.19201	0.00141284	0.034098	Down
DM8C11G03200.1	2123.57	-1.11922	0.351233	-3.18655	0.00143981	0.0345434	Down
DM8C01G23040.1	544.65	-1.19857	0.376123	-3.18664	0.00143938	0.0345434	Down
DM8C06G10710.1	686.457	-1.38752	0.43579	-3.18392	0.00145296	0.0347502	Down
DM8C04G23390.1	1136.98	-1.22579	0.385315	-3.18128	0.00146628	0.0349834	Down
DM8C05G21700.2	104.427	-2.18126	0.688258	-3.16924	0.00152838	0.0360845	Down
DM8C10G22220.1	95.8576	-1.7222	0.544642	-3.16208	0.00156649	0.0366583	Down
DM8C03G34510.1	83.582	-1.45984	0.462432	-3.15686	0.00159476	0.0372105	Down
DM8C08G26210.1	183.495	-1.24562	0.394716	-3.15573	0.00160098	0.037255	Down
DM8C10G02250.2	694.737	-1.23833	0.392511	-3.1549	0.00160552	0.0373158	Down
DM8C11G23870.2	476.048	-12.3226	3.90686	-3.15409	0.00160997	0.0373829	Down
DM8C09G05130.2	4099.11	-1.48663	0.471553	-3.15262	0.00161814	0.0375361	Down
DM8C08G13570.1	2315.87	-1.73088	0.549368	-3.15068	0.00162892	0.0377131	Down
DM8C01G42840.1	214.214	-1.89711	0.60349	-3.14357	0.001669	0.0383069	Down
DM8C02G17310.1	664.238	-1.05117	0.334812	-3.13958	0.00169191	0.0385732	Down
DM8C06G10190.1	5311.58	-1.30198	0.416497	-3.12602	0.00177189	0.0399857	Down
DM8C03G03060.1	90.9469	-2.51651	0.805608	-3.12374	0.0017857	0.0402128	Down
DM8C06G30410.1	90.5132	-1.33179	0.427397	-3.11606	0.00183286	0.0410918	Down
DM8C11G24980.1	203.008	-1.32295	0.42537	-3.11013	0.00187005	0.0416801	Down
DM8C11G20550.1	1329.97	-1.31698	0.423817	-3.10743	0.00188724	0.041923	Down
DM8C06G03390.1	68.1572	-1.60002	0.515028	-3.10667	0.00189208	0.041923	Down
DM8C01G03260.1	162.144	-1.81895	0.585368	-3.10736	0.0018877	0.041923	Down
DM8C06G08300.1	129.559	-1.74331	0.561605	-3.10416	0.00190821	0.0421765	Down
DM8C01G42600.1	191.159	-1.24481	0.401066	-3.10375	0.00191086	0.0421961	Down
DM8C06G01170.1	144.325	-2.94979	0.953031	-3.09517	0.00196702	0.0432763	Down
DM8C08G12000.1	207.116	-1.14042	0.36888	-3.09158	0.00199092	0.0437216	Down
DM8C08G14160.1	97159.7	-1.01768	0.329635	-3.0873	0.00201985	0.0441541	Down
DM8C03G24650.1	212.673	-2.16205	0.700384	-3.08695	0.00202222	0.0441654	Down
DM8C12G00880.1	1242.8	-1.04066	0.337377	-3.08455	0.0020386	0.0444418	Down
DM8C04G28840.1	133.097	-1.73578	0.563118	-3.08244	0.0020531	0.0446359	Down
DM8C05G06940.1	375.457	-1.5579	0.507816	-3.06785	0.00215608	0.0462849	Down
DM8C11G26390.1	44.0559	-2.91628	0.951087	-3.06626	0.00216753	0.0464473	Down
DM8C03G00260.1	42.3777	-1.87524	0.611883	-3.06471	0.00217878	0.0466049	Down
DM8C02G06940.1	142.456	-2.25431	0.736084	-3.06257	0.00219445	0.0468142	Down
DM8C12G00800.1	1004.67	-1.08922	0.356276	-3.05724	0.00223385	0.0473923	Down
DM8C04G03480.1	69.2858	-1.66157	0.544074	-3.05393	0.00225862	0.047681	Down
DM8C09G04130.1	72.0084	-1.87383	0.615429	-3.04476	0.00232865	0.0486776	Down
DM8C02G16250.1	600.261	-1.04732	0.344287	-3.042	0.0023501	0.0490401	Down
DM8C11G07730.1	29.5306	-4.34811	1.42959	-3.0415	0.00235403	0.0490793	Down
DM8C04G32050.1	98.8599	-1.44947	0.477265	-3.03703	0.00238919	0.0496822	Down
DM8C06G30270.1	86.9213	-2.07323	0.682961	-3.03565	0.00240022	0.0497903	Down
DM8C11G12300.2	3776.95	-1.03023	0.339584	-3.03381	0.00241489	0.0499278	Down
DM8C03G24560.1	539.138	5.68759	0.432123	13.162	1.45231e-39	1.15667e-35	Up
DM8C12G29220.1	803.814	13.1234	1.25963	10.4184	2.04343e-25	8.13729e-22	Up
DM8C05G23170.1	914.926	3.20028	0.317687	10.0737	7.22136e-24	2.46486e-20	Up
DM8C05G23490.1	1441.1	4.14991	0.4319	9.6085	7.3614e-22	1.75886e-18	Up
DM8C03G13320.2	196.066	11.0871	1.2591	8.80559	1.30162e-18	2.39227e-15	Up
DM8C01G23080.1	846.53	2.58448	0.298478	8.65887	4.7646e-18	8.13148e-15	Up
DM8C03G24570.1	197.362	8.25683	0.978218	8.44068	3.15494e-17	4.71131e-14	Up
DM8C05G23190.1	373.109	2.98146	0.353151	8.44247	3.10691e-17	4.71131e-14	Up
DM8C05G23180.1	169.231	3.66906	0.439327	8.35156	6.73698e-17	8.99175e-14	Up
DM8C03G13310.1	4121.75	3.11371	0.373809	8.32969	8.10566e-17	1.01931e-13	Up
DM8C02G30540.1	152.572	4.54123	0.554016	8.19693	2.46612e-16	2.80586e-13	Up
DM8C02G12980.1	177.56	8.10432	0.995736	8.13902	3.98477e-16	4.32764e-13	Up
DM8C03G21920.1	618.113	2.28365	0.288713	7.90977	2.57864e-15	2.46446e-12	Up
DM8C01G41630.1	2857.69	2.65998	0.337379	7.88424	3.16451e-15	2.90806e-12	Up
DM8C12G24690.1	137.133	4.36387	0.562398	7.7594	8.53309e-15	7.55115e-12	Up
DM8C02G23010.1	760.015	4.04143	0.525531	7.69019	1.46918e-14	1.25368e-11	Up
DM8C03G36140.1	424.041	2.71214	0.356054	7.61723	2.59184e-14	2.1354e-11	Up
DM8C07G19850.1	1226.52	3.63724	0.491134	7.4058	1.30361e-13	9.79218e-11	Up
DM8C01G21480.1	1058.45	2.05286	0.282603	7.26409	3.75552e-13	2.56373e-10	Up
DM8C09G28090.1	374.833	4.17279	0.57622	7.24167	4.43209e-13	2.80442e-10	Up
DM8C02G02540.1	222.166	2.95776	0.40825	7.24497	4.32532e-13	2.80442e-10	Up
DM8C10G22320.1	1643.81	1.85566	0.259213	7.15883	8.13699e-13	4.98506e-10	Up
DM8C04G10350.1	62.6237	9.43934	1.32989	7.09783	1.26731e-12	7.56995e-10	Up
DM8C01G01410.1	59.3422	4.62372	0.657176	7.03574	1.98199e-12	1.15502e-09	Up
DM8C04G06690.1	1176.22	3.89442	0.555185	7.01464	2.30542e-12	1.30233e-09	Up
DM8C03G12030.1	395.866	2.19767	0.317157	6.92929	4.22959e-12	2.29676e-09	Up
DM8C08G04360.1	1518.14	1.72114	0.249583	6.89607	5.34616e-12	2.83857e-09	Up
DM8C04G26610.1	8277.3	1.84586	0.275485	6.7004	2.07849e-11	1.07959e-08	Up
DM8C11G09510.1	1047.57	1.64835	0.249873	6.59677	4.20216e-11	2.04903e-08	Up
DM8C11G19250.1	1335.58	2.01347	0.305777	6.58477	4.55596e-11	2.17711e-08	Up
DM8C09G05280.1	28546.1	2.38106	0.362314	6.57183	4.97007e-11	2.32843e-08	Up
DM8C10G00090.1	373.573	2.9943	0.456082	6.56526	5.19406e-11	2.38657e-08	Up
DM8C02G28260.1	3676.72	1.65578	0.253163	6.54038	6.13627e-11	2.7663e-08	Up
DM8C03G31330.1	318.918	2.52117	0.386046	6.53076	6.54363e-11	2.84267e-08	Up
DM8C09G05260.1	17331.3	2.31994	0.355156	6.53216	6.4826e-11	2.84267e-08	Up
DM8C08G19550.1	437.34	2.64749	0.405892	6.52265	6.90776e-11	2.94727e-08	Up
DM8C08G28850.1	652.569	1.79734	0.276607	6.49783	8.1487e-11	3.41574e-08	Up
DM8C05G06520.1	1053.08	3.54028	0.547342	6.46814	9.92133e-11	3.95084e-08	Up
DM8C08G06290.1	14817.2	1.91965	0.296713	6.46971	9.81932e-11	3.95084e-08	Up
DM8C09G05270.1	13308.8	2.34545	0.364776	6.42982	1.27754e-10	5.00396e-08	Up
DM8C06G12910.1	283.504	2.86582	0.450703	6.35855	2.03671e-10	7.84889e-08	Up
DM8C05G21550.1	848.528	1.78689	0.28265	6.32192	2.58332e-10	9.79733e-08	Up
DM8C06G08820.1	882.728	1.80857	0.287865	6.2827	3.32736e-10	1.22309e-07	Up
DM8C04G35590.1	1451.65	2.97895	0.478234	6.22906	4.69245e-10	1.69874e-07	Up
DM8C01G22050.1	794.048	2.96073	0.47648	6.21374	5.17374e-10	1.84502e-07	Up
DM8C09G01420.1	269.631	3.32217	0.53605	6.1975	5.73663e-10	2.01567e-07	Up
DM8C09G18370.1	328.727	2.32132	0.376047	6.17296	6.70232e-10	2.32085e-07	Up
DM8C01G20750.1	243.766	4.74997	0.770641	6.16366	7.10809e-10	2.39202e-07	Up
DM8C06G12260.1	4833.33	2.32867	0.377706	6.1653	7.03485e-10	2.39202e-07	Up
DM8C06G31470.1	3656.65	1.55434	0.253271	6.13706	8.40607e-10	2.78953e-07	Up
DM8C04G26720.1	1469	1.4728	0.241702	6.09346	1.10495e-09	3.56763e-07	Up
DM8C04G04980.1	670.437	2.78595	0.457821	6.08524	1.1632e-09	3.70565e-07	Up
DM8C03G20920.1	457.09	1.90191	0.314275	6.05176	1.43274e-09	4.44578e-07	Up
DM8C06G19690.1	936.694	1.65599	0.273578	6.05308	1.42104e-09	4.44578e-07	Up
DM8C08G29720.1	1188.86	1.62091	0.269147	6.02239	1.71862e-09	5.2645e-07	Up
DM8C08G27270.1	360.013	2.13604	0.357926	5.96783	2.40428e-09	7.09042e-07	Up
DM8C01G41690.1	4007.14	1.54234	0.258737	5.96106	2.50606e-09	7.21414e-07	Up
DM8C04G34710.1	1055.44	2.07513	0.352898	5.88027	4.09608e-09	1.12491e-06	Up
DM8C02G23700.1	732.824	1.88405	0.321038	5.86861	4.39454e-09	1.19317e-06	Up
DM8C01G21260.1	1613.76	1.43688	0.246335	5.83302	5.44323e-09	1.42918e-06	Up
DM8C07G02090.1	579.782	2.76555	0.475411	5.81716	5.9855e-09	1.55447e-06	Up
DM8C12G06880.1	125.028	2.50251	0.43044	5.81385	6.1052e-09	1.56851e-06	Up
DM8C10G26580.1	768.974	2.20463	0.380864	5.78849	7.10211e-09	1.78622e-06	Up
DM8C02G17990.1	6300.31	1.69035	0.294115	5.74725	9.07051e-09	2.18911e-06	Up
DM8C06G27740.1	1297.69	1.74006	0.304456	5.71532	1.09498e-08	2.56494e-06	Up
DM8C01G25490.1	902.482	1.43466	0.251123	5.713	1.11002e-08	2.57492e-06	Up
DM8C09G16210.1	134.447	2.38017	0.417281	5.70399	1.17035e-08	2.68876e-06	Up
DM8C01G22060.1	227.773	2.86461	0.5033	5.69166	1.25811e-08	2.83586e-06	Up
DM8C03G36610.1	2460.56	1.77592	0.313492	5.66497	1.47052e-08	3.28367e-06	Up
DM8C10G23070.1	9746.53	1.38133	0.24426	5.65515	1.55708e-08	3.41314e-06	Up
DM8C03G02640.1	31.6873	8.46347	1.50693	5.61635	1.95029e-08	4.16057e-06	Up
DM8C01G05850.1	64.6782	5.53978	0.986253	5.617	1.94305e-08	4.16057e-06	Up
DM8C11G24090.1	313.907	1.86863	0.334172	5.59183	2.24692e-08	4.70928e-06	Up
DM8C10G29630.1	1711.98	1.70085	0.304323	5.58894	2.28457e-08	4.74655e-06	Up
DM8C02G26630.1	61.2473	4.12591	0.73889	5.58393	2.35139e-08	4.84325e-06	Up
DM8C05G21320.1	857.088	1.94344	0.349724	5.55709	2.74314e-08	5.60186e-06	Up
DM8C02G09640.1	629.789	1.61983	0.293039	5.5277	3.24464e-08	6.38915e-06	Up
DM8C09G22960.1	1685.09	1.56307	0.28282	5.52674	3.26236e-08	6.38915e-06	Up
DM8C11G26090.1	269.974	3.24037	0.588558	5.50561	3.67882e-08	7.05396e-06	Up
DM8C05G08610.1	173.474	3.51917	0.639599	5.50215	3.75184e-08	7.1145e-06	Up
DM8C10G24050.1	755.484	1.97634	0.3597	5.49439	3.92058e-08	7.37594e-06	Up
DM8C12G25730.1	382.518	1.83027	0.333281	5.49167	3.9815e-08	7.43204e-06	Up
DM8C12G25230.1	481.731	1.78591	0.325841	5.48095	4.23054e-08	7.83567e-06	Up
DM8C09G24050.1	727.982	2.77568	0.508297	5.46075	4.74136e-08	8.71425e-06	Up
DM8C02G21220.1	1105	1.45872	0.268003	5.44293	5.24111e-08	9.55922e-06	Up
DM8C06G08850.1	631.802	1.78885	0.328977	5.43762	5.3998e-08	9.77404e-06	Up
DM8C01G19310.1	395.982	1.91497	0.353107	5.4232	5.85418e-08	1.05069e-05	Up
DM8C01G36090.1	1084.89	1.68857	0.311427	5.42203	5.89264e-08	1.05069e-05	Up
DM8C06G27060.1	39.2915	8.77235	1.62185	5.40885	6.34298e-08	1.12261e-05	Up
DM8C07G00230.1	540.392	2.36505	0.437743	5.40283	6.55983e-08	1.15139e-05	Up
DM8C03G34430.1	416.61	1.90496	0.352661	5.40168	6.60193e-08	1.15139e-05	Up
DM8C04G36360.1	714.26	1.6506	0.306082	5.39268	6.94129e-08	1.2018e-05	Up
DM8C07G28420.1	434.355	1.62458	0.30154	5.38761	7.14015e-08	1.22734e-05	Up
DM8C12G09840.1	263.498	2.67193	0.496184	5.38496	7.24608e-08	1.23665e-05	Up
DM8C01G37910.1	723.79	2.32549	0.432254	5.37992	7.4518e-08	1.26274e-05	Up
DM8C01G22020.1	420.204	2.18347	0.406261	5.37454	7.67777e-08	1.29187e-05	Up
DM8C03G18810.1	142.807	2.49425	0.464218	5.37302	7.74294e-08	1.29372e-05	Up
DM8C09G28110.1	2020.18	3.23248	0.602469	5.36539	8.07748e-08	1.34024e-05	Up
DM8C01G37250.1	385.509	1.66831	0.311035	5.36373	8.15224e-08	1.34332e-05	Up
DM8C11G22790.1	1364.48	2.42851	0.454675	5.34119	9.23397e-08	1.50087e-05	Up
DM8C02G22920.1	528.856	1.5347	0.287613	5.33598	9.50289e-08	1.53414e-05	Up
DM8C06G10920.1	78.6431	3.91883	0.736434	5.32136	1.02995e-07	1.6305e-05	Up
DM8C06G13010.1	484.849	2.02599	0.380773	5.32074	1.03348e-07	1.6305e-05	Up
DM8C04G28920.1	641.315	1.77894	0.334384	5.32007	1.03728e-07	1.6305e-05	Up
DM8C11G03120.1	1525.73	1.3993	0.263749	5.30543	1.12406e-07	1.73272e-05	Up
DM8C01G34590.1	319.475	2.03721	0.385971	5.27814	1.30503e-07	1.98563e-05	Up
DM8C01G46850.2	869.579	1.52609	0.289197	5.27701	1.31306e-07	1.98563e-05	Up
DM8C12G18450.1	2646.42	1.39364	0.264073	5.27746	1.30988e-07	1.98563e-05	Up
DM8C09G25450.1	4205.35	2.52037	0.478529	5.26691	1.38739e-07	2.08483e-05	Up
DM8C02G13190.1	441.429	1.75023	0.332501	5.26383	1.41082e-07	2.1068e-05	Up
DM8C06G03520.1	614.029	1.66503	0.316828	5.2553	1.47785e-07	2.19318e-05	Up
DM8C10G27670.1	1092.28	2.65621	0.508039	5.22836	1.71022e-07	2.50688e-05	Up
DM8C03G17810.1	2558.72	1.45223	0.278082	5.22231	1.767e-07	2.57433e-05	Up
DM8C02G34080.1	2284.57	1.2264	0.235774	5.20158	1.97599e-07	2.86135e-05	Up
DM8C12G02320.1	670.443	1.62157	0.312712	5.18551	2.15421e-07	3.04786e-05	Up
DM8C01G47750.1	882.252	1.5521	0.299517	5.18201	2.19508e-07	3.08512e-05	Up
DM8C01G14960.1	4121.88	1.79345	0.347383	5.16275	2.43346e-07	3.40016e-05	Up
DM8C11G06790.1	74.6666	4.42059	0.858012	5.15213	2.57549e-07	3.53656e-05	Up
DM8C07G00190.1	94.6609	2.86343	0.555703	5.1528	2.56619e-07	3.53656e-05	Up
DM8C02G31730.1	9197.64	1.43362	0.278406	5.14939	2.6134e-07	3.56812e-05	Up
DM8C12G05030.1	485.17	1.70487	0.331956	5.13583	2.80901e-07	3.77055e-05	Up
DM8C02G30230.1	225.127	2.36366	0.460554	5.13221	2.86361e-07	3.80112e-05	Up
DM8C05G06490.1	178.505	2.986	0.582604	5.12526	2.97124e-07	3.92221e-05	Up
DM8C12G22790.1	139.323	2.07862	0.406972	5.10752	3.26409e-07	4.26169e-05	Up
DM8C09G08860.1	1587.73	1.45714	0.285293	5.10754	3.26374e-07	4.26169e-05	Up
DM8C03G03370.1	910.054	1.88804	0.371155	5.08694	3.63891e-07	4.69971e-05	Up
DM8C08G22520.1	184.896	2.28415	0.449575	5.08068	3.76079e-07	4.831e-05	Up
DM8C01G36940.1	1474.41	1.4895	0.294647	5.05519	4.29971e-07	5.46451e-05	Up
DM8C04G29390.1	165.066	2.24212	0.443718	5.05303	4.3486e-07	5.47609e-05	Up
DM8C06G23210.1	962.54	1.83542	0.363251	5.05276	4.35465e-07	5.47609e-05	Up
DM8C07G07170.1	508.152	1.75271	0.347121	5.04929	4.43454e-07	5.50079e-05	Up
DM8C07G17100.1	1987.47	1.56014	0.308909	5.05048	4.40697e-07	5.50079e-05	Up
DM8C01G40500.1	586.685	1.52141	0.301335	5.04891	4.44336e-07	5.50079e-05	Up
DM8C11G01050.1	171.48	2.76816	0.549062	5.04162	4.6161e-07	5.68518e-05	Up
DM8C06G31620.2	551.893	2.02081	0.401748	5.03005	4.90348e-07	5.99632e-05	Up
DM8C03G16310.1	270.22	2.26111	0.450019	5.02449	5.04782e-07	6.12221e-05	Up
DM8C02G25810.1	165.209	2.10876	0.421283	5.00558	5.56943e-07	6.68695e-05	Up
DM8C01G42860.1	971.165	1.57977	0.316297	4.99459	5.89602e-07	7.02995e-05	Up
DM8C07G07790.1	665.662	1.39727	0.279789	4.99401	5.91395e-07	7.02995e-05	Up
DM8C05G07530.1	991.48	1.64935	0.330641	4.98834	6.09017e-07	7.20359e-05	Up
DM8C12G29890.1	4089.52	1.54644	0.31009	4.98708	6.12999e-07	7.21497e-05	Up
DM8C01G21110.1	665.775	1.70756	0.343025	4.97794	6.42636e-07	7.49e-05	Up
DM8C03G00830.1	8226.17	3.06982	0.619889	4.9522	7.33776e-07	8.38857e-05	Up
DM8C02G23960.1	808.253	1.62713	0.32855	4.95247	7.32771e-07	8.38857e-05	Up
DM8C03G00840.1	3292.29	3.16495	0.639386	4.94998	7.42193e-07	8.44438e-05	Up
DM8C10G05230.1	2700.07	2.00878	0.406162	4.94577	7.58416e-07	8.58807e-05	Up
DM8C02G20590.1	18.9204	7.71041	1.5606	4.94067	7.7854e-07	8.77437e-05	Up
DM8C06G27070.1	24.9565	8.11929	1.64532	4.93477	8.02439e-07	9.00126e-05	Up
DM8C01G25570.1	5279.89	1.21207	0.24634	4.92031	8.64059e-07	9.55785e-05	Up
DM8C04G03290.1	603.391	2.13793	0.43547	4.90949	9.13135e-07	9.96234e-05	Up
DM8C03G15330.1	288.705	1.67091	0.341739	4.88945	1.0112e-06	0.000108832	Up
DM8C04G31530.1	148.765	4.4316	0.90795	4.88089	1.05608e-06	0.000112647	Up
DM8C07G24790.1	4276.43	1.33727	0.27409	4.87896	1.06647e-06	0.00011325	Up
DM8C01G36300.1	8257.01	1.29151	0.265515	4.86417	1.14939e-06	0.00012098	Up
DM8C10G00330.1	119.858	2.01293	0.414113	4.86081	1.16905e-06	0.00012251	Up
DM8C07G05310.2	43.3258	3.38642	0.698273	4.8497	1.23647e-06	0.000129009	Up
DM8C03G19110.1	481.537	2.2841	0.471145	4.84798	1.24723e-06	0.000129566	Up
DM8C04G34950.1	545.192	1.94271	0.400902	4.84587	1.26061e-06	0.000130388	Up
DM8C06G10240.1	434.479	1.74227	0.359766	4.84279	1.28031e-06	0.000131855	Up
DM8C12G05230.1	514.124	1.84125	0.380917	4.83374	1.33995e-06	0.000137405	Up
DM8C06G17170.1	662.676	1.53091	0.317496	4.82184	1.42239e-06	0.000144005	Up
DM8C06G21590.1	154.354	1.86867	0.388511	4.80984	1.51053e-06	0.000152283	Up
DM8C04G26900.1	1589.76	1.57791	0.328136	4.8087	1.51913e-06	0.000152507	Up
DM8C04G06740.1	4675.11	1.25903	0.261927	4.8068	1.53363e-06	0.000153319	Up
DM8C05G09940.1	46.2166	3.03006	0.630922	4.80258	1.56632e-06	0.000155934	Up
DM8C11G04160.1	2340.25	1.25201	0.261456	4.78863	1.67927e-06	0.000165114	Up
DM8C06G32230.1	1298	1.81128	0.378336	4.78749	1.68882e-06	0.000165373	Up
DM8C07G21270.1	2452.23	1.23718	0.259473	4.76804	1.86026e-06	0.000181417	Up
DM8C10G23450.1	259.774	1.59913	0.335926	4.76037	1.93243e-06	0.000187689	Up
DM8C01G40930.1	352.051	1.6156	0.339796	4.7546	1.98835e-06	0.000191563	Up
DM8C04G08100.2	53.9214	4.03016	0.851387	4.73364	2.20533e-06	0.000210768	Up
DM8C10G13320.1	409.95	1.8739	0.395822	4.73419	2.19933e-06	0.000210768	Up
DM8C09G04000.1	1617.18	1.22939	0.259817	4.73175	2.22592e-06	0.000211888	Up
DM8C07G26810.2	2656.72	1.29433	0.274025	4.72339	2.31948e-06	0.000219918	Up
DM8C11G05050.1	646.82	1.24165	0.263631	4.70981	2.47949e-06	0.00023416	Up
DM8C07G18070.1	102.398	2.14997	0.457741	4.69691	2.64123e-06	0.000248452	Up
DM8C05G05660.1	213.185	1.99196	0.424244	4.69532	2.66195e-06	0.00024942	Up
DM8C09G28100.1	23578.7	2.53579	0.540261	4.69364	2.68391e-06	0.00024952	Up
DM8C04G09360.1	2324.9	1.38221	0.294435	4.69443	2.67348e-06	0.00024952	Up
DM8C04G32940.1	5832.85	1.2639	0.269543	4.68905	2.7448e-06	0.000254192	Up
DM8C02G30220.1	83.444	3.01056	0.645697	4.66249	3.1241e-06	0.000288202	Up
DM8C08G01740.1	1826.97	1.41677	0.304115	4.65865	3.18288e-06	0.000292494	Up
DM8C03G25820.1	102.298	2.19842	0.472037	4.65731	3.20363e-06	0.000293274	Up
DM8C01G01840.1	211.452	2.68333	0.576537	4.65422	3.25213e-06	0.000296576	Up
DM8C10G05870.1	1511.25	1.40507	0.30241	4.64623	3.38051e-06	0.000305949	Up
DM8C05G19950.1	2510.35	1.77681	0.382627	4.64373	3.42175e-06	0.000308513	Up
DM8C03G00320.1	2836.68	1.06749	0.229988	4.6415	3.45893e-06	0.000310693	Up
DM8C02G27830.1	775.063	1.4682	0.316568	4.63786	3.52038e-06	0.000315028	Up
DM8C03G29830.1	1069.58	2.01814	0.435594	4.63307	3.60274e-06	0.000321195	Up
DM8C01G45020.1	199.298	2.5741	0.55638	4.62651	3.71872e-06	0.000330303	Up
DM8C02G15720.1	276.458	1.81483	0.392345	4.6256	3.73522e-06	0.00033054	Up
DM8C11G05060.1	325	2.08763	0.452053	4.61811	3.87255e-06	0.000341427	Up
DM8C04G14030.1	1726.76	1.43515	0.312019	4.59957	4.23364e-06	0.000370064	Up
DM8C04G04970.1	337.522	2.36684	0.515513	4.59124	4.40613e-06	0.00038282	Up
DM8C01G29950.1	1015.88	1.3195	0.287447	4.59042	4.42364e-06	0.000382949	Up
DM8C04G31790.1	175.744	1.67672	0.365658	4.58548	4.52935e-06	0.000390685	Up
DM8C04G34830.1	300.176	1.73014	0.377751	4.5801	4.64762e-06	0.000398616	Up
DM8C12G24360.1	421.397	1.56587	0.34308	4.56415	5.01532e-06	0.000427968	Up
DM8C03G31250.1	1921.8	1.0639	0.23315	4.56317	5.03868e-06	0.000428431	Up
DM8C08G26380.1	115.617	2.20945	0.484363	4.56155	5.07774e-06	0.000428765	Up
DM8C09G24470.1	1381.4	1.36051	0.298259	4.56152	5.0785e-06	0.000428765	Up
DM8C08G27140.1	953.852	1.4127	0.310408	4.55112	5.33616e-06	0.000448932	Up
DM8C07G26520.2	402.255	2.88247	0.633467	4.55031	5.35675e-06	0.000449084	Up
DM8C03G28890.1	836.576	1.5173	0.333807	4.54544	5.48219e-06	0.000457993	Up
DM8C02G22970.1	665.63	1.44792	0.318656	4.54383	5.52417e-06	0.000459892	Up
DM8C04G28930.1	469.122	1.66997	0.368521	4.53155	5.85527e-06	0.000485764	Up
DM8C03G28360.1	524.24	1.71512	0.378603	4.53013	5.89477e-06	0.000487348	Up
DM8C02G32780.2	82.8027	9.84394	2.17417	4.52769	5.9633e-06	0.000491314	Up
DM8C03G29070.1	419.522	1.63393	0.360957	4.52667	5.9919e-06	0.000491974	Up
DM8C01G05390.1	664.186	1.77263	0.391902	4.52314	6.09291e-06	0.000498555	Up
DM8C08G25570.1	702.272	2.1423	0.475424	4.50608	6.60373e-06	0.000536677	Up
DM8C10G29130.1	6433.17	1.08855	0.241697	4.5038	6.67495e-06	0.000540626	Up
DM8C02G27820.1	761.62	1.25256	0.278392	4.49928	6.81843e-06	0.000548528	Up
DM8C04G25530.1	1074.35	2.1074	0.468853	4.4948	6.9635e-06	0.000558319	Up
DM8C07G24230.1	884.255	1.44486	0.322049	4.48645	7.24185e-06	0.000578694	Up
DM8C06G17910.1	47.734	3.53187	0.788997	4.4764	7.59113e-06	0.000602574	Up
DM8C08G00300.1	1493.42	1.48607	0.3329	4.46403	8.0434e-06	0.00063426	Up
DM8C06G18200.1	194.011	1.86868	0.418974	4.46014	8.19069e-06	0.00064375	Up
DM8C02G25350.1	251.198	1.55727	0.349223	4.45924	8.22495e-06	0.000644324	Up
DM8C01G20330.1	73.3964	4.17042	0.93656	4.45291	8.47147e-06	0.000661467	Up
DM8C02G17360.1	6824.49	1.16324	0.26134	4.45108	8.54397e-06	0.000664955	Up
DM8C12G02330.1	2157.42	1.72148	0.387098	4.44714	8.70196e-06	0.000675052	Up
DM8C06G19960.1	206.103	1.76191	0.397698	4.43028	9.4112e-06	0.000727708	Up
DM8C01G41370.1	167.164	2.13544	0.482948	4.42167	9.79408e-06	0.000754871	Up
DM8C06G31860.1	890.868	1.1235	0.254452	4.41535	1.00846e-05	0.000774764	Up
DM8C05G24970.1	792.892	1.35538	0.30706	4.41404	1.0146e-05	0.000775782	Up
DM8C07G14990.1	1049.36	1.27137	0.288052	4.41368	1.01628e-05	0.000775782	Up
DM8C10G25250.1	405.014	1.73227	0.392639	4.41186	1.02488e-05	0.000779853	Up
DM8C07G20150.1	474.859	1.59905	0.362711	4.4086	1.04043e-05	0.000789174	Up
DM8C05G21810.1	1303.65	1.35747	0.308168	4.40497	1.05796e-05	0.000799934	Up
DM8C12G02410.1	109.626	2.84239	0.645936	4.40042	1.08039e-05	0.000811756	Up
DM8C09G20750.1	1038.16	1.46288	0.332415	4.40076	1.07873e-05	0.000811756	Up
DM8C05G19500.1	136.931	2.38309	0.542369	4.39385	1.1136e-05	0.000830485	Up
DM8C06G03200.1	955.613	2.34266	0.53308	4.39458	1.10986e-05	0.000830485	Up
DM8C06G22680.1	131.123	2.13617	0.486623	4.38979	1.1346e-05	0.000841897	Up
DM8C02G24400.1	160.106	1.67444	0.381573	4.38825	1.14267e-05	0.000844343	Up
DM8C07G13830.1	728.17	1.37801	0.3141	4.38716	1.14841e-05	0.000844343	Up
DM8C01G22620.1	2137.75	1.30981	0.299152	4.3784	1.19553e-05	0.000873538	Up
DM8C05G24620.1	321.127	2.94046	0.672774	4.37066	1.23874e-05	0.000899609	Up
DM8C07G02310.2	1456.09	5.4293	1.24391	4.36469	1.27305e-05	0.000918945	Up
DM8C04G04160.1	287.192	1.61384	0.369883	4.36312	1.28222e-05	0.000922776	Up
DM8C07G00210.1	236.082	2.18328	0.500679	4.36063	1.29687e-05	0.000930513	Up
DM8C05G26280.1	7110.7	1.09881	0.252371	4.35393	1.33716e-05	0.000952641	Up
DM8C11G06520.1	446.465	1.26461	0.290623	4.35138	1.35282e-05	0.000959139	Up
DM8C02G15410.1	352.977	1.8139	0.417003	4.34986	1.36227e-05	0.000962982	Up
DM8C03G17360.1	211.868	1.45199	0.333928	4.34822	1.37247e-05	0.000967331	Up
DM8C06G03140.1	83204.7	1.3893	0.319694	4.34573	1.38816e-05	0.000972647	Up
DM8C03G33670.1	1409.08	1.09865	0.252796	4.346	1.38641e-05	0.000972647	Up
DM8C08G01370.1	111.981	2.10378	0.48446	4.34252	1.40856e-05	0.000978333	Up
DM8C06G02530.1	2208.71	1.84866	0.42584	4.34121	1.41697e-05	0.000981324	Up
DM8C08G06100.1	1581.85	1.72173	0.397543	4.33094	1.48476e-05	0.00101648	Up
DM8C10G27750.1	516.919	1.59555	0.3684	4.33102	1.48422e-05	0.00101648	Up
DM8C08G01990.1	351.893	1.65448	0.38215	4.32941	1.49512e-05	0.00101937	Up
DM8C07G02430.1	1358.07	1.56775	0.362146	4.32906	1.4975e-05	0.00101937	Up
DM8C01G22040.1	293.719	1.87648	0.434454	4.31917	1.56614e-05	0.00106306	Up
DM8C06G30320.1	13.8099	7.26556	1.68267	4.31787	1.57542e-05	0.00106633	Up
DM8C01G22320.1	1547.71	1.24252	0.288721	4.30351	1.6811e-05	0.00112702	Up
DM8C04G23180.1	1547.29	1.11482	0.259061	4.3033	1.68275e-05	0.00112702	Up
DM8C12G19380.1	265.657	2.24195	0.521238	4.3012	1.69877e-05	0.00113376	Up
DM8C06G28540.1	200.771	1.73616	0.404373	4.29345	1.75921e-05	0.00116758	Up
DM8C03G18960.1	13.0313	7.17472	1.67343	4.28745	1.8074e-05	0.0011952	Up
DM8C03G36360.1	122.66	2.10103	0.490092	4.28702	1.81083e-05	0.0011952	Up
DM8C05G04210.1	309.371	2.02581	0.472854	4.28422	1.83381e-05	0.00120371	Up
DM8C01G01600.1	851.674	1.38147	0.322419	4.28472	1.82969e-05	0.00120371	Up
DM8C01G12500.1	63.5548	4.13841	0.966139	4.28345	1.8402e-05	0.0012046	Up
DM8C05G04910.1	270.286	2.45054	0.572277	4.2821	1.8514e-05	0.00120843	Up
DM8C01G33240.1	1201.94	1.51338	0.353821	4.27723	1.89233e-05	0.00122862	Up
DM8C12G05750.1	106.684	4.16502	0.973922	4.27654	1.8982e-05	0.0012291	Up
DM8C09G18970.1	490.092	1.4511	0.339983	4.26816	1.97088e-05	0.00126928	Up
DM8C11G17790.1	315.991	1.84661	0.43326	4.26214	2.02482e-05	0.00130051	Up
DM8C08G01980.1	937.708	1.09736	0.257662	4.25893	2.05408e-05	0.00131577	Up
DM8C11G24340.1	92.407	2.7942	0.656312	4.25743	2.06792e-05	0.00131757	Up
DM8C05G21010.1	506.559	2.58665	0.607774	4.25594	2.0817e-05	0.00131931	Up
DM8C07G26120.1	144.771	2.48314	0.583421	4.25618	2.07952e-05	0.00131931	Up
DM8C11G10080.1	137.246	2.30995	0.54316	4.2528	2.11111e-05	0.00133089	Up
DM8C11G21090.1	164.466	2.6507	0.623965	4.24815	2.15541e-05	0.00135169	Up
DM8C04G25500.1	47.3368	4.87694	1.14906	4.24429	2.19291e-05	0.00136802	Up
DM8C02G30390.1	98.7967	2.28858	0.540965	4.23056	2.33112e-05	0.00143209	Up
DM8C08G13180.1	177.944	2.2207	0.524924	4.23052	2.33157e-05	0.00143209	Up
DM8C02G29450.1	3133	1.11761	0.26412	4.23142	2.32218e-05	0.00143209	Up
DM8C04G23170.1	12.3469	7.1019	1.67996	4.22741	2.36395e-05	0.00144731	Up
DM8C09G05560.1	4679.37	1.7373	0.411025	4.22674	2.37104e-05	0.00144731	Up
DM8C06G33880.1	3097.62	1.14977	0.272045	4.22641	2.37452e-05	0.00144731	Up
DM8C03G16020.1	640.303	1.35074	0.319668	4.22544	2.38477e-05	0.00144986	Up
DM8C04G26120.1	181.597	1.5402	0.365227	4.2171	2.47466e-05	0.00148934	Up
DM8C02G28230.1	554.596	1.42898	0.339235	4.21236	2.52717e-05	0.00151713	Up
DM8C02G32110.1	290.57	1.43777	0.341723	4.20742	2.58304e-05	0.00154291	Up
DM8C05G21000.1	992.866	2.40345	0.571691	4.2041	2.62121e-05	0.00155792	Up
DM8C03G25550.1	1693.81	1.38709	0.329907	4.20448	2.61681e-05	0.00155792	Up
DM8C06G16880.1	219.29	1.43182	0.341447	4.19341	2.74797e-05	0.00162921	Up
DM8C07G23630.1	1018.91	1.86402	0.445821	4.18109	2.90112e-05	0.00171151	Up
DM8C01G26350.1	21871.4	1.30499	0.312948	4.16999	3.04612e-05	0.00179264	Up
DM8C06G21050.1	1322.87	1.21338	0.291397	4.16402	3.12697e-05	0.00183569	Up
DM8C02G29330.1	12.7637	7.15086	1.72222	4.15212	3.29412e-05	0.00192908	Up
DM8C09G20490.1	52.0297	2.84467	0.685832	4.14777	3.3573e-05	0.00196127	Up
DM8C06G27050.1	2386.78	7.76118	1.87195	4.14605	3.38267e-05	0.00196647	Up
DM8C03G15540.1	7040.8	1.20908	0.291613	4.14619	3.38049e-05	0.00196647	Up
DM8C12G24230.1	264.098	1.6448	0.39677	4.14547	3.39121e-05	0.00196666	Up
DM8C11G20540.1	8281.37	1.60253	0.386773	4.14334	3.4229e-05	0.00198023	Up
DM8C05G10310.1	376.823	1.7575	0.424864	4.13663	3.52441e-05	0.00203403	Up
DM8C10G27160.1	393.295	1.44963	0.350809	4.13224	3.5924e-05	0.00205835	Up
DM8C02G27990.1	529.1	1.71561	0.41584	4.12566	3.69676e-05	0.00210302	Up
DM8C06G13720.1	253.08	2.06296	0.500449	4.12221	3.75247e-05	0.00212964	Up
DM8C04G32480.1	2948.21	1.15396	0.280112	4.11964	3.79468e-05	0.00213836	Up
DM8C02G20070.1	12830.8	1.07514	0.260973	4.11973	3.79313e-05	0.00213836	Up
DM8C03G01050.1	13.6755	7.24956	1.7608	4.11721	3.8349e-05	0.00214986	Up
DM8C06G34300.1	386.429	1.71637	0.417285	4.11318	3.9024e-05	0.00217851	Up
DM8C08G19510.1	13590.4	1.68668	0.41014	4.11245	3.91479e-05	0.00218033	Up
DM8C02G30810.1	472.573	1.60882	0.391724	4.10704	4.00767e-05	0.00222687	Up
DM8C09G01920.1	319.419	1.70195	0.41483	4.10276	4.08244e-05	0.00226315	Up
DM8C01G44050.1	654.241	1.94853	0.475069	4.10157	4.10364e-05	0.00226963	Up
DM8C11G15320.1	233.128	2.1244	0.518168	4.09983	4.13447e-05	0.00228141	Up
DM8C11G17900.1	174.238	1.96337	0.479166	4.09748	4.17681e-05	0.00229417	Up
DM8C06G13560.1	286.528	2.0521	0.501901	4.08865	4.33894e-05	0.0023669	Up
DM8C10G18200.1	11019.8	1.87856	0.459414	4.08904	4.33155e-05	0.0023669	Up
DM8C01G25760.1	3053.88	1.12444	0.275725	4.07812	4.54016e-05	0.00246541	Up
DM8C01G27230.1	382.279	1.32326	0.324526	4.07752	4.55177e-05	0.00246611	Up
DM8C08G05910.1	260.078	1.4149	0.347448	4.07226	4.65589e-05	0.00251113	Up
DM8C09G26980.1	472.378	2.76476	0.679045	4.07154	4.67024e-05	0.0025132	Up
DM8C03G00550.1	226.377	1.51248	0.372641	4.05881	4.9323e-05	0.00263053	Up
DM8C03G04890.1	328.95	2.21719	0.546658	4.05589	4.99432e-05	0.00264606	Up
DM8C12G01150.1	3383.5	1.48229	0.365547	4.055	5.01344e-05	0.00265013	Up
DM8C01G28990.1	1743.85	1.26299	0.311635	4.05278	5.06116e-05	0.00266842	Up
DM8C01G10110.1	2058.59	1.26129	0.311247	4.05236	5.07037e-05	0.00266842	Up
DM8C12G01100.1	583.441	1.62398	0.401396	4.04582	5.21402e-05	0.00273799	Up
DM8C10G25190.1	338.121	1.56243	0.386425	4.04329	5.27067e-05	0.00275563	Up
DM8C01G20980.1	11.9948	7.06043	1.74692	4.04165	5.30773e-05	0.00276291	Up
DM8C10G03430.1	111.012	2.62234	0.64957	4.03704	5.41294e-05	0.00279938	Up
DM8C10G16160.1	196.387	2.43861	0.604034	4.03721	5.40918e-05	0.00279938	Up
DM8C04G07880.1	171.967	1.90207	0.472694	4.0239	5.72426e-05	0.00292309	Up
DM8C01G33420.1	203.609	1.83998	0.457167	4.02475	5.70356e-05	0.00292309	Up
DM8C03G30620.1	413.34	1.43516	0.356665	4.02384	5.72556e-05	0.00292309	Up
DM8C06G24730.1	305.975	1.41082	0.350535	4.02475	5.70354e-05	0.00292309	Up
DM8C01G43760.1	1189.47	1.06091	0.26359	4.02484	5.70145e-05	0.00292309	Up
DM8C10G23080.1	811.669	2.16434	0.537983	4.02307	5.74436e-05	0.00292644	Up
DM8C03G29300.1	86.6815	2.7649	0.687812	4.01985	5.82348e-05	0.00296043	Up
DM8C08G05500.1	1108.36	1.05492	0.263652	4.00117	6.3031e-05	0.00318393	Up
DM8C04G33340.1	184.549	1.69919	0.424882	3.9992	6.3558e-05	0.00319703	Up
DM8C08G25440.1	1067.83	1.07942	0.270087	3.99655	6.42735e-05	0.00321947	Up
DM8C11G02500.1	686.488	1.18259	0.296426	3.98948	6.62175e-05	0.00330299	Up
DM8C08G27370.1	10722.1	1.24054	0.311096	3.98766	6.67294e-05	0.0033216	Up
DM8C05G05100.1	74.0464	2.22176	0.557387	3.98603	6.71884e-05	0.00333749	Up
DM8C07G15250.1	78.694	2.53212	0.636288	3.97952	6.9055e-05	0.00342309	Up
DM8C01G37840.1	10.9214	6.92263	1.74119	3.9758	7.01434e-05	0.00346985	Up
DM8C05G21040.1	220.408	2.99635	0.754174	3.97302	7.09679e-05	0.00350338	Up
DM8C01G35770.1	885.204	1.51422	0.381543	3.96868	7.22705e-05	0.0035554	Up
DM8C07G17310.1	756.283	1.17493	0.296061	3.96852	7.23193e-05	0.0035554	Up
DM8C07G04120.1	235.305	2.107	0.531124	3.96707	7.27626e-05	0.00355874	Up
DM8C01G17900.1	342.476	1.63791	0.412849	3.96733	7.26824e-05	0.00355874	Up
DM8C04G05590.1	1873.99	1.891	0.47724	3.96237	7.42084e-05	0.00361113	Up
DM8C12G09320.1	13035.1	1.02737	0.259334	3.96157	7.44583e-05	0.00361173	Up
DM8C02G08800.1	306.419	1.45472	0.367992	3.95312	7.71387e-05	0.00371588	Up
DM8C04G10810.1	96.6421	1.96999	0.498584	3.95117	7.77693e-05	0.00373871	Up
DM8C09G28170.1	6025.05	1.21688	0.308357	3.94634	7.93552e-05	0.00379967	Up
DM8C01G22940.1	533.705	2.05853	0.522068	3.94304	8.04562e-05	0.00384468	Up
DM8C02G03420.1	1187.25	1.00397	0.254981	3.93743	8.23593e-05	0.00392777	Up
DM8C03G00900.1	385.653	2.67138	0.678702	3.93601	8.28475e-05	0.00394318	Up
DM8C08G27030.1	71.8171	3.38863	0.86356	3.92403	8.70803e-05	0.00411362	Up
DM8C07G22440.1	973.743	1.3837	0.352633	3.92393	8.71173e-05	0.00411362	Up
DM8C01G00030.1	1224.28	1.43513	0.366601	3.91469	9.05193e-05	0.00425744	Up
DM8C04G28890.1	1191.27	1.76276	0.450975	3.90878	9.27642e-05	0.00435445	Up
DM8C02G13300.1	423.843	1.36735	0.349906	3.90778	9.31482e-05	0.0043639	Up
DM8C07G22190.1	1463.12	1.243	0.31823	3.90597	9.38469e-05	0.00437946	Up
DM8C08G21850.1	133.06	2.10017	0.5378	3.90512	9.41794e-05	0.00438641	Up
DM8C01G44390.1	446.396	1.94787	0.499155	3.90234	9.52684e-05	0.0044285	Up
DM8C03G23700.1	200.057	1.52634	0.391549	3.8982	9.69119e-05	0.00449239	Up
DM8C07G27840.1	541.217	1.42312	0.36555	3.89308	9.89791e-05	0.00456846	Up
DM8C08G16090.1	277.256	1.59511	0.410744	3.88345	0.000102983	0.00472279	Up
DM8C11G24540.1	4728.97	1.25778	0.324158	3.88014	0.000104394	0.004772	Up
DM8C05G08010.1	449.608	1.22396	0.315559	3.8787	0.000105018	0.00477951	Up
DM8C12G01140.1	624.209	1.11346	0.287072	3.87869	0.00010502	0.00477951	Up
DM8C08G25360.1	2313.99	1.37543	0.355021	3.87422	0.000106968	0.00485605	Up
DM8C04G07690.1	2168.12	1.09461	0.282592	3.87345	0.000107303	0.00485605	Up
DM8C07G02400.1	66.7706	2.18417	0.565223	3.86427	0.000111424	0.00502312	Up
DM8C07G11900.1	101.952	1.94524	0.503755	3.86148	0.000112703	0.00507119	Up
DM8C10G29300.2	21513	1.21854	0.315841	3.85808	0.000114283	0.00513263	Up
DM8C04G28910.1	318.539	1.4639	0.380324	3.84909	0.000118556	0.00523982	Up
DM8C01G03940.1	630.169	1.26125	0.32761	3.84985	0.000118191	0.00523982	Up
DM8C07G23260.1	193.143	2.11686	0.550232	3.84721	0.000119472	0.00526667	Up
DM8C01G45000.1	288.691	2.00312	0.521252	3.8429	0.000121588	0.00534026	Up
DM8C12G06140.1	29.9635	3.7222	0.968917	3.84161	0.00012223	0.00534878	Up
DM8C12G23040.1	932.174	2.09244	0.544617	3.84204	0.000122015	0.00534878	Up
DM8C01G26110.1	702.449	1.39277	0.362743	3.83956	0.000123256	0.00538381	Up
DM8C08G02840.1	393.013	1.63648	0.426412	3.83779	0.000124148	0.0054036	Up
DM8C07G19420.1	244.925	1.64538	0.429121	3.83431	0.000125915	0.00546006	Up
DM8C07G21240.1	98.0432	1.81805	0.474345	3.83276	0.000126713	0.00547627	Up
DM8C08G14510.1	198.507	1.59801	0.417025	3.83192	0.000127145	0.00548353	Up
DM8C07G04830.1	3451.79	1.11489	0.291023	3.83095	0.000127649	0.00549536	Up
DM8C05G26690.1	49.1878	2.92977	0.765672	3.8264	0.00013003	0.00557776	Up
DM8C10G08840.1	364.564	2.11538	0.552838	3.82641	0.000130027	0.00557776	Up
DM8C03G37320.2	29.6219	4.86615	1.27339	3.82142	0.000132688	0.00568155	Up
DM8C10G24160.1	611.007	1.69673	0.444126	3.82039	0.000133242	0.00569229	Up
DM8C05G17810.1	40.6503	2.5315	0.663703	3.81421	0.000136622	0.00574864	Up
DM8C02G07400.1	267.853	2.23006	0.584682	3.81414	0.00013666	0.00574864	Up
DM8C01G02960.1	1861.87	1.25231	0.328235	3.81528	0.000136026	0.00574864	Up
DM8C11G19270.1	737.305	1.20216	0.315061	3.81564	0.000135831	0.00574864	Up
DM8C04G28940.1	899.035	1.18346	0.310229	3.81478	0.000136304	0.00574864	Up
DM8C09G04540.1	837.992	1.07769	0.282387	3.81637	0.00013543	0.00574864	Up
DM8C06G33650.1	259.535	1.29551	0.33985	3.81199	0.000137854	0.00578864	Up
DM8C09G24040.1	525.65	1.74514	0.45859	3.80545	0.000141548	0.00592294	Up
DM8C07G24920.1	1993.63	1.86355	0.489818	3.80458	0.000142047	0.00593344	Up
DM8C08G18650.1	246.552	1.74109	0.45826	3.79936	0.000145073	0.00603873	Up
DM8C02G30500.2	223.61	1.59366	0.420009	3.79435	0.000148029	0.00615105	Up
DM8C03G12790.1	3526.94	1.19037	0.313913	3.79203	0.000149424	0.00619822	Up
DM8C02G28930.1	695.571	1.62493	0.428696	3.7904	0.000150402	0.00622801	Up
DM8C03G10900.1	322.528	1.80657	0.477122	3.78638	0.000152858	0.00631875	Up
DM8C05G02160.1	555.593	2.21124	0.584887	3.78063	0.00015643	0.00645104	Up
DM8C08G01940.1	196.384	1.64513	0.435186	3.78029	0.000156645	0.00645104	Up
DM8C01G33450.1	187.209	1.4856	0.393023	3.77994	0.000156868	0.00645104	Up
DM8sca135G00120.1	59.0478	3.78385	1.00237	3.77491	0.000160068	0.00655076	Up
DM8C06G12750.1	99.4603	1.8107	0.479877	3.77325	0.000161133	0.00658113	Up
DM8C08G00510.1	44.6498	2.57039	0.681426	3.77208	0.000161891	0.00660077	Up
DM8C06G08550.1	1130.3	1.39417	0.370274	3.76523	0.000166396	0.00676139	Up
DM8C06G13640.2	423.703	1.51545	0.402732	3.76293	0.000167935	0.00680502	Up
DM8C06G22350.1	27.8356	3.69574	0.984026	3.75573	0.000172835	0.0069521	Up
DM8C04G06650.1	53.0484	3.83249	1.02138	3.75228	0.000175232	0.00703667	Up
DM8C07G22940.1	177.41	2.05401	0.548465	3.74502	0.000180378	0.00723118	Up
DM8C12G24220.1	65.2242	2.29391	0.613146	3.74121	0.000183136	0.00732943	Up
DM8C04G05990.1	486.122	1.58224	0.423186	3.73888	0.000184845	0.00737311	Up
DM8C04G36850.1	2561.6	1.31272	0.351367	3.73604	0.000186943	0.00744439	Up
DM8C02G06570.1	196.443	1.93664	0.518584	3.73447	0.000188109	0.00745293	Up
DM8C08G30280.1	531.847	1.3937	0.373238	3.73408	0.000188405	0.00745293	Up
DM8C09G01870.1	1036.9	1.37642	0.368525	3.73495	0.000187749	0.00745293	Up
DM8C09G28470.1	5126.45	1.15937	0.310622	3.73241	0.000189657	0.00749006	Up
DM8C09G06560.1	9.65012	6.74755	1.80892	3.73016	0.000191355	0.00754463	Up
DM8C02G26410.1	206.514	1.39202	0.373244	3.72952	0.000191848	0.00755159	Up
DM8C01G33380.2	51.9799	3.0513	0.818249	3.72906	0.000192195	0.00755284	Up
DM8C06G10630.1	98.3763	2.87114	0.770466	3.7265	0.000194158	0.00761745	Up
DM8C10G18190.1	20808.3	1.95792	0.525892	3.72305	0.000196831	0.00769704	Up
DM8C08G24060.1	403.412	1.48819	0.399884	3.72156	0.000197995	0.00772989	Up
DM8C06G28980.1	6047.36	1.05129	0.282591	3.72019	0.00019907	0.00775725	Up
DM8C09G24980.1	233.765	1.94936	0.524588	3.71599	0.000202408	0.00783536	Up
DM8C11G01000.1	555.471	1.5514	0.417395	3.71686	0.000201714	0.00783536	Up
DM8C03G19920.1	3222.39	1.19791	0.322429	3.71526	0.000202992	0.00783536	Up
DM8C03G19260.1	389.312	1.75512	0.472545	3.71419	0.000203859	0.00784347	Up
DM8C04G10150.1	73.1933	2.04736	0.551611	3.7116	0.000205953	0.00791132	Up
DM8C06G14800.1	926.036	1.96054	0.528902	3.70681	0.000209884	0.00804939	Up
DM8C11G07940.1	1977.67	1.042	0.281282	3.70446	0.00021184	0.00811138	Up
DM8C10G12570.1	476.515	1.50583	0.406642	3.70308	0.000213002	0.0081428	Up
DM8C02G12090.1	54.6455	2.5744	0.695823	3.69979	0.000215775	0.00823564	Up
DM8C07G05600.1	10.1504	6.8202	1.84432	3.69795	0.000217352	0.0082826	Up
DM8C06G22760.1	674.822	1.03665	0.280487	3.6959	0.00021911	0.00833628	Up
DM8C09G20240.1	194.716	1.42284	0.385056	3.69516	0.000219748	0.00834727	Up
DM8C12G04180.1	693.845	1.3324	0.361244	3.68836	0.000225706	0.00854644	Up
DM8C01G48320.1	985.011	1.36143	0.369183	3.68768	0.000226311	0.00855576	Up
DM8C07G21850.1	307.558	1.8141	0.492152	3.68606	0.000227754	0.00859671	Up
DM8C03G19190.1	237.973	1.89938	0.516116	3.68015	0.000233098	0.00874318	Up
DM8C07G26530.1	484.081	1.06028	0.288094	3.68033	0.000232933	0.00874318	Up
DM8C01G26080.1	355.562	1.60678	0.436708	3.67931	0.00023387	0.00875841	Up
DM8C07G26840.1	1095.1	1.15065	0.313157	3.67436	0.00023845	0.00891594	Up
DM8C02G16490.1	316.96	2.04497	0.556805	3.67269	0.000240008	0.00896018	Up
DM8C02G23860.1	1074.34	1.27108	0.346797	3.66521	0.000247137	0.00919757	Up
DM8C02G14690.1	4342.01	2.2466	0.61447	3.65615	0.000256028	0.00949888	Up
DM8C04G34990.1	103.094	1.55391	0.42548	3.65213	0.000260073	0.00963398	Up
DM8C03G28040.1	1232.88	1.00198	0.274716	3.64734	0.000264968	0.00980011	Up
DM8C05G09610.1	157.295	1.9789	0.54268	3.64653	0.000265809	0.00981127	Up
DM8C01G37790.1	815.722	1.03842	0.284792	3.64625	0.000266091	0.00981127	Up
DM8C02G08410.1	61.1847	2.32834	0.639604	3.64029	0.000272334	0.0100106	Up
DM8C06G12760.1	665.064	1.30905	0.359652	3.63978	0.000272872	0.010015	Up
DM8C03G21900.1	1772.61	1.13033	0.310739	3.63755	0.000275249	0.0100867	Up
DM8C04G11780.1	2113.32	1.11007	0.305224	3.6369	0.000275935	0.0100963	Up
DM8C08G25070.1	1154.16	1.40296	0.385974	3.63486	0.000278133	0.0101457	Up
DM8C03G22120.1	52.7649	2.08718	0.576257	3.62195	0.000292389	0.0105855	Up
DM8C06G34280.1	623.791	1.4165	0.391474	3.61837	0.000296466	0.0107163	Up
DM8C02G26540.1	246.281	1.53774	0.425128	3.61712	0.000297899	0.0107518	Up
DM8C06G17150.1	988.22	1.82158	0.504141	3.61323	0.000302408	0.0108981	Up
DM8C12G20760.1	5075.79	1.89906	0.525677	3.61261	0.000303133	0.0109078	Up
DM8C07G18980.1	55.799	2.17768	0.604275	3.60379	0.000313605	0.0112282	Up
DM8C01G22070.1	78.0445	2.62445	0.728699	3.60155	0.000316324	0.0112644	Up
DM8C06G17460.1	488.03	1.63712	0.454828	3.59943	0.000318911	0.0113007	Up
DM8C09G30320.1	1271.54	1.08735	0.302112	3.59915	0.000319257	0.0113007	Up
DM8C06G32220.1	461.336	1.51362	0.420642	3.59835	0.000320242	0.0113188	Up
DM8C08G00420.1	142.263	2.56614	0.713391	3.5971	0.000321786	0.0113566	Up
DM8sca67G00170.1	10.6281	6.88924	1.92028	3.58762	0.000333713	0.0117256	Up
DM8C01G22110.1	254.788	2.04333	0.570748	3.58009	0.000343475	0.0120332	Up
DM8C01G38330.1	1465.24	1.26342	0.353127	3.57781	0.00034648	0.0121207	Up
DM8C09G02840.1	133.968	1.78461	0.498976	3.57655	0.000348158	0.0121616	Up
DM8C10G29380.1	53.7297	2.55307	0.714731	3.57207	0.000354164	0.0123353	Up
DM8C02G04560.1	74.8612	1.91554	0.536314	3.57167	0.000354717	0.0123366	Up
DM8C06G34230.1	730.679	1.29213	0.361825	3.57116	0.000355408	0.0123427	Up
DM8C03G18990.1	289.82	1.38311	0.387541	3.56893	0.000358443	0.01243	Up
DM8C04G07660.1	357.355	1.2554	0.351888	3.56761	0.000360247	0.0124745	Up
DM8C04G36000.1	63.3326	2.31421	0.648812	3.56685	0.0003613	0.0124928	Up
DM8C08G00220.1	52.7485	3.70006	1.03755	3.56614	0.000362274	0.0124933	Up
DM8C09G07880.1	43.9863	2.37712	0.66659	3.56608	0.000362359	0.0124933	Up
DM8C03G25310.1	865.498	1.0025	0.281189	3.56521	0.000363559	0.0125166	Up
DM8C06G31450.1	22284.7	1.14461	0.321167	3.56391	0.000365365	0.0125607	Up
DM8C07G13740.1	231.747	1.50481	0.422655	3.56037	0.000370333	0.0127132	Up
DM8C05G27210.1	1237.39	1.70611	0.479411	3.55876	0.000372609	0.012773	Up
DM8C03G19460.1	475.647	1.3917	0.391976	3.55047	0.000384538	0.0131067	Up
DM8C01G31400.1	1056.99	1.35866	0.383137	3.54615	0.000390897	0.0133044	Up
DM8C01G24880.1	1414.67	1.4251	0.402632	3.53947	0.000400937	0.0135921	Up
DM8C01G21300.1	413.812	1.29859	0.367169	3.53676	0.000405066	0.0137086	Up
DM8C10G28440.1	314.707	1.61919	0.458921	3.52826	0.000418309	0.0141167	Up
DM8C10G22790.1	1332.54	1.26994	0.360088	3.52676	0.000420674	0.0141765	Up
DM8C02G18040.1	132.33	2.32476	0.66021	3.52124	0.000429537	0.0144142	Up
DM8C09G00430.1	95.5079	1.53566	0.436468	3.51837	0.000434205	0.01453	Up
DM8C02G14440.1	2592.23	1.34479	0.382217	3.5184	0.00043415	0.01453	Up
DM8C06G31110.1	1104.57	1.09383	0.311043	3.51666	0.000437014	0.0146036	Up
DM8C12G19920.1	1786.18	1.81118	0.51511	3.51611	0.000437921	0.0146135	Up
DM8C03G32530.1	358.07	1.37333	0.390934	3.51295	0.000443156	0.0147675	Up
DM8C11G08270.1	711.947	1.44233	0.410944	3.50979	0.000448461	0.0149235	Up
DM8C01G43200.1	609.797	1.88779	0.538811	3.50362	0.000458987	0.0152313	Up
DM8C04G30720.1	779.378	1.45299	0.415143	3.49997	0.000465311	0.0154198	Up
DM8C04G18900.1	98.3365	2.37415	0.679892	3.49196	0.000479497	0.0158023	Up
DM8C08G12300.1	70.5364	2.20209	0.630875	3.49054	0.000482053	0.0158428	Up
DM8C10G23580.1	45.9371	3.03499	0.869882	3.48897	0.000484885	0.0158669	Up
DM8C09G31210.1	394.893	1.31918	0.378369	3.48649	0.000489403	0.0159636	Up
DM8C04G10160.1	97.6492	1.67725	0.481833	3.48098	0.000499584	0.0162402	Up
DM8C03G20540.1	357.67	1.02367	0.294129	3.48035	0.000500766	0.0162565	Up
DM8C05G09650.1	347.774	1.54614	0.445041	3.47416	0.000512465	0.016524	Up
DM8C12G07200.1	522.542	1.83753	0.529016	3.47349	0.00051373	0.0165425	Up
DM8C03G23380.1	88019.6	1.01662	0.292746	3.47271	0.00051524	0.0165688	Up
DM8C12G04660.1	1133.08	1.07759	0.310412	3.47149	0.000517569	0.0166213	Up
DM8C05G19470.1	240.631	2.87038	0.827971	3.46677	0.000526754	0.0168484	Up
DM8C01G23370.1	222.696	1.75964	0.508818	3.45828	0.000543632	0.0172956	Up
DM8C02G20250.1	297.72	1.15403	0.334023	3.45493	0.000550436	0.0174656	Up
DM8C03G00940.1	564.677	2.489	0.721086	3.45173	0.000556997	0.0176269	Up
DM8C09G24240.1	1848.64	1.1468	0.332326	3.45083	0.000558861	0.0176625	Up
DM8C05G25460.1	134.486	1.65281	0.479757	3.4451	0.000570849	0.0179701	Up
DM8C09G00790.1	97.5249	1.75525	0.509691	3.44375	0.000573714	0.0180365	Up
DM8C11G00830.1	1927.09	1.15137	0.334953	3.43742	0.00058728	0.0183663	Up
DM8C05G25650.1	658.538	1.345	0.392456	3.42712	0.000610016	0.018978	Up
DM8C07G00080.1	2323.93	1.20991	0.353544	3.42224	0.000621071	0.0192968	Up
DM8C02G29980.1	681.916	1.46873	0.429325	3.42103	0.000623841	0.0193577	Up
DM8C06G30830.1	63.1197	2.77584	0.812348	3.41705	0.000633027	0.0195918	Up
DM8C09G23380.1	18.0593	5.02331	1.47052	3.41602	0.000635446	0.0196307	Up
DM8C07G26940.1	929.528	1.24491	0.364456	3.41581	0.000635925	0.0196307	Up
DM8C07G19910.1	40.4595	2.44423	0.715829	3.41455	0.000638881	0.0196965	Up
DM8C09G23370.1	43.5617	2.54198	0.744658	3.41362	0.000641064	0.0197383	Up
DM8C04G27050.1	14.5325	7.33212	2.14834	3.41292	0.000642705	0.0197634	Up
DM8C06G31120.1	12.9989	5.29942	1.55314	3.41206	0.000644735	0.0198003	Up
DM8C07G01030.1	63.8708	1.92866	0.56537	3.41133	0.000646468	0.0198027	Up
DM8C02G05140.1	622.161	1.52045	0.445937	3.40956	0.000650689	0.0198462	Up
DM8C07G06510.1	261.376	1.19277	0.349854	3.40934	0.000651213	0.0198462	Up
DM8C08G05750.1	62.7915	2.7426	0.804904	3.40737	0.000655926	0.019939	Up
DM8C09G28900.1	727.642	1.49627	0.439227	3.40661	0.000657752	0.0199691	Up
DM8C03G17350.1	103.138	1.83189	0.538276	3.40325	0.000665895	0.0201651	Up
DM8C04G09740.1	415.342	1.2763	0.375066	3.40286	0.000666835	0.020168	Up
DM8C01G42720.1	713.04	1.1754	0.345553	3.40149	0.000670194	0.0202439	Up
DM8C08G06250.1	119.233	1.8006	0.529818	3.39853	0.000677491	0.0204385	Up
DM8C12G19350.1	210.51	1.83561	0.540259	3.39765	0.000679667	0.0204783	Up
DM8C01G21970.1	1685.47	1.68014	0.494774	3.39577	0.000684362	0.0205679	Up
DM8C11G19980.1	157.903	1.25595	0.370093	3.3936	0.000689792	0.0206531	Up
DM8C06G25390.1	940.733	1.60482	0.473058	3.39243	0.000692755	0.0207159	Up
DM8C02G25560.1	79.5208	1.94539	0.57357	3.39172	0.000694562	0.020744	Up
DM8C08G26590.1	670.215	1.67451	0.493942	3.39009	0.000698705	0.0208416	Up
DM8C06G00650.1	348.403	1.58298	0.466996	3.38971	0.000699666	0.0208443	Up
DM8C03G32400.1	1691.57	1.11494	0.32923	3.3865	0.00070789	0.0210368	Up
DM8C10G00430.1	324.091	1.32246	0.390615	3.38558	0.000710282	0.0210817	Up
DM8C10G24730.1	4743.36	1.24212	0.367682	3.37824	0.000729512	0.0215988	Up
DM8C07G24370.1	67.0117	2.18895	0.648354	3.37617	0.000735025	0.0216547	Up
DM8C01G40240.1	842.189	1.22665	0.36348	3.37473	0.000738876	0.0217146	Up
DM8C07G25240.1	453.301	1.75407	0.519824	3.37434	0.000739924	0.0217187	Up
DM8C02G15920.1	339.626	1.38363	0.410226	3.37285	0.000743938	0.0218097	Up
DM8C06G21520.1	241.357	1.53613	0.455566	3.37192	0.000746473	0.0218572	Up
DM8C02G25140.1	37.8326	2.48481	0.737118	3.37098	0.000749018	0.0218781	Up
DM8C08G21690.1	432.94	1.12751	0.334474	3.37101	0.00074894	0.0218781	Up
DM8C03G35510.1	72.756	1.67055	0.495629	3.37056	0.000750146	0.0218843	Up
DM8C05G12550.1	304.684	1.26032	0.373984	3.37	0.000751688	0.0219025	Up
DM8C01G29210.1	115.048	2.76439	0.821064	3.36684	0.000760349	0.0220741	Up
DM8C05G26820.1	627.901	1.34023	0.399077	3.35832	0.000784177	0.0226284	Up
DM8C02G28660.1	1053.35	1.23222	0.366996	3.35758	0.000786276	0.0226364	Up
DM8C10G25010.1	753.249	1.18864	0.354081	3.35698	0.000787986	0.0226563	Up
DM8C11G04310.1	173.382	2.03759	0.607125	3.35613	0.000790404	0.0226985	Up
DM8C05G06510.1	1839.04	1.70641	0.509324	3.35035	0.000807105	0.0231225	Up
DM8C02G33870.1	1011.5	1.25104	0.373583	3.34875	0.000811781	0.0232008	Up
DM8C03G36100.1	219.477	1.81459	0.541971	3.34814	0.000813565	0.023224	Up
DM8C04G29770.1	782.814	1.39967	0.418194	3.34693	0.000817125	0.0232978	Up
DM8C02G05960.1	2798.24	1.32833	0.397135	3.34479	0.000823451	0.0234502	Up
DM8C01G23470.1	1362.31	1.18237	0.353805	3.34186	0.000832198	0.0236711	Up
DM8C01G19500.1	273.001	1.9284	0.577251	3.34066	0.000835794	0.0237169	Up
DM8C10G17220.1	1642.57	1.27061	0.38047	3.33957	0.000839072	0.0237817	Up
DM8C08G16050.1	1269.42	1.07423	0.321723	3.33898	0.000840876	0.0238046	Up
DM8C02G20300.1	196.564	2.28366	0.684417	3.33665	0.000847947	0.0238621	Up
DM8C09G05890.1	110.257	1.78623	0.535381	3.33638	0.000848781	0.0238621	Up
DM8C01G41700.1	103.2	1.42117	0.425967	3.33634	0.000848902	0.0238621	Up
DM8C07G24880.1	852.192	1.40321	0.420711	3.33533	0.000851985	0.0239207	Up
DM8C02G19410.1	286.644	1.70994	0.513013	3.33313	0.000858748	0.024054	Up
DM8C06G02860.1	196.555	1.35125	0.405389	3.33323	0.000858445	0.024054	Up
DM8C01G19450.1	248.551	1.40661	0.422702	3.32766	0.000875796	0.0244741	Up
DM8C10G25540.1	597.664	1.61712	0.486074	3.32691	0.000878143	0.0245111	Up
DM8C01G25650.1	164.063	1.31499	0.395541	3.32453	0.000885661	0.0246921	Up
DM8C05G03240.1	2139.85	1.27601	0.383975	3.32316	0.000890028	0.0247849	Up
DM8C02G26100.1	384.487	1.2243	0.369134	3.31668	0.000910924	0.0252784	Up
DM8C12G28340.1	15.5841	4.80539	1.4503	3.31338	0.000921761	0.0255199	Up
DM8C05G27190.1	720.653	1.90184	0.574093	3.31278	0.000923732	0.0255448	Up
DM8C04G13510.1	92.5359	2.01122	0.607458	3.31088	0.000930025	0.0256215	Up
DM8C06G29530.1	84.4215	1.63922	0.495054	3.3112	0.000928978	0.0256215	Up
DM8C03G37700.1	63.0286	1.871	0.565447	3.30889	0.000936674	0.025653	Up
DM8C10G18280.1	400.026	2.25023	0.680365	3.30739	0.000941695	0.0257142	Up
DM8C08G15290.1	364.624	1.13787	0.344163	3.30621	0.00094568	0.0257935	Up
DM8C04G04990.1	111.407	2.90721	0.880226	3.30279	0.000957265	0.02605	Up
DM8C02G24280.1	2317.16	1.17397	0.355805	3.29947	0.000968663	0.0263003	Up
DM8C12G25360.1	190.607	1.31444	0.398538	3.29814	0.000973263	0.0263952	Up
DM8C01G22100.1	79.7648	2.25953	0.685255	3.29736	0.000975995	0.0264393	Up
DM8C09G03900.1	102.161	2.12249	0.645503	3.28811	0.00100862	0.0271293	Up
DM8C08G28650.1	347.541	1.03672	0.315315	3.28789	0.00100941	0.0271293	Up
DM8C01G37970.1	837.065	1.26174	0.383854	3.28703	0.00101248	0.0271812	Up
DM8C09G23210.1	302.397	1.48567	0.452075	3.28634	0.00101499	0.0272178	Up
DM8C08G13090.1	63.1013	2.14632	0.653309	3.2853	0.00101873	0.0272876	Up
DM8C11G20800.1	100.943	1.54082	0.469842	3.27945	0.00104011	0.027798	Up
DM8C12G28720.1	449.927	1.11397	0.34023	3.27415	0.00105979	0.0282291	Up
DM8C03G35290.1	73.7894	2.08619	0.63782	3.27081	0.0010724	0.0284732	Up
DM8C11G26510.1	168.214	1.80996	0.553634	3.26924	0.00107837	0.0285413	Up
DM8C09G16850.1	439.215	1.16961	0.357772	3.26916	0.00107868	0.0285413	Up
DM8C12G25250.1	187.925	2.08225	0.637295	3.26732	0.0010857	0.0286953	Up
DM8C04G19970.1	519.581	1.03246	0.316155	3.26568	0.00109202	0.0288306	Up
DM8C03G16230.1	72.5079	2.34072	0.717777	3.26107	0.00110994	0.0292068	Up
DM8C03G05630.1	262.514	1.48026	0.454106	3.25972	0.00111522	0.0292491	Up
DM8C05G04150.1	167.769	1.32481	0.406461	3.25937	0.00111659	0.0292529	Up
DM8C07G04210.1	785.811	1.18984	0.365465	3.2557	0.00113114	0.0295692	Up
DM8C01G37020.1	86.7246	1.68468	0.51811	3.25158	0.00114764	0.029805	Up
DM8C08G17230.1	77.7743	1.84816	0.569178	3.24707	0.00116598	0.0300527	Up
DM8C06G15780.1	51.3907	2.15163	0.662792	3.24631	0.0011691	0.0301005	Up
DM8C02G33270.1	124.036	1.74241	0.537404	3.24228	0.00118578	0.0303663	Up
DM8C03G02500.1	784.553	1.44505	0.446297	3.23787	0.00120427	0.0307411	Up
DM8C04G00170.1	290.792	1.17705	0.363624	3.237	0.00120794	0.030769	Up
DM8C06G33700.1	78.4028	1.98297	0.612705	3.23641	0.00121042	0.0307993	Up
DM8C01G45040.1	42.669	3.19878	0.988727	3.23525	0.00121538	0.0308598	Up
DM8C04G32690.1	161.872	1.50282	0.464473	3.23554	0.00121412	0.0308598	Up
DM8C07G22590.1	1339.85	1.20638	0.373022	3.23408	0.00122036	0.0309534	Up
DM8C12G10340.1	102.718	1.98676	0.614389	3.23371	0.00122193	0.0309603	Up
DM8C06G27720.1	1257.57	1.56084	0.483315	3.22945	0.00124029	0.0313258	Up
DM8C04G34980.1	44.9114	3.32979	1.03131	3.22871	0.00124352	0.0313411	Up
DM8C02G10560.1	806.176	1.0298	0.318938	3.22884	0.00124295	0.0313411	Up
DM8C03G20900.1	744.396	1.3016	0.403393	3.22662	0.0012526	0.0314381	Up
DM8C10G04630.1	1917.18	1.26284	0.391381	3.22662	0.00125263	0.0314381	Up
DM8C01G31600.1	23.379	3.69974	1.14777	3.22341	0.00126675	0.0316332	Up
DM8C09G18760.1	282.319	1.13597	0.352472	3.22288	0.0012691	0.0316519	Up
DM8C02G14680.1	1324.24	2.07396	0.643701	3.22193	0.00127328	0.0316981	Up
DM8C02G33660.1	129.949	1.84332	0.572129	3.22186	0.0012736	0.0316981	Up
DM8C11G26180.1	1683.76	1.69126	0.525209	3.22017	0.00128113	0.0318193	Up
DM8C09G24460.1	95.353	1.64648	0.511254	3.22046	0.00127983	0.0318193	Up
DM8C12G07800.1	85.6764	2.30099	0.715107	3.21769	0.00129229	0.0319967	Up
DM8C12G19870.1	252.504	1.78889	0.556058	3.21709	0.00129497	0.0319967	Up
DM8C02G25790.1	133.072	1.72239	0.535364	3.21724	0.00129431	0.0319967	Up
DM8C01G25220.1	154.278	1.51755	0.471663	3.21744	0.0012934	0.0319967	Up
DM8C08G15300.2	296.407	1.0907	0.339287	3.21469	0.00130586	0.0322323	Up
DM8C10G15270.1	162.457	1.87753	0.584275	3.21344	0.00131156	0.0323396	Up
DM8C11G26410.1	511.623	1.14932	0.35801	3.2103	0.00132595	0.0325601	Up
DM8C01G34040.1	629.785	2.01992	0.629399	3.20928	0.00133068	0.0326426	Up
DM8C02G02160.1	1037.78	1.12882	0.352132	3.20568	0.00134743	0.0329857	Up
DM8C06G32210.1	619.798	1.76701	0.551573	3.20358	0.00135731	0.0331598	Up
DM8C04G17900.1	1268.68	1.09186	0.341288	3.19922	0.00137799	0.0335619	Up
DM8C10G23050.1	496.857	1.69994	0.531555	3.19805	0.00138362	0.0336197	Up
DM8C02G04660.1	288.265	1.48526	0.464458	3.19785	0.00138458	0.0336197	Up
DM8C01G26060.1	277.542	1.59052	0.497624	3.19622	0.00139239	0.0337112	Up
DM8C06G25690.1	317.227	1.54758	0.485081	3.19035	0.001421	0.0342428	Up
DM8C12G20240.1	284.792	1.49342	0.468127	3.19021	0.00142171	0.0342428	Up
DM8C04G33440.1	375.056	1.00632	0.315667	3.18793	0.00143295	0.0344789	Up
DM8C04G28110.1	851.102	1.60933	0.505045	3.18652	0.00143997	0.0345434	Up
DM8C03G13490.1	148.077	1.5197	0.477727	3.18111	0.0014671	0.0349834	Up
DM8C01G46900.1	3946.46	1.03244	0.324652	3.18015	0.00147198	0.0350648	Up
DM8C01G32540.1	157.507	1.30098	0.409187	3.17943	0.00147567	0.0351178	Up
DM8C01G26100.1	488.332	1.26798	0.398869	3.17893	0.0014782	0.0351428	Up
DM8C03G13220.1	8274.07	1.05419	0.33174	3.17777	0.00148413	0.0352489	Up
DM8C12G14080.1	65.5424	2.25843	0.710862	3.17702	0.00148796	0.0352696	Up
DM8C04G36880.1	373.585	1.63492	0.515011	3.17453	0.00150082	0.0355392	Up
DM8C06G03190.1	191.828	1.7841	0.562061	3.17422	0.0015024	0.0355415	Up
DM8C03G28020.1	87.7366	1.88045	0.593277	3.1696	0.0015265	0.0360758	Up
DM8C12G29730.1	476.278	1.13382	0.357799	3.16886	0.00153036	0.0360957	Up
DM8C04G04860.1	70.4553	2.16265	0.682673	3.16791	0.00153538	0.0361784	Up
DM8C09G23560.1	86.4111	1.86667	0.589351	3.16734	0.0015384	0.0362123	Up
DM8C02G11450.1	3100.19	1.08206	0.341659	3.16707	0.00153985	0.0362123	Up
DM8C09G25040.1	8207.47	1.49698	0.472776	3.16636	0.00154362	0.0362653	Up
DM8C03G09880.2	205.803	2.67012	0.843743	3.16461	0.00155291	0.0364476	Up
DM8C11G20010.1	194.44	1.30367	0.412272	3.16215	0.00156611	0.0366583	Up
DM8C02G14460.1	335.835	2.40336	0.760628	3.1597	0.0015793	0.0369067	Up
DM8C02G07300.1	1192.42	1.20822	0.382405	3.15954	0.00158019	0.0369067	Up
DM8C08G13990.1	126.518	1.33907	0.424291	3.15601	0.00159941	0.037255	Up
DM8C04G04270.1	195.064	1.5675	0.497358	3.15166	0.00162348	0.0376234	Up
DM8C11G02290.1	186.655	1.24772	0.396148	3.14963	0.00163479	0.0378123	Up
DM8C10G15280.1	97.6833	1.94796	0.619181	3.14602	0.0016551	0.0381421	Up
DM8C05G21130.1	125.173	1.19343	0.379389	3.14568	0.00165703	0.0381421	Up
DM8C11G26520.1	1238.5	1.16034	0.368835	3.14595	0.0016555	0.0381421	Up
DM8C02G32430.1	200.085	1.34049	0.42618	3.14536	0.0016588	0.038146	Up
DM8C03G20420.1	183.003	1.4441	0.459348	3.1438	0.00166769	0.0383069	Up
DM8C10G23930.2	256.239	1.31645	0.419055	3.14147	0.00168104	0.0384543	Up
DM8C02G22250.1	2376.17	1.21199	0.385823	3.14132	0.00168186	0.0384543	Up
DM8C06G26430.1	219.66	1.13715	0.361959	3.14166	0.00167992	0.0384543	Up
DM8C10G13170.1	425.654	1.06149	0.337898	3.14147	0.00168104	0.0384543	Up
DM8C06G23770.1	680.775	1.47862	0.470885	3.14009	0.00168896	0.0385732	Up
DM8C01G29460.1	135.376	1.4614	0.465452	3.13975	0.00169091	0.0385732	Up
DM8C06G31130.1	36.8428	3.57919	1.14071	3.13769	0.00170288	0.0387592	Up
DM8C04G10180.1	378.627	1.01438	0.323297	3.13761	0.00170331	0.0387592	Up
DM8C04G22050.2	62.0589	2.58112	0.822886	3.13667	0.00170881	0.0388473	Up
DM8C07G20280.1	211.72	1.27993	0.408213	3.13544	0.00171594	0.0389725	Up
DM8C05G03210.1	40.0679	2.45947	0.784559	3.13485	0.00171943	0.0390123	Up
DM8C11G15650.1	3201.97	1.25012	0.398867	3.13418	0.00172337	0.0390298	Up
DM8C03G21090.1	137.603	1.1965	0.382764	3.12596	0.00177227	0.0399857	Up
DM8C02G16550.1	91.4983	1.6528	0.528951	3.12467	0.00178002	0.0401227	Up
DM8C06G04020.1	428.95	1.41922	0.455301	3.11711	0.00182634	0.0410119	Up
DM8C01G37340.1	5971.32	1.04384	0.334995	3.11598	0.00183334	0.0410918	Up
DM8C06G06450.1	69.6927	2.1854	0.701524	3.11522	0.00183809	0.0411598	Up
DM8C12G22700.2	1036.69	1.39313	0.447472	3.11334	0.00184985	0.0413843	Up
DM8C10G18100.1	132.308	1.95635	0.629717	3.1067	0.00189185	0.041923	Up
DM8C06G29690.1	5166.89	1.35516	0.436248	3.10639	0.00189386	0.041923	Up
DM8C08G06650.1	1372.32	1.00005	0.321854	3.10717	0.00188891	0.041923	Up
DM8C03G20220.1	56.3251	1.65077	0.532909	3.09766	0.00195052	0.0429924	Up
DM8C08G05200.1	1605.71	1.18152	0.38172	3.09526	0.00196641	0.0432763	Up
DM8C05G06920.1	398.526	1.15782	0.374116	3.0948	0.00196944	0.0432897	Up
DM8C09G04810.1	215.346	1.0804	0.349587	3.09051	0.00199816	0.0438402	Up
DM8C10G26180.1	87.4414	1.67014	0.540674	3.089	0.00200833	0.0439826	Up
DM8C03G20290.1	183.218	1.15439	0.373916	3.0873	0.00201985	0.0441541	Up
DM8C06G18690.1	794.522	1.18797	0.385468	3.0819	0.00205684	0.0446765	Up
DM8C12G18640.1	18.0459	3.60029	1.16903	3.07973	0.00207187	0.044962	Up
DM8C08G04800.1	42.8434	2.52663	0.820499	3.07938	0.0020743	0.0449738	Up
DM8C08G28340.1	27.7363	2.29629	0.746207	3.07728	0.00208899	0.0452514	Up
DM8C11G18860.2	123.092	1.69956	0.552632	3.07539	0.00210228	0.0454979	Up
DM8C05G06500.1	126.857	1.97919	0.644001	3.07328	0.00211722	0.0457494	Up
DM8C03G32440.1	66.9232	1.95164	0.635077	3.07308	0.0021186	0.0457494	Up
DM8C07G20430.1	347.244	1.46303	0.476103	3.07294	0.00211964	0.0457494	Up
DM8C12G26430.1	355.321	1.85747	0.604682	3.07181	0.00212765	0.0458394	Up
DM8C07G14830.1	225.712	1.24081	0.403905	3.07202	0.00212613	0.0458394	Up
DM8C02G14700.1	3322.59	1.76904	0.576078	3.07084	0.00213455	0.0459467	Up
DM8C09G32010.1	127.08	1.47846	0.482118	3.06658	0.00216522	0.0464395	Up
DM8C04G20870.1	2702.38	1.12564	0.367286	3.06476	0.00217844	0.0466049	Up
DM8C03G33270.1	180.47	1.45032	0.47356	3.06259	0.00219428	0.0468142	Up
DM8C01G37440.1	444.639	1.69086	0.55219	3.06211	0.00219783	0.0468446	Up
DM8C02G30240.1	14.7316	3.99877	1.30612	3.06157	0.00220182	0.046863	Up
DM8C10G00590.1	1118.4	1.08732	0.355163	3.06146	0.00220262	0.046863	Up
DM8C03G04010.1	105.346	1.9086	0.624107	3.05814	0.00222719	0.0473015	Up
DM8C02G26420.1	18.6551	4.60847	1.5075	3.05703	0.00223543	0.0473923	Up
DM8C06G27620.1	192.974	1.42627	0.466689	3.05615	0.00224199	0.0474662	Up
DM8C08G00310.1	741.47	1.17823	0.386238	3.05053	0.0022844	0.0480429	Up
DM8C10G25520.1	1252.52	1.16771	0.382853	3.05002	0.00228824	0.0480429	Up
DM8C10G20780.1	109.842	1.26748	0.415716	3.04892	0.00229669	0.0481358	Up
DM8C07G03780.1	1833.56	1.25315	0.411144	3.04795	0.0023041	0.0482488	Up
DM8C01G04600.1	177.763	1.83292	0.601843	3.04551	0.00232288	0.0485994	Up
DM8sca101G00080.1	22.049	3.7027	1.21682	3.04293	0.0023429	0.0489325	Up
DM8C07G01530.1	242.343	1.24411	0.409441	3.03855	0.0023772	0.049476	Up
DM8C06G10730.1	4496.67	1.22141	0.402495	3.03459	0.00240864	0.0498797	Up
DM8C07G01380.1	142.627	1.262	0.415992	3.0337	0.00241574	0.0499278	Up

## Sheet: SP15-65-UY031-VS-SP15-65-MOCK
Transcript id	baseMean	log2FoldChange	lfcSE	stat	pvalue	padj	significant
DM8C12G19480.1	11037.9	-5.89908	0.277454	-21.2614	2.58442e-100	6.78047e-96	Down
DM8C10G07070.1	5306.06	-5.64423	0.266152	-21.2068	8.26766e-100	1.08455e-95	Down
DM8C11G02590.1	2166.34	-7.65444	0.373689	-20.4834	3.02474e-93	2.64524e-89	Down
DM8C08G15580.1	4082.5	-5.52139	0.288795	-19.1187	1.76369e-81	7.71201e-78	Down
DM8C11G24620.1	953.133	-5.04107	0.264825	-19.0355	8.66586e-81	3.24797e-77	Down
DM8C11G03510.1	2529.22	-5.02681	0.288147	-17.4453	3.73855e-68	8.91677e-65	Down
DM8C05G06620.1	2592.57	-5.9197	0.347132	-17.0532	3.31097e-65	6.68204e-62	Down
DM8C03G12440.1	998.489	-6.54457	0.395281	-16.5567	1.43138e-61	2.50357e-58	Down
DM8C11G21640.1	526.046	-4.14843	0.277834	-14.9313	2.06102e-50	2.5749e-47	Down
DM8C10G07080.1	3004.38	-5.84048	0.393106	-14.8573	6.24294e-50	7.44499e-47	Down
DM8C08G25670.1	5320.69	-3.14282	0.215195	-14.6045	2.6288e-48	2.87371e-45	Down
DM8C07G02150.1	413.074	-3.48153	0.249493	-13.9544	2.95685e-44	2.87318e-41	Down
DM8C01G17460.1	4340.28	-5.41713	0.388541	-13.9422	3.50788e-44	3.28688e-41	Down
DM8C08G15430.1	4229.49	-3.84137	0.277334	-13.8511	1.25347e-43	1.0962e-40	Down
DM8C06G23320.1	11853.3	-4.00728	0.289636	-13.8356	1.55515e-43	1.31616e-40	Down
DM8C09G03940.1	296.645	-5.90343	0.427471	-13.8101	2.2141e-43	1.76028e-40	Down
DM8C02G23750.1	1057.11	-4.17346	0.304991	-13.6839	1.26783e-42	9.78314e-40	Down
DM8C09G28350.1	1503.34	-4.55703	0.33504	-13.6014	3.92604e-42	2.94296e-39	Down
DM8C05G18970.1	1447.55	-6.13496	0.453135	-13.5389	9.21178e-42	6.71334e-39	Down
DM8C07G20210.1	1454.56	-3.25883	0.241787	-13.4781	2.10359e-41	1.45236e-38	Down
DM8C04G33300.1	2889.78	-6.13966	0.473526	-12.9658	1.91151e-38	1.22318e-35	Down
DM8C01G45580.1	9865.48	-4.07724	0.318331	-12.8082	1.47581e-37	9.21887e-35	Down
DM8C09G29270.1	470.209	-5.82599	0.458951	-12.6941	6.37419e-37	3.63551e-34	Down
DM8C01G28870.1	945.899	-4.63491	0.37915	-12.2245	2.30051e-34	1.1388e-31	Down
DM8C07G28580.1	1235.4	-2.80694	0.231888	-12.1047	9.97046e-34	4.75609e-31	Down
DM8C11G03430.1	858.932	-6.35359	0.528401	-12.0242	2.65171e-33	1.19949e-30	Down
DM8C02G20830.1	1480.32	-2.25833	0.188901	-11.9551	6.10426e-33	2.66919e-30	Down
DM8C12G04130.1	1919.84	-1.84062	0.157354	-11.6973	1.31529e-31	5.47746e-29	Down
DM8C02G24820.1	1002.32	-4.77325	0.413509	-11.5433	7.98285e-31	3.1733e-28	Down
DM8C07G03910.1	4832.55	-3.17239	0.275262	-11.525	9.87262e-31	3.86594e-28	Down
DM8C01G32630.1	9954.91	-1.82129	0.160147	-11.3726	5.72442e-30	2.08592e-27	Down
DM8C09G20610.1	308.686	-8.23147	0.726157	-11.3357	8.73694e-30	3.0563e-27	Down
DM8C08G29750.1	2055.34	-2.87832	0.254879	-11.2929	1.42292e-29	4.91208e-27	Down
DM8C05G08180.1	2898.67	-2.42994	0.21575	-11.2628	2.00365e-29	6.73945e-27	Down
DM8C01G22140.1	86013	-2.00677	0.178497	-11.2426	2.51831e-29	8.36334e-27	Down
DM8C11G13170.1	953.43	-3.7135	0.335017	-11.0845	1.49154e-28	4.83112e-26	Down
DM8C11G16800.2	767.758	-2.43117	0.221248	-10.9884	4.34497e-28	1.37343e-25	Down
DM8C05G09710.1	917.853	-1.9076	0.174251	-10.9475	6.83271e-28	2.13408e-25	Down
DM8C01G49030.1	6387.94	-2.1982	0.203912	-10.7801	4.27207e-27	1.30328e-24	Down
DM8C10G24630.1	812.428	-1.91579	0.179914	-10.6484	1.77378e-26	5.17077e-24	Down
DM8C11G03000.1	476.932	-4.63443	0.438539	-10.5679	4.199e-26	1.18457e-23	Down
DM8C02G26970.1	1648.21	-2.80353	0.266113	-10.5351	5.95186e-26	1.64371e-23	Down
DM8C05G19520.1	5810	-2.82063	0.271902	-10.3737	3.26669e-25	8.57049e-23	Down
DM8C01G46610.1	1176.26	-2.38289	0.230122	-10.3549	3.97605e-25	1.03283e-22	Down
DM8C12G27600.1	5649.66	-2.85153	0.275483	-10.351	4.14069e-25	1.06505e-22	Down
DM8C08G22630.1	3171.88	-3.38345	0.329456	-10.2698	9.63863e-25	2.40837e-22	Down
DM8C09G03930.1	150.018	-5.52804	0.541	-10.2182	1.64382e-24	4.0306e-22	Down
DM8C08G30350.1	51832.4	-1.96901	0.193458	-10.178	2.4873e-24	5.98687e-22	Down
DM8C01G26320.1	1254.58	-2.17586	0.214601	-10.1391	3.70632e-24	8.71399e-22	Down
DM8C11G24790.1	185.329	-3.9618	0.39076	-10.1387	3.71995e-24	8.71399e-22	Down
DM8C11G08520.1	227.351	-4.69982	0.463771	-10.1339	3.90705e-24	9.07127e-22	Down
DM8C07G26150.1	193.923	-5.73143	0.566509	-10.1171	4.63989e-24	1.06783e-21	Down
DM8C05G07890.1	241.201	-3.79881	0.378638	-10.0328	1.0936e-23	2.49492e-21	Down
DM8C12G06910.1	850.457	-2.62921	0.262533	-10.0148	1.3124e-23	2.94292e-21	Down
DM8C08G16900.1	16175.8	-2.46154	0.24612	-10.0014	1.50259e-23	3.34084e-21	Down
DM8C02G12710.1	2198.07	-1.5938	0.160222	-9.94742	2.58805e-23	5.7059e-21	Down
DM8C06G29140.1	1609.92	-2.35531	0.236981	-9.93881	2.82164e-23	6.11806e-21	Down
DM8C03G23300.1	1425.86	-1.80122	0.182814	-9.8528	6.66624e-23	1.38806e-20	Down
DM8C04G23390.1	673.011	-4.57737	0.466194	-9.81858	9.36516e-23	1.91956e-20	Down
DM8C07G15630.1	462.509	-2.66133	0.272976	-9.74931	1.85727e-22	3.71965e-20	Down
DM8C11G06010.1	471.341	-1.83974	0.189482	-9.70931	2.75198e-22	5.46977e-20	Down
DM8C05G06610.1	870.374	-1.65028	0.170056	-9.70435	2.88916e-22	5.69925e-20	Down
DM8C02G14760.1	1698.72	-2.06493	0.213264	-9.68251	3.57814e-22	6.95378e-20	Down
DM8C09G20600.1	348.682	-11.7536	1.22047	-9.6304	5.94965e-22	1.14776e-19	Down
DM8C02G18790.1	1082.42	-2.89537	0.302195	-9.58113	9.59857e-22	1.81171e-19	Down
DM8C02G31180.1	782.547	-3.08034	0.32252	-9.55086	1.28629e-21	2.41052e-19	Down
DM8C06G05450.2	6081.61	-2.19445	0.229999	-9.54114	1.41272e-21	2.62865e-19	Down
DM8C09G03250.1	5949.88	-1.32386	0.138812	-9.53708	1.46911e-21	2.71433e-19	Down
DM8C05G06480.1	205.873	-5.92146	0.621143	-9.53316	1.52564e-21	2.79906e-19	Down
DM8C08G22430.1	1036.62	-1.54152	0.162189	-9.5045	2.01002e-21	3.61198e-19	Down
DM8C08G13060.1	5197.8	-1.67666	0.176985	-9.47345	2.70759e-21	4.79974e-19	Down
DM8C02G19770.1	175.727	-3.48566	0.368469	-9.45984	3.08425e-21	5.43077e-19	Down
DM8C05G08020.1	314.019	-4.56227	0.486141	-9.38465	6.31248e-21	1.08245e-18	Down
DM8C02G26510.1	2146.44	-2.96465	0.317552	-9.33595	1.00087e-20	1.68326e-18	Down
DM8C09G25520.1	3291.26	-2.47174	0.265484	-9.31034	1.27427e-20	2.12941e-18	Down
DM8C09G06430.1	590.79	-2.07275	0.222749	-9.30532	1.33585e-20	2.21819e-18	Down
DM8C05G03040.1	383.256	-2.75389	0.29686	-9.2767	1.74802e-20	2.88434e-18	Down
DM8C01G02630.1	14159.8	-1.64972	0.178052	-9.26535	1.94441e-20	3.18835e-18	Down
DM8C08G29020.2	2746.44	-2.89109	0.312183	-9.26087	2.0277e-20	3.30427e-18	Down
DM8C07G02140.1	98.5869	-5.03527	0.548501	-9.18005	4.30878e-20	6.93529e-18	Down
DM8C12G07300.1	788.223	-3.97456	0.435323	-9.13014	6.84085e-20	1.08118e-17	Down
DM8C04G36280.1	243.043	-11.233	1.23727	-9.07891	1.09667e-19	1.70249e-17	Down
DM8C04G20760.1	1623.97	-2.3961	0.265606	-9.02128	1.85897e-19	2.80298e-17	Down
DM8C04G03580.1	1905.39	-1.77138	0.196972	-8.99309	2.40369e-19	3.58314e-17	Down
DM8C05G08210.4	4254.2	-1.55859	0.174082	-8.9532	3.45335e-19	5.06157e-17	Down
DM8C04G01000.1	1032.83	-2.03183	0.227683	-8.92395	4.49961e-19	6.45091e-17	Down
DM8C05G05420.1	2655.85	-2.26051	0.253507	-8.91695	4.79315e-19	6.8344e-17	Down
DM8C02G11390.1	2634.36	-1.5548	0.175296	-8.86954	7.34478e-19	1.03047e-16	Down
DM8C05G26320.1	541.214	-2.60005	0.293187	-8.86823	7.43165e-19	1.03711e-16	Down
DM8C06G23220.1	6234.66	-3.4682	0.391435	-8.86021	7.98652e-19	1.10865e-16	Down
DM8C04G21180.1	3288.37	-3.9632	0.447548	-8.85535	8.34239e-19	1.15195e-16	Down
DM8C01G25050.1	2441.86	-1.7698	0.200131	-8.8432	9.30155e-19	1.27102e-16	Down
DM8C04G32870.1	205.073	-2.9433	0.333354	-8.82935	1.05289e-18	1.4239e-16	Down
DM8C02G31150.1	146.341	-3.93025	0.447205	-8.78847	1.5161e-18	2.01039e-16	Down
DM8C06G23590.1	93.6992	-5.58007	0.634937	-8.78839	1.51722e-18	2.01039e-16	Down
DM8C04G00130.1	7123.87	-1.67883	0.19119	-8.78098	1.62051e-18	2.13647e-16	Down
DM8C03G20280.1	376.774	-2.89199	0.329455	-8.77811	1.66249e-18	2.18085e-16	Down
DM8C04G36340.1	2890.91	-1.66438	0.190041	-8.75798	1.98778e-18	2.55644e-16	Down
DM8C11G13580.1	674.533	-1.85573	0.213436	-8.69456	3.48185e-18	4.3708e-16	Down
DM8C06G27210.1	3910.4	-2.92626	0.338133	-8.65416	4.96561e-18	6.1743e-16	Down
DM8C08G25310.1	5750.41	-1.96665	0.227582	-8.6415	5.54773e-18	6.86558e-16	Down
DM8C07G02170.1	174.977	-3.46965	0.402246	-8.6257	6.37018e-18	7.84639e-16	Down
DM8C01G01050.1	1821.85	-1.78379	0.207996	-8.57605	9.8186e-18	1.18166e-15	Down
DM8C10G30060.1	3411.75	-2.51719	0.29392	-8.5642	1.08831e-17	1.30379e-15	Down
DM8C06G15890.1	4170.24	-2.98177	0.34844	-8.55748	1.15361e-17	1.36951e-15	Down
DM8C08G03380.1	1703.05	-1.74516	0.205068	-8.51014	1.73722e-17	2.02568e-15	Down
DM8C12G28580.1	96.5372	-6.258	0.735465	-8.50891	1.75579e-17	2.03827e-15	Down
DM8C07G27740.1	1980.78	-1.70287	0.200159	-8.50758	1.77598e-17	2.05263e-15	Down
DM8C05G25120.1	6740.05	-1.41066	0.165945	-8.50078	1.88324e-17	2.15758e-15	Down
DM8C09G23100.1	445.838	-2.32644	0.273823	-8.49616	1.95974e-17	2.23546e-15	Down
DM8C04G29350.1	705.081	-3.23974	0.381719	-8.48724	2.11594e-17	2.4032e-15	Down
DM8C01G03760.1	854.282	-2.44234	0.288159	-8.47567	2.3373e-17	2.63182e-15	Down
DM8C07G20200.1	130.795	-4.03026	0.476978	-8.44959	2.92338e-17	3.26374e-15	Down
DM8C06G23680.1	3047.77	-2.28792	0.272107	-8.40816	4.16488e-17	4.63008e-15	Down
DM8C06G34050.1	1968.72	-9.28839	1.1073	-8.38832	4.93132e-17	5.43605e-15	Down
DM8C12G23980.1	796.412	-2.55906	0.305477	-8.37726	5.41731e-17	5.9468e-15	Down
DM8C08G17330.1	6369.06	-1.19971	0.143358	-8.36866	5.82787e-17	6.37083e-15	Down
DM8C05G05400.1	5968.33	-1.40595	0.168302	-8.35372	6.6146e-17	7.20086e-15	Down
DM8C04G29230.1	269.594	-2.38766	0.286227	-8.34183	7.31512e-17	7.93056e-15	Down
DM8C03G01130.1	795.302	-1.91009	0.229101	-8.33733	7.59863e-17	8.20402e-15	Down
DM8C03G31630.1	1145.09	-1.9192	0.231398	-8.29394	1.09561e-16	1.17324e-14	Down
DM8C05G11190.1	457.229	-3.80049	0.458777	-8.28395	1.19156e-16	1.27081e-14	Down
DM8C05G04830.1	1352.81	-1.65049	0.199303	-8.28132	1.21821e-16	1.29396e-14	Down
DM8C06G23330.1	4089.99	-3.14544	0.380506	-8.26645	1.38003e-16	1.44826e-14	Down
DM8C09G24120.1	816.282	-1.95201	0.236178	-8.26499	1.39703e-16	1.46025e-14	Down
DM8C02G23000.1	2427.3	-1.72518	0.208846	-8.26053	1.45033e-16	1.50398e-14	Down
DM8C05G12690.1	682.515	-3.66095	0.443179	-8.26066	1.44868e-16	1.50398e-14	Down
DM8C01G33920.1	21842.1	-1.26429	0.153425	-8.24047	1.7154e-16	1.77186e-14	Down
DM8C03G26640.1	97.3473	-3.61016	0.438735	-8.22857	1.89466e-16	1.94173e-14	Down
DM8C10G14900.1	7589.21	-1.45368	0.177418	-8.19354	2.53656e-16	2.56946e-14	Down
DM8C01G01460.1	650.277	-9.72625	1.18797	-8.18726	2.67251e-16	2.69677e-14	Down
DM8C01G04630.1	689.068	-2.55522	0.312775	-8.16953	3.09599e-16	3.08846e-14	Down
DM8C06G33680.1	4059.59	-2.50032	0.306234	-8.16474	3.22136e-16	3.18927e-14	Down
DM8C05G22520.1	1497.76	-2.26257	0.278313	-8.12959	4.30747e-16	4.18558e-14	Down
DM8C06G03230.1	600.846	-2.8803	0.354734	-8.11961	4.67674e-16	4.51099e-14	Down
DM8C07G18670.1	872.647	-3.37425	0.416189	-8.10751	5.16692e-16	4.94742e-14	Down
DM8C01G45170.1	1574.45	-1.91651	0.23653	-8.10264	5.37793e-16	5.13074e-14	Down
DM8C09G26040.1	600.568	-1.91987	0.2375	-8.08366	6.28506e-16	5.95288e-14	Down
DM8C09G31350.1	27656.7	-1.31968	0.163477	-8.07258	6.88303e-16	6.4958e-14	Down
DM8C02G25340.1	1672.01	-1.68246	0.210865	-7.97887	1.47684e-15	1.36431e-13	Down
DM8C03G35840.1	4478.94	-1.39238	0.174709	-7.9697	1.59054e-15	1.45399e-13	Down
DM8C08G06020.1	4915.55	-2.55172	0.320162	-7.9701	1.58541e-15	1.45399e-13	Down
DM8C10G07040.1	430.864	-1.90791	0.240148	-7.94471	1.94638e-15	1.76697e-13	Down
DM8C08G06030.1	10716.6	-2.13044	0.268259	-7.94174	1.99368e-15	1.80366e-13	Down
DM8C08G24110.1	386.643	-2.68652	0.339213	-7.91985	2.37797e-15	2.14393e-13	Down
DM8C01G35920.1	655.321	-2.96437	0.375105	-7.90276	2.72793e-15	2.45103e-13	Down
DM8C08G30360.1	694.545	-1.93261	0.24558	-7.86956	3.55881e-15	3.15435e-13	Down
DM8C06G03150.1	2541.91	-1.32034	0.167892	-7.86426	3.71286e-15	3.26881e-13	Down
DM8C08G26520.1	383.22	-2.18808	0.280188	-7.80934	5.74861e-15	5.02735e-13	Down
DM8C10G25960.1	5471.77	-3.28131	0.421566	-7.78362	7.04794e-15	6.10263e-13	Down
DM8C04G27470.1	5322.69	-1.49014	0.19147	-7.78262	7.10378e-15	6.11065e-13	Down
DM8C03G32060.1	754.997	-2.74985	0.353358	-7.78204	7.13618e-15	6.11846e-13	Down
DM8C12G04610.1	1155.81	-1.80727	0.232718	-7.76593	8.10453e-15	6.92608e-13	Down
DM8C01G46540.1	1193.97	-3.63481	0.469834	-7.73638	1.02287e-14	8.68481e-13	Down
DM8C12G17330.1	7690.75	-1.23137	0.159233	-7.73311	1.04949e-14	8.87369e-13	Down
DM8C09G04690.1	655.536	-2.50284	0.323665	-7.73282	1.05188e-14	8.87369e-13	Down
DM8C01G48980.1	723.65	-2.1816	0.283645	-7.6913	1.45649e-14	1.21696e-12	Down
DM8C04G09740.1	3842.36	-1.43318	0.186373	-7.68986	1.47301e-14	1.22686e-12	Down
DM8C03G00380.1	616.662	-2.76076	0.359782	-7.67343	1.67453e-14	1.37721e-12	Down
DM8C01G40310.1	840.005	-2.68296	0.349737	-7.67138	1.70155e-14	1.39506e-12	Down
DM8C08G20940.1	339.189	-2.75878	0.359801	-7.66753	1.75347e-14	1.43314e-12	Down
DM8C04G30230.1	7135.85	-1.79832	0.234577	-7.66623	1.7712e-14	1.44314e-12	Down
DM8C05G09150.1	871.796	-2.075	0.270743	-7.66408	1.80124e-14	1.46307e-12	Down
DM8C03G15220.1	473.382	-1.58553	0.207963	-7.6241	2.45736e-14	1.9716e-12	Down
DM8C05G19070.1	4673.76	-1.7882	0.234883	-7.61313	2.67547e-14	2.12708e-12	Down
DM8C02G09500.1	1152.34	-2.32658	0.305932	-7.60487	2.85182e-14	2.26043e-12	Down
DM8C05G08230.1	695.038	-3.2223	0.425837	-7.56699	3.81965e-14	2.99141e-12	Down
DM8C08G01440.1	417.375	-1.67506	0.222263	-7.53641	4.83102e-14	3.72784e-12	Down
DM8C02G25780.1	557.919	-3.31058	0.440321	-7.51857	5.53785e-14	4.26073e-12	Down
DM8C10G27950.1	78.9109	-9.6106	1.28186	-7.49737	6.51133e-14	4.99506e-12	Down
DM8C08G28500.1	289.15	-2.78255	0.371632	-7.48738	7.02636e-14	5.3433e-12	Down
DM8C06G27260.1	1181.39	-2.53711	0.339345	-7.47649	7.63347e-14	5.7882e-12	Down
DM8C12G28390.1	886.396	-2.81295	0.377536	-7.45081	9.27654e-14	6.99366e-12	Down
DM8C02G24600.1	980.43	-1.96358	0.264479	-7.42432	1.13357e-13	8.473e-12	Down
DM8C08G05380.1	234.474	-2.43781	0.328376	-7.42384	1.13774e-13	8.48003e-12	Down
DM8C02G09400.1	190.247	-4.91063	0.661527	-7.42318	1.14345e-13	8.49848e-12	Down
DM8C09G25890.1	3421.51	-1.90348	0.256807	-7.41209	1.24326e-13	9.16238e-12	Down
DM8C02G04510.1	2591.85	-1.12556	0.151927	-7.40853	1.27709e-13	9.33344e-12	Down
DM8C01G34410.2	7582.76	-1.44441	0.194966	-7.40852	1.27714e-13	9.33344e-12	Down
DM8C02G31770.1	1315.84	-1.4412	0.194971	-7.3919	1.44744e-13	1.05487e-11	Down
DM8C11G18260.1	7024.35	-1.11237	0.150553	-7.38861	1.48368e-13	1.07828e-11	Down
DM8C02G09670.1	2893.91	-1.54551	0.21007	-7.35712	1.87921e-13	1.35821e-11	Down
DM8C08G16310.1	2226.82	-1.37685	0.187386	-7.34768	2.01681e-13	1.45366e-11	Down
DM8C10G24040.1	1702.59	-1.53116	0.209231	-7.31805	2.51605e-13	1.79867e-11	Down
DM8C10G00490.1	320.672	-3.34288	0.458349	-7.29332	3.02418e-13	2.1502e-11	Down
DM8C02G27100.1	327.361	-2.23483	0.307272	-7.27313	3.5124e-13	2.46394e-11	Down
DM8C05G10110.1	1246.71	-1.5384	0.211681	-7.26756	3.66051e-13	2.54067e-11	Down
DM8C02G07450.1	251.178	-1.92466	0.264822	-7.26772	3.65599e-13	2.54067e-11	Down
DM8C06G00980.1	865.927	-2.33913	0.322201	-7.25983	3.87566e-13	2.68289e-11	Down
DM8C10G02060.1	643.613	-1.69119	0.233716	-7.23609	4.61799e-13	3.17999e-11	Down
DM8C04G00990.1	658.472	-1.58787	0.219558	-7.23213	4.75461e-13	3.2655e-11	Down
DM8C03G23340.1	1178.58	-1.79335	0.24844	-7.21844	5.2586e-13	3.60221e-11	Down
DM8C04G33220.1	1864.98	-10.4683	1.45548	-7.19232	6.36977e-13	4.32946e-11	Down
DM8C05G08710.1	246.706	-2.90288	0.405056	-7.16661	7.68755e-13	5.17156e-11	Down
DM8C05G06530.1	455.658	-1.9702	0.275412	-7.15365	8.45009e-13	5.65552e-11	Down
DM8C03G31040.1	2551.81	-1.80013	0.25215	-7.13913	9.39264e-13	6.27036e-11	Down
DM8C06G24230.1	1445.81	-1.955	0.274712	-7.11656	1.10651e-12	7.34948e-11	Down
DM8C02G22980.1	7071.9	-2.61244	0.368341	-7.09247	1.31742e-12	8.70624e-11	Down
DM8C08G19110.1	1983.27	-1.30571	0.184157	-7.09021	1.33911e-12	8.82736e-11	Down
DM8C03G37660.2	9144.98	-1.11308	0.157076	-7.08627	1.37776e-12	9.05938e-11	Down
DM8C02G23440.1	158.595	-2.94352	0.416747	-7.06309	1.62839e-12	1.06275e-10	Down
DM8C01G42130.1	959.383	-2.11939	0.30064	-7.04958	1.79455e-12	1.16251e-10	Down
DM8C04G32610.1	142.114	-2.62607	0.372757	-7.04499	1.85469e-12	1.19851e-10	Down
DM8C03G37710.1	1328.88	-1.77164	0.251696	-7.03881	1.93887e-12	1.24983e-10	Down
DM8C11G01210.1	1345.51	-2.10588	0.299357	-7.03467	1.99726e-12	1.28432e-10	Down
DM8C12G00280.1	286.495	-2.25793	0.321149	-7.03079	2.05373e-12	1.3174e-10	Down
DM8C03G12540.1	2091.06	-1.52034	0.216386	-7.02603	2.12486e-12	1.3597e-10	Down
DM8C02G10470.1	436.04	-2.15161	0.306284	-7.02488	2.14244e-12	1.36762e-10	Down
DM8C08G13590.1	7506.72	-1.83866	0.261997	-7.01786	2.25295e-12	1.43119e-10	Down
DM8C08G20740.1	7294.64	-2.43565	0.347248	-7.01417	2.31324e-12	1.4589e-10	Down
DM8C08G26540.1	111.792	-3.82104	0.545042	-7.01053	2.37416e-12	1.49373e-10	Down
DM8C07G22470.1	2981.08	-1.74743	0.24945	-7.00513	2.46749e-12	1.54873e-10	Down
DM8C04G20870.1	1800.95	-2.36117	0.337264	-7.00094	2.54242e-12	1.59196e-10	Down
DM8C11G13570.1	491.496	-1.7621	0.252172	-6.98768	2.79462e-12	1.74156e-10	Down
DM8C05G26340.1	337.632	-1.85143	0.265683	-6.96858	3.20162e-12	1.98576e-10	Down
DM8C09G24010.1	1544.03	-1.83075	0.262753	-6.96756	3.22481e-12	1.99543e-10	Down
DM8C08G06140.1	1971.39	-2.66291	0.383307	-6.94721	3.72587e-12	2.28927e-10	Down
DM8C05G08160.1	585.303	-2.20177	0.316984	-6.94601	3.75767e-12	2.30342e-10	Down
DM8C04G21410.1	11664.3	-1.22692	0.176974	-6.93274	4.12779e-12	2.5244e-10	Down
DM8C09G04650.1	73.567	-6.77066	0.976785	-6.93158	4.1618e-12	2.53928e-10	Down
DM8C05G07900.1	72.5311	-4.1931	0.605468	-6.92539	4.34781e-12	2.64662e-10	Down
DM8C03G16850.1	431.748	-1.61333	0.233167	-6.91922	4.54135e-12	2.75166e-10	Down
DM8C01G28830.1	14116.8	-2.46248	0.356187	-6.91345	4.73022e-12	2.85292e-10	Down
DM8C01G46540.2	827.732	-2.76478	0.400497	-6.90338	5.07787e-12	3.04858e-10	Down
DM8C03G36720.1	792.552	-2.45996	0.356361	-6.903	5.09157e-12	3.04983e-10	Down
DM8C01G46060.1	10310.5	-1.88783	0.273705	-6.89731	5.29962e-12	3.16722e-10	Down
DM8C09G04390.1	818.259	-1.92282	0.278834	-6.89594	5.35112e-12	3.19073e-10	Down
DM8C04G32230.1	57.36	-9.15068	1.32874	-6.88671	5.70988e-12	3.39693e-10	Down
DM8C11G20700.1	3968.46	-2.02804	0.294555	-6.88508	5.77548e-12	3.42818e-10	Down
DM8C09G09150.1	1851.87	-1.86862	0.271436	-6.88419	5.81185e-12	3.44198e-10	Down
DM8C01G10400.1	754.792	-2.49068	0.362488	-6.87107	6.37199e-12	3.75675e-10	Down
DM8C02G31620.1	6838.27	-1.14005	0.166428	-6.85012	7.37896e-12	4.29256e-10	Down
DM8C02G15030.1	648.753	-1.79346	0.261883	-6.84832	7.47227e-12	4.33722e-10	Down
DM8C06G28470.1	3109.32	-3.07001	0.448335	-6.84759	7.51061e-12	4.34985e-10	Down
DM8C05G01220.2	2153.98	-3.39716	0.497773	-6.82471	8.81031e-12	5.04689e-10	Down
DM8C03G37660.1	19168.5	-1.00511	0.14764	-6.80788	9.90449e-12	5.63675e-10	Down
DM8C05G03500.1	592.784	-1.56074	0.229499	-6.80063	1.0416e-11	5.91501e-10	Down
DM8C08G29790.1	219.079	-2.18951	0.322134	-6.7969	1.06896e-11	6.05729e-10	Down
DM8C02G27970.1	5642.09	-1.77006	0.261193	-6.77681	1.22855e-11	6.93169e-10	Down
DM8C05G27630.1	337.32	-2.32127	0.343143	-6.76473	1.33556e-11	7.50314e-10	Down
DM8C01G28470.1	46.8409	-8.85721	1.31114	-6.75536	1.42484e-11	7.97059e-10	Down
DM8C11G04330.2	12104.8	-1.0656	0.157977	-6.74527	1.52747e-11	8.50844e-10	Down
DM8C09G23150.1	217.89	-2.04521	0.304486	-6.71692	1.85608e-11	1.01239e-09	Down
DM8C05G07500.1	4112.61	-2.32298	0.346064	-6.71257	1.91222e-11	1.04085e-09	Down
DM8C01G00130.1	1179.87	-1.48656	0.22166	-6.7065	1.99347e-11	1.08059e-09	Down
DM8C06G27540.1	191.819	-3.19931	0.477182	-6.70459	2.01967e-11	1.09254e-09	Down
DM8C07G22760.1	1273.2	-1.24872	0.186307	-6.70248	2.04908e-11	1.10389e-09	Down
DM8C07G23990.1	1386.79	-1.8962	0.282902	-6.70268	2.04637e-11	1.10389e-09	Down
DM8C12G23270.1	643.478	-1.8465	0.276322	-6.68241	2.35039e-11	1.25174e-09	Down
DM8C08G25660.1	186.985	-2.5891	0.388096	-6.6713	2.53555e-11	1.34389e-09	Down
DM8C07G19770.1	169.914	-3.22303	0.486404	-6.62624	3.4434e-11	1.81773e-09	Down
DM8C10G27200.1	224.374	-2.53773	0.383801	-6.61209	3.78934e-11	1.99233e-09	Down
DM8C08G17700.1	575.485	-1.62825	0.246373	-6.60887	3.87264e-11	2.03205e-09	Down
DM8C06G24250.1	467.64	-2.22303	0.336499	-6.60637	3.93861e-11	2.06254e-09	Down
DM8C06G14980.1	1436.36	-1.53716	0.23307	-6.59527	4.24481e-11	2.21405e-09	Down
DM8C09G08560.1	133.749	-2.12351	0.322099	-6.59274	4.31778e-11	2.24319e-09	Down
DM8C03G05790.1	93.7133	-3.20315	0.486582	-6.58296	4.61167e-11	2.38642e-09	Down
DM8C04G33540.1	204.199	-1.89915	0.28878	-6.57647	4.81745e-11	2.48312e-09	Down
DM8C05G27310.1	7882.63	-1.59231	0.242366	-6.56985	5.03664e-11	2.59101e-09	Down
DM8C09G00140.1	224.553	-2.19237	0.333942	-6.56511	5.19941e-11	2.6695e-09	Down
DM8C07G10000.1	1196.82	-1.14025	0.174198	-6.54573	5.92072e-11	3.01624e-09	Down
DM8C02G33890.1	1822.6	-1.37275	0.209793	-6.54332	6.01675e-11	3.05921e-09	Down
DM8C11G25270.1	13365.3	-2.86059	0.437236	-6.54245	6.05192e-11	3.07114e-09	Down
DM8C08G26890.1	674.083	-1.44123	0.220551	-6.53467	6.37483e-11	3.22254e-09	Down
DM8C01G01940.1	451.192	-2.47238	0.378488	-6.53226	6.47835e-11	3.26858e-09	Down
DM8C01G44110.1	876.841	-1.67197	0.256298	-6.52352	6.86766e-11	3.45172e-09	Down
DM8C01G00930.1	6477.42	-1.50051	0.230286	-6.51584	7.22851e-11	3.62614e-09	Down
DM8C11G25800.1	1876.28	-1.02509	0.157445	-6.5108	7.47502e-11	3.73433e-09	Down
DM8C03G22350.1	834.355	-2.11697	0.325143	-6.51089	7.47083e-11	3.73433e-09	Down
DM8C11G23600.1	7221.79	-2.20412	0.338545	-6.51056	7.48688e-11	3.73433e-09	Down
DM8C04G35910.1	1927.87	-1.38631	0.213312	-6.49898	8.08687e-11	4.02594e-09	Down
DM8C01G36500.1	918.145	-1.4429	0.222549	-6.4835	8.96179e-11	4.41129e-09	Down
DM8C04G26060.1	429.753	-1.75744	0.271514	-6.47275	9.62335e-11	4.72806e-09	Down
DM8C02G24320.1	4120.28	-2.59893	0.402883	-6.45084	1.11231e-10	5.41419e-09	Down
DM8C12G06060.1	1481.81	-1.27875	0.198294	-6.44875	1.12773e-10	5.46898e-09	Down
DM8C02G30010.1	741.584	-2.17528	0.337317	-6.44877	1.12762e-10	5.46898e-09	Down
DM8C09G31900.1	76.414	-3.20995	0.497855	-6.44755	1.13669e-10	5.50225e-09	Down
DM8C09G00120.1	169.12	-2.13828	0.331892	-6.44269	1.17378e-10	5.67133e-09	Down
DM8C03G25320.1	1388.38	-2.06158	0.32056	-6.43117	1.26623e-10	6.08441e-09	Down
DM8C04G01380.1	778.478	-2.11291	0.328869	-6.42477	1.3207e-10	6.33451e-09	Down
DM8C12G02300.1	1152.93	-1.26553	0.196998	-6.42409	1.32664e-10	6.33768e-09	Down
DM8C09G26780.1	3399.09	-1.76326	0.274486	-6.42386	1.3286e-10	6.33768e-09	Down
DM8C10G30110.1	785.981	-1.51149	0.23566	-6.41385	1.41893e-10	6.73182e-09	Down
DM8C08G30070.1	5364.26	-1.33815	0.208929	-6.40484	1.50525e-10	7.09007e-09	Down
DM8C03G25280.1	191.413	-2.20752	0.344907	-6.40035	1.5502e-10	7.2757e-09	Down
DM8C02G26720.1	587.829	-1.2997	0.203326	-6.39221	1.6351e-10	7.64678e-09	Down
DM8C10G08110.1	4224.74	-1.37011	0.214417	-6.38991	1.65978e-10	7.73465e-09	Down
DM8C04G19210.1	1419.78	-2.07367	0.324955	-6.38142	1.75449e-10	8.14703e-09	Down
DM8C07G10470.1	345.787	-1.87238	0.293499	-6.37949	1.77676e-10	8.23587e-09	Down
DM8C02G27890.1	537.416	-1.75035	0.275027	-6.36429	1.96193e-10	9.0304e-09	Down
DM8C02G27550.1	1047.42	-1.45063	0.228404	-6.35118	2.13671e-10	9.76633e-09	Down
DM8C08G17550.1	42.9104	-8.73146	1.37524	-6.34906	2.16635e-10	9.86741e-09	Down
DM8C01G38240.1	158.152	-2.19787	0.346634	-6.34061	2.28856e-10	1.0388e-08	Down
DM8C07G02770.1	249.5	-1.85132	0.29228	-6.33408	2.38764e-10	1.0819e-08	Down
DM8C04G23180.1	1283.4	-1.09621	0.173152	-6.33095	2.43651e-10	1.10214e-08	Down
DM8C05G27570.1	63.937	-3.10568	0.491866	-6.31408	2.71776e-10	1.22725e-08	Down
DM8C10G06500.1	3744.84	-2.83998	0.450829	-6.29947	2.98673e-10	1.33948e-08	Down
DM8C09G26960.1	566.355	-2.14736	0.342262	-6.27401	3.51856e-10	1.56728e-08	Down
DM8C05G06160.1	1635.46	-1.7078	0.272541	-6.26622	3.69917e-10	1.64494e-08	Down
DM8C11G06000.1	133.116	-2.72725	0.435649	-6.26021	3.84465e-10	1.69812e-08	Down
DM8C08G26000.1	871.274	-1.17154	0.187256	-6.25636	3.94059e-10	1.73757e-08	Down
DM8C09G06720.1	34.8897	-8.43328	1.34809	-6.25573	3.95665e-10	1.74172e-08	Down
DM8C12G23850.1	2948.62	-2.84605	0.455242	-6.25172	4.05944e-10	1.78398e-08	Down
DM8C03G14190.1	688.876	-1.86288	0.299052	-6.22928	4.6857e-10	2.05575e-08	Down
DM8C05G02780.1	62.2775	-4.22564	0.678528	-6.22766	4.73463e-10	2.07375e-08	Down
DM8C04G33280.1	2582.07	-1.89128	0.304012	-6.22107	4.93789e-10	2.15558e-08	Down
DM8C05G08080.1	380.589	-2.03095	0.326878	-6.21319	5.19193e-10	2.26271e-08	Down
DM8C02G05040.1	5635.44	-1.6163	0.261396	-6.18332	6.27668e-10	2.72641e-08	Down
DM8C02G08320.2	376.263	-1.93904	0.313883	-6.17759	6.50865e-10	2.81784e-08	Down
DM8C02G33620.1	356.034	-1.89082	0.306768	-6.16367	7.10789e-10	3.06715e-08	Down
DM8C04G35760.1	1304.42	-1.25884	0.204268	-6.16271	7.15092e-10	3.07957e-08	Down
DM8C03G37270.1	110.738	-2.50117	0.406444	-6.1538	7.56504e-10	3.23779e-08	Down
DM8C01G41470.1	32899.8	-1.00199	0.163125	-6.14245	8.12559e-10	3.46164e-08	Down
DM8C06G23520.1	147.194	-2.56599	0.417936	-6.13966	8.27e-10	3.51087e-08	Down
DM8C12G23070.1	4896.81	-1.36582	0.222843	-6.12905	8.84068e-10	3.73501e-08	Down
DM8C03G12550.1	3239.32	-1.5305	0.24977	-6.12762	8.92027e-10	3.76257e-08	Down
DM8C09G31910.1	465.163	-2.05629	0.33595	-6.12082	9.30945e-10	3.91415e-08	Down
DM8C12G08090.1	548.561	-2.09294	0.342097	-6.11796	9.47806e-10	3.97866e-08	Down
DM8C02G08610.1	538.833	-1.32742	0.217114	-6.11392	9.72103e-10	4.07414e-08	Down
DM8C04G09950.1	9610.87	-1.50151	0.245698	-6.11121	9.8879e-10	4.13746e-08	Down
DM8C08G26670.1	374.172	-2.5117	0.411041	-6.11057	9.92768e-10	4.14749e-08	Down
DM8C12G26490.2	2083.5	-1.29895	0.212776	-6.10477	1.02948e-09	4.2872e-08	Down
DM8C09G23270.1	367.116	-2.35656	0.3865	-6.09717	1.07963e-09	4.48185e-08	Down
DM8C09G00110.1	382.668	-2.24324	0.368247	-6.09167	1.11741e-09	4.62404e-08	Down
DM8C07G23080.1	1273.98	-1.28431	0.210975	-6.08749	1.14692e-09	4.73122e-08	Down
DM8C06G01450.1	137.876	-2.596	0.426605	-6.08525	1.16309e-09	4.7829e-08	Down
DM8C03G29710.1	5888.95	-1.39916	0.230237	-6.07704	1.22425e-09	5.01083e-08	Down
DM8C05G01250.1	1371.03	-5.42143	0.892879	-6.07186	1.26438e-09	5.15897e-08	Down
DM8C08G21390.1	350.451	-1.98568	0.32714	-6.06983	1.28046e-09	5.21646e-08	Down
DM8C12G07940.1	305.178	-1.75025	0.288903	-6.05827	1.37591e-09	5.58798e-08	Down
DM8C03G37580.1	1133.67	-1.58183	0.261175	-6.05659	1.39035e-09	5.63791e-08	Down
DM8C02G20430.2	2893.98	-1.34742	0.222514	-6.05543	1.40041e-09	5.66269e-08	Down
DM8C03G20920.1	312.772	-1.98566	0.327916	-6.05539	1.40078e-09	5.66269e-08	Down
DM8C10G03020.1	582.706	-2.2585	0.373486	-6.04708	1.47498e-09	5.93519e-08	Down
DM8C06G10710.1	1528.93	-2.04838	0.339215	-6.03858	1.5548e-09	6.23727e-08	Down
DM8C08G17680.1	1199.07	-2.2566	0.374688	-6.02261	1.7163e-09	6.87461e-08	Down
DM8C10G22520.1	288.975	-1.57283	0.26125	-6.02038	1.74012e-09	6.95943e-08	Down
DM8C06G03310.1	1403.63	-1.40485	0.233607	-6.01373	1.81305e-09	7.23506e-08	Down
DM8C01G07640.1	513.546	-1.46957	0.244991	-5.99847	1.99191e-09	7.8942e-08	Down
DM8C10G00610.1	1282.86	-1.15047	0.191892	-5.99541	2.02974e-09	8.01993e-08	Down
DM8C07G00070.1	4870.75	-1.24625	0.207965	-5.99258	2.06533e-09	8.13604e-08	Down
DM8C11G16800.1	2103.85	-1.17892	0.196867	-5.98844	2.1186e-09	8.3209e-08	Down
DM8C01G27950.1	1267.78	-1.13353	0.189518	-5.98109	2.21651e-09	8.69245e-08	Down
DM8C07G06370.1	3926.3	-1.81736	0.304596	-5.96648	2.42422e-09	9.47867e-08	Down
DM8C11G00520.1	915.625	-1.42831	0.239606	-5.96109	2.50568e-09	9.76804e-08	Down
DM8C03G32620.1	8565	-1.3068	0.219327	-5.9582	2.5503e-09	9.91254e-08	Down
DM8C03G26000.1	1114.78	-2.3896	0.401932	-5.94529	2.75966e-09	1.06946e-07	Down
DM8C08G29100.1	57252.8	-1.16456	0.196008	-5.94137	2.82646e-09	1.09373e-07	Down
DM8C03G32260.1	51.6946	-9.00093	1.51555	-5.93906	2.86668e-09	1.10766e-07	Down
DM8C04G36410.1	5194.45	-1.26891	0.213739	-5.93671	2.90791e-09	1.12029e-07	Down
DM8C01G25730.1	4800.6	-1.73205	0.292256	-5.92649	3.09481e-09	1.18707e-07	Down
DM8C06G00050.1	232.359	-2.03061	0.343052	-5.91926	3.23399e-09	1.23864e-07	Down
DM8C12G06080.1	1778.76	-1.30674	0.220866	-5.91643	3.29008e-09	1.25646e-07	Down
DM8C01G21380.1	266.941	-1.80688	0.305659	-5.91141	3.39183e-09	1.29155e-07	Down
DM8C03G08060.1	435.212	-1.41908	0.24059	-5.89834	3.67176e-09	1.3941e-07	Down
DM8C03G02380.1	403.516	-2.55576	0.433677	-5.89324	3.78691e-09	1.43161e-07	Down
DM8C04G11110.1	1911.43	-1.28892	0.219633	-5.86849	4.39779e-09	1.64594e-07	Down
DM8C01G02260.1	1429.92	-1.09099	0.186475	-5.85062	4.89757e-09	1.82001e-07	Down
DM8C02G24860.1	787.33	-1.34745	0.230971	-5.83383	5.41682e-09	2.00163e-07	Down
DM8C09G27050.1	740.327	-1.59443	0.273397	-5.83192	5.47935e-09	2.02189e-07	Down
DM8C12G23570.1	13716.7	-1.91492	0.328386	-5.83129	5.49995e-09	2.02664e-07	Down
DM8C12G05510.1	33.5387	-4.34128	0.745266	-5.82514	5.7064e-09	2.09976e-07	Down
DM8C09G21980.1	397.948	-1.41671	0.243476	-5.81868	5.93135e-09	2.17948e-07	Down
DM8C11G22980.1	2718.02	-1.04115	0.179044	-5.81507	6.06101e-09	2.22401e-07	Down
DM8C09G30110.2	27.1482	-8.07167	1.38946	-5.80921	6.27682e-09	2.29677e-07	Down
DM8C09G32180.1	480.781	-1.61454	0.278108	-5.80542	6.42048e-09	2.34607e-07	Down
DM8C04G00980.1	297.48	-1.7946	0.309484	-5.79867	6.68444e-09	2.43912e-07	Down
DM8C01G35200.1	3208.68	-1.15821	0.19995	-5.79252	6.93396e-09	2.52666e-07	Down
DM8C08G06970.1	93.6371	-3.30035	0.569982	-5.79027	7.02749e-09	2.55719e-07	Down
DM8C08G21900.1	334.152	-1.59228	0.275768	-5.774	7.74096e-09	2.80127e-07	Down
DM8C08G21120.1	320.853	-2.12311	0.368084	-5.76801	8.02142e-09	2.89477e-07	Down
DM8C03G26020.1	336.65	-1.77217	0.308152	-5.75097	8.87334e-09	3.18469e-07	Down
DM8C01G22940.1	413.36	-1.50185	0.26128	-5.74806	9.02754e-09	3.23561e-07	Down
DM8C08G29950.1	2359.91	-1.03465	0.180023	-5.74732	9.067e-09	3.24532e-07	Down
DM8C01G03240.1	194.044	-2.12674	0.370192	-5.74496	9.1944e-09	3.28196e-07	Down
DM8C10G00910.1	1346.25	-1.13537	0.197781	-5.74054	9.4373e-09	3.36409e-07	Down
DM8C04G34850.1	56.9674	-5.31037	0.925184	-5.7398	9.47882e-09	3.37431e-07	Down
DM8C01G45880.2	265.675	-2.08225	0.362952	-5.73697	9.63827e-09	3.42642e-07	Down
DM8C06G18110.1	110.236	-2.53755	0.442427	-5.73553	9.72067e-09	3.45103e-07	Down
DM8C02G19640.1	474.796	-1.86481	0.325204	-5.73427	9.7934e-09	3.47216e-07	Down
DM8C03G02410.1	361.569	-2.61013	0.455921	-5.72496	1.03459e-08	3.65324e-07	Down
DM8C04G32390.1	461.173	-2.03298	0.355689	-5.7156	1.0932e-08	3.83951e-07	Down
DM8C07G19790.1	72.0736	-2.95886	0.51774	-5.71495	1.09735e-08	3.84894e-07	Down
DM8C01G26820.1	546.645	-1.3655	0.239115	-5.71065	1.12548e-08	3.94232e-07	Down
DM8C03G32130.1	53.2917	-2.9238	0.512589	-5.70398	1.17042e-08	4.09427e-07	Down
DM8C10G21280.1	399.714	-2.66105	0.467211	-5.69561	1.22931e-08	4.28887e-07	Down
DM8C10G20090.1	376.877	-1.86618	0.328159	-5.6868	1.29438e-08	4.50937e-07	Down
DM8C11G24070.1	506.016	-1.60471	0.28265	-5.67739	1.36764e-08	4.73894e-07	Down
DM8C02G06530.1	571.429	-1.13178	0.199434	-5.67494	1.38735e-08	4.78297e-07	Down
DM8C02G09880.1	439.272	-2.73654	0.482605	-5.67035	1.42508e-08	4.90663e-07	Down
DM8C07G05360.1	97.2294	-3.70221	0.653547	-5.6648	1.47194e-08	5.0547e-07	Down
DM8C03G34000.1	25.4466	-7.97847	1.40872	-5.66362	1.4821e-08	5.07628e-07	Down
DM8C10G19610.1	2706.73	-1.09079	0.19271	-5.66028	1.5113e-08	5.16283e-07	Down
DM8C06G09400.1	397.531	-2.00673	0.354615	-5.65889	1.52355e-08	5.1979e-07	Down
DM8C09G25750.1	25.6517	-7.99017	1.41567	-5.64409	1.66056e-08	5.62873e-07	Down
DM8C06G13870.1	1515.75	-1.33977	0.237722	-5.63585	1.74197e-08	5.88946e-07	Down
DM8C10G06550.1	1269.73	-1.51726	0.269465	-5.63062	1.79563e-08	6.06307e-07	Down
DM8C06G14510.1	11328.4	-2.55726	0.455178	-5.61816	1.93006e-08	6.50027e-07	Down
DM8C10G03000.1	22.7276	-7.81355	1.39173	-5.61426	1.97405e-08	6.6229e-07	Down
DM8C09G03290.1	1015.14	-1.91544	0.341468	-5.60942	2.03001e-08	6.80196e-07	Down
DM8C10G22400.1	356.737	-3.19148	0.56962	-5.60282	2.10893e-08	7.03049e-07	Down
DM8C04G22600.1	2571.84	-2.2208	0.396693	-5.59829	2.16482e-08	7.1985e-07	Down
DM8C08G26570.1	141.201	-2.52038	0.450629	-5.59303	2.23143e-08	7.40123e-07	Down
DM8C12G29520.1	779.724	-1.2915	0.230987	-5.59124	2.25453e-08	7.46843e-07	Down
DM8C03G22240.1	3406.07	-1.37553	0.246121	-5.58882	2.28616e-08	7.56363e-07	Down
DM8C03G31510.2	965.548	-1.47381	0.263887	-5.58499	2.33714e-08	7.69349e-07	Down
DM8C01G36890.1	1368.48	-1.45163	0.260103	-5.58099	2.39147e-08	7.86249e-07	Down
DM8C11G22990.1	2529.84	-1.39914	0.250856	-5.57744	2.44078e-08	8.01454e-07	Down
DM8C06G28480.1	22001.1	-2.20261	0.395122	-5.57451	2.48226e-08	8.14056e-07	Down
DM8C04G21380.1	543.057	-1.52231	0.273111	-5.57395	2.49021e-08	8.15645e-07	Down
DM8C02G17020.1	2092.88	-1.72457	0.309454	-5.57294	2.50475e-08	8.19384e-07	Down
DM8C10G26610.1	172.147	-2.87566	0.51619	-5.57093	2.53379e-08	8.27851e-07	Down
DM8C02G30480.1	284.437	-1.62403	0.291616	-5.56908	2.56092e-08	8.34637e-07	Down
DM8C05G07920.1	143.827	-3.4824	0.625405	-5.56824	2.57328e-08	8.37624e-07	Down
DM8C08G00400.1	303.078	-2.18721	0.392853	-5.56751	2.58408e-08	8.401e-07	Down
DM8C05G26190.2	60535.5	-1.31242	0.236265	-5.55487	2.77812e-08	9.02063e-07	Down
DM8C03G17180.1	169.78	-2.37549	0.427737	-5.55362	2.79808e-08	9.07422e-07	Down
DM8C03G29660.1	445.803	-1.77434	0.319519	-5.55316	2.80546e-08	9.0869e-07	Down
DM8C08G13570.1	1577.15	-2.2767	0.410184	-5.55042	2.84976e-08	9.20769e-07	Down
DM8C02G15440.1	1128.52	-1.60286	0.288933	-5.54753	2.89728e-08	9.32674e-07	Down
DM8C11G01030.1	2265.95	-1.18166	0.213152	-5.54373	2.96096e-08	9.52007e-07	Down
DM8C10G06740.1	2149.71	-1.42219	0.256661	-5.54111	3.00557e-08	9.62809e-07	Down
DM8C06G25900.1	577.067	-1.80057	0.325192	-5.53696	3.07761e-08	9.84684e-07	Down
DM8C04G21590.1	279.149	-2.02434	0.365656	-5.53619	3.09124e-08	9.87841e-07	Down
DM8C07G15280.1	2529.07	-1.68292	0.304456	-5.52764	3.24576e-08	1.03219e-06	Down
DM8C03G08030.1	125.06	-2.67082	0.483855	-5.51988	3.39226e-08	1.07487e-06	Down
DM8C02G30050.1	364.01	-1.60725	0.29125	-5.51845	3.42007e-08	1.08238e-06	Down
DM8C05G07370.1	373.922	-1.7541	0.318263	-5.51149	3.55813e-08	1.12199e-06	Down
DM8C11G09000.1	429.322	-2.01318	0.365401	-5.50951	3.59843e-08	1.13199e-06	Down
DM8C10G05870.1	473.64	-1.238	0.224841	-5.50611	3.66848e-08	1.15008e-06	Down
DM8C10G22570.1	2644.33	-1.75962	0.319578	-5.50608	3.66906e-08	1.15008e-06	Down
DM8C07G13690.1	196.825	-1.70385	0.309747	-5.50077	3.78143e-08	1.18247e-06	Down
DM8C03G12390.1	89.5639	-3.01835	0.549012	-5.49779	3.84588e-08	1.19903e-06	Down
DM8C01G00140.1	4965.09	-1.30528	0.23751	-5.49568	3.89213e-08	1.20988e-06	Down
DM8C10G24520.1	202.845	-3.09651	0.563427	-5.49585	3.88831e-08	1.20988e-06	Down
DM8C10G12040.1	273.275	-1.84245	0.335628	-5.48958	4.02893e-08	1.25092e-06	Down
DM8C05G01250.2	49.1584	-5.02485	0.916833	-5.48066	4.2374e-08	1.30945e-06	Down
DM8C11G08180.1	408.071	-2.52812	0.461321	-5.48017	4.24922e-08	1.31156e-06	Down
DM8C09G19060.1	3510.6	-1.45207	0.264993	-5.47965	4.2617e-08	1.31387e-06	Down
DM8C12G07650.1	1677.97	-2.2229	0.40595	-5.47579	4.35564e-08	1.33969e-06	Down
DM8C03G28470.1	242.909	-3.37716	0.616995	-5.47356	4.41089e-08	1.3535e-06	Down
DM8C01G02830.1	3248.4	-1.46176	0.267117	-5.47238	4.44043e-08	1.35938e-06	Down
DM8C07G18730.1	530.386	-1.08236	0.197926	-5.46854	4.5375e-08	1.38425e-06	Down
DM8C10G18890.1	5375.97	-1.51025	0.276653	-5.45899	4.78861e-08	1.45074e-06	Down
DM8C01G13140.1	2411.45	-1.48685	0.272417	-5.45799	4.81564e-08	1.45725e-06	Down
DM8C11G15900.1	6202.94	-1.09615	0.201083	-5.45122	5.00262e-08	1.50965e-06	Down
DM8C07G02930.1	242.373	-1.76282	0.323417	-5.45062	5.01933e-08	1.51191e-06	Down
DM8C04G33230.1	3296.94	-1.52467	0.279734	-5.45041	5.02532e-08	1.51198e-06	Down
DM8C01G06560.1	21.8342	-7.75733	1.42372	-5.44863	5.07584e-08	1.52409e-06	Down
DM8C08G18080.1	387.317	-1.70411	0.312872	-5.44669	5.13168e-08	1.53693e-06	Down
DM8C07G13340.1	4168.14	-1.84066	0.33843	-5.43883	5.36318e-08	1.60443e-06	Down
DM8C01G30590.1	2336.13	-1.13614	0.208956	-5.43724	5.41121e-08	1.61511e-06	Down
DM8C09G06590.1	440.762	-1.39952	0.257652	-5.43183	5.57775e-08	1.66293e-06	Down
DM8C12G24400.1	23.3678	-7.85583	1.4478	-5.42606	5.76126e-08	1.70794e-06	Down
DM8C02G15140.1	171.061	-2.20955	0.40752	-5.42195	5.89516e-08	1.74369e-06	Down
DM8C04G08470.1	1484.97	-1.43754	0.265457	-5.41532	6.11775e-08	1.80657e-06	Down
DM8C12G20650.1	934.56	-1.97731	0.365191	-5.41444	6.14809e-08	1.81237e-06	Down
DM8C01G19330.1	228.429	-2.41325	0.445906	-5.41201	6.23213e-08	1.83509e-06	Down
DM8C01G07370.1	28.5185	-8.14341	1.50649	-5.40554	6.46121e-08	1.89828e-06	Down
DM8C10G24590.1	74.2457	-2.42998	0.45007	-5.39912	6.69668e-08	1.96306e-06	Down
DM8C02G28370.1	2974.06	-1.25146	0.232001	-5.39419	6.88336e-08	2.01105e-06	Down
DM8C03G03950.1	544.146	-1.3236	0.245391	-5.39386	6.89608e-08	2.01252e-06	Down
DM8C01G36050.1	44.6624	-5.85293	1.08595	-5.3897	7.05735e-08	2.05729e-06	Down
DM8C03G35990.1	1073.83	-1.4508	0.269251	-5.38828	7.11347e-08	2.07135e-06	Down
DM8C03G22530.1	233.902	-1.93494	0.359243	-5.38616	7.19803e-08	2.09134e-06	Down
DM8C08G26210.1	180.382	-2.08905	0.387844	-5.38631	7.19177e-08	2.09134e-06	Down
DM8C06G24810.1	796.205	-1.22421	0.227681	-5.37685	7.5802e-08	2.19024e-06	Down
DM8C01G47360.1	74.7363	-2.4338	0.452798	-5.37501	7.6579e-08	2.21026e-06	Down
DM8C05G20030.1	160.862	-2.63671	0.490603	-5.37444	7.6822e-08	2.21484e-06	Down
DM8C01G02500.1	5387.49	-1.22993	0.229188	-5.36649	8.02846e-08	2.30706e-06	Down
DM8C12G26620.1	230.5	-2.25538	0.420936	-5.35801	8.41442e-08	2.41005e-06	Down
DM8C08G24130.1	625.532	-1.57387	0.293992	-5.35342	8.63052e-08	2.46656e-06	Down
DM8C07G18240.1	22741	-1.50071	0.280565	-5.34888	8.84998e-08	2.52104e-06	Down
DM8C05G23690.1	22334.7	-1.91384	0.357871	-5.34783	8.90149e-08	2.53297e-06	Down
DM8C12G24070.1	1900.61	-1.57041	0.293747	-5.34613	8.98534e-08	2.54894e-06	Down
DM8C01G47970.1	617.586	-1.63367	0.305581	-5.3461	8.98677e-08	2.54894e-06	Down
DM8C03G11990.1	199.324	-2.12036	0.396598	-5.34637	8.97377e-08	2.54894e-06	Down
DM8C04G08350.1	60.3494	-2.57195	0.481458	-5.34201	9.1924e-08	2.60445e-06	Down
DM8C02G15670.1	2542.38	-1.25197	0.234382	-5.34158	9.21374e-08	2.60487e-06	Down
DM8C10G14930.1	6972.34	-1.25445	0.234845	-5.34162	9.21197e-08	2.60487e-06	Down
DM8C05G08860.1	612.937	-1.10372	0.206651	-5.34096	9.24561e-08	2.61106e-06	Down
DM8C01G01080.1	52.3946	-3.57902	0.671112	-5.33297	9.6618e-08	2.7169e-06	Down
DM8C04G30290.1	316.724	-2.19035	0.410898	-5.33064	9.78648e-08	2.74607e-06	Down
DM8C07G25020.1	269.351	-1.93722	0.363805	-5.32488	1.01019e-07	2.82552e-06	Down
DM8C09G00290.1	429.215	-2.30559	0.433122	-5.3232	1.0196e-07	2.84881e-06	Down
DM8C10G06230.1	5348.8	-2.14399	0.402967	-5.32051	1.03476e-07	2.88501e-06	Down
DM8C11G05580.1	58.7728	-3.39429	0.637964	-5.32051	1.03475e-07	2.88501e-06	Down
DM8C06G29260.1	4594	-1.48425	0.278999	-5.31993	1.03807e-07	2.89115e-06	Down
DM8C11G06300.1	136.755	-2.28649	0.4302	-5.31495	1.06686e-07	2.95879e-06	Down
DM8C02G34260.1	1283.58	-1.08048	0.20332	-5.31416	1.07152e-07	2.96543e-06	Down
DM8C05G02470.1	181.262	-7.76979	1.46209	-5.31416	1.0715e-07	2.96543e-06	Down
DM8C03G28010.1	695.037	-2.11564	0.398219	-5.31276	1.07978e-07	2.98516e-06	Down
DM8C09G05090.1	105025	-1.11813	0.210678	-5.3073	1.1126e-07	3.06941e-06	Down
DM8C01G01010.1	637.372	-1.1408	0.215371	-5.2969	1.17785e-07	3.21563e-06	Down
DM8C03G27780.1	365.42	-1.59455	0.30103	-5.29697	1.1774e-07	3.21563e-06	Down
DM8C07G21420.1	1381.28	-1.42881	0.269844	-5.29496	1.19042e-07	3.24319e-06	Down
DM8C11G02310.1	5544.25	-1.12028	0.211744	-5.29071	1.21843e-07	3.31604e-06	Down
DM8C08G04820.1	16013.4	-1.23902	0.234557	-5.28238	1.27519e-07	3.46335e-06	Down
DM8C02G24780.1	637.274	-1.61044	0.305676	-5.26845	1.37577e-07	3.72111e-06	Down
DM8C11G12550.1	230.454	-2.61766	0.497034	-5.26657	1.38995e-07	3.75559e-06	Down
DM8C04G01220.1	1064.62	-1.38907	0.263777	-5.26606	1.39382e-07	3.76216e-06	Down
DM8C03G17830.1	798.411	-1.20385	0.228622	-5.26568	1.39673e-07	3.76614e-06	Down
DM8C03G20720.1	764.636	-2.19742	0.418065	-5.25616	1.47097e-07	3.95412e-06	Down
DM8C11G02540.1	60.7847	-3.88986	0.740262	-5.25471	1.4826e-07	3.98132e-06	Down
DM8C02G06050.1	389.104	-1.9293	0.367194	-5.25415	1.48706e-07	3.98921e-06	Down
DM8C10G21240.1	21.6787	-7.74744	1.47575	-5.24983	1.52237e-07	4.07559e-06	Down
DM8C06G14890.1	1636.82	-1.11759	0.21296	-5.24791	1.53838e-07	4.11428e-06	Down
DM8C08G26550.1	274.161	-3.1146	0.593521	-5.24767	1.54034e-07	4.1153e-06	Down
DM8C11G02060.1	327.04	-1.13094	0.215528	-5.24727	1.54372e-07	4.12015e-06	Down
DM8C09G22000.1	920.662	-1.84479	0.352099	-5.2394	1.61096e-07	4.28653e-06	Down
DM8C11G02710.1	387.024	-2.2099	0.421822	-5.23895	1.61497e-07	4.29285e-06	Down
DM8C06G30250.1	1958.44	-1.36442	0.2608	-5.23167	1.67986e-07	4.4473e-06	Down
DM8C05G09420.1	368.517	-1.58946	0.304035	-5.2279	1.71442e-07	4.53423e-06	Down
DM8C08G23500.1	755.518	-1.60218	0.306566	-5.2262	1.73025e-07	4.56688e-06	Down
DM8C01G26780.1	1272.1	-1.73371	0.331852	-5.22436	1.74761e-07	4.60806e-06	Down
DM8C11G01100.1	5828.55	-1.13059	0.216572	-5.22037	1.78568e-07	4.6943e-06	Down
DM8C05G26350.1	108.822	-2.61122	0.500358	-5.21871	1.80178e-07	4.73188e-06	Down
DM8C05G19560.1	1430.01	-1.71725	0.329213	-5.21623	1.82599e-07	4.78589e-06	Down
DM8C10G08700.1	72.773	-2.3824	0.456864	-5.21469	1.84125e-07	4.82106e-06	Down
DM8C05G25150.2	295.323	-2.08504	0.400096	-5.21135	1.87476e-07	4.9039e-06	Down
DM8C04G21550.1	213.693	-2.15192	0.413079	-5.20948	1.89371e-07	4.94362e-06	Down
DM8C03G23140.1	236.527	-1.95103	0.375023	-5.20242	1.9671e-07	5.11991e-06	Down
DM8C10G26860.1	212.973	-1.78805	0.343766	-5.20137	1.9783e-07	5.14396e-06	Down
DM8C03G03930.1	1321.46	-1.66358	0.319902	-5.20027	1.98999e-07	5.16925e-06	Down
DM8C02G27880.1	1600.51	-1.84327	0.354618	-5.19789	2.01567e-07	5.23077e-06	Down
DM8C03G29550.1	2081.28	-1.00116	0.192719	-5.19493	2.04795e-07	5.3093e-06	Down
DM8C07G18820.1	50.3017	-3.38184	0.651758	-5.1888	2.11657e-07	5.47637e-06	Down
DM8C03G33960.1	1518.94	-1.14283	0.220336	-5.18677	2.13968e-07	5.51389e-06	Down
DM8C09G22210.1	48.9378	-3.43036	0.661603	-5.18492	2.16111e-07	5.55871e-06	Down
DM8C01G33530.1	165.211	-1.73945	0.335515	-5.18441	2.16698e-07	5.56291e-06	Down
DM8C01G39850.1	2273.51	-1.88278	0.363155	-5.18452	2.16567e-07	5.56291e-06	Down
DM8C05G26840.1	469.332	-1.2477	0.240857	-5.18025	2.2159e-07	5.67738e-06	Down
DM8C02G26620.1	881.041	-1.80768	0.349397	-5.17372	2.29479e-07	5.86631e-06	Down
DM8C12G24860.1	327.73	-1.35896	0.262858	-5.16996	2.3414e-07	5.96978e-06	Down
DM8C02G29820.1	1197.34	-1.48102	0.286638	-5.16688	2.38035e-07	6.0632e-06	Down
DM8C01G35400.1	1528.79	-1.12199	0.217197	-5.16576	2.39469e-07	6.09379e-06	Down
DM8C08G06110.1	694.5	-1.34482	0.260679	-5.15889	2.48413e-07	6.27878e-06	Down
DM8C08G04290.1	64.8723	-2.98908	0.579551	-5.15758	2.50162e-07	6.31689e-06	Down
DM8C09G11360.1	2613.83	-1.05129	0.20385	-5.15717	2.5071e-07	6.32054e-06	Down
DM8C01G30060.1	350.113	-1.29108	0.250349	-5.15711	2.50788e-07	6.32054e-06	Down
DM8C04G26230.1	25252.9	-1.48995	0.289024	-5.15509	2.53513e-07	6.37695e-06	Down
DM8C12G29490.1	942.223	-1.04265	0.202416	-5.15102	2.59068e-07	6.498e-06	Down
DM8C02G28380.1	683.237	-1.47918	0.287208	-5.15019	2.60218e-07	6.5206e-06	Down
DM8C04G09710.1	890.75	-1.62974	0.316503	-5.14919	2.61607e-07	6.54917e-06	Down
DM8C07G22890.1	220.814	-1.71564	0.333217	-5.14873	2.62258e-07	6.5592e-06	Down
DM8C02G32800.1	596.955	-1.0303	0.200169	-5.14714	2.64493e-07	6.6025e-06	Down
DM8C01G32140.1	1406.77	-1.06162	0.206294	-5.14616	2.65868e-07	6.62408e-06	Down
DM8C07G01500.1	373.271	-1.37875	0.267926	-5.14599	2.66115e-07	6.62408e-06	Down
DM8C08G28620.1	493.503	-1.39219	0.270566	-5.14548	2.66836e-07	6.63574e-06	Down
DM8C04G30470.1	616.504	-1.15163	0.223946	-5.14242	2.71218e-07	6.73194e-06	Down
DM8C03G08450.1	2699.09	-1.56897	0.305237	-5.14017	2.74489e-07	6.80672e-06	Down
DM8C12G23050.1	105.467	-2.04803	0.398801	-5.13547	2.81445e-07	6.95598e-06	Down
DM8C02G26300.1	99.7297	-2.38079	0.463605	-5.13538	2.81569e-07	6.95598e-06	Down
DM8C11G08810.1	1529.04	-1.29732	0.252764	-5.13254	2.85857e-07	7.05241e-06	Down
DM8C08G26870.1	453.456	-1.43789	0.280238	-5.13098	2.88238e-07	7.094e-06	Down
DM8C07G02030.1	558.005	-2.36454	0.460905	-5.13021	2.89417e-07	7.10767e-06	Down
DM8C05G22310.1	240.666	-1.94606	0.379403	-5.12926	2.90877e-07	7.12555e-06	Down
DM8C09G29600.1	381.104	-1.40288	0.273624	-5.12704	2.94332e-07	7.20345e-06	Down
DM8C08G29960.1	1691.5	-1.018	0.198639	-5.12489	2.97716e-07	7.27949e-06	Down
DM8C03G13830.1	141.433	-2.00581	0.391667	-5.12122	3.03566e-07	7.41559e-06	Down
DM8C04G33710.1	1006.68	-1.19567	0.233642	-5.11752	3.09583e-07	7.54153e-06	Down
DM8C08G29730.1	947.692	-1.11763	0.218477	-5.11554	3.12841e-07	7.60675e-06	Down
DM8C04G27750.1	2652.71	-1.10129	0.215412	-5.1125	3.17923e-07	7.71604e-06	Down
DM8C07G23200.1	246.218	-2.15458	0.421565	-5.11091	3.20615e-07	7.77418e-06	Down
DM8C05G01220.1	190.09	-2.25862	0.441959	-5.11047	3.21353e-07	7.78487e-06	Down
DM8C05G22530.1	3268.98	-1.5348	0.300554	-5.10658	3.28047e-07	7.92508e-06	Down
DM8C07G21710.1	19.7145	-7.61075	1.49079	-5.10517	3.3049e-07	7.96943e-06	Down
DM8C01G30790.1	1778.74	-1.10393	0.216636	-5.0958	3.47263e-07	8.33558e-06	Down
DM8C09G00070.1	578.212	-1.74542	0.343118	-5.08693	3.63904e-07	8.67944e-06	Down
DM8C09G17430.1	1392.62	-1.57951	0.310885	-5.08067	3.76103e-07	8.94599e-06	Down
DM8C02G30450.1	655.399	-1.48983	0.293254	-5.08035	3.76735e-07	8.95291e-06	Down
DM8C02G26950.1	64.7892	-2.49214	0.491304	-5.07249	3.92647e-07	9.31419e-06	Down
DM8C08G25020.1	135.482	-1.94886	0.384618	-5.06701	4.04123e-07	9.55187e-06	Down
DM8C01G27160.1	120.76	-2.11324	0.417459	-5.06215	4.14554e-07	9.75447e-06	Down
DM8C03G20900.1	1235.43	-1.89777	0.375033	-5.06028	4.1865e-07	9.84202e-06	Down
DM8C02G16460.1	129.139	-1.89203	0.373996	-5.05896	4.21552e-07	9.90137e-06	Down
DM8C08G19960.1	2802.55	-1.40488	0.2778	-5.05717	4.25516e-07	9.97036e-06	Down
DM8C03G02110.1	317.332	-1.74872	0.345794	-5.05712	4.25629e-07	9.97036e-06	Down
DM8C03G28540.1	515.265	-1.60476	0.317842	-5.04892	4.44306e-07	1.03341e-05	Down
DM8C04G32780.1	350.186	-2.392	0.47437	-5.04247	4.59557e-07	1.06604e-05	Down
DM8C02G31550.1	2688.6	-1.04037	0.20635	-5.04176	4.61259e-07	1.0681e-05	Down
DM8C10G05000.1	95.5472	-2.37121	0.470644	-5.03822	4.69872e-07	1.08422e-05	Down
DM8C10G25510.1	126.192	-2.09577	0.416027	-5.03759	4.71434e-07	1.08591e-05	Down
DM8C04G10370.1	656.683	-1.46207	0.290496	-5.03301	4.82846e-07	1.10541e-05	Down
DM8C07G18800.1	1155.49	-1.22082	0.242713	-5.0299	4.9074e-07	1.1225e-05	Down
DM8C10G05090.1	52.4913	-4.01801	0.800559	-5.019	5.19407e-07	1.18086e-05	Down
DM8C01G20460.1	260.005	-2.51111	0.500406	-5.01814	5.21753e-07	1.18517e-05	Down
DM8C12G16070.1	274.915	-1.31599	0.262391	-5.01537	5.29325e-07	1.20133e-05	Down
DM8C07G19800.1	68.2954	-3.22635	0.643846	-5.01106	5.41316e-07	1.22536e-05	Down
DM8C10G00400.1	83.6816	-3.84264	0.767486	-5.00679	5.53455e-07	1.25068e-05	Down
DM8C07G06960.1	1840.07	-1.52844	0.305408	-5.00459	5.5982e-07	1.26289e-05	Down
DM8C09G20480.1	310.903	-1.1415	0.228486	-4.99596	5.85448e-07	1.31396e-05	Down
DM8C12G27370.1	1200.45	-1.56007	0.312384	-4.9941	5.91118e-07	1.32552e-05	Down
DM8C11G20810.1	370.422	-1.48075	0.296589	-4.9926	5.95721e-07	1.33356e-05	Down
DM8C02G15970.1	1410.15	-1.61964	0.324426	-4.99235	5.96503e-07	1.33417e-05	Down
DM8C11G20680.1	577.978	-1.7297	0.346611	-4.99032	6.02782e-07	1.34381e-05	Down
DM8C09G00150.1	2463.6	-1.70548	0.341806	-4.98961	6.05015e-07	1.34747e-05	Down
DM8C02G10170.1	1395.72	-1.07786	0.21617	-4.98614	6.15965e-07	1.36953e-05	Down
DM8C10G02660.1	129.841	-2.09359	0.420032	-4.98435	6.21701e-07	1.37995e-05	Down
DM8C12G24830.1	1117.42	-1.30324	0.261659	-4.98069	6.33583e-07	1.40276e-05	Down
DM8C07G14190.2	483.57	-1.37577	0.276278	-4.97966	6.36966e-07	1.40906e-05	Down
DM8C11G07370.1	1054.88	-1.14088	0.229135	-4.97909	6.38825e-07	1.41198e-05	Down
DM8C05G26870.1	139.125	-1.73856	0.349248	-4.97801	6.42418e-07	1.41873e-05	Down
DM8C05G01350.1	54.9488	-3.08232	0.619644	-4.97434	6.54708e-07	1.43981e-05	Down
DM8C04G01150.1	1644.86	-1.23074	0.247642	-4.96982	6.70137e-07	1.46847e-05	Down
DM8C10G17440.1	663.4	-1.70094	0.342247	-4.96992	6.69794e-07	1.46847e-05	Down
DM8C11G13470.1	826.742	-1.07925	0.21747	-4.96274	6.95067e-07	1.51712e-05	Down
DM8C09G21350.1	88.5928	-2.37194	0.478146	-4.96071	7.02347e-07	1.53174e-05	Down
DM8C03G24810.1	446.571	-1.29143	0.260361	-4.96014	7.04422e-07	1.53499e-05	Down
DM8C07G11030.1	2149.81	-1.44967	0.29245	-4.95699	7.15946e-07	1.55751e-05	Down
DM8C01G26790.1	1763.66	-1.34672	0.271718	-4.95633	7.18382e-07	1.56151e-05	Down
DM8C08G29020.1	49381.3	-1.11071	0.224226	-4.95352	7.2883e-07	1.5803e-05	Down
DM8C01G32860.1	425.107	-2.21755	0.447704	-4.95317	7.30159e-07	1.58187e-05	Down
DM8C07G27600.1	353905	-1.08301	0.218757	-4.95073	7.39358e-07	1.59916e-05	Down
DM8C04G03560.1	1319.24	-1.48674	0.300606	-4.94583	7.58209e-07	1.63723e-05	Down
DM8C05G07210.1	653.486	-2.61812	0.529494	-4.94457	7.63117e-07	1.64377e-05	Down
DM8C01G22330.1	188.969	-2.36035	0.4774	-4.94418	7.64635e-07	1.64569e-05	Down
DM8C12G11820.1	88.7954	-2.35577	0.476956	-4.93918	7.84518e-07	1.68572e-05	Down
DM8C01G44460.1	2302.41	-1.38993	0.281565	-4.93643	7.95655e-07	1.70685e-05	Down
DM8C03G02400.1	303.576	-2.44581	0.495928	-4.93178	8.14832e-07	1.74656e-05	Down
DM8C12G08120.1	362.562	-1.76156	0.357284	-4.93041	8.20567e-07	1.75742e-05	Down
DM8C04G05260.1	431.911	-1.85068	0.375586	-4.92746	8.33035e-07	1.78164e-05	Down
DM8C10G23650.1	118.41	-2.64751	0.537491	-4.92568	8.40675e-07	1.79463e-05	Down
DM8C11G23360.1	58.3461	-5.00522	1.01694	-4.92186	8.57265e-07	1.82559e-05	Down
DM8C09G10090.1	11192.4	-1.15518	0.234761	-4.92066	8.62535e-07	1.83383e-05	Down
DM8C12G25170.1	167.561	-2.23061	0.45362	-4.91735	8.77248e-07	1.86005e-05	Down
DM8C02G27910.1	616.086	-1.74411	0.354792	-4.91587	8.83892e-07	1.87165e-05	Down
DM8C04G08560.1	61.1297	-3.29002	0.669542	-4.91385	8.93067e-07	1.88804e-05	Down
DM8C06G09620.1	284.959	-1.87277	0.381352	-4.91088	9.067e-07	1.91223e-05	Down
DM8C06G31610.1	3589.4	-1.63077	0.332164	-4.90955	9.12877e-07	1.92371e-05	Down
DM8C11G21000.1	388.025	-1.96006	0.399271	-4.90911	9.14928e-07	1.92649e-05	Down
DM8C08G03500.1	694.314	-1.32339	0.26967	-4.90746	9.22647e-07	1.93963e-05	Down
DM8C11G18390.1	675.892	-1.66261	0.338994	-4.90453	9.36494e-07	1.96716e-05	Down
DM8C10G29490.1	336.682	-1.72004	0.350865	-4.90227	9.47371e-07	1.98842e-05	Down
DM8C03G20910.1	540.011	-1.92241	0.392562	-4.89709	9.72641e-07	2.03332e-05	Down
DM8C08G12810.1	84.5264	-2.04951	0.418885	-4.89277	9.94262e-07	2.07357e-05	Down
DM8C01G02310.1	19.6327	-7.60516	1.55434	-4.89285	9.93858e-07	2.07357e-05	Down
DM8C09G00580.1	347.778	-1.46082	0.298707	-4.89048	1.00592e-06	2.09621e-05	Down
DM8C10G29710.1	3936.19	-2.11096	0.431812	-4.88861	1.01549e-06	2.10946e-05	Down
DM8C03G37730.1	2170.71	-1.43834	0.294335	-4.88673	1.02527e-06	2.1264e-05	Down
DM8C03G18750.1	887.051	-1.12495	0.230271	-4.88535	1.03247e-06	2.13796e-05	Down
DM8C02G20880.1	123.675	-3.06978	0.629209	-4.8788	1.06735e-06	2.20497e-05	Down
DM8C04G29250.1	289.089	-1.80789	0.370707	-4.87688	1.07778e-06	2.22301e-05	Down
DM8C02G24500.1	395.968	-1.00871	0.207073	-4.87129	1.10871e-06	2.28141e-05	Down
DM8C05G04930.1	999.198	-1.50099	0.308195	-4.87024	1.11461e-06	2.28996e-05	Down
DM8C01G04660.1	345.617	-2.12537	0.436815	-4.8656	1.14108e-06	2.33886e-05	Down
DM8C04G21580.1	354.62	-1.93257	0.397382	-4.86325	1.15471e-06	2.36127e-05	Down
DM8C05G20330.1	4215.05	-1.24585	0.256495	-4.85722	1.19047e-06	2.43059e-05	Down
DM8C03G22280.1	6196.8	-1.27643	0.262928	-4.85466	1.20596e-06	2.4539e-05	Down
DM8C07G21340.1	1475.8	-1.51056	0.311412	-4.85067	1.23045e-06	2.49862e-05	Down
DM8C08G21770.1	80.3938	-2.34181	0.483352	-4.84494	1.26648e-06	2.56385e-05	Down
DM8C06G31570.1	423.595	-1.91408	0.395196	-4.84337	1.27654e-06	2.58222e-05	Down
DM8C12G06550.1	1395.25	-1.12004	0.231302	-4.84231	1.28337e-06	2.59402e-05	Down
DM8C03G35610.1	4462.94	-1.20924	0.249753	-4.84175	1.28701e-06	2.59939e-05	Down
DM8C01G07270.1	335.578	-1.36984	0.283031	-4.83988	1.29918e-06	2.61993e-05	Down
DM8C06G14450.1	99.8594	-1.86161	0.38481	-4.83774	1.31321e-06	2.64619e-05	Down
DM8C03G08490.1	1429.92	-1.68014	0.347325	-4.83736	1.31578e-06	2.64933e-05	Down
DM8C01G19120.1	209.367	-2.03353	0.420435	-4.83672	1.32001e-06	2.65581e-05	Down
DM8C09G22020.1	34.7676	-5.41923	1.12056	-4.83619	1.3235e-06	2.66079e-05	Down
DM8C06G16770.2	3933.7	-1.25561	0.260344	-4.82289	1.41492e-06	2.83157e-05	Down
DM8C10G18820.1	747.529	-1.13109	0.234551	-4.82239	1.41848e-06	2.83652e-05	Down
DM8C04G28500.1	33.4406	-3.83268	0.795379	-4.81869	1.44505e-06	2.88745e-05	Down
DM8C12G02290.1	337.378	-1.65722	0.344592	-4.80922	1.51517e-06	3.01838e-05	Down
DM8C08G04820.2	6509.53	-1.13804	0.237091	-4.80001	1.58658e-06	3.14154e-05	Down
DM8C02G15180.1	138.548	-1.72796	0.359986	-4.80009	1.58598e-06	3.14154e-05	Down
DM8C04G10930.1	26.6433	-4.25271	0.885958	-4.80013	1.58561e-06	3.14154e-05	Down
DM8C04G34470.1	810.908	-1.55218	0.323408	-4.79947	1.59089e-06	3.14534e-05	Down
DM8C01G31380.1	2675.46	-1.55782	0.324655	-4.79838	1.59955e-06	3.15691e-05	Down
DM8C02G17860.1	709.37	-1.63427	0.340595	-4.79828	1.60036e-06	3.15691e-05	Down
DM8C01G31590.1	2536.14	-1.16977	0.243892	-4.79626	1.61652e-06	3.184e-05	Down
DM8C01G38480.1	161.427	-1.54957	0.323151	-4.7952	1.62516e-06	3.19623e-05	Down
DM8C07G14260.1	262.564	-1.50585	0.314459	-4.7887	1.67869e-06	3.29164e-05	Down
DM8C09G20490.1	232.565	-1.49551	0.312416	-4.78693	1.6935e-06	3.3182e-05	Down
DM8C02G14770.1	552.193	-1.76477	0.368828	-4.78481	1.71149e-06	3.34596e-05	Down
DM8C12G28010.1	895.907	-1.79209	0.374565	-4.78445	1.71458e-06	3.347e-05	Down
DM8C09G25770.2	159.637	-1.48254	0.310028	-4.78194	1.73608e-06	3.38142e-05	Down
DM8C03G32500.1	265.37	-1.45425	0.304216	-4.78031	1.75022e-06	3.40391e-05	Down
DM8C08G02030.1	302.488	-1.87851	0.393359	-4.77557	1.79199e-06	3.47741e-05	Down
DM8C09G04660.1	2383.69	-1.09475	0.229254	-4.77528	1.79453e-06	3.47977e-05	Down
DM8C07G15300.1	241.619	-1.23663	0.259	-4.77464	1.80026e-06	3.4883e-05	Down
DM8C04G30690.1	268.423	-1.66685	0.34932	-4.7717	1.82676e-06	3.53704e-05	Down
DM8C09G25770.1	1980.62	-1.25189	0.262396	-4.77101	1.83303e-06	3.54657e-05	Down
DM8C01G02920.1	292.986	-1.32817	0.279118	-4.75846	1.95072e-06	3.74117e-05	Down
DM8C04G07210.1	584.297	-1.03366	0.2174	-4.75463	1.98814e-06	3.80736e-05	Down
DM8C01G24280.2	3806.63	-1.07034	0.225217	-4.75247	2.00943e-06	3.84533e-05	Down
DM8C01G30070.1	374.534	-1.07893	0.227211	-4.74859	2.0484e-06	3.91134e-05	Down
DM8C05G08110.1	2387.58	-1.16815	0.246052	-4.74759	2.05859e-06	3.92729e-05	Down
DM8C03G28180.1	682.591	-1.39753	0.294374	-4.74747	2.05975e-06	3.92729e-05	Down
DM8C07G23390.1	599.464	-1.22996	0.259294	-4.74352	2.10038e-06	3.99316e-05	Down
DM8C02G32850.1	51.4064	-2.15067	0.453692	-4.74038	2.13317e-06	4.05257e-05	Down
DM8C01G04540.1	182.973	-2.51643	0.531008	-4.73898	2.14802e-06	4.07782e-05	Down
DM8C03G37160.1	473.313	-1.04231	0.220112	-4.73537	2.18658e-06	4.14026e-05	Down
DM8C03G19700.1	174.169	-1.77913	0.376408	-4.72661	2.28304e-06	4.30596e-05	Down
DM8C07G23130.1	1473.59	-1.14431	0.242289	-4.72291	2.32498e-06	4.36637e-05	Down
DM8C01G45180.1	34332.8	-1.1421	0.241845	-4.72243	2.33041e-06	4.37344e-05	Down
DM8C07G27730.1	60.839	-3.66297	0.775875	-4.72108	2.3459e-06	4.39622e-05	Down
DM8C01G04530.1	92.7284	-1.74372	0.369389	-4.72056	2.35197e-06	4.40444e-05	Down
DM8C09G23250.1	14.4943	-7.16528	1.51838	-4.71902	2.36981e-06	4.42837e-05	Down
DM8C11G24190.1	299.29	-1.32733	0.281299	-4.71859	2.37486e-06	4.43465e-05	Down
DM8C12G29390.1	689.348	-1.51286	0.321147	-4.7108	2.46741e-06	4.58599e-05	Down
DM8C01G33870.1	2711.83	-1.10823	0.235809	-4.6997	2.60538e-06	4.82051e-05	Down
DM8C12G08930.1	1365.2	-1.68847	0.359302	-4.6993	2.6106e-06	4.82336e-05	Down
DM8C10G20050.1	2918.45	-1.04936	0.223375	-4.69775	2.63044e-06	4.85318e-05	Down
DM8C02G34230.1	312.644	-1.81634	0.386668	-4.6974	2.63492e-06	4.85804e-05	Down
DM8C01G32080.1	779.055	-2.39424	0.510641	-4.6887	2.74948e-06	5.05504e-05	Down
DM8C08G15630.1	244.156	-1.7379	0.370857	-4.68617	2.78371e-06	5.11438e-05	Down
DM8C03G35970.1	128.601	-2.06469	0.440876	-4.68316	2.82479e-06	5.18261e-05	Down
DM8C10G11000.1	1099.63	-1.4277	0.304891	-4.68268	2.83148e-06	5.19125e-05	Down
DM8C07G14190.1	1043.78	-1.40418	0.299951	-4.68138	2.84945e-06	5.21689e-05	Down
DM8C04G32830.1	309.041	-2.20621	0.471323	-4.68089	2.85627e-06	5.22573e-05	Down
DM8C02G16510.1	319.004	-1.76338	0.376793	-4.67998	2.86907e-06	5.24551e-05	Down
DM8C05G27170.1	3753.3	-1.40037	0.299742	-4.67192	2.98398e-06	5.44043e-05	Down
DM8C07G22140.1	1266.98	-1.01548	0.217397	-4.67108	2.99616e-06	5.45504e-05	Down
DM8C03G08390.1	1941.94	-1.4395	0.308196	-4.67072	3.00146e-06	5.46092e-05	Down
DM8C11G20880.1	517.802	-2.22796	0.477351	-4.66733	3.05135e-06	5.5325e-05	Down
DM8C05G06510.1	1674.37	-1.48752	0.318966	-4.66356	3.10782e-06	5.61936e-05	Down
DM8C02G22080.1	135.694	-1.85131	0.397276	-4.66002	3.16176e-06	5.70902e-05	Down
DM8C09G23490.1	1183.19	-1.50215	0.322586	-4.6566	3.21468e-06	5.78863e-05	Down
DM8C06G03650.1	237.287	-1.19438	0.256682	-4.65315	3.26903e-06	5.88247e-05	Down
DM8C03G30280.1	46.2463	-4.1898	0.900629	-4.65208	3.28604e-06	5.90901e-05	Down
DM8C01G02290.1	120.386	-1.76943	0.380691	-4.64796	3.3524e-06	6.02277e-05	Down
DM8C12G13710.1	1835.33	-1.37934	0.296814	-4.64715	3.36553e-06	6.03954e-05	Down
DM8C08G28990.1	1162.64	-1.37017	0.294994	-4.64473	3.40527e-06	6.1025e-05	Down
DM8C09G00130.1	4852.1	-1.51275	0.326214	-4.63731	3.5298e-06	6.30414e-05	Down
DM8C04G34350.1	2519.2	-1.08592	0.23435	-4.63374	3.59126e-06	6.40083e-05	Down
DM8C02G23520.1	331.92	-1.83121	0.395247	-4.63308	3.60263e-06	6.41673e-05	Down
DM8C04G20160.1	197.189	-2.49297	0.538631	-4.62835	3.68594e-06	6.54292e-05	Down
DM8C08G21910.1	224.252	-1.85625	0.401472	-4.6236	3.77138e-06	6.68554e-05	Down
DM8C04G35440.1	9004.01	-1.00612	0.217643	-4.6228	3.78598e-06	6.70236e-05	Down
DM8C02G25060.1	1056.71	-1.11101	0.240406	-4.62139	3.81176e-06	6.74345e-05	Down
DM8C07G03960.1	4105.54	-1.35632	0.293538	-4.62058	3.8266e-06	6.75604e-05	Down
DM8C09G03860.1	12689.6	-1.73038	0.374487	-4.62067	3.82498e-06	6.75604e-05	Down
DM8C04G01370.1	3427.83	-1.38296	0.299404	-4.61904	3.85511e-06	6.80179e-05	Down
DM8C12G23470.1	832.525	-1.44858	0.313682	-4.61799	3.87476e-06	6.83187e-05	Down
DM8C04G09940.1	5432.28	-1.28636	0.279004	-4.61055	4.01615e-06	7.05272e-05	Down
DM8C10G13470.1	3568.58	-1.30005	0.281997	-4.61016	4.02362e-06	7.06111e-05	Down
DM8C12G01320.1	4535.04	-1.7326	0.376551	-4.60124	4.19987e-06	7.35075e-05	Down
DM8C10G04670.1	341.765	-1.57341	0.34198	-4.60088	4.20701e-06	7.35469e-05	Down
DM8C01G21810.1	352.463	-1.11478	0.242328	-4.60027	4.21941e-06	7.37021e-05	Down
DM8C01G00950.1	583.286	-1.0005	0.217637	-4.59712	4.28377e-06	7.4677e-05	Down
DM8C11G23350.1	228.802	-1.67491	0.364422	-4.59606	4.30549e-06	7.49561e-05	Down
DM8C02G32550.1	4095.43	-1.24129	0.270088	-4.59586	4.30972e-06	7.498e-05	Down
DM8C03G17790.1	57.0333	-2.19947	0.478878	-4.59296	4.37011e-06	7.58796e-05	Down
DM8C10G03530.1	3394.53	-1.52633	0.332439	-4.59131	4.40482e-06	7.63812e-05	Down
DM8C05G10000.1	44.2072	-5.14345	1.12157	-4.58595	4.51937e-06	7.82641e-05	Down
DM8C06G25110.1	982.076	-1.01338	0.22114	-4.58254	4.59355e-06	7.92871e-05	Down
DM8C06G29000.1	1032.74	-1.15551	0.252222	-4.58131	4.62063e-06	7.96497e-05	Down
DM8C10G08320.1	218.114	-1.67319	0.365379	-4.57932	4.66483e-06	8.03061e-05	Down
DM8C03G32430.1	146.486	-1.61828	0.35349	-4.578	4.69447e-06	8.06576e-05	Down
DM8C03G12570.1	601.176	-1.26355	0.276092	-4.57657	4.72671e-06	8.10522e-05	Down
DM8C07G26340.1	335.336	-1.06693	0.233192	-4.57533	4.75459e-06	8.14771e-05	Down
DM8C01G43440.1	2184.55	-1.00629	0.220002	-4.57402	4.78456e-06	8.18303e-05	Down
DM8C10G21270.1	275.452	-1.96482	0.429757	-4.57193	4.83255e-06	8.24361e-05	Down
DM8C10G05100.1	59.8452	-3.54728	0.776413	-4.5688	4.90522e-06	8.35129e-05	Down
DM8C10G25780.1	3003.54	-1.4213	0.311397	-4.56428	5.01222e-06	8.52093e-05	Down
DM8C03G31240.1	4942.96	-1.08551	0.237849	-4.56385	5.02247e-06	8.52876e-05	Down
DM8C03G11980.1	3542.04	-1.0279	0.225259	-4.56322	5.03755e-06	8.54885e-05	Down
DM8C12G06620.1	399.665	-1.49546	0.327914	-4.56053	5.10255e-06	8.64797e-05	Down
DM8C08G29330.1	1619.14	-1.9147	0.419907	-4.55983	5.11961e-06	8.67128e-05	Down
DM8C12G26640.1	1006.44	-1.50706	0.33065	-4.55789	5.16709e-06	8.74041e-05	Down
DM8C05G22390.1	459.73	-1.30459	0.286291	-4.55686	5.19246e-06	8.77767e-05	Down
DM8C04G08330.1	688.777	-2.24628	0.493702	-4.54988	5.36776e-06	9.05651e-05	Down
DM8C06G08190.1	490.349	-1.21777	0.267702	-4.54897	5.39096e-06	9.08979e-05	Down
DM8C01G24160.1	1005.62	-1.25802	0.276954	-4.54235	5.56296e-06	9.36176e-05	Down
DM8C05G27590.1	101.155	-1.82565	0.40209	-4.5404	5.61482e-06	9.43089e-05	Down
DM8C07G02050.1	3591.81	-2.26705	0.499888	-4.53512	5.75694e-06	9.63875e-05	Down
DM8C11G26080.1	12.8337	-6.98917	1.54259	-4.5308	5.87595e-06	9.8192e-05	Down
DM8C02G13200.2	28.6174	-3.4274	0.756606	-4.52996	5.89954e-06	9.85234e-05	Down
DM8C03G29620.1	2931.12	-1.09756	0.242345	-4.52893	5.92837e-06	9.88162e-05	Down
DM8C07G03600.1	147.775	-1.74673	0.385911	-4.52624	6.00411e-06	9.98882e-05	Down
DM8C02G28760.1	550.669	-1.16981	0.25888	-4.51874	6.22088e-06	0.000103168	Down
DM8C02G21500.1	233.934	-2.23276	0.494625	-4.51404	6.36039e-06	0.000105348	Down
DM8C07G22020.1	153.797	-2.35884	0.522647	-4.51325	6.3841e-06	0.000105541	Down
DM8C04G25150.1	744.653	-1.01137	0.22428	-4.50939	6.50134e-06	0.000107276	Down
DM8C06G25460.1	596.378	-1.06105	0.235399	-4.50746	6.56094e-06	0.000108101	Down
DM8C03G36280.1	3744.19	-1.13298	0.251363	-4.50737	6.56369e-06	0.000108101	Down
DM8C02G19570.1	56.8742	-2.1238	0.471207	-4.50714	6.57074e-06	0.000108149	Down
DM8C02G32610.1	307.804	-1.16056	0.257539	-4.50636	6.59506e-06	0.000108482	Down
DM8C12G27210.1	13520.3	-1.02686	0.227892	-4.50591	6.60885e-06	0.00010864	Down
DM8C01G44480.1	6314.02	-1.17867	0.261755	-4.50294	6.7021e-06	0.000109966	Down
DM8C03G31070.1	369.534	-1.4536	0.322912	-4.50154	6.74613e-06	0.000110482	Down
DM8C10G23730.1	243.487	-1.51611	0.337019	-4.49861	6.83991e-06	0.000111738	Down
DM8C04G09400.1	174.772	-1.36414	0.303247	-4.49843	6.84582e-06	0.000111761	Down
DM8C04G29140.1	227.37	-1.86027	0.413615	-4.49759	6.87295e-06	0.000112069	Down
DM8C02G32030.1	220.669	-1.16204	0.25838	-4.49741	6.87848e-06	0.000112089	Down
DM8C10G25550.1	5611.3	-1.4012	0.311646	-4.49614	6.91973e-06	0.000112622	Down
DM8C04G29480.1	1267.13	-1.56498	0.348268	-4.49359	7.00328e-06	0.000113911	Down
DM8C05G01770.1	1061.34	-1.63866	0.364783	-4.49215	7.05073e-06	0.00011454	Down
DM8C01G46430.1	94.5274	-1.85096	0.412453	-4.48769	7.20009e-06	0.000116606	Down
DM8C12G21110.1	1400.34	-1.58869	0.354061	-4.48706	7.22127e-06	0.000116877	Down
DM8C01G07360.1	54.9562	-2.03153	0.453417	-4.48049	7.44703e-06	0.00012016	Down
DM8C01G45350.1	672.033	-1.29349	0.288709	-4.48025	7.45573e-06	0.000120226	Down
DM8C02G26910.1	1122.55	-1.02292	0.228414	-4.47834	7.52246e-06	0.000121079	Down
DM8C12G24970.1	2031.17	-1.75222	0.391451	-4.4762	7.59816e-06	0.000121998	Down
DM8C01G28820.1	57.2859	-3.81209	0.851987	-4.47436	7.66422e-06	0.000122758	Down
DM8C09G07360.1	539.911	-1.0967	0.245115	-4.47422	7.66914e-06	0.000122762	Down
DM8C09G20740.1	1019.84	-1.00529	0.225346	-4.4611	8.154e-06	0.000129969	Down
DM8C10G25850.1	2273.78	-1.11661	0.250412	-4.45907	8.23151e-06	0.000130965	Down
DM8C03G31030.1	89.784	-1.86378	0.418229	-4.45636	8.33622e-06	0.000132471	Down
DM8C01G41460.1	280.415	-1.06746	0.239789	-4.45166	8.52105e-06	0.000135081	Down
DM8C05G21110.1	556.641	-1.10519	0.248341	-4.45029	8.57543e-06	0.00013586	Down
DM8C02G06820.1	2186.24	-1.56482	0.351751	-4.44867	8.64054e-06	0.000136727	Down
DM8C03G26500.1	829.565	-1.7307	0.389032	-4.44873	8.63803e-06	0.000136727	Down
DM8C09G30330.1	4269.32	-1.24204	0.279306	-4.44686	8.71333e-06	0.00013763	Down
DM8C04G04000.1	86.1023	-2.25423	0.507411	-4.4426	8.88773e-06	0.000139986	Down
DM8C12G04890.1	208.947	-2.00722	0.451919	-4.44155	8.93148e-06	0.000140302	Down
DM8C05G01360.1	66.8346	-2.03956	0.459221	-4.44135	8.93951e-06	0.000140302	Down
DM8C06G22860.1	12.6044	-6.96428	1.56837	-4.44046	8.97649e-06	0.000140685	Down
DM8C11G00780.1	165.341	-1.53959	0.346986	-4.43703	9.12079e-06	0.000142606	Down
DM8C12G04870.1	468.193	-1.37637	0.31027	-4.43605	9.16266e-06	0.000143175	Down
DM8C08G18710.1	1812.15	-1.29028	0.290995	-4.43402	9.24918e-06	0.000144184	Down
DM8C09G02550.1	1722.6	-1.22673	0.276697	-4.43348	9.27228e-06	0.000144458	Down
DM8C10G15580.1	632.399	-1.14146	0.257549	-4.432	9.33644e-06	0.000145371	Down
DM8C07G11860.1	1211.85	-1.42122	0.320885	-4.42906	9.46437e-06	0.000147014	Down
DM8C12G27750.1	79.8194	-1.99816	0.45165	-4.42414	9.68287e-06	0.000150053	Down
DM8C02G13350.1	1692.17	-1.56267	0.353247	-4.42374	9.7007e-06	0.000150241	Down
DM8C09G04370.1	160.132	-2.12628	0.481327	-4.41754	9.98307e-06	0.000153978	Down
DM8C09G00220.1	1953.84	-1.05524	0.238901	-4.41706	1.00053e-05	0.00015423	Down
DM8C03G20710.1	198.998	-1.95847	0.443428	-4.41667	1.00233e-05	0.000154326	Down
DM8C08G15720.1	1938.57	-1.27346	0.288352	-4.41634	1.00385e-05	0.000154469	Down
DM8C02G26930.1	369.298	-1.1542	0.261367	-4.41602	1.00533e-05	0.000154607	Down
DM8C12G26550.1	71.9941	-1.879	0.426568	-4.40493	1.05817e-05	0.000161502	Down
DM8C01G01560.1	94.1017	-2.66566	0.605343	-4.40355	1.06494e-05	0.000162252	Down
DM8C09G31430.1	54.2744	-2.7709	0.629749	-4.4	1.0825e-05	0.00016445	Down
DM8C02G11780.1	155.31	-2.00189	0.455036	-4.39941	1.08544e-05	0.0001648	Down
DM8C05G27050.1	1258	-1.01184	0.230179	-4.39587	1.10332e-05	0.000167322	Down
DM8C06G31840.1	223.999	-1.69603	0.385904	-4.39495	1.10797e-05	0.000167833	Down
DM8C07G18180.1	212.353	-1.68255	0.382918	-4.39401	1.11279e-05	0.000168467	Down
DM8C12G03770.1	196.241	-1.6483	0.375407	-4.3907	1.12986e-05	0.000170698	Down
DM8C11G10240.1	177.676	-1.70452	0.388217	-4.39065	1.13014e-05	0.000170698	Down
DM8C12G24900.1	236.376	-1.04218	0.237624	-4.38582	1.15552e-05	0.000174331	Down
DM8C01G42120.2	164.108	-3.18742	0.728136	-4.3775	1.20049e-05	0.000180611	Down
DM8C11G24760.1	1762.94	-1.28682	0.294126	-4.37507	1.21393e-05	0.000182096	Down
DM8C06G07400.1	519.375	-1.74753	0.399443	-4.37493	1.21473e-05	0.000182112	Down
DM8C06G13090.1	102.579	-2.31181	0.529567	-4.36547	1.26849e-05	0.000189166	Down
DM8C11G01960.1	200.933	-1.82018	0.417238	-4.36244	1.28617e-05	0.000191401	Down
DM8C01G26840.1	2041.56	-1.12469	0.258175	-4.35632	1.32267e-05	0.000196055	Down
DM8C11G07250.1	187.735	-1.51408	0.347665	-4.355	1.33069e-05	0.000197131	Down
DM8C04G03400.1	125.295	-1.64943	0.379212	-4.34963	1.36366e-05	0.000201334	Down
DM8C10G29700.1	219.085	-1.7489	0.402072	-4.34971	1.36315e-05	0.000201334	Down
DM8C12G26310.1	581.594	-2.09561	0.482554	-4.34276	1.40706e-05	0.000207392	Down
DM8C03G25860.1	645.305	-1.14408	0.263508	-4.34171	1.41376e-05	0.000208262	Down
DM8C12G12240.1	22.703	-4.78678	1.10272	-4.34088	1.41912e-05	0.000208584	Down
DM8C08G12000.1	422.689	-1.76182	0.406345	-4.33579	1.4524e-05	0.000212878	Down
DM8C11G00190.1	809.57	-1.02412	0.236278	-4.33438	1.46169e-05	0.000213881	Down
DM8C09G26150.1	1802.27	-1.02429	0.236599	-4.32922	1.49641e-05	0.000218111	Down
DM8C08G23380.1	34.8527	-3.09371	0.715226	-4.3255	1.52184e-05	0.000221448	Down
DM8C11G07900.1	623.438	-1.61942	0.374587	-4.32321	1.53773e-05	0.000223388	Down
DM8C07G01670.1	151.326	-1.69524	0.392116	-4.32332	1.53696e-05	0.000223388	Down
DM8C06G19700.1	585.77	-1.46688	0.339503	-4.32067	1.55556e-05	0.000225853	Down
DM8C12G08330.1	244.793	-1.50403	0.348112	-4.32054	1.55647e-05	0.00022586	Down
DM8C09G29500.1	434.203	-1.10566	0.256824	-4.30515	1.66876e-05	0.00024069	Down
DM8C05G09060.1	12.8875	-6.99796	1.62716	-4.30073	1.70238e-05	0.000245404	Down
DM8C04G06530.1	1173.16	-1.44776	0.336987	-4.29619	1.73757e-05	0.000249654	Down
DM8C06G24130.1	116.051	-1.58574	0.369313	-4.29376	1.75669e-05	0.000252125	Down
DM8C11G12100.1	490.222	-1.00215	0.233791	-4.2865	1.81507e-05	0.000259369	Down
DM8C01G31460.2	48.5022	-2.80903	0.65558	-4.2848	1.82902e-05	0.000260998	Down
DM8C03G08410.1	827.787	-1.52199	0.355327	-4.28337	1.84085e-05	0.000262196	Down
DM8C07G23640.2	682.499	-2.31522	0.540745	-4.28154	1.85601e-05	0.000264069	Down
DM8C07G00890.1	112.773	-3.46937	0.811282	-4.2764	1.89936e-05	0.000269214	Down
DM8C12G19960.1	399.553	-1.7079	0.400328	-4.26624	1.98792e-05	0.000279983	Down
DM8C05G08170.1	81.9747	-2.06335	0.483773	-4.26512	1.99799e-05	0.000281068	Down
DM8C04G20230.1	457.978	-1.03104	0.242038	-4.25983	2.04584e-05	0.000286723	Down
DM8C05G04910.1	408.149	-1.3294	0.31238	-4.2557	2.08393e-05	0.000291128	Down
DM8C01G31990.1	94.2793	-1.57652	0.370526	-4.2548	2.09233e-05	0.000292125	Down
DM8C01G32200.1	8499.79	-1.08877	0.256234	-4.24911	2.14623e-05	0.000298245	Down
DM8C04G05880.1	58.1219	-2.13702	0.502932	-4.24912	2.14609e-05	0.000298245	Down
DM8C08G00840.1	91.5467	-1.57821	0.371623	-4.2468	2.16848e-05	0.000301177	Down
DM8C06G30990.1	104006	-1.52092	0.358166	-4.2464	2.17232e-05	0.000301391	Down
DM8C10G03950.1	473.995	-1.36327	0.321149	-4.24498	2.18618e-05	0.000302993	Down
DM8C02G09510.1	808.023	-1.32533	0.312766	-4.23744	2.26082e-05	0.000311492	Down
DM8C10G19870.1	69.1254	-1.97418	0.466214	-4.2345	2.29065e-05	0.000314976	Down
DM8C06G22370.1	626.343	-1.51244	0.357837	-4.22663	2.37217e-05	0.000324485	Down
DM8C12G24060.1	2689.22	-1.52299	0.360464	-4.22508	2.38859e-05	0.000326221	Down
DM8C08G25990.1	86.3336	-1.98089	0.468909	-4.22445	2.39524e-05	0.000326958	Down
DM8C11G10780.1	3244.45	-1.03768	0.245764	-4.22226	2.41863e-05	0.000329808	Down
DM8C07G22850.1	70.9097	-2.09028	0.495451	-4.21894	2.45457e-05	0.000334362	Down
DM8C10G20430.1	104.179	-1.73715	0.411934	-4.21706	2.47512e-05	0.000336811	Down
DM8C04G11270.1	42.6101	-3.62633	0.859963	-4.21684	2.47746e-05	0.000336954	Down
DM8C01G19080.1	29.339	-2.95158	0.70057	-4.21311	2.51878e-05	0.00034222	Down
DM8C02G12910.1	1763.46	-1.02835	0.244222	-4.21072	2.54554e-05	0.000345498	Down
DM8C05G09100.1	198.12	-1.31111	0.311562	-4.20818	2.57436e-05	0.000348689	Down
DM8C08G09380.1	64.9528	-2.15436	0.512067	-4.20718	2.58581e-05	0.000349878	Down
DM8C08G00780.1	327.297	-1.68948	0.401937	-4.20335	2.62991e-05	0.000354565	Down
DM8C09G01460.1	575.973	-1.44554	0.343972	-4.20251	2.63976e-05	0.00035571	Down
DM8C09G16240.1	2856.6	-1.11922	0.26649	-4.19986	2.67081e-05	0.000359157	Down
DM8C09G19360.1	346.743	-1.45293	0.346097	-4.19803	2.69249e-05	0.000361516	Down
DM8C03G30690.2	827.833	-1.25675	0.299397	-4.1976	2.69761e-05	0.000362018	Down
DM8C05G25440.1	3210.28	-1.10282	0.263176	-4.19043	2.78423e-05	0.000372689	Down
DM8C07G27720.1	81.5204	-2.25513	0.538241	-4.18981	2.79193e-05	0.00037339	Down
DM8C03G28420.1	99.1167	-2.40628	0.574394	-4.18926	2.79872e-05	0.000373865	Down
DM8C06G29330.1	1221.98	-1.70182	0.406305	-4.18854	2.80757e-05	0.000374857	Down
DM8C08G26860.1	843.384	-1.03978	0.248279	-4.18794	2.81495e-05	0.000375652	Down
DM8C06G29600.1	5099.3	-1.01474	0.242552	-4.1836	2.86934e-05	0.000381551	Down
DM8C03G26710.1	114.06	-1.62338	0.388359	-4.18011	2.91365e-05	0.000386855	Down
DM8C03G06100.1	282.62	-1.53081	0.366228	-4.17993	2.91599e-05	0.00038697	Down
DM8C02G19450.1	126.195	-1.69345	0.405165	-4.17966	2.9195e-05	0.000387239	Down
DM8C02G24050.1	350.742	-1.72873	0.413734	-4.17837	2.9361e-05	0.000389048	Down
DM8C03G02080.1	374.635	-2.6776	0.641324	-4.1751	2.9785e-05	0.000392824	Down
DM8C09G28420.1	329.291	-7.27184	1.74173	-4.17506	2.97903e-05	0.000392824	Down
DM8C06G25950.1	135.353	-1.44614	0.346415	-4.17458	2.98539e-05	0.000393393	Down
DM8C01G01280.1	49.0882	-2.5502	0.610973	-4.174	2.99303e-05	0.000394202	Down
DM8C03G34900.1	222.21	-1.74697	0.418875	-4.17062	3.03778e-05	0.000399294	Down
DM8C04G36720.1	31.772	-2.5035	0.600384	-4.16984	3.04816e-05	0.000400258	Down
DM8C01G25430.1	1127.9	-1.02888	0.247071	-4.16429	3.12319e-05	0.000408882	Down
DM8C12G24570.1	97.4656	-1.75343	0.421465	-4.16033	3.17794e-05	0.000414601	Down
DM8C05G02280.1	50.0354	-2.28321	0.548842	-4.16005	3.18184e-05	0.000414904	Down
DM8C12G05620.1	75.4409	-2.09115	0.502739	-4.15951	3.18934e-05	0.000415676	Down
DM8C08G28290.1	439.605	-1.87125	0.449952	-4.15877	3.19964e-05	0.000416811	Down
DM8C11G02480.1	4493.53	-1.21435	0.292034	-4.15826	3.20684e-05	0.000417335	Down
DM8C08G26530.1	89.7844	-1.99492	0.479955	-4.15648	3.2319e-05	0.000420048	Down
DM8C09G00720.1	459.189	-1.07641	0.25907	-4.15492	3.25398e-05	0.000422004	Down
DM8C09G20340.1	253.955	-1.50399	0.362258	-4.15173	3.29978e-05	0.000427267	Down
DM8C06G04260.1	317.679	-1.24573	0.300286	-4.14847	3.34711e-05	0.000432585	Down
DM8C09G08960.1	1148.69	-1.27437	0.307222	-4.14804	3.35336e-05	0.000433179	Down
DM8C08G02810.1	233.857	-1.12088	0.270238	-4.14774	3.35767e-05	0.000433359	Down
DM8C12G23940.1	13.453	-7.05893	1.70373	-4.14321	3.42476e-05	0.0004411	Down
DM8C08G28090.1	671.947	-1.00213	0.242001	-4.14104	3.45731e-05	0.000444638	Down
DM8C01G32000.1	64.6086	-2.31702	0.559683	-4.13988	3.47486e-05	0.000446239	Down
DM8C12G09810.1	4845.03	-1.20306	0.29088	-4.13592	3.53532e-05	0.000453336	Down
DM8C11G20990.1	346.485	-1.14236	0.276398	-4.13304	3.58002e-05	0.000458397	Down
DM8C06G27170.1	10.4066	-6.6879	1.61894	-4.13104	3.6113e-05	0.000461524	Down
DM8C04G02430.2	46.343	-2.26288	0.547864	-4.13037	3.62173e-05	0.000462608	Down
DM8C01G16380.1	259.597	-1.47165	0.356809	-4.12446	3.71612e-05	0.000473512	Down
DM8C08G28960.1	874.327	-1.32145	0.320426	-4.12405	3.72267e-05	0.000474116	Down
DM8C12G23250.1	252.581	-2.07812	0.504189	-4.12171	3.76068e-05	0.000478493	Down
DM8C01G48180.1	589.419	-1.3624	0.330682	-4.11996	3.78935e-05	0.000481674	Down
DM8C03G03830.1	93.0626	-3.28962	0.798697	-4.11874	3.80953e-05	0.000483302	Down
DM8C01G25090.1	303.473	-1.2797	0.310759	-4.11797	3.8222e-05	0.000484675	Down
DM8C07G03230.2	338.575	-2.15712	0.523856	-4.11777	3.82549e-05	0.000484857	Down
DM8C05G06490.1	66.5764	-3.56531	0.866195	-4.11606	3.85409e-05	0.00048754	Down
DM8C04G24190.1	303.793	-1.81422	0.440965	-4.1142	3.88531e-05	0.000491016	Down
DM8C08G15420.1	369.818	-1.043	0.253854	-4.10865	3.97976e-05	0.000500541	Down
DM8C05G00890.1	210.933	-1.48378	0.361777	-4.10136	4.1073e-05	0.000516088	Down
DM8C02G28110.1	250.166	-1.21072	0.295249	-4.10066	4.1197e-05	0.000516657	Down
DM8C06G26230.1	62.503	-2.62713	0.640637	-4.1008	4.11716e-05	0.000516657	Down
DM8C01G39900.1	84.3275	-3.27252	0.798185	-4.09994	4.1325e-05	0.000517767	Down
DM8C11G13290.1	632.183	-1.20136	0.293469	-4.09363	4.24663e-05	0.000529514	Down
DM8C03G05160.1	579.043	-1.44665	0.353386	-4.09368	4.24579e-05	0.000529514	Down
DM8C01G03260.1	191.485	-1.93331	0.472359	-4.09288	4.26053e-05	0.000530514	Down
DM8C10G00420.1	75.0244	-1.6676	0.407556	-4.09172	4.2819e-05	0.000532789	Down
DM8C08G10500.1	1175.06	-1.34102	0.328031	-4.08807	4.34969e-05	0.000539822	Down
DM8C11G25580.1	77.2764	-1.79505	0.43911	-4.08794	4.35222e-05	0.000539881	Down
DM8C02G31860.1	1532.1	-1.10845	0.27239	-4.06935	4.71446e-05	0.000579881	Down
DM8C05G08700.1	359.903	-1.5019	0.36924	-4.06754	4.75113e-05	0.000583025	Down
DM8C12G05150.1	51.9642	-2.29051	0.564453	-4.05793	4.95086e-05	0.000603862	Down
DM8C05G14030.1	93.5466	-2.03322	0.501111	-4.05743	4.96162e-05	0.000604893	Down
DM8C05G22540.1	4183.6	-1.29381	0.319055	-4.05512	5.01085e-05	0.000609762	Down
DM8C01G12950.1	608.667	-1.37217	0.338448	-4.05431	5.02823e-05	0.000611594	Down
DM8C06G31310.1	635.94	-1.70062	0.419853	-4.05052	5.11045e-05	0.000620443	Down
DM8C04G23920.1	26906.7	-1.59061	0.392779	-4.04964	5.12974e-05	0.000622209	Down
DM8C03G01840.1	180.405	-1.46869	0.363224	-4.04348	5.26639e-05	0.000636723	Down
DM8C09G23570.1	148.145	-1.31205	0.324577	-4.04234	5.29208e-05	0.00063924	Down
DM8C04G19050.1	560.435	-1.34322	0.332354	-4.04153	5.31029e-05	0.00064085	Down
DM8C12G29510.1	369.65	-1.04229	0.258105	-4.03824	5.38532e-05	0.000649008	Down
DM8C11G08940.1	104.26	-1.83114	0.453536	-4.03747	5.40303e-05	0.000650844	Down
DM8C06G29400.1	1098.45	-1.02571	0.25411	-4.03649	5.42573e-05	0.00065268	Down
DM8C02G11810.1	1039.46	-1.05427	0.261342	-4.03408	5.4816e-05	0.000658194	Down
DM8C07G25050.1	51.4556	-2.44916	0.608413	-4.02549	5.68563e-05	0.000678963	Down
DM8C06G12070.1	345.22	-1.78246	0.442982	-4.02378	5.72704e-05	0.000683286	Down
DM8C05G20540.1	1154.77	-1.09201	0.271397	-4.02366	5.73004e-05	0.000683333	Down
DM8C04G09490.1	178.227	-1.29485	0.321848	-4.02317	5.74189e-05	0.000684124	Down
DM8C04G36110.1	61.4036	-1.64193	0.408154	-4.02283	5.75026e-05	0.0006845	Down
DM8C03G26360.1	49.5392	-3.4177	0.850404	-4.01891	5.84691e-05	0.00069443	Down
DM8C02G03300.1	250.529	-1.44512	0.359726	-4.01727	5.88766e-05	0.000698637	Down
DM8C02G33280.1	398.371	-1.06339	0.264778	-4.01617	5.91519e-05	0.000701269	Down
DM8C09G21990.1	217.565	-1.95189	0.486661	-4.01079	6.05165e-05	0.000714863	Down
DM8C09G26680.1	844.114	-1.01935	0.254837	-4.00001	6.33403e-05	0.000742868	Down
DM8C09G07850.1	10.1684	-6.65234	1.66371	-3.99849	6.37477e-05	0.000746311	Down
DM8C10G27570.1	120.406	-1.2715	0.318245	-3.99536	6.45969e-05	0.000754907	Down
DM8C06G31640.1	363.773	-1.42339	0.356636	-3.99116	6.57519e-05	0.000767038	Down
DM8C04G29510.1	397.234	-1.16701	0.292655	-3.98767	6.6726e-05	0.000776674	Down
DM8C06G14810.1	259.359	-1.07012	0.268426	-3.98666	6.70103e-05	0.000778601	Down
DM8C12G22710.1	633.458	-1.12799	0.28295	-3.98655	6.704e-05	0.000778602	Down
DM8C06G14520.1	843.246	-1.42468	0.357767	-3.98214	6.82988e-05	0.000789987	Down
DM8C03G24080.1	434.968	-1.55585	0.390715	-3.98206	6.83214e-05	0.000789987	Down
DM8C12G28700.1	2214.54	-1.00556	0.252633	-3.9803	6.88284e-05	0.000795149	Down
DM8C02G26430.1	144.747	-1.23179	0.309528	-3.97956	6.90442e-05	0.000796589	Down
DM8C04G36690.1	185.371	-1.48836	0.373989	-3.97971	6.90007e-05	0.000796589	Down
DM8C05G01320.1	188.734	-2.75746	0.692897	-3.97961	6.90282e-05	0.000796589	Down
DM8C07G16180.1	197.321	-1.93869	0.487824	-3.97416	7.06267e-05	0.000812703	Down
DM8C06G31580.1	601.053	-1.17259	0.295625	-3.96648	7.29411e-05	0.000833485	Down
DM8C04G02820.1	221.669	-1.87089	0.47192	-3.96442	7.35754e-05	0.000839272	Down
DM8C08G00620.1	140.653	-1.25939	0.317802	-3.96281	7.40723e-05	0.000843839	Down
DM8C04G33580.1	434.903	-1.52445	0.384759	-3.96208	7.42984e-05	0.000845897	Down
DM8C02G10800.1	891.144	-1.01613	0.256558	-3.96061	7.47578e-05	0.000849067	Down
DM8C10G02610.1	42.0991	-3.84217	0.971366	-3.95543	7.63969e-05	0.000863944	Down
DM8C06G01650.1	405.173	-1.42347	0.359932	-3.95483	7.65892e-05	0.000865	Down
DM8C05G13940.1	97.8798	-1.801	0.455368	-3.95503	7.65239e-05	0.000865	Down
DM8C07G11240.1	287.039	-2.389	0.604474	-3.9522	7.74361e-05	0.000873061	Down
DM8C10G06330.1	1020.81	-1.05945	0.268192	-3.95032	7.80475e-05	0.000878445	Down
DM8C01G08410.1	30.9656	-3.36466	0.851728	-3.95039	7.80252e-05	0.000878445	Down
DM8C09G21250.1	211.69	-1.23601	0.313075	-3.94796	7.88195e-05	0.000885328	Down
DM8C09G09640.1	1605.17	-1.24182	0.314598	-3.94731	7.9033e-05	0.000886874	Down
DM8C09G10630.1	281.007	-1.55754	0.395972	-3.93347	8.37272e-05	0.000931702	Down
DM8C10G05080.1	1137.93	-1.34566	0.342361	-3.93054	8.47563e-05	0.000942199	Down
DM8C09G26190.1	365.129	-1.43094	0.364497	-3.92581	8.64396e-05	0.000957698	Down
DM8C03G32420.1	327.682	-1.32176	0.336737	-3.92519	8.66596e-05	0.000958921	Down
DM8C11G22190.1	448.708	-1.36092	0.346785	-3.92438	8.69538e-05	0.00096096	Down
DM8C08G14380.1	1933.43	-1.1897	0.303472	-3.92032	8.84325e-05	0.00097402	Down
DM8C12G23610.1	9.77472	-6.59502	1.6827	-3.9193	8.88072e-05	0.000976916	Down
DM8C11G09710.1	101.104	-1.46423	0.373703	-3.91817	8.92219e-05	0.000981018	Down
DM8C10G13760.1	9.18047	-6.50532	1.66101	-3.91647	8.98541e-05	0.00098554	Down
DM8C09G21460.1	222.015	-6.69725	1.71013	-3.91623	8.9945e-05	0.000985713	Down
DM8C01G38680.1	4576.03	-1.02669	0.262352	-3.91342	9.09971e-05	0.00099558	Down
DM8C04G35990.1	1075.7	-1.10929	0.283614	-3.91127	9.18114e-05	0.00100282	Down
DM8C08G00540.1	62.5388	-2.18678	0.55961	-3.90769	9.31838e-05	0.00101425	Down
DM8C12G00920.1	40.6363	-2.10126	0.537859	-3.90672	9.35569e-05	0.00101764	Down
DM8C12G04040.1	157.026	-1.45326	0.372199	-3.90452	9.44108e-05	0.00102608	Down
DM8C06G25670.1	55.1144	-2.24171	0.574293	-3.90343	9.48394e-05	0.00103031	Down
DM8C05G20570.1	9.03699	-6.48363	1.6614	-3.90251	9.51991e-05	0.00103379	Down
DM8C05G26060.1	157.992	-1.45755	0.373605	-3.90131	9.56733e-05	0.00103765	Down
DM8C08G04640.1	139.069	-1.26332	0.324019	-3.89892	9.66229e-05	0.00104709	Down
DM8C09G10690.1	177.646	-1.42032	0.364315	-3.89861	9.67455e-05	0.00104728	Down
DM8C02G04360.1	224.317	-1.36566	0.350404	-3.89739	9.72351e-05	0.00105198	Down
DM8C03G00660.1	101.57	-1.56507	0.401858	-3.89458	9.83683e-05	0.00106118	Down
DM8C11G17840.1	341.971	-1.15437	0.296722	-3.89042	0.00010007	0.00107542	Down
DM8C11G21870.1	469.666	-1.43005	0.367597	-3.89025	0.000100139	0.00107542	Down
DM8C12G29040.1	629.346	-1.3984	0.359521	-3.88962	0.000100401	0.00107647	Down
DM8C05G21840.1	173.284	-1.48176	0.38095	-3.88964	0.000100391	0.00107647	Down
DM8C02G16480.1	1158.9	-1.53001	0.393403	-3.88917	0.000100586	0.00107757	Down
DM8C03G25640.1	331.841	-1.3142	0.338001	-3.88814	0.000101014	0.00108155	Down
DM8C09G07710.1	2353.25	-1.18289	0.3044	-3.88597	0.000101924	0.00108924	Down
DM8C09G01560.1	109.566	-1.67673	0.431529	-3.88556	0.000102093	0.0010906	Down
DM8C08G21260.1	109.306	-1.35613	0.34905	-3.88521	0.000102241	0.00109162	Down
DM8C12G25180.1	4666.56	-1.89599	0.488022	-3.88504	0.000102313	0.00109162	Down
DM8C11G21160.1	372.576	-1.45596	0.375028	-3.88226	0.00010349	0.00110104	Down
DM8C05G19990.1	48.1931	-2.18306	0.562511	-3.88092	0.000104063	0.00110579	Down
DM8C02G29580.1	1630.03	-1.73353	0.446992	-3.87822	0.000105224	0.00111632	Down
DM8C03G25060.1	135.676	-1.35807	0.350204	-3.87793	0.000105347	0.00111717	Down
DM8C10G12900.2	242.592	-1.33814	0.345285	-3.87548	0.000106415	0.00112713	Down
DM8C05G10830.1	10.1034	-6.64587	1.71494	-3.87527	0.000106504	0.00112762	Down
DM8C03G33680.1	37.364	-3.68631	0.952325	-3.87085	0.000108457	0.00114506	Down
DM8C11G09410.1	62.1768	-1.79316	0.463651	-3.86748	0.000109964	0.00115911	Down
DM8C08G24840.1	1233.5	-1.34495	0.347831	-3.86668	0.000110327	0.00116106	Down
DM8C01G02460.1	540.272	-1.79074	0.463117	-3.86671	0.000110314	0.00116106	Down
DM8C02G15000.1	1458.3	-1.0913	0.282347	-3.86509	0.000111047	0.00116771	Down
DM8C11G19440.1	212.714	-1.31643	0.340624	-3.86477	0.000111196	0.00116834	Down
DM8C02G26980.1	95.2628	-1.47572	0.38199	-3.86325	0.000111887	0.00117465	Down
DM8C09G20500.1	241.713	-1.6074	0.416185	-3.86222	0.000112363	0.00117918	Down
DM8C03G08700.1	271.263	-1.37571	0.356373	-3.8603	0.000113248	0.00118629	Down
DM8C03G20640.1	489.413	-1.91121	0.495381	-3.85807	0.000114286	0.00119554	Down
DM8C10G22080.1	322.094	-1.10227	0.285744	-3.85756	0.000114524	0.00119755	Down
DM8C06G23970.1	596.267	-1.04084	0.270006	-3.85487	0.000115791	0.00120868	Down
DM8C03G03580.1	1175.72	-1.38266	0.358678	-3.85487	0.00011579	0.00120868	Down
DM8C05G25100.1	240.238	-1.15231	0.299039	-3.85338	0.000116497	0.00121361	Down
DM8C04G08430.1	56.9402	-2.14986	0.558298	-3.85073	0.000117765	0.00122412	Down
DM8C10G21210.1	174.697	-2.09649	0.544783	-3.84831	0.000118936	0.00123531	Down
DM8C02G33000.1	659.431	-1.12888	0.293413	-3.84742	0.00011937	0.00123933	Down
DM8C08G15830.2	939.829	-1.44534	0.37579	-3.84614	0.000119992	0.00124447	Down
DM8C02G06840.1	414.624	-1.49894	0.38973	-3.84611	0.000120007	0.00124447	Down
DM8C11G02360.1	206.819	-1.07666	0.280084	-3.84406	0.000121018	0.00125286	Down
DM8C03G24950.1	495.129	-1.02819	0.267768	-3.83986	0.000123103	0.00127154	Down
DM8C07G13950.1	107.349	-1.67747	0.438066	-3.82927	0.000128524	0.00132233	Down
DM8C04G30080.1	629.294	-1.41021	0.368371	-3.82824	0.000129061	0.00132682	Down
DM8C03G20660.1	36.1055	-2.15479	0.563155	-3.82627	0.000130098	0.00133382	Down
DM8C12G14650.2	341.01	-1.13094	0.295703	-3.82456	0.000131003	0.00134048	Down
DM8C06G23580.2	447.778	-1.84205	0.481658	-3.82439	0.000131099	0.00134094	Down
DM8C08G27890.1	142.035	-1.32382	0.346209	-3.82375	0.000131437	0.00134327	Down
DM8C10G05510.1	1232.99	-1.06806	0.279375	-3.82302	0.000131827	0.00134612	Down
DM8C11G23120.1	730.86	-1.27783	0.33428	-3.82263	0.000132037	0.00134686	Down
DM8C11G03440.1	137.522	-2.34544	0.6138	-3.82118	0.000132813	0.0013532	Down
DM8C01G26930.1	2243.89	-1.32433	0.346788	-3.81884	0.000134082	0.00136256	Down
DM8C02G20380.1	90385.9	-1.41	0.369242	-3.81862	0.000134199	0.00136256	Down
DM8C01G00220.1	35.1162	-2.76333	0.724089	-3.81628	0.000135478	0.00137236	Down
DM8C03G03400.2	2631.67	-1.04751	0.27458	-3.81494	0.000136218	0.00137826	Down
DM8C04G25600.1	17.9113	-5.1807	1.35838	-3.81388	0.000136804	0.00138365	Down
DM8C04G27920.1	59.1847	-1.73474	0.45491	-3.81337	0.000137083	0.00138594	Down
DM8C12G20890.1	71.512	-1.71697	0.450393	-3.81216	0.000137755	0.0013922	Down
DM8C05G09290.1	394.159	-1.65667	0.43507	-3.80782	0.000140197	0.00141415	Down
DM8C02G21200.2	357.051	-1.12063	0.294468	-3.8056	0.000141461	0.00142525	Down
DM8C05G03460.1	449.775	-1.10715	0.290982	-3.80488	0.000141874	0.00142832	Down
DM8C12G04580.1	598.186	-1.01748	0.267443	-3.80445	0.000142118	0.00143023	Down
DM8C08G29390.1	386.992	-1.15644	0.30401	-3.80394	0.000142411	0.00143153	Down
DM8C04G31280.1	10.94	-6.76219	1.77765	-3.804	0.00014238	0.00143153	Down
DM8C01G42290.1	189.545	-1.3164	0.346209	-3.80232	0.000143347	0.00143929	Down
DM8C05G07190.1	41.5414	-2.37055	0.623603	-3.80138	0.000143892	0.0014431	Down
DM8C02G03330.1	127.022	-1.1781	0.309965	-3.80075	0.000144257	0.0014462	Down
DM8C01G07750.1	11776.9	-1.0326	0.27199	-3.79645	0.000146782	0.00146816	Down
DM8C12G17990.1	120.678	-1.91857	0.505557	-3.79496	0.00014767	0.00147535	Down
DM8C07G12460.1	1511.84	-1.09313	0.288143	-3.79372	0.00014841	0.00148161	Down
DM8C05G02850.1	121.123	-1.54745	0.40804	-3.7924	0.000149199	0.00148723	Down
DM8C05G03790.1	138.123	-1.09313	0.288291	-3.79176	0.000149586	0.00148939	Down
DM8C06G29700.1	985.227	-1.40832	0.371413	-3.79179	0.000149566	0.00148939	Down
DM8C09G25980.1	587.675	-1.18071	0.31194	-3.78504	0.000153682	0.00152612	Down
DM8C03G00730.1	29.6721	-3.6427	0.962661	-3.78399	0.000154333	0.001532	Down
DM8C09G21920.1	149.975	-2.09489	0.55415	-3.78036	0.0001566	0.0015529	Down
DM8C01G04990.1	214.175	-1.45321	0.38451	-3.77938	0.000157218	0.00155652	Down
DM8C01G31390.1	305.07	-1.55864	0.41243	-3.77916	0.000157359	0.00155733	Down
DM8C10G05190.1	570.11	-1.38419	0.366526	-3.7765	0.000159045	0.00157164	Down
DM8C01G17650.1	71.1381	-1.72316	0.456777	-3.77243	0.000161663	0.00159451	Down
DM8C06G18530.2	509.537	-2.11482	0.560585	-3.77252	0.000161605	0.00159451	Down
DM8C05G01210.1	48.4666	-2.36124	0.626197	-3.77075	0.000162754	0.00160226	Down
DM8C01G24400.1	706.772	-1.00697	0.26707	-3.77044	0.000162958	0.00160366	Down
DM8C04G32140.1	135.3	-1.45808	0.386791	-3.76968	0.000163457	0.00160676	Down
DM8C03G34510.1	88.4905	-1.62087	0.429996	-3.76949	0.000163583	0.00160741	Down
DM8C11G20430.1	494.967	-1.38596	0.36774	-3.76885	0.000164003	0.00160972	Down
DM8C05G10100.1	587.607	-1.31778	0.349661	-3.76872	0.000164084	0.00160991	Down
DM8C07G00370.1	618.823	-1.54027	0.409194	-3.76415	0.000167117	0.00163503	Down
DM8C09G30390.1	528.557	-1.41704	0.37671	-3.76162	0.000168814	0.0016477	Down
DM8C01G26910.1	9.79976	-6.6026	1.75547	-3.76117	0.000169122	0.00164947	Down
DM8C11G01040.1	383.741	-1.25817	0.334559	-3.76068	0.000169454	0.0016516	Down
DM8C06G00640.1	201.949	-2.23844	0.595459	-3.75918	0.000170473	0.00165895	Down
DM8C03G15180.1	1527.76	-1.02714	0.273332	-3.75785	0.000171377	0.00166651	Down
DM8C03G00740.1	192.111	-1.43389	0.381797	-3.75562	0.000172911	0.00167894	Down
DM8C09G26510.1	246.988	-1.59964	0.425958	-3.7554	0.000173065	0.00167981	Down
DM8C03G37920.1	2674.82	-1.18704	0.3161	-3.75529	0.000173144	0.00167996	Down
DM8C09G26140.1	307.844	-1.01809	0.271178	-3.7543	0.000173824	0.00168567	Down
DM8C07G11950.1	242.118	-1.16472	0.31036	-3.75279	0.000174876	0.00169171	Down
DM8C12G25410.1	16.7336	-3.39672	0.90511	-3.75282	0.000174855	0.00169171	Down
DM8C10G10700.1	428.458	-1.26746	0.337819	-3.7519	0.000175497	0.00169651	Down
DM8C08G04440.1	576.767	-1.31217	0.349932	-3.74979	0.000176983	0.00170774	Down
DM8C08G30060.1	968.23	-1.14088	0.304417	-3.74777	0.000178413	0.00171987	Down
DM8C06G09730.1	139.357	-1.50582	0.401991	-3.74591	0.00017974	0.00172925	Down
DM8C02G15240.1	6612.07	-1.0324	0.275631	-3.74558	0.000179976	0.00173025	Down
DM8C11G17130.1	366.957	-2.3933	0.639082	-3.74491	0.00018046	0.00173258	Down
DM8C06G28050.1	15.0121	-4.90932	1.31352	-3.73752	0.000185843	0.00177273	Down
DM8C09G31420.1	78.0464	-1.50279	0.40255	-3.73319	0.00018907	0.00179596	Down
DM8C01G00900.1	398.082	-1.12634	0.301862	-3.7313	0.000190492	0.0018075	Down
DM8C04G31940.1	38.6403	-2.24149	0.60151	-3.72644	0.000194206	0.00183545	Down
DM8C11G20460.1	115.757	-1.38318	0.371376	-3.72446	0.00019573	0.00184719	Down
DM8C02G25160.1	400.006	-1.28253	0.344551	-3.72232	0.000197399	0.00185892	Down
DM8C10G27810.1	33.8736	-3.12468	0.839524	-3.72197	0.000197674	0.00186085	Down
DM8C12G16900.1	819.999	-1.05443	0.283319	-3.72171	0.000197876	0.00186207	Down
DM8C08G01490.1	9.1476	-6.49866	1.74647	-3.72102	0.000198423	0.00186656	Down
DM8C09G01180.1	241.665	-1.67204	0.449428	-3.72037	0.00019893	0.00186932	Down
DM8C06G04660.1	1594.54	-1.68115	0.452037	-3.71906	0.000199968	0.00187638	Down
DM8C04G02430.1	221.601	-1.6877	0.453968	-3.71767	0.000201069	0.00188464	Down
DM8C01G44860.1	127.714	-1.76501	0.474772	-3.71759	0.000201135	0.00188464	Down
DM8C07G02120.1	74.3677	-2.14147	0.576123	-3.71703	0.000201578	0.00188811	Down
DM8C04G34890.1	1382.36	-1.11912	0.30117	-3.71592	0.000202467	0.00189509	Down
DM8C10G01220.1	214.77	-1.04657	0.281903	-3.71251	0.000205217	0.00191809	Down
DM8C04G04510.1	80.4963	-1.62865	0.438855	-3.71113	0.000206338	0.0019265	Down
DM8C07G14250.1	753.369	-1.39294	0.375401	-3.71054	0.000206814	0.00192958	Down
DM8C03G17290.1	251.469	-1.1022	0.297096	-3.70991	0.000207336	0.0019317	Down
DM8C05G09110.1	54.7681	-1.75947	0.474263	-3.70991	0.000207336	0.0019317	Down
DM8C09G31950.1	168.201	-1.35284	0.364965	-3.70678	0.000209914	0.00195433	Down
DM8C03G05800.1	26.2057	-4.37347	1.18108	-3.70294	0.000213115	0.00198062	Down
DM8C01G48750.1	165.163	-1.16963	0.316012	-3.70121	0.000214571	0.00199274	Down
DM8C08G01650.1	8.14718	-6.33289	1.71148	-3.70023	0.000215403	0.00199834	Down
DM8C01G01140.1	8.08981	-6.32315	1.70979	-3.69821	0.000217126	0.00201077	Down
DM8C02G09420.1	43.3365	-2.00599	0.543203	-3.69289	0.000221723	0.00204684	Down
DM8C03G28060.1	8.03242	-6.31335	1.7106	-3.69073	0.000223608	0.00206163	Down
DM8C12G00930.1	285.193	-1.03789	0.28158	-3.68594	0.000227861	0.00209574	Down
DM8C11G25390.1	170.955	-2.08872	0.566731	-3.68556	0.000228201	0.00209766	Down
DM8C05G25370.1	57.0354	-2.43631	0.662783	-3.67589	0.000237024	0.00216374	Down
DM8C12G09540.1	261.869	-1.14785	0.312357	-3.6748	0.000238038	0.00217223	Down
DM8C01G07740.1	4615.33	-1.21764	0.331374	-3.67451	0.000238309	0.00217394	Down
DM8C01G22800.1	634.535	-1.27393	0.346804	-3.67335	0.000239388	0.00218152	Down
DM8C01G09160.1	297.35	-1.2038	0.327963	-3.67053	0.000242048	0.00220117	Down
DM8C07G02070.1	8.25392	-6.35429	1.73124	-3.67037	0.0002422	0.00220125	Down
DM8C07G01520.1	167.433	-1.36528	0.372155	-3.66857	0.000243913	0.00221352	Down
DM8C03G25890.1	49.0903	-2.17013	0.591668	-3.66783	0.000244622	0.00221919	Down
DM8C08G12960.1	662.716	-1.45038	0.395864	-3.66383	0.000248475	0.00225025	Down
DM8C02G05010.1	56.737	-2.81745	0.76998	-3.65912	0.000253086	0.00228413	Down
DM8C05G09300.1	182.742	-1.14153	0.312887	-3.64839	0.000263886	0.00236695	Down
DM8C09G30190.1	110.753	-2.26782	0.621734	-3.64758	0.000264721	0.00237363	Down
DM8C06G25050.1	189.211	-1.30053	0.35664	-3.64661	0.000265722	0.00237854	Down
DM8C01G03640.1	110.693	-1.30427	0.357665	-3.64662	0.000265711	0.00237854	Down
DM8C04G32050.1	54.9039	-1.93351	0.530431	-3.64517	0.000267216	0.00239109	Down
DM8C04G04990.2	1092.35	-1.10989	0.304652	-3.64314	0.00026933	0.00240509	Down
DM8C12G28400.1	545.24	-1.91354	0.525304	-3.64272	0.000269768	0.00240818	Down
DM8C02G16890.1	50.3342	-2.26174	0.621992	-3.63629	0.000276592	0.00246072	Down
DM8C07G18700.1	339.829	-1.82152	0.501064	-3.6353	0.000277655	0.00246767	Down
DM8C06G33000.1	340.587	-1.15358	0.317392	-3.63457	0.000278445	0.00247386	Down
DM8C12G01070.1	251.726	-1.51961	0.418144	-3.63418	0.000278865	0.00247674	Down
DM8C07G27710.1	208.578	-1.86208	0.513161	-3.62866	0.0002849	0.00251607	Down
DM8C02G30440.1	8733.85	-1.07305	0.295839	-3.62713	0.00028659	0.00252908	Down
DM8C01G30660.2	99.6791	-1.56492	0.432179	-3.62099	0.000293473	0.00258325	Down
DM8C10G25660.1	777.538	-1.15679	0.319684	-3.61854	0.000296274	0.00260316	Down
DM8C06G05070.1	308.414	-1.33728	0.369713	-3.61709	0.00029793	0.00261508	Down
DM8C11G02330.1	2687.54	-1.13604	0.314101	-3.61681	0.000298253	0.00261704	Down
DM8C07G03740.1	34.4784	-2.22557	0.615854	-3.61379	0.00030175	0.00263714	Down
DM8C02G29040.2	630.436	-1.19568	0.330896	-3.61346	0.00030214	0.00263967	Down
DM8C03G29350.1	7.91334	-6.29036	1.74093	-3.61322	0.000302418	0.00264122	Down
DM8C11G12870.1	687.555	-1.18266	0.327333	-3.61301	0.00030266	0.00264246	Down
DM8C08G02070.1	36.9155	-3.14976	0.871875	-3.61263	0.000303105	0.00264546	Down
DM8C08G13430.2	1054.34	-3.94833	1.09297	-3.61247	0.00030329	0.0026462	Down
DM8C01G07210.1	2670.94	-1.16206	0.321689	-3.61238	0.000303405	0.00264632	Down
DM8C12G04060.1	246.973	-1.09766	0.304129	-3.60919	0.000307152	0.00267544	Down
DM8C05G18580.1	167.906	-1.13217	0.313779	-3.60818	0.000308358	0.00268294	Down
DM8C11G01330.1	90.3658	-1.46491	0.406245	-3.60597	0.000310984	0.00270254	Down
DM8C04G02630.1	3268.64	-1.19477	0.331489	-3.60427	0.000313037	0.00271588	Down
DM8C03G32250.1	7.68394	-6.2498	1.73418	-3.60389	0.000313492	0.00271893	Down
DM8C05G27610.1	531.791	-1.41311	0.392546	-3.59987	0.000318375	0.00275673	Down
DM8C04G19050.2	699.242	-1.05358	0.292879	-3.59733	0.000321506	0.00278201	Down
DM8C03G02390.1	119.144	-2.09679	0.583552	-3.59316	0.000326697	0.00281855	Down
DM8C11G20030.1	113.268	-1.13368	0.315524	-3.59299	0.000326902	0.00281939	Down
DM8C05G22150.1	355.852	-1.53398	0.427143	-3.59126	0.000329082	0.00283261	Down
DM8C09G27100.1	605.481	-1.16327	0.324127	-3.58893	0.000332032	0.00285239	Down
DM8C07G15600.1	126.877	-1.19805	0.334059	-3.58634	0.000335357	0.00287468	Down
DM8C09G24390.1	57.9904	-1.78509	0.497775	-3.58614	0.000335609	0.00287558	Down
DM8C04G11530.1	69.3741	-1.7611	0.491367	-3.58407	0.000338277	0.00289466	Down
DM8C12G08920.1	1219.84	-1.0885	0.304042	-3.58009	0.000343474	0.00293626	Down
DM8C08G04810.1	2389.4	-1.16579	0.325666	-3.57969	0.000343999	0.00293979	Down
DM8C02G09950.1	57.3865	-3.15309	0.881468	-3.57708	0.000347448	0.0029577	Down
DM8C04G00760.1	660.614	-1.17836	0.329577	-3.57539	0.00034971	0.00297407	Down
DM8C12G01710.1	255.711	-1.27618	0.357018	-3.57454	0.000350839	0.00298173	Down
DM8C04G21520.1	151.603	-1.5129	0.424038	-3.56783	0.000359953	0.00304341	Down
DM8C03G26370.1	209.974	-1.50638	0.422712	-3.56361	0.000365784	0.00308576	Down
DM8C05G25320.3	10.3053	-5.69035	1.59753	-3.56197	0.000368079	0.00310013	Down
DM8C01G02550.1	634.41	-1.22649	0.344438	-3.56086	0.000369646	0.00310941	Down
DM8C07G17090.1	3626.26	-1.15385	0.324147	-3.55966	0.000371329	0.00312104	Down
DM8C02G15780.1	215.221	-1.48638	0.417971	-3.55617	0.000376296	0.00315416	Down
DM8C01G40470.1	696.902	-1.03568	0.291372	-3.55448	0.000378728	0.0031715	Down
DM8C01G47940.1	171.415	-1.63802	0.460874	-3.55415	0.000379202	0.00317446	Down
DM8C04G34330.1	10661.5	-1.30582	0.367425	-3.55396	0.00037947	0.00317569	Down
DM8C06G32800.1	580.516	-1.42828	0.401987	-3.55305	0.000380798	0.00318233	Down
DM8C01G23560.1	331.442	-1.19538	0.336618	-3.55114	0.000383562	0.00319871	Down
DM8C02G29520.1	65.7987	-1.74067	0.49041	-3.54941	0.000386092	0.00321572	Down
DM8C10G08280.2	1472.4	-1.20435	0.339335	-3.54914	0.000386496	0.00321806	Down
DM8C06G05450.3	51.1421	-2.54573	0.718211	-3.54454	0.000393297	0.00326536	Down
DM8C11G22760.1	560.349	-1.29107	0.364316	-3.54382	0.000394376	0.00327328	Down
DM8C11G20550.1	918.635	-1.17135	0.330667	-3.54237	0.000396548	0.00328819	Down
DM8C01G28010.1	229.926	-1.21778	0.343952	-3.54056	0.000399273	0.00330556	Down
DM8C11G07710.1	353.591	-1.52198	0.429956	-3.53985	0.000400353	0.00331241	Down
DM8C10G04150.1	347.593	-1.32205	0.373828	-3.53652	0.000405429	0.00334807	Down
DM8C08G20410.1	806.277	-1.36542	0.386099	-3.53644	0.000405556	0.00334807	Down
DM8C11G03020.1	142.814	-1.20931	0.342131	-3.53464	0.000408325	0.00336775	Down
DM8C11G01910.1	178.228	-1.64459	0.465698	-3.53146	0.000413278	0.00339473	Down
DM8C09G04960.1	332.256	-1.34267	0.380391	-3.52971	0.000416021	0.00341406	Down
DM8C09G00940.1	3375.56	-1.39735	0.396778	-3.52175	0.000428716	0.00350617	Down
DM8C12G29050.1	580.123	-1.34809	0.382935	-3.52041	0.000430874	0.00352032	Down
DM8C01G32760.1	59.7989	-1.49533	0.424882	-3.51939	0.000432537	0.00352928	Down
DM8C08G20610.1	135.813	-1.13191	0.321638	-3.51921	0.000432842	0.00353001	Down
DM8C05G01420.1	195.273	-2.08779	0.593396	-3.51837	0.000434214	0.0035379	Down
DM8C05G01370.1	346.211	-1.8353	0.522275	-3.51404	0.000441343	0.00358819	Down
DM8C03G29560.1	188.116	-1.44746	0.412312	-3.51059	0.000447115	0.00362346	Down
DM8C01G28800.1	574.155	-1.41799	0.404549	-3.50511	0.000456416	0.0036862	Down
DM8C05G22450.1	60.4311	-1.78379	0.508918	-3.50507	0.00045649	0.0036862	Down
DM8C03G28430.1	394.136	-1.13574	0.324365	-3.50142	0.000462781	0.00373052	Down
DM8C03G32180.1	146.741	-1.79893	0.513786	-3.50132	0.000462957	0.00373052	Down
DM8C04G34700.1	143.107	-1.33553	0.381483	-3.50089	0.000463703	0.00373525	Down
DM8C07G26680.1	114.93	-1.33659	0.381809	-3.50067	0.00046409	0.00373722	Down
DM8C11G00210.1	3031.26	-1.11926	0.319738	-3.50054	0.000464311	0.00373785	Down
DM8C04G22660.1	80.8712	-1.37692	0.394103	-3.4938	0.000476195	0.00382063	Down
DM8C02G24840.1	555.371	-1.11705	0.319887	-3.49203	0.000479372	0.00383322	Down
DM8C01G28060.1	33.2864	-3.11664	0.89244	-3.49226	0.000478945	0.00383322	Down
DM8C02G28590.1	225.117	-1.02617	0.294006	-3.4903	0.000482486	0.00385108	Down
DM8C04G35370.1	470.71	-1.36697	0.392406	-3.48356	0.000494792	0.00392542	Down
DM8C04G27940.1	243.652	-1.60278	0.460076	-3.48373	0.000494481	0.00392542	Down
DM8C07G14330.1	1090.08	-1.08601	0.312465	-3.47562	0.000509671	0.00402884	Down
DM8C09G27630.1	357.027	-1.45838	0.419742	-3.47446	0.000511876	0.00404505	Down
DM8C10G29320.1	486.709	-1.20061	0.345701	-3.47299	0.000514696	0.00406367	Down
DM8C04G20150.2	173.808	-1.50194	0.432738	-3.47079	0.000518934	0.00409097	Down
DM8C03G24350.1	620.921	-1.21628	0.350779	-3.46736	0.000525589	0.00413473	Down
DM8C06G28510.1	2605.48	-1.2586	0.363305	-3.4643	0.000531616	0.0041784	Down
DM8C05G27720.1	1118.16	-1.07958	0.311727	-3.46323	0.000533735	0.00419128	Down
DM8C07G20330.1	1889.08	-1.09816	0.317406	-3.4598	0.000540583	0.00423243	Down
DM8C01G33510.1	680.233	-1.10346	0.318929	-3.45989	0.000540392	0.00423243	Down
DM8C10G01600.1	7.17556	-6.15163	1.77908	-3.45775	0.000544704	0.0042507	Down
DM8C02G11490.1	2219.35	-1.23822	0.358279	-3.45601	0.000548245	0.00427579	Down
DM8C05G03740.1	268.686	-1.13854	0.329757	-3.45266	0.000555095	0.00431511	Down
DM8C04G22680.1	22.7473	-4.60649	1.33437	-3.45219	0.000556062	0.00432134	Down
DM8C09G00780.1	299.39	-1.1318	0.327994	-3.45068	0.000559176	0.00433912	Down
DM8C09G18700.1	139.74	-1.28303	0.371926	-3.4497	0.000561205	0.00435228	Down
DM8C09G23410.1	336.735	-1.10266	0.319796	-3.44802	0.000564723	0.0043731	Down
DM8C03G35620.1	463.092	-1.03831	0.301492	-3.44389	0.000573399	0.00442722	Down
DM8C04G32620.1	22.2672	-2.88844	0.840296	-3.4374	0.000587321	0.00452141	Down
DM8C04G06240.1	37.1214	-1.76199	0.512814	-3.43593	0.000590519	0.00453726	Down
DM8C03G34700.1	511.629	-1.0151	0.295527	-3.43489	0.000592804	0.00455039	Down
DM8C07G22600.1	855.381	-1.04359	0.303991	-3.43295	0.000597045	0.00457612	Down
DM8C06G12850.1	467.545	-1.13645	0.33108	-3.43257	0.000597887	0.00457861	Down
DM8C11G07130.1	7.49546	-6.21423	1.81072	-3.43192	0.000599332	0.00458829	Down
DM8C10G05960.1	4130.73	-1.01188	0.295085	-3.4291	0.000605584	0.00462805	Down
DM8C03G29520.1	221.289	-1.03067	0.300713	-3.42743	0.000609315	0.0046525	Down
DM8C07G17820.1	45.9702	-2.37962	0.694841	-3.4247	0.000615488	0.00468626	Down
DM8C10G10570.1	108.429	-1.48983	0.435253	-3.42291	0.000619546	0.00471142	Down
DM8C08G25960.1	251.578	-1.05469	0.308222	-3.42184	0.000621988	0.00472588	Down
DM8C06G25380.1	571.277	-1.02605	0.299896	-3.42136	0.000623092	0.00473153	Down
DM8C12G25150.1	165.127	-2.0498	0.599208	-3.42084	0.000624276	0.00473915	Down
DM8C10G27840.1	184.362	-1.10635	0.323472	-3.42023	0.000625689	0.00474576	Down
DM8C03G18340.1	1882.37	-1.08028	0.315887	-3.41982	0.000626624	0.00475148	Down
DM8C01G18150.1	44.2296	-1.91131	0.559227	-3.41776	0.000631385	0.00477963	Down
DM8C04G16860.1	853.267	-1.00787	0.295013	-3.41636	0.000634647	0.00480121	Down
DM8C11G15590.1	278.713	-1.17875	0.345109	-3.41558	0.000636466	0.00481359	Down
DM8C12G09290.1	72.5824	-1.53636	0.450063	-3.41365	0.000640995	0.00483251	Down
DM8C03G35650.1	628.004	-1.07811	0.315926	-3.41253	0.000643619	0.00484673	Down
DM8C05G23560.1	1825.18	-1.09168	0.320097	-3.41045	0.000648547	0.00487543	Down
DM8C06G05050.1	152.404	-1.15949	0.339997	-3.4103	0.000648912	0.00487678	Down
DM8C05G09700.1	114.154	-1.33519	0.391666	-3.409	0.000652012	0.00489728	Down
DM8C09G02710.1	71.6237	-1.63603	0.480075	-3.40786	0.00065475	0.00491643	Down
DM8C01G42770.1	115.519	-1.2512	0.367164	-3.40774	0.000655038	0.00491719	Down
DM8C02G10870.1	13.9982	-4.54757	1.33519	-3.40592	0.000659408	0.00494151	Down
DM8C05G25040.1	7021.37	-1.00129	0.294071	-3.40494	0.000661794	0.00495798	Down
DM8C03G12330.1	328.127	-1.07362	0.31584	-3.39926	0.000675682	0.00504043	Down
DM8C05G11670.2	975.875	-1.11615	0.329015	-3.39238	0.000692882	0.00514242	Down
DM8C05G20420.1	185.829	-1.25764	0.370859	-3.39116	0.000695981	0.00515958	Down
DM8C11G02450.1	60.1775	-2.12963	0.628097	-3.39061	0.000697361	0.00516689	Down
DM8C01G42160.1	508.865	-1.0263	0.303097	-3.38604	0.000709081	0.00523304	Down
DM8C11G24730.1	280.003	-1.04205	0.307771	-3.38579	0.000709737	0.0052364	Down
DM8C05G07450.1	110.992	-1.17433	0.347362	-3.38072	0.000722961	0.00531901	Down
DM8C03G26330.1	42.7312	-3.18878	0.944129	-3.37748	0.000731532	0.00536702	Down
DM8C09G22560.1	1348.69	-1.10277	0.326662	-3.37586	0.000735852	0.00539529	Down
DM8C05G26880.1	42.7738	-1.84383	0.546202	-3.37573	0.000736208	0.00539529	Down
DM8C03G04350.1	87.8738	-1.30638	0.387309	-3.37298	0.000743597	0.00544488	Down
DM8C03G24770.1	131.975	-1.61297	0.478619	-3.37005	0.000751551	0.00548933	Down
DM8C05G02630.1	794.042	-1.13384	0.336558	-3.36893	0.000754606	0.00550858	Down
DM8C01G36480.1	207.176	-1.25164	0.371795	-3.36647	0.000761367	0.00554971	Down
DM8C09G27420.1	131.517	-1.27044	0.377488	-3.36551	0.000764032	0.00556464	Down
DM8C04G25100.1	258.731	-1.3391	0.397898	-3.36545	0.000764194	0.00556464	Down
DM8C03G05120.1	47.3685	-1.63211	0.485188	-3.36388	0.000768562	0.00559024	Down
DM8C03G31040.2	409.248	-1.0548	0.313702	-3.36242	0.000772617	0.00561507	Down
DM8C12G26320.1	241.149	-1.66956	0.496567	-3.3622	0.000773245	0.0056179	Down
DM8C01G25740.1	181.324	-1.15304	0.343357	-3.35812	0.000784749	0.00569062	Down
DM8C11G06890.1	6.6793	-6.04736	1.80094	-3.35789	0.000785389	0.00569369	Down
DM8C07G28260.1	1945.97	-1.33185	0.396835	-3.35618	0.000790268	0.00571958	Down
DM8C06G00650.1	221.14	-1.02987	0.30734	-3.3509	0.000805481	0.00581045	Down
DM8C10G17710.1	272.878	-1.94544	0.580614	-3.35066	0.000806187	0.00581394	Down
DM8C11G18810.1	49.8163	-1.74523	0.520945	-3.35013	0.000807733	0.00582349	Down
DM8C02G29660.1	70.0902	-1.75004	0.523395	-3.34363	0.000826889	0.005942	Down
DM8C05G03760.1	7.46647	-6.20878	1.85726	-3.34298	0.000828841	0.00595277	Down
DM8C08G05160.1	215.288	-1.44353	0.432018	-3.34136	0.000833701	0.00597786	Down
DM8C03G31210.1	720.292	-1.08874	0.325931	-3.34039	0.000836606	0.00599214	Down
DM8C08G02180.1	29.9679	-3.64725	1.092	-3.33997	0.00083787	0.0059945	Down
DM8C06G18910.1	15.2859	-4.23232	1.26775	-3.33846	0.000842443	0.00601588	Down
DM8C09G22900.1	205.767	-1.12356	0.336746	-3.33652	0.000848329	0.00604968	Down
DM8C09G27900.1	70.9449	-1.4402	0.431808	-3.33527	0.000852163	0.00607029	Down
DM8C05G10420.1	136.244	-1.19569	0.358576	-3.33455	0.000854376	0.00607958	Down
DM8C02G07200.1	445.024	-1.05906	0.317646	-3.33409	0.00085578	0.00608792	Down
DM8C02G05530.1	847.163	-1.07319	0.321908	-3.33382	0.000856606	0.00609215	Down
DM8C09G24440.1	686.229	-1.13583	0.340832	-3.33253	0.000860603	0.00611394	Down
DM8C03G20690.1	180.299	-2.11064	0.6335	-3.33171	0.000863131	0.00612257	Down
DM8C01G03320.1	419.699	-1.2791	0.384033	-3.33071	0.000866255	0.00613416	Down
DM8C05G19470.1	158.222	-1.22274	0.367259	-3.32936	0.000870448	0.00615886	Down
DM8C12G20090.1	27.9297	-2.29462	0.68926	-3.3291	0.000871257	0.00616293	Down
DM8C11G26570.1	5306.33	-1.13616	0.341735	-3.32467	0.000885243	0.00623329	Down
DM8C06G30650.1	2550.67	-1.80608	0.543351	-3.32397	0.000887464	0.0062439	Down
DM8C01G07730.1	7257.51	-1.30306	0.392112	-3.32318	0.000889983	0.00625827	Down
DM8C02G13710.1	123.923	-1.5654	0.471259	-3.32173	0.000894608	0.00628693	Down
DM8C04G34560.1	83.0063	-1.7325	0.521575	-3.32168	0.000894779	0.00628693	Down
DM8C05G07750.1	41.7522	-2.14862	0.646897	-3.32142	0.000895593	0.00628892	Down
DM8C04G35840.1	174.519	-1.30632	0.393573	-3.31913	0.000902969	0.00632754	Down
DM8C03G24760.1	216.418	-1.37654	0.415336	-3.31429	0.000918752	0.00642098	Down
DM8C08G20710.1	30.126	-2.25836	0.68153	-3.31366	0.00092084	0.00643386	Down
DM8C08G17770.2	377.444	-1.2587	0.380217	-3.31047	0.00093139	0.0064972	Down
DM8C01G23860.1	234.269	-1.11625	0.338532	-3.29733	0.000976079	0.00673905	Down
DM8C09G05410.1	142.76	-2.17276	0.659488	-3.29462	0.000985535	0.0067954	Down
DM8C12G19830.1	354.634	-1.01633	0.308498	-3.29445	0.000986128	0.0067977	Down
DM8C09G05700.1	248.043	-1.33589	0.405563	-3.29391	0.000988051	0.00680371	Down
DM8C03G26530.1	229.516	-1.37207	0.416556	-3.29384	0.000988295	0.00680371	Down
DM8C04G02670.1	6683.45	-1.28053	0.388879	-3.29286	0.000991721	0.00682371	Down
DM8C02G15050.1	14.4931	-4.47708	1.35968	-3.29274	0.000992168	0.00682499	Down
DM8C05G11080.1	28217.1	-1.00776	0.30619	-3.29128	0.000997317	0.00685681	Down
DM8C07G22750.1	44.7542	-1.63593	0.497145	-3.29065	0.000999574	0.00687054	Down
DM8C06G26530.1	104.356	-1.56688	0.476616	-3.28751	0.00101077	0.00693221	Down
DM8C10G24600.1	38.9697	-2.35566	0.716542	-3.28754	0.00101068	0.00693221	Down
DM8C08G13600.1	177.528	-1.26839	0.386005	-3.28595	0.00101639	0.00695879	Down
DM8C07G21080.1	977.485	-1.06297	0.323637	-3.28446	0.00102179	0.00697938	Down
DM8C03G17400.1	296.918	-1.64231	0.500021	-3.28448	0.00102171	0.00697938	Down
DM8C02G33800.1	310.688	-1.17384	0.357424	-3.28415	0.00102289	0.00698505	Down
DM8C02G26700.1	593.61	-1.0078	0.306914	-3.28367	0.00102465	0.00699527	Down
DM8C01G43120.1	47.7013	-1.80965	0.551489	-3.2814	0.00103294	0.00703538	Down
DM8C04G28670.1	73.934	-1.92199	0.586545	-3.27679	0.00104994	0.00713449	Down
DM8C09G06910.1	100.427	-1.5668	0.47833	-3.27555	0.00105456	0.00715477	Down
DM8C07G28430.1	353.148	-1.05663	0.32264	-3.27496	0.00105678	0.00716057	Down
DM8C10G20360.1	97.8033	-1.89152	0.577682	-3.27433	0.00105914	0.00716731	Down
DM8C05G09530.1	195.88	-1.06735	0.326126	-3.27281	0.00106483	0.00719599	Down
DM8C11G25470.1	6.76959	-6.06852	1.85425	-3.27276	0.00106503	0.00719599	Down
DM8C07G10790.1	200.989	-1.24731	0.381361	-3.27069	0.00107285	0.00722284	Down
DM8C09G07400.1	10393.3	-1.31347	0.401821	-3.26879	0.0010801	0.00726603	Down
DM8C06G14880.1	421.287	-1.33362	0.40819	-3.26714	0.00108639	0.00730457	Down
DM8C05G06500.1	29.0246	-1.99705	0.612027	-3.26302	0.00110232	0.00739656	Down
DM8C06G09710.1	152.468	-1.26474	0.387691	-3.26224	0.00110535	0.00741498	Down
DM8C04G34160.1	1749.28	-1.01347	0.310848	-3.26035	0.00111277	0.00745329	Down
DM8C02G31710.1	285.557	-1.1836	0.363269	-3.25821	0.00112118	0.00750584	Down
DM8C12G03110.1	1286.02	-1.15985	0.356302	-3.25525	0.00113294	0.0075768	Down
DM8C07G00260.1	230.232	-1.52223	0.467638	-3.25515	0.00113331	0.00757736	Down
DM8C03G31780.1	24.0995	-4.39068	1.34888	-3.25505	0.00113372	0.00757817	Down
DM8C11G01640.1	119.378	-1.33377	0.409823	-3.25451	0.0011359	0.00758692	Down
DM8C04G35720.1	302.262	-1.64692	0.506412	-3.25213	0.00114544	0.00762542	Down
DM8C08G12250.1	155.213	-1.60828	0.494591	-3.25173	0.00114706	0.00763234	Down
DM8C09G00250.1	821.269	-1.26257	0.388326	-3.25131	0.00114876	0.00763973	Down
DM8C06G09610.1	45.0138	-1.91283	0.588584	-3.24988	0.00115453	0.00767232	Down
DM8C04G10450.1	102.801	-2.59119	0.797456	-3.24932	0.00115683	0.00768466	Down
DM8C06G33140.1	330.43	-1.01112	0.311385	-3.24718	0.00116554	0.00772589	Down
DM8C01G21280.1	527.821	-1.02707	0.316421	-3.24588	0.00117087	0.00775532	Down
DM8C10G18510.1	82.278	-1.34449	0.414254	-3.24557	0.00117217	0.00776197	Down
DM8C10G29460.1	100.113	-1.42582	0.439633	-3.2432	0.00118195	0.00780903	Down
DM8C02G15040.2	34.9862	-2.10998	0.651153	-3.24038	0.0011937	0.00787666	Down
DM8C01G00590.1	97.7804	-1.34961	0.416738	-3.2385	0.00120161	0.00791898	Down
DM8C07G15680.1	66.2139	-1.79538	0.554449	-3.23814	0.00120312	0.00792593	Down
DM8C11G07210.1	70.6817	-1.50088	0.463719	-3.23662	0.00120956	0.0079594	Down
DM8C05G07690.1	553.493	-1.17844	0.364244	-3.23529	0.00121518	0.00798837	Down
DM8C03G08380.1	309.441	-1.43967	0.445154	-3.23409	0.00122031	0.00801803	Down
DM8C04G03510.1	1078.85	-1.0051	0.311154	-3.23024	0.00123687	0.00810049	Down
DM8C11G05310.1	4873.41	-1.04619	0.323897	-3.23002	0.00123782	0.0081025	Down
DM8C07G18840.1	58.5962	-1.58132	0.489672	-3.22934	0.00124076	0.00811778	Down
DM8C03G17700.1	78.4232	-1.27772	0.395832	-3.22793	0.00124688	0.00814979	Down
DM8C08G28020.1	207.25	-1.44803	0.448977	-3.22517	0.00125896	0.00821849	Down
DM8C09G32300.1	933.549	-1.16472	0.361367	-3.22311	0.00126808	0.00826772	Down
DM8C06G27530.1	312.124	-1.64018	0.508907	-3.22294	0.00126884	0.00826855	Down
DM8C10G24980.1	124.53	-1.22895	0.38137	-3.22247	0.00127091	0.00827587	Down
DM8C10G27070.1	17.7753	-3.32278	1.03174	-3.22057	0.00127938	0.00832486	Down
DM8C06G04430.1	28.9586	-2.11317	0.65633	-3.21967	0.00128337	0.00834878	Down
DM8C07G05040.1	55.9263	-1.36579	0.424615	-3.21655	0.00129744	0.00842426	Down
DM8C04G08380.1	87.717	-2.10034	0.653064	-3.21613	0.00129934	0.00843173	Down
DM8C12G07060.1	120.886	-5.8911	1.83371	-3.21267	0.00131507	0.00850204	Down
DM8C02G04460.1	165.114	-1.5077	0.469349	-3.21233	0.00131664	0.00850824	Down
DM8C03G08460.1	859.646	-1.30429	0.406219	-3.2108	0.00132364	0.00854311	Down
DM8C01G19740.1	2366.86	-1.05964	0.330385	-3.20729	0.0013399	0.0086224	Down
DM8C10G19760.1	6.60967	-6.03413	1.88186	-3.20647	0.00134377	0.00863883	Down
DM8C06G24530.1	83.5761	-2.45568	0.766132	-3.20529	0.00134925	0.0086698	Down
DM8C07G20170.1	159.666	-1.37648	0.429452	-3.20519	0.00134971	0.00867068	Down
DM8C02G11460.1	244.978	-1.63159	0.510098	-3.19858	0.00138107	0.00883194	Down
DM8C07G22450.1	426.408	-1.24463	0.389311	-3.19701	0.0013886	0.00886624	Down
DM8C03G29140.1	303.154	-1.2505	0.391258	-3.1961	0.00139301	0.00888574	Down
DM8C09G07840.1	6.70376	-6.04987	1.89355	-3.19498	0.00139838	0.0089111	Down
DM8C06G18780.1	99.2685	-1.30893	0.409934	-3.19303	0.0014079	0.0089589	Down
DM8C08G00870.1	276.587	-1.2952	0.406386	-3.18712	0.00143699	0.00909548	Down
DM8C10G08620.1	139.945	-1.06549	0.334616	-3.18422	0.00145146	0.00916776	Down
DM8C05G02890.1	216.178	-2.23549	0.702412	-3.1826	0.0014596	0.00920749	Down
DM8C01G45290.1	138.264	-2.3059	0.724869	-3.18113	0.00146701	0.00924317	Down
DM8C05G06680.1	89.6068	-1.55194	0.488199	-3.1789	0.00147833	0.00930774	Down
DM8C01G34850.1	242.186	-1.08239	0.34064	-3.17753	0.00148537	0.00934537	Down
DM8C08G06100.1	173.343	-1.81575	0.571607	-3.17657	0.00149027	0.00936499	Down
DM8C06G04720.1	123.214	-1.81272	0.570855	-3.17544	0.00149608	0.0093902	Down
DM8C02G27930.1	155.101	-1.19327	0.376046	-3.1732	0.0015077	0.00944506	Down
DM8C08G17690.1	35.3846	-2.25834	0.712358	-3.17024	0.00152314	0.00952587	Down
DM8C01G35100.1	18.6156	-3.86108	1.2182	-3.16949	0.00152704	0.00954576	Down
DM8C02G20840.1	5.96584	-5.88406	1.8593	-3.16466	0.00155264	0.00967117	Down
DM8C06G16880.1	153.017	-1.24039	0.392194	-3.16271	0.00156309	0.00972234	Down
DM8C01G01040.1	205.069	-1.19377	0.377878	-3.15915	0.00158232	0.00981184	Down
DM8C05G05460.1	3286.6	-1.26343	0.400007	-3.15853	0.00158568	0.00982335	Down
DM8C06G02330.1	72.815	-1.42975	0.452676	-3.15844	0.00158614	0.00982387	Down
DM8C09G01170.1	524.931	-1.01533	0.321542	-3.15771	0.00159016	0.00984415	Down
DM8C08G13960.1	55.1972	-1.47586	0.46763	-3.15604	0.00159926	0.00989116	Down
DM8C03G34460.1	9089.98	-1.00297	0.317874	-3.15523	0.00160372	0.0099096	Down
DM8C01G32650.1	263.717	-1.0119	0.320723	-3.15507	0.00160458	0.00991235	Down
DM8C04G02810.1	1850.56	-1.1699	0.370897	-3.15423	0.0016092	0.00993619	Down
DM8C03G19710.1	111.339	-1.47906	0.469106	-3.15294	0.00161633	0.00997787	Down
DM8C03G27040.1	760.676	-1.00693	0.319443	-3.15214	0.00162079	0.0100007	Down
DM8C04G24240.1	61.0923	-1.62599	0.516079	-3.15066	0.00162905	0.0100398	Down
DM8C02G04060.1	101.524	-1.17106	0.371929	-3.14861	0.00164048	0.0100961	Down
DM8C08G00120.1	37.3509	-1.60019	0.50872	-3.14552	0.00165793	0.0101709	Down
DM8C02G12070.1	117.559	-1.51258	0.48112	-3.14387	0.00166727	0.0102202	Down
DM8C02G10400.1	416.079	-1.00143	0.318627	-3.14296	0.0016725	0.0102475	Down
DM8C02G22320.1	856.382	-1.164	0.371085	-3.13675	0.00170832	0.0104304	Down
DM8C02G28250.2	146.739	-1.49968	0.478236	-3.13586	0.00171348	0.0104593	Down
DM8C08G26580.1	56.0588	-2.1397	0.682345	-3.1358	0.00171385	0.0104593	Down
DM8C09G24420.1	38.0948	-2.01628	0.643125	-3.13513	0.00171778	0.0104808	Down
DM8C09G04010.1	379.724	-1.29613	0.413505	-3.1345	0.00172147	0.010496	Down
DM8C02G20040.1	99.2883	-1.10462	0.352461	-3.13402	0.00172429	0.0105068	Down
DM8C12G08940.1	263.691	-1.33643	0.426465	-3.13374	0.00172593	0.0105071	Down
DM8C11G18800.1	59.7046	-1.6127	0.514639	-3.13365	0.00172649	0.0105071	Down
DM8C01G32250.1	367.698	-1.04214	0.332611	-3.13323	0.00172895	0.0105172	Down
DM8C06G17690.1	209.649	-1.06982	0.341896	-3.12908	0.00175357	0.0106374	Down
DM8C04G32880.1	6.57254	-6.02123	1.92517	-3.12764	0.00176216	0.0106821	Down
DM8C09G02030.1	767.792	-1.02733	0.328813	-3.12438	0.00178182	0.010781	Down
DM8C09G27500.1	658.5	-1.28983	0.412857	-3.12415	0.0017832	0.0107847	Down
DM8C02G10600.2	372.421	-1.25766	0.402572	-3.12406	0.00178372	0.0107854	Down
DM8C09G08710.1	213.669	-1.01495	0.325042	-3.12252	0.00179309	0.0108245	Down
DM8C10G15000.1	29.7951	-1.87207	0.599862	-3.12084	0.00180338	0.0108792	Down
DM8C03G28570.1	148.158	-1.72681	0.553976	-3.11711	0.00182631	0.0109922	Down
DM8C09G19180.1	75.6941	-1.18104	0.379124	-3.11518	0.00183832	0.0110594	Down
DM8C06G33870.1	12.2377	-4.22211	1.35569	-3.11437	0.00184336	0.0110821	Down
DM8C08G20380.1	47.1185	-1.61914	0.520313	-3.11186	0.00185912	0.0111615	Down
DM8C01G00430.1	87.5274	-1.14147	0.36691	-3.11104	0.00186431	0.011185	Down
DM8C11G15430.1	174.132	-1.25126	0.402576	-3.10812	0.00188279	0.0112804	Down
DM8C04G02970.1	34.1991	-1.76863	0.569072	-3.10792	0.00188406	0.0112829	Down
DM8C03G11820.1	1232.54	-1.14912	0.370018	-3.10559	0.001899	0.0113586	Down
DM8C04G04700.2	38.3568	-1.89023	0.609058	-3.10353	0.00191229	0.0114128	Down
DM8C01G35880.1	138.703	-1.46956	0.47381	-3.10157	0.00192496	0.0114806	Down
DM8C03G25100.1	148.109	-1.36896	0.441736	-3.09906	0.00194137	0.0115522	Down
DM8C04G33060.1	310.935	-1.0431	0.336647	-3.09849	0.00194506	0.0115663	Down
DM8C09G20870.1	18.0245	-3.10489	1.00205	-3.09855	0.00194471	0.0115663	Down
DM8C09G22710.1	13.9177	-3.58561	1.15784	-3.09682	0.0019561	0.0116161	Down
DM8C04G02620.2	12317.8	-1.37598	0.444596	-3.09491	0.00196875	0.0116754	Down
DM8C09G30610.1	825.424	-1.09801	0.354992	-3.09306	0.00198102	0.0117375	Down
DM8C12G04480.1	176.835	-1.16685	0.377364	-3.0921	0.00198748	0.0117599	Down
DM8C02G15810.1	39.7064	-2.23708	0.723595	-3.09162	0.00199066	0.0117761	Down
DM8C08G21870.1	116.427	-1.26091	0.408029	-3.09025	0.00199987	0.0118199	Down
DM8C01G20740.1	383.721	-1.25505	0.406492	-3.08752	0.00201837	0.0119194	Down
DM8C03G01810.1	1587.29	-1.18243	0.383167	-3.08593	0.00202913	0.0119711	Down
DM8C07G05210.1	61.8946	-1.48695	0.481887	-3.08568	0.00203085	0.0119733	Down
DM8C04G25200.1	1326.59	-1.10528	0.358433	-3.08365	0.00204475	0.0120445	Down
DM8C01G19110.1	27.5412	-2.05716	0.667219	-3.08318	0.002048	0.0120555	Down
DM8C08G13660.1	431.264	-1.1404	0.370843	-3.07515	0.00210395	0.0123322	Down
DM8C08G16380.1	330.365	-1.28414	0.41773	-3.0741	0.00211137	0.0123702	Down
DM8C08G30080.1	87.1686	-1.25136	0.407104	-3.07381	0.00211346	0.0123785	Down
DM8C09G21150.1	903.179	-1.13067	0.367956	-3.07284	0.00212035	0.0124145	Down
DM8C01G22580.1	226.588	-1.07813	0.350869	-3.07274	0.00212102	0.0124145	Down
DM8C05G21180.1	125.798	-1.69039	0.550205	-3.0723	0.00212418	0.0124286	Down
DM8C11G07500.1	94.0003	-1.22763	0.39985	-3.07022	0.00213903	0.0124932	Down
DM8C07G20560.1	38.4678	-1.88091	0.612754	-3.0696	0.00214347	0.0125164	Down
DM8C04G06150.1	21.7456	-2.29181	0.749149	-3.05922	0.00221912	0.0128501	Down
DM8C01G03650.1	53.1708	-1.47486	0.48249	-3.05677	0.00223736	0.0129379	Down
DM8C06G27410.1	18.047	-3.02723	0.990445	-3.05644	0.00223982	0.0129401	Down
DM8C09G20640.1	365.433	-1.53281	0.501763	-3.05484	0.0022518	0.0129957	Down
DM8C05G03840.1	1391.17	-1.21605	0.398114	-3.05451	0.00225425	0.0129995	Down
DM8C02G02010.1	104.68	-1.57541	0.516053	-3.05282	0.00226704	0.0130491	Down
DM8C01G19790.1	1832.52	-1.21898	0.39932	-3.05264	0.00226839	0.013054	Down
DM8C06G32250.1	37.1864	-1.95554	0.640744	-3.05198	0.00227338	0.0130742	Down
DM8C02G04640.1	235.09	-1.06551	0.349162	-3.05162	0.0022761	0.0130841	Down
DM8C05G25690.1	16309.8	-1.11205	0.364481	-3.05105	0.00228044	0.0130995	Down
DM8C08G27970.1	202.918	-1.15744	0.379381	-3.05087	0.00228179	0.0130995	Down
DM8C12G29390.2	413.208	-1.45169	0.476353	-3.0475	0.00230754	0.0132214	Down
DM8C01G27280.1	15.5985	-3.19934	1.0499	-3.04727	0.0023093	0.0132254	Down
DM8C10G03490.1	83.1056	-1.59062	0.522304	-3.0454	0.00232374	0.0132889	Down
DM8C05G06770.1	85.3421	-1.50289	0.493599	-3.04475	0.00232873	0.0133079	Down
DM8C03G33870.1	85.1723	-1.13864	0.373977	-3.04467	0.00232934	0.0133085	Down
DM8C04G02870.1	29.4501	-3.75726	1.2348	-3.04281	0.00234382	0.0133679	Down
DM8C04G09900.1	5.54351	-5.77783	1.89884	-3.04282	0.00234374	0.0133679	Down
DM8C01G47340.1	1142.03	-1.30229	0.428031	-3.04252	0.00234605	0.0133719	Down
DM8C03G36470.1	86.98	-1.35635	0.44661	-3.037	0.00238948	0.0135899	Down
DM8C08G03410.1	5.57226	-5.78496	1.906	-3.03513	0.00240435	0.0136597	Down
DM8C06G17410.1	137.019	-1.18635	0.391148	-3.03299	0.00242142	0.0137418	Down
DM8C02G02360.1	11.3532	-6.81101	2.24596	-3.03257	0.00242483	0.0137552	Down
DM8C05G02840.1	12.1532	-6.90939	2.28003	-3.03039	0.0024424	0.013831	Down
DM8C04G09890.1	64.8374	-1.49941	0.494925	-3.02957	0.00244898	0.0138593	Down
DM8C11G18380.1	176.934	-1.14162	0.376939	-3.02866	0.00245639	0.0138876	Down
DM8C11G15520.1	196.316	-1.22027	0.403555	-3.0238	0.00249621	0.0140779	Down
DM8C01G22120.1	11.5444	-4.13261	1.36676	-3.02366	0.00249741	0.0140802	Down
DM8C08G02380.1	61.0848	-1.22645	0.405724	-3.02288	0.00250382	0.0141027	Down
DM8C01G20120.1	282.314	-1.34746	0.446038	-3.02096	0.00251972	0.0141831	Down
DM8C03G27340.1	84.8189	-1.24276	0.411695	-3.01864	0.00253915	0.014273	Down
DM8C04G02600.1	3854.91	-1.3506	0.447427	-3.0186	0.0025395	0.014273	Down
DM8C02G07960.2	62.0756	-1.52285	0.504639	-3.0177	0.002547	0.014309	Down
DM8C07G04840.1	61.0537	-1.36143	0.451346	-3.01637	0.00255817	0.0143591	Down
DM8C05G06430.1	190.441	-1.58309	0.524844	-3.01632	0.00255865	0.0143591	Down
DM8C06G29010.1	267.019	-1.08012	0.35823	-3.01517	0.00256839	0.014404	Down
DM8C06G03100.1	59.4452	-1.69039	0.560668	-3.01496	0.00257014	0.0144051	Down
DM8C02G19590.1	124.08	-1.46962	0.487467	-3.01482	0.00257135	0.0144088	Down
DM8C07G18850.1	5.4575	-5.75632	1.91352	-3.00823	0.00262773	0.0146465	Down
DM8C03G01240.1	117.679	-2.69716	0.896938	-3.00707	0.00263775	0.0146899	Down
DM8C07G19100.1	5.53129	-5.77655	1.92152	-3.00624	0.00264501	0.0147272	Down
DM8C10G14210.1	376.635	-1.34493	0.447514	-3.00533	0.00265293	0.0147588	Down
DM8C05G25050.1	199.669	-1.04215	0.347007	-3.00325	0.00267114	0.0148443	Down
DM8C03G28690.1	7.17567	-5.14237	1.71296	-3.00204	0.00268179	0.014894	Down
DM8C05G20960.1	35.2376	-1.57481	0.524635	-3.00173	0.0026845	0.0149028	Down
DM8C03G15160.1	287.543	-1.18905	0.396258	-3.00069	0.00269368	0.0149474	Down
DM8C01G42420.1	485.996	-1.07556	0.358714	-2.99837	0.0027143	0.0150523	Down
DM8C04G32600.1	273.588	-2.28515	0.762401	-2.99731	0.00272376	0.0150942	Down
DM8C09G04550.1	65.4429	-1.53707	0.513177	-2.9952	0.00274263	0.0151805	Down
DM8C11G03960.1	277.494	-1.06402	0.35538	-2.99403	0.0027532	0.0152078	Down
DM8C09G25120.1	110.512	-1.38098	0.461563	-2.99196	0.00277189	0.0152941	Down
DM8C05G23780.1	751.325	-1.06402	0.355752	-2.99092	0.00278143	0.015337	Down
DM8C12G08100.1	192.594	-1.09351	0.365733	-2.9899	0.00279065	0.0153706	Down
DM8C08G05120.1	107.944	-1.20881	0.404466	-2.98866	0.00280201	0.0154213	Down
DM8C03G03070.1	21.8365	-2.79492	0.935477	-2.98769	0.00281092	0.0154606	Down
DM8C02G12490.2	57.1892	-1.25925	0.422007	-2.98395	0.00284556	0.0156313	Down
DM8C04G20380.1	85.6791	-1.58056	0.530818	-2.97759	0.0029052	0.0158926	Down
DM8C09G07670.2	43.5315	-3.69254	1.24107	-2.97528	0.00292721	0.0159997	Down
DM8C09G04210.1	111.334	-1.22271	0.411463	-2.97162	0.0029623	0.0161377	Down
DM8C01G02220.1	150.257	-1.51135	0.508773	-2.97057	0.00297245	0.0161829	Down
DM8C03G07010.1	15.5954	-3.04829	1.02733	-2.9672	0.00300524	0.0163227	Down
DM8C11G17970.1	27.6156	-3.69128	1.24576	-2.96308	0.00304578	0.0164761	Down
DM8C06G17860.1	131.218	-1.0897	0.368007	-2.96108	0.00306566	0.0165681	Down
DM8C02G34240.1	84.1483	-1.21054	0.408887	-2.96056	0.00307078	0.0165908	Down
DM8C04G30140.1	25.6784	-3.74391	1.26733	-2.95418	0.00313503	0.0168858	Down
DM8C10G28930.1	377.739	-1.05573	0.357411	-2.95383	0.00313857	0.0169014	Down
DM8C01G42560.1	5.96156	-5.88037	1.99284	-2.95075	0.00317002	0.0170253	Down
DM8C02G19360.1	131.841	-1.33534	0.453269	-2.94602	0.00321892	0.0172381	Down
DM8C12G01390.1	55.028	-1.90982	0.648534	-2.94483	0.00323134	0.0172839	Down
DM8C12G23590.1	330.365	-1.01143	0.343567	-2.94392	0.00324086	0.017323	Down
DM8C03G37250.1	24.179	-2.75074	0.934633	-2.94313	0.00324915	0.0173543	Down
DM8C08G27860.1	106.981	-1.36033	0.462547	-2.94095	0.00327208	0.0174627	Down
DM8C02G15000.2	10.5538	-6.70564	2.28062	-2.94027	0.00327929	0.0174912	Down
DM8C09G08410.1	553.814	-1.09738	0.373475	-2.9383	0.00330021	0.0175842	Down
DM8C09G03950.1	5.40017	-5.74172	1.95525	-2.93656	0.00331872	0.0176648	Down
DM8C10G05120.1	98.1386	-1.61031	0.548644	-2.93507	0.00333469	0.0177319	Down
DM8C04G18720.1	155.061	-1.0245	0.349223	-2.93365	0.00335	0.0177916	Down
DM8C11G20920.1	180.68	-1.1075	0.37758	-2.93315	0.00335538	0.0178031	Down
DM8C06G07380.1	41.2744	-2.66169	0.90776	-2.93216	0.00336615	0.0178449	Down
DM8C08G20640.1	86.5902	-1.83074	0.624771	-2.93025	0.00338687	0.0179366	Down
DM8C03G05830.1	24.4424	-3.57724	1.22151	-2.92854	0.00340561	0.0180213	Down
DM8C03G24850.1	68.8572	-1.25598	0.429025	-2.92752	0.00341674	0.0180536	Down
DM8C05G06100.1	298.367	-1.47785	0.504812	-2.92754	0.00341659	0.0180536	Down
DM8C12G00450.1	263.865	-1.37167	0.46869	-2.92661	0.00342675	0.0180821	Down
DM8C02G14910.2	2907.95	-1.06615	0.364903	-2.92174	0.00348087	0.0183123	Down
DM8C08G13410.1	52.7943	-1.39452	0.477483	-2.92057	0.00349396	0.0183556	Down
DM8C04G24180.1	199.141	-1.55551	0.532784	-2.91958	0.00350502	0.0183989	Down
DM8C09G19990.1	213.404	-1.19801	0.410478	-2.91857	0.00351639	0.0184401	Down
DM8C03G24440.1	19.4704	-2.82538	0.968143	-2.91835	0.00351893	0.0184413	Down
DM8C03G24420.1	19.4704	-2.82538	0.968143	-2.91835	0.00351893	0.0184413	Down
DM8C08G17940.1	5.90866	-5.87068	2.0124	-2.91725	0.00353131	0.0184815	Down
DM8C12G28380.1	110.611	-1.28675	0.441666	-2.9134	0.00357514	0.0186476	Down
DM8C04G05550.1	270.832	-1.25666	0.431401	-2.91298	0.00357996	0.018669	Down
DM8C01G46010.1	187.932	-1.08565	0.373328	-2.90803	0.00363709	0.0189061	Down
DM8C09G00350.1	310.246	-1.30676	0.450035	-2.90369	0.0036879	0.0191293	Down
DM8C07G18060.1	77.0653	-1.43579	0.494578	-2.90307	0.00369527	0.0191599	Down
DM8C03G20420.1	124.043	-2.53524	0.873839	-2.90127	0.00371658	0.0192552	Down
DM8C01G46870.1	53.6326	-1.79671	0.61938	-2.90082	0.00372182	0.0192709	Down
DM8C01G00340.1	248.939	-1.46361	0.504626	-2.90038	0.00372708	0.0192905	Down
DM8C09G21620.1	60.9431	-1.32605	0.457235	-2.90015	0.00372986	0.0192973	Down
DM8C10G07060.1	606.809	-1.1649	0.401996	-2.89779	0.00375806	0.0193973	Down
DM8C09G21450.1	5.09254	-5.65544	1.95305	-2.8957	0.00378318	0.0194963	Down
DM8C09G07370.1	5531.57	-1.16078	0.401309	-2.89249	0.00382196	0.0196661	Down
DM8C08G09200.1	131.943	-1.09706	0.379417	-2.89144	0.00383485	0.0197199	Down
DM8C02G31700.1	206.074	-1.06237	0.367432	-2.89134	0.00383601	0.0197221	Down
DM8C09G19810.1	5.36726	-5.72985	1.98194	-2.89103	0.00383982	0.0197339	Down
DM8C08G29360.1	21.1687	-2.34826	0.812627	-2.88971	0.00385595	0.0198013	Down
DM8C08G22340.1	227.211	-1.39103	0.481878	-2.88669	0.00389322	0.0199575	Down
DM8C05G20650.1	154.973	-1.10966	0.384424	-2.88655	0.00389489	0.0199604	Down
DM8C03G29510.1	15.3008	-3.76401	1.30423	-2.88601	0.00390165	0.0199851	Down
DM8C02G03910.1	36.9691	-1.50634	0.522017	-2.88561	0.00390656	0.0200063	Down
DM8C08G05170.1	5.98655	-5.8926	2.04507	-2.88137	0.00395952	0.0202105	Down
DM8C05G04920.1	92.2924	-1.53586	0.533227	-2.8803	0.00397291	0.0202631	Down
DM8C08G13110.1	250.256	-1.01355	0.351949	-2.87983	0.00397889	0.0202778	Down
DM8C02G31450.1	68.3069	-1.53425	0.532736	-2.87995	0.00397741	0.0202778	Down
DM8C06G06160.1	49.2354	-1.74253	0.605195	-2.87929	0.00398577	0.020305	Down
DM8C01G00390.1	197.583	-1.14229	0.396873	-2.87822	0.00399927	0.0203579	Down
DM8C01G03930.1	188.935	-1.12813	0.392133	-2.87691	0.0040159	0.0204228	Down
DM8C04G24290.1	107.687	-1.47033	0.511362	-2.87533	0.00403606	0.0204896	Down
DM8C06G13080.1	133.804	-1.10596	0.384982	-2.87276	0.00406899	0.0206408	Down
DM8C12G11430.1	38.7042	-1.66026	0.578114	-2.87185	0.00408077	0.0206925	Down
DM8C05G21300.1	68.8303	-1.51347	0.527546	-2.86889	0.00411917	0.020851	Down
DM8C02G11500.1	43.5606	-1.5641	0.545526	-2.86714	0.00414202	0.0209182	Down
DM8C09G10140.1	5.44518	-5.75467	2.00832	-2.86542	0.00416459	0.0210079	Down
DM8C12G21260.1	34.0287	-1.7409	0.60877	-2.8597	0.00424047	0.0212761	Down
DM8C11G02250.1	5.03507	-5.63982	1.97276	-2.85885	0.00425184	0.0213169	Down
DM8C04G28220.1	64.0346	-1.5803	0.553	-2.85769	0.00426737	0.0213667	Down
DM8C03G12600.1	86.641	-1.35463	0.474347	-2.85578	0.00429318	0.0214708	Down
DM8C05G23130.1	221.494	-1.27086	0.445053	-2.85553	0.00429654	0.0214794	Down
DM8C07G13610.1	165.372	-1.10471	0.387244	-2.85275	0.00433426	0.0216391	Down
DM8C06G15060.1	27.4768	-1.75534	0.615589	-2.85148	0.00435163	0.0217011	Down
DM8C11G06180.1	17.173	-2.90668	1.01964	-2.85071	0.00436223	0.0217474	Down
DM8C11G17980.1	9.06635	-4.18267	1.46725	-2.85068	0.00436257	0.0217474	Down
DM8C06G17240.1	5.83048	-5.84825	2.0532	-2.84836	0.00439455	0.0218694	Down
DM8C12G20630.1	235.948	-1.7564	0.616747	-2.84785	0.00440157	0.0218877	Down
DM8C03G06320.1	51.3679	-1.46298	0.513749	-2.84765	0.0044044	0.0218976	Down
DM8C03G34550.1	11.8412	-3.85792	1.35852	-2.8398	0.00451412	0.0223196	Down
DM8C01G19720.1	120.002	-1.42678	0.502715	-2.83815	0.00453753	0.0224067	Down
DM8C12G03970.1	173.124	-1.09253	0.385114	-2.83691	0.00455527	0.0224773	Down
DM8C12G03310.1	43.217	-1.61633	0.570061	-2.83537	0.00457725	0.0225681	Down
DM8C02G24260.1	45.988	-1.49993	0.529641	-2.83197	0.00462615	0.0227757	Down
DM8C07G00350.1	115.239	-1.26929	0.448293	-2.83139	0.00463458	0.0228028	Down
DM8C07G25990.1	215.238	-1.443	0.509829	-2.83035	0.00464973	0.0228532	Down
DM8C11G23860.1	396.906	-1.15214	0.407178	-2.82957	0.00466111	0.0228877	Down
DM8C12G16140.1	240.043	-1.54983	0.54835	-2.82635	0.00470824	0.0230673	Down
DM8C06G31070.1	431.043	-1.13145	0.400545	-2.82476	0.00473154	0.0231598	Down
DM8C02G13010.1	46.2346	-1.70688	0.604561	-2.82333	0.00475269	0.023233	Down
DM8C02G30350.1	41.2074	-2.33713	0.828573	-2.82067	0.00479229	0.023381	Down
DM8C08G12420.1	207.764	-1.4477	0.513716	-2.8181	0.00483091	0.0235452	Down
DM8C09G01080.1	388.909	-1.01866	0.361493	-2.81791	0.00483376	0.0235547	Down
DM8C05G04030.1	121.239	-1.33897	0.475292	-2.81716	0.00484505	0.0235922	Down
DM8C06G15450.1	42.1976	-2.53587	0.900576	-2.81583	0.00486521	0.023664	Down
DM8C03G02860.1	61.4173	-1.33205	0.473505	-2.81317	0.00490561	0.0238208	Down
DM8C12G26440.1	115.669	-1.677	0.596256	-2.81254	0.00491512	0.0238537	Down
DM8C04G10240.1	41.5513	-3.42434	1.21757	-2.81243	0.00491687	0.0238578	Down
DM8C12G15280.1	111.941	-1.18058	0.420139	-2.80997	0.00495469	0.0240102	Down
DM8C07G19330.1	17.4788	-2.90251	1.03307	-2.8096	0.00496025	0.0240327	Down
DM8C12G10590.1	79.4547	-1.39523	0.496759	-2.80867	0.00497469	0.0240893	Down
DM8C08G26840.1	533.546	-1.14529	0.407836	-2.8082	0.00498191	0.0241198	Down
DM8C07G21600.2	176.711	-1.00245	0.357206	-2.80637	0.00501039	0.0242296	Down
DM8C12G04030.1	262.447	-1.17167	0.417653	-2.80538	0.00502574	0.0242911	Down
DM8C02G04420.1	66.2926	-1.11981	0.399378	-2.80389	0.00504896	0.0243635	Down
DM8C09G30410.1	95.4611	-1.21558	0.43364	-2.80319	0.00506	0.0244033	Down
DM8C12G06650.1	39.5417	-1.71701	0.612796	-2.80192	0.00507989	0.0244813	Down
DM8C03G04050.1	28.5082	-1.62843	0.581339	-2.80118	0.00509161	0.0245163	Down
DM8C11G07320.1	29.6132	-2.40716	0.860278	-2.79811	0.00514021	0.0246677	Down
DM8C06G34220.1	66.7133	-1.17134	0.418792	-2.79694	0.00515895	0.024735	Down
DM8C02G16220.1	34.9361	-1.92943	0.690774	-2.79314	0.00521989	0.024977	Down
DM8C08G23940.1	24.7814	-1.99386	0.714561	-2.79033	0.00526537	0.0251717	Down
DM8C09G00270.1	56.0983	-2.60413	0.93341	-2.78992	0.00527218	0.0251951	Down
DM8C05G01400.1	13.7678	-3.53662	1.26789	-2.78938	0.00528084	0.0252181	Down
DM8C10G03830.1	20.2475	-1.98683	0.71236	-2.78908	0.00528573	0.0252369	Down
DM8C09G01010.4	392.655	-1.20555	0.432572	-2.78694	0.00532089	0.0253724	Down
DM8C01G29550.1	225.504	-1.13415	0.407366	-2.78411	0.00536743	0.0255293	Down
DM8C05G20900.1	395.236	-1.07412	0.385849	-2.78379	0.00537274	0.02555	Down
DM8C04G29020.1	916.261	-1.03555	0.372173	-2.78245	0.00539501	0.025628	Down
DM8C05G17470.1	181.06	-1.06626	0.383277	-2.78196	0.00540311	0.0256572	Down
DM8C04G03390.1	74.219	-1.09303	0.393137	-2.78029	0.00543111	0.0257436	Down
DM8C04G02330.1	1326.27	-1.24709	0.448773	-2.77889	0.00545447	0.025831	Down
DM8C06G06340.1	181.06	-1.13794	0.409646	-2.77785	0.00547195	0.0259044	Down
DM8C03G06050.1	4.82999	-5.57859	2.01052	-2.7747	0.00552521	0.0260906	Down
DM8C02G17440.1	64.2057	-1.79088	0.645869	-2.77283	0.00555717	0.02622	Down
DM8C01G31690.1	203.829	-1.00663	0.363414	-2.76992	0.00560701	0.0264009	Down
DM8C09G30250.1	69.8771	-1.23782	0.447802	-2.76422	0.00570595	0.0267706	Down
DM8C11G22530.1	185.675	-1.03094	0.373396	-2.76098	0.00576287	0.0269942	Down
DM8C11G07420.1	83.78	-1.34315	0.486835	-2.75894	0.00579889	0.0271197	Down
DM8C01G29100.1	118.957	-1.19104	0.431729	-2.75878	0.00580175	0.0271279	Down
DM8C08G00760.1	279.083	-1.00313	0.363675	-2.7583	0.00581026	0.0271629	Down
DM8C06G25390.1	4211.15	-1.26937	0.460265	-2.75791	0.00581718	0.0271807	Down
DM8C11G05130.1	109.528	-1.17683	0.427048	-2.75574	0.00585602	0.0273378	Down
DM8C06G22820.1	182.244	-1.24863	0.453188	-2.75521	0.00586537	0.0273766	Down
DM8C01G41660.1	133.142	-1.01511	0.368637	-2.75369	0.00589284	0.0274755	Down
DM8C12G20080.1	9.96479	-4.34987	1.57973	-2.75356	0.00589512	0.0274771	Down
DM8C03G26220.1	5.01852	-5.63346	2.04696	-2.75211	0.00592132	0.027574	Down
DM8C10G28150.1	441.957	-1.09603	0.398332	-2.75155	0.00593148	0.0276115	Down
DM8C06G22830.1	1037.27	-1.12816	0.410034	-2.75137	0.00593465	0.0276213	Down
DM8C03G34470.1	281.321	-1.75503	0.638009	-2.75079	0.00594511	0.0276539	Down
DM8C09G06940.1	126.893	-1.04767	0.380965	-2.75005	0.00595869	0.0276988	Down
DM8C03G23020.1	125.868	-1.07211	0.390029	-2.7488	0.00598134	0.0277795	Down
DM8C01G04700.1	97.3412	-1.15664	0.420849	-2.74834	0.00598975	0.0278087	Down
DM8C03G01780.1	298.661	-1.05148	0.382895	-2.74614	0.00603007	0.0279366	Down
DM8C04G09560.1	55.7132	-1.19798	0.436842	-2.74237	0.00609971	0.0281945	Down
DM8C07G18020.1	55.461	-1.7109	0.624249	-2.74073	0.00613031	0.028311	Down
DM8C02G06830.1	549.182	-1.06255	0.388118	-2.73769	0.00618721	0.0285136	Down
DM8C12G05490.1	9.37471	-3.63802	1.32901	-2.73738	0.00619308	0.0285306	Down
DM8C09G30440.1	105.829	-1.14582	0.418865	-2.73553	0.00622806	0.0286666	Down
DM8C02G08070.1	174.278	-1.02634	0.375301	-2.73471	0.00624351	0.0287326	Down
DM8C05G01410.1	91.3533	-1.78618	0.653649	-2.73263	0.00628312	0.0288631	Down
DM8C03G18820.1	57.2645	-1.22063	0.448	-2.72461	0.00643769	0.0294198	Down
DM8C10G06190.1	52.0942	-1.56854	0.57595	-2.72339	0.00646165	0.0295107	Down
DM8C01G00320.1	77.0381	-1.50499	0.552852	-2.72224	0.00648418	0.029591	Down
DM8C02G17040.1	528.491	-1.18124	0.434229	-2.72033	0.00652174	0.0297418	Down
DM8C12G25140.1	121.736	-1.08821	0.400141	-2.71957	0.00653669	0.0297892	Down
DM8C01G47750.2	8.38543	-6.376	2.34551	-2.71839	0.00656004	0.0298593	Down
DM8C09G05390.1	1587.6	-1.03617	0.381351	-2.71711	0.00658538	0.0299591	Down
DM8C03G02230.1	61.1547	-1.12101	0.41301	-2.71424	0.00664283	0.0301838	Down
DM8C05G03320.1	66.7897	-1.48615	0.547582	-2.71403	0.00664703	0.0301977	Down
DM8C07G14870.1	98.3946	-1.00788	0.371527	-2.71279	0.00667187	0.0302843	Down
DM8C02G22390.1	12.3839	-3.22425	1.18859	-2.71267	0.0066744	0.0302905	Down
DM8C04G28690.2	29.0957	-1.70607	0.629269	-2.7112	0.00670409	0.0304095	Down
DM8C12G26610.1	245.359	-1.01013	0.372645	-2.71069	0.00671428	0.0304505	Down
DM8C05G08210.1	636.319	-1.50523	0.55532	-2.71056	0.00671698	0.0304574	Down
DM8C05G23730.1	919.708	-1.06736	0.393798	-2.71044	0.00671944	0.0304609	Down
DM8C04G03180.2	859.343	-1.4609	0.539146	-2.70967	0.00673512	0.0305186	Down
DM8C12G03280.1	67.6323	-1.05424	0.38926	-2.70831	0.0067627	0.0306013	Down
DM8C09G25310.1	646.823	-1.2147	0.448825	-2.70639	0.00680195	0.0307206	Down
DM8C01G35090.1	4.58416	-5.50456	2.03459	-2.70549	0.00682034	0.0307719	Down
DM8C02G01930.1	564.519	-1.13136	0.418481	-2.70348	0.00686167	0.0308999	Down
DM8C09G10430.1	4.56759	-5.49742	2.0341	-2.70263	0.00687942	0.0309692	Down
DM8C10G19750.1	615.616	-1.04826	0.388067	-2.70122	0.00690852	0.0310789	Down
DM8C10G00950.2	106.428	-1.82326	0.675328	-2.69981	0.00693786	0.0311948	Down
DM8C02G29500.1	9.48222	-3.84494	1.42495	-2.69831	0.00696931	0.0313147	Down
DM8C10G20210.1	631.833	-1.03109	0.382331	-2.69686	0.00699959	0.0314239	Down
DM8C09G22300.1	124.64	-1.2679	0.470269	-2.69612	0.00701524	0.0314672	Down
DM8C02G18620.1	93.8373	-1.34092	0.497714	-2.69417	0.0070565	0.0316307	Down
DM8C05G11510.1	231.033	-1.81776	0.67569	-2.69024	0.00714015	0.0319184	Down
DM8C03G01770.1	4.45291	-5.46241	2.03064	-2.68999	0.00714547	0.0319313	Down
DM8C10G28190.2	180.547	-1.85834	0.691248	-2.68838	0.0071799	0.0320474	Down
DM8C07G17830.1	8.68492	-6.42806	2.39186	-2.68748	0.00719944	0.0321123	Down
DM8C12G25090.1	161.881	-1.56465	0.583135	-2.68317	0.0072928	0.032424	Down
DM8C05G08240.1	8.12247	-6.32996	2.36035	-2.68179	0.00732298	0.0325141	Down
DM8C03G04210.1	141.708	-1.00506	0.37493	-2.68067	0.00734739	0.0326004	Down
DM8C08G23800.1	27.6312	-1.84112	0.687264	-2.6789	0.00738635	0.0327272	Down
DM8C01G03360.1	60.61	-1.38511	0.517601	-2.67601	0.00745037	0.0329403	Down
DM8C06G13040.1	739.801	-1.21629	0.454645	-2.67525	0.00746736	0.0329932	Down
DM8C01G04320.1	18.0448	-1.92724	0.721023	-2.67293	0.00751925	0.0331833	Down
DM8C06G25740.1	191.488	-1.18467	0.443474	-2.67134	0.00755481	0.0332899	Down
DM8C07G13900.1	4.49808	-5.47846	2.05125	-2.67079	0.00756726	0.0333261	Down
DM8C04G24250.1	25.7211	-1.69068	0.633501	-2.66879	0.0076126	0.0334514	Down
DM8C11G18520.1	51.2738	-1.26999	0.476119	-2.66737	0.00764472	0.0335621	Down
DM8C08G15030.1	50.794	-1.19617	0.44846	-2.66727	0.00764693	0.0335662	Down
DM8C11G04270.1	46.5087	-1.89071	0.708973	-2.66683	0.00765697	0.0335897	Down
DM8C11G03570.1	1908.25	-1.13955	0.427335	-2.66666	0.00766102	0.0335943	Down
DM8C07G01000.1	48.4363	-1.74175	0.653386	-2.66573	0.00768209	0.0336698	Down
DM8C11G09880.1	92.8735	-1.25971	0.472745	-2.66467	0.00770639	0.0337425	Down
DM8C03G31950.1	4.45283	-5.46238	2.05123	-2.66297	0.00774536	0.0339018	Down
DM8C04G33520.1	24.6499	-3.38188	1.27039	-2.66209	0.00776566	0.0339793	Down
DM8C02G28010.1	143.602	-1.26279	0.47453	-2.66114	0.00778763	0.0340641	Down
DM8C01G26990.1	54.3123	-1.46311	0.549845	-2.66094	0.00779217	0.0340783	Down
DM8C02G01950.1	50.6401	-2.6848	1.00966	-2.65911	0.0078348	0.0342191	Down
DM8C07G17850.1	8.62753	-6.41861	2.41501	-2.6578	0.00786524	0.0343194	Down
DM8C03G19300.1	9.82596	-5.61325	2.11236	-2.65733	0.00787612	0.0343595	Down
DM8C11G12330.1	32.8354	-1.6418	0.618151	-2.65599	0.00790761	0.0344739	Down
DM8C06G13310.1	68.51	-1.29639	0.488456	-2.65405	0.00795318	0.0346553	Down
DM8C02G25680.1	4.57187	-5.50284	2.07436	-2.65278	0.00798308	0.0347614	Down
DM8C01G04250.1	4.6249	-5.51478	2.0831	-2.64739	0.00811148	0.0352223	Down
DM8C07G02290.1	63.7072	-1.29459	0.489389	-2.64532	0.00816135	0.0353744	Down
DM8C04G02650.1	9416.63	-1.27155	0.480773	-2.64481	0.0081737	0.0354197	Down
DM8C01G21510.1	4.67029	-5.53025	2.09131	-2.64439	0.00818377	0.0354481	Down
DM8C01G28810.1	95.7868	-1.52468	0.576872	-2.64301	0.00821715	0.0355399	Down
DM8C12G26990.1	171.844	-1.06565	0.403282	-2.64245	0.00823097	0.0355865	Down
DM8C03G01710.1	36.3109	-2.13408	0.80824	-2.64041	0.00828069	0.0357558	Down
DM8C09G30300.1	101.516	-1.06633	0.404103	-2.63876	0.00832101	0.0359003	Down
DM8C01G23940.1	9.58029	-3.86617	1.46551	-2.63811	0.00833703	0.0359517	Down
DM8C02G25070.1	9.45502	-3.93397	1.49298	-2.63498	0.00841429	0.0362194	Down
DM8C10G02570.1	19.9886	-3.09516	1.17636	-2.63113	0.00851006	0.0365597	Down
DM8C02G13540.1	19.4054	-2.45657	0.934323	-2.62925	0.00855731	0.0367446	Down
DM8C12G11380.1	83.0467	-1.0836	0.412192	-2.62887	0.00856688	0.0367737	Down
DM8C09G25240.1	29.7796	-2.72816	1.03827	-2.62762	0.00859857	0.0368855	Down
DM8C05G19580.1	82.0078	-1.27763	0.486615	-2.62555	0.00865099	0.037068	Down
DM8C07G08070.1	97.7465	-1.48789	0.566771	-2.6252	0.0086599	0.037088	Down
DM8C07G19980.1	126.614	-1.03366	0.393798	-2.62485	0.00866879	0.037114	Down
DM8C11G26510.1	258.399	-1.41899	0.540859	-2.62359	0.00870091	0.0372339	Down
DM8C10G26200.1	111.844	-1.20382	0.458901	-2.62327	0.00870895	0.0372373	Down
DM8C04G24230.1	59.53	-1.87881	0.717247	-2.61948	0.00880637	0.0375681	Down
DM8C04G34320.1	119.3	-1.15107	0.439442	-2.61939	0.00880874	0.0375721	Down
DM8C05G18980.1	25.8233	-1.85765	0.709361	-2.61876	0.00882496	0.0376352	Down
DM8C09G21700.1	162.276	-1.4131	0.540372	-2.61505	0.00892146	0.0379788	Down
DM8C01G28840.1	23.7774	-2.10448	0.804905	-2.61457	0.00893389	0.0380194	Down
DM8C04G31690.1	132.616	-1.19671	0.459297	-2.60552	0.00917355	0.0388816	Down
DM8C08G13070.1	119.885	-1.06699	0.409602	-2.60494	0.0091891	0.0389313	Down
DM8C01G47270.2	7.94247	-6.29638	2.41802	-2.60394	0.00921592	0.0389982	Down
DM8C04G06960.1	530.373	-1.0857	0.416993	-2.60363	0.00922409	0.0390139	Down
DM8C04G24280.1	21.2755	-2.21464	0.851105	-2.60208	0.00926601	0.0391659	Down
DM8C07G25070.1	77.8028	-2.4118	0.926921	-2.60195	0.00926963	0.039175	Down
DM8C10G16390.1	51.8272	-1.95895	0.753065	-2.6013	0.00928708	0.0392171	Down
DM8C08G24120.1	4.23562	-5.39132	2.07339	-2.60024	0.00931579	0.0393004	Down
DM8C10G01970.1	173.97	-1.02724	0.395081	-2.60007	0.00932045	0.0393137	Down
DM8C01G19930.1	28.0128	-1.77443	0.682514	-2.59985	0.00932656	0.0393332	Down
DM8C11G22750.1	214.305	-1.41986	0.546829	-2.59653	0.00941718	0.0396516	Down
DM8C10G06140.1	19.0601	-1.94157	0.74788	-2.5961	0.00942894	0.039682	Down
DM8C06G25860.1	128.427	-1.16736	0.449705	-2.59584	0.009436	0.0397054	Down
DM8C01G07320.1	87.9977	-1.24545	0.47985	-2.59549	0.00944568	0.0397334	Down
DM8C02G21820.1	140.953	-1.01761	0.392385	-2.5934	0.00950325	0.0399179	Down
DM8C11G03740.1	274.447	-1.10538	0.426402	-2.59234	0.00953257	0.040023	Down
DM8C08G15830.1	89.4004	-1.27597	0.492241	-2.59217	0.00953731	0.0400354	Down
DM8C06G16950.1	7.57327	-6.22986	2.40349	-2.592	0.00954196	0.0400485	Down
DM8C11G02390.1	4.23564	-5.39132	2.08034	-2.59156	0.00955427	0.0400681	Down
DM8C04G30640.1	32.6656	-1.90422	0.73481	-2.59145	0.00955728	0.0400743	Down
DM8C04G15980.1	93.4033	-1.03085	0.3978	-2.59138	0.00955926	0.0400762	Down
DM8C05G08050.1	601.897	-1.01098	0.390233	-2.59071	0.00957783	0.0401284	Down
DM8C07G24380.1	130.417	-1.08158	0.417477	-2.59075	0.00957672	0.0401284	Down
DM8C05G11550.1	64.8033	-1.11571	0.431052	-2.58835	0.00964368	0.040372	Down
DM8C03G11090.1	211.55	-1.02595	0.396434	-2.58795	0.00965479	0.0404121	Down
DM8C08G18990.1	40.5824	-1.37934	0.533265	-2.58658	0.00969324	0.0405342	Down
DM8C07G27240.1	4.49388	-5.47306	2.11697	-2.58532	0.00972875	0.0406568	Down
DM8C05G06140.1	210.989	-1.04073	0.402662	-2.58462	0.00974862	0.0407269	Down
DM8C07G22900.1	8.71002	-4.15044	1.60856	-2.58022	0.00987373	0.0410925	Down
DM8C10G04880.1	94.0598	-1.23132	0.477456	-2.57891	0.0099112	0.0411701	Down
DM8C01G48820.1	17.6404	-1.95425	0.758211	-2.57745	0.00995309	0.0413375	Down
DM8C12G04830.1	90.2275	-1.56599	0.610659	-2.56442	0.0103349	0.0426033	Down
DM8C08G05560.1	613.726	-1.04826	0.408797	-2.56427	0.0103394	0.0426114	Down
DM8C06G15150.1	65.6886	-1.47128	0.575157	-2.55805	0.010526	0.0432582	Down
DM8C12G22220.1	65.2155	-1.18445	0.463098	-2.55766	0.010538	0.0432737	Down
DM8C06G14650.1	300.688	-1.13963	0.446025	-2.55509	0.0106162	0.0435469	Down
DM8C10G21030.1	61.6984	-1.18673	0.464627	-2.55415	0.0106447	0.0436272	Down
DM8C01G36460.1	25.9349	-3.58834	1.40493	-2.55412	0.0106457	0.0436272	Down
DM8C05G23420.1	553.477	-1.00047	0.392002	-2.55219	0.0107047	0.0438008	Down
DM8C02G32240.1	149.897	-1.23217	0.483473	-2.54859	0.010816	0.0442144	Down
DM8C11G24250.1	41.1319	-1.50503	0.590702	-2.54787	0.0108384	0.0442853	Down
DM8C12G03410.2	158.235	-2.36633	0.928869	-2.54754	0.0108485	0.0443058	Down
DM8C03G01830.1	35.3068	-1.74337	0.684353	-2.54747	0.0108507	0.0443079	Down
DM8C03G32020.1	21.0421	-2.04418	0.803371	-2.54451	0.0109432	0.0445977	Down
DM8C11G04850.1	438.113	-1.05688	0.415599	-2.54304	0.0109893	0.0447164	Down
DM8C06G14180.1	617.161	-1.02388	0.402793	-2.54195	0.0110235	0.0448392	Down
DM8C08G28430.1	617.228	-1.10401	0.434544	-2.54062	0.0110655	0.0449959	Down
DM8C09G31370.1	86.2512	-5.59821	2.20357	-2.54051	0.011069	0.0450033	Down
DM8C10G26540.1	48.3133	-1.43641	0.565773	-2.53884	0.0111221	0.0451911	Down
DM8C08G07200.1	66.3284	-1.12662	0.443955	-2.53769	0.0111587	0.045333	Down
DM8C11G22320.1	179.317	-1.06255	0.419091	-2.53538	0.0112325	0.0455762	Down
DM8C03G28610.1	24.209	-1.6682	0.658687	-2.53262	0.0113213	0.0458587	Down
DM8C08G22120.1	34.7189	-1.74847	0.691128	-2.52988	0.0114102	0.0461688	Down
DM8C12G04910.1	35.416	-1.7221	0.680801	-2.52953	0.0114217	0.046208	Down
DM8C09G20850.1	83.3208	-1.21079	0.481052	-2.51697	0.011837	0.0474636	Down
DM8C03G06450.1	62.3894	-1.13086	0.449339	-2.51673	0.0118451	0.0474766	Down
DM8C06G24760.1	291.765	-1.15501	0.45948	-2.51373	0.0119462	0.047814	Down
DM8C11G21650.1	96.3401	-2.38595	0.950276	-2.5108	0.0120459	0.048128	Down
DM8C11G12340.1	73.2436	-1.23839	0.493278	-2.51053	0.0120551	0.0481398	Down
DM8C10G20080.1	64.3126	-1.88606	0.751256	-2.51054	0.0120546	0.0481398	Down
DM8C06G25060.2	273.752	-1.13002	0.450236	-2.50983	0.0120789	0.0482129	Down
DM8C10G20820.2	38.3233	-2.3109	0.921714	-2.50718	0.0121699	0.0485243	Down
DM8C11G07110.1	87.4574	-1.29658	0.517207	-2.5069	0.0121796	0.0485557	Down
DM8C02G13920.1	265.538	-1.03513	0.413306	-2.50452	0.0122619	0.0488393	Down
DM8C09G24740.1	51.498	-1.14126	0.456448	-2.5003	0.0124087	0.0493263	Down
DM8C09G08620.1	4.05915	-5.328	2.13114	-2.50007	0.0124169	0.0493514	Down
DM8C05G01900.1	8.41725	-3.24014	1.29835	-2.49559	0.0125749	0.0498285	Down
DM8C03G12530.1	12.0463	-2.5877	1.03693	-2.49553	0.0125769	0.0498288	Down
DM8C05G20040.1	187.027	-1.13469	0.454953	-2.49408	0.0126283	0.0499784	Down
DM8C11G24180.1	53.1043	-1.21932	0.488889	-2.49406	0.0126292	0.0499784	Down
DM8C07G19850.1	1901.63	3.62471	0.178026	20.3605	3.74422e-92	2.45583e-88	Up
DM8C01G14960.1	16635.5	3.61767	0.184914	19.564	3.13338e-85	1.64415e-81	Up
DM8C08G30150.1	13791.7	4.47599	0.242465	18.4604	4.30426e-76	1.41158e-72	Up
DM8C12G19920.1	56191	6.61491	0.35921	18.4151	9.93155e-76	2.89516e-72	Up
DM8C10G24610.1	138156	6.3177	0.357248	17.6843	5.53763e-70	1.45285e-66	Up
DM8C01G44620.2	3461.38	2.82778	0.163022	17.3459	2.11659e-67	4.62756e-64	Up
DM8C03G13310.1	24537.6	3.12169	0.185696	16.8108	2.03506e-63	3.81369e-60	Up
DM8C10G03050.1	74787.5	2.77548	0.169829	16.3428	4.89365e-60	8.02437e-57	Up
DM8C11G12230.1	7442.75	2.4288	0.156968	15.4732	5.26097e-54	8.11922e-51	Up
DM8C02G18380.1	5044.41	4.09423	0.264967	15.4519	7.33036e-54	1.06844e-50	Up
DM8C02G23330.1	1075.21	4.52079	0.299488	15.095	1.74604e-51	2.411e-48	Up
DM8C07G10910.1	3127.35	5.99886	0.397599	15.0877	1.95123e-51	2.55962e-48	Up
DM8C01G41830.1	2713.85	4.22335	0.284488	14.8455	7.44526e-50	8.49278e-47	Up
DM8C01G43230.1	6553.1	2.93829	0.201318	14.5953	3.00898e-48	3.15774e-45	Up
DM8C03G25300.1	1235.72	3.75391	0.265331	14.148	1.92034e-45	1.93777e-42	Up
DM8C01G37910.1	493.922	4.28375	0.307459	13.9327	4.00692e-44	3.62502e-41	Up
DM8C08G27360.1	15060.2	4.64126	0.336026	13.8122	2.15142e-43	1.76028e-40	Up
DM8C06G17710.1	69517.1	3.05798	0.226752	13.486	1.89114e-41	1.34097e-38	Up
DM8C06G03140.1	116748	2.94044	0.221741	13.2607	3.91353e-40	2.6327e-37	Up
DM8C06G24480.1	1049.23	2.82079	0.217041	12.9966	1.27982e-38	8.39431e-36	Up
DM8C03G19550.1	1327	6.95355	0.543307	12.7986	1.67012e-37	1.01901e-34	Up
DM8C03G24930.1	52617.2	3.69119	0.289874	12.7338	3.83762e-37	2.28827e-34	Up
DM8C08G27330.1	556.034	6.15076	0.484105	12.7054	5.5169e-37	3.21647e-34	Up
DM8C01G30750.2	1628	2.43179	0.192422	12.6378	1.30714e-36	7.29663e-34	Up
DM8C12G22700.1	4292.18	2.36047	0.187302	12.6025	2.04648e-36	1.11857e-33	Up
DM8C10G19410.1	12625.5	2.10379	0.167084	12.5912	2.36021e-36	1.26372e-33	Up
DM8C10G24160.1	38702.2	3.20025	0.256592	12.4721	1.05952e-35	5.55952e-33	Up
DM8C03G14470.1	539.951	4.69296	0.377979	12.4159	2.14217e-35	1.102e-32	Up
DM8C08G27340.1	1295.48	3.7344	0.302664	12.3384	5.6235e-35	2.83727e-32	Up
DM8C05G23170.1	748.08	3.16448	0.26083	12.1323	7.12006e-34	3.45929e-31	Up
DM8C06G10490.1	696.122	3.99359	0.330256	12.0924	1.15858e-33	5.42796e-31	Up
DM8C09G31070.1	1910.53	4.15618	0.34429	12.0718	1.48909e-33	6.85399e-31	Up
DM8C01G21990.1	12777.2	2.6157	0.218704	11.96	5.75794e-33	2.56043e-30	Up
DM8C08G27350.1	4752.49	3.77452	0.316607	11.9218	9.1134e-33	3.91966e-30	Up
DM8C01G38440.1	5074.54	2.18225	0.184926	11.8006	3.87365e-32	1.63918e-29	Up
DM8C09G30960.1	2329.23	2.7967	0.240283	11.6392	2.6047e-31	1.06777e-28	Up
DM8C12G02320.1	2798.92	3.76767	0.32413	11.6239	3.1143e-31	1.25703e-28	Up
DM8C07G02110.1	10960.1	2.52766	0.219628	11.5088	1.19074e-30	4.59416e-28	Up
DM8C11G00630.1	60595.2	2.72683	0.237201	11.4959	1.3837e-30	5.26126e-28	Up
DM8C09G26990.1	5678.67	2.47266	0.216087	11.4429	2.55237e-30	9.56627e-28	Up
DM8C07G14380.1	349.931	3.86525	0.339734	11.3773	5.42543e-30	2.00481e-27	Up
DM8C06G06030.1	91304.8	2.18238	0.192045	11.3639	6.3257e-30	2.27344e-27	Up
DM8C04G35590.1	2963.99	3.41217	0.300716	11.3468	7.69221e-30	2.7272e-27	Up
DM8C12G29170.1	23030.7	1.78253	0.158236	11.265	1.95307e-29	6.65465e-27	Up
DM8C03G36140.1	440.107	4.08745	0.364123	11.2255	3.05803e-29	1.00288e-26	Up
DM8C06G30640.1	9372.98	3.20534	0.290531	11.0327	2.65795e-28	8.50416e-26	Up
DM8C06G01120.1	11840.2	2.48895	0.230141	10.8149	2.92647e-27	9.03281e-25	Up
DM8C03G12740.1	16225.6	2.7016	0.251604	10.7375	6.78392e-27	2.04578e-24	Up
DM8C10G18190.1	27514.7	3.82822	0.357838	10.6982	1.03767e-26	3.09368e-24	Up
DM8C03G37450.1	16403	1.67065	0.15689	10.6485	1.77123e-26	5.17077e-24	Up
DM8C05G23490.1	2400.59	2.61968	0.247102	10.6016	2.92965e-26	8.4464e-24	Up
DM8C02G23350.1	6415.55	1.63396	0.154435	10.5803	3.67921e-26	1.04921e-23	Up
DM8C07G25330.1	4773.03	1.92327	0.182265	10.552	4.9706e-26	1.38733e-23	Up
DM8C08G27370.1	4131.11	4.01924	0.381618	10.5321	6.14364e-26	1.679e-23	Up
DM8C02G29870.1	356.68	2.92609	0.278803	10.4952	9.08993e-26	2.45859e-23	Up
DM8C04G01930.1	621.306	3.53659	0.337721	10.4719	1.16245e-25	3.11205e-23	Up
DM8C09G02130.1	8207	2.18467	0.210471	10.3799	3.0602e-25	8.10985e-23	Up
DM8C03G23380.1	62634.8	2.17379	0.210127	10.3451	4.40386e-25	1.12174e-22	Up
DM8C04G31530.1	246.74	3.30215	0.320153	10.3143	6.07311e-25	1.53206e-22	Up
DM8C08G28060.1	171178	1.53117	0.149804	10.2212	1.59416e-24	3.94569e-22	Up
DM8C05G19270.1	1717.97	1.91992	0.187978	10.2135	1.72484e-24	4.19009e-22	Up
DM8C03G03000.1	278.248	5.41847	0.534379	10.1398	3.67991e-24	8.71399e-22	Up
DM8C10G18200.1	14505.2	4.26002	0.425021	10.0231	1.20672e-23	2.72926e-21	Up
DM8C10G18280.1	512.585	4.80257	0.483149	9.94014	2.78447e-23	6.08778e-21	Up
DM8C07G18080.1	263.697	7.62011	0.767626	9.92686	3.18102e-23	6.84075e-21	Up
DM8C04G24350.1	264.012	4.25218	0.429674	9.89629	4.32021e-23	9.14073e-21	Up
DM8C01G39180.1	3513.96	3.45144	0.348754	9.89648	4.31185e-23	9.14073e-21	Up
DM8C07G25300.1	2880.92	3.03656	0.307668	9.86959	5.63937e-23	1.18364e-20	Up
DM8C12G08310.1	2548.99	1.83878	0.187029	9.83153	8.23557e-23	1.70133e-20	Up
DM8C09G32330.1	3505.28	2.13887	0.21793	9.81448	9.7544e-23	1.98385e-20	Up
DM8C01G44970.1	2781.99	2.63705	0.269103	9.79942	1.13238e-22	2.28531e-20	Up
DM8C09G31060.1	9407.62	3.09221	0.318783	9.70005	3.01351e-22	5.90018e-20	Up
DM8C11G14970.1	97.265	4.58458	0.476944	9.6124	7.08771e-22	1.35732e-19	Up
DM8C06G08850.1	1717.26	2.63901	0.275032	9.59529	8.36785e-22	1.59086e-19	Up
DM8C10G18250.1	869.265	4.08953	0.429816	9.51462	1.82387e-21	3.32298e-19	Up
DM8C06G23420.1	1869.19	1.55856	0.163909	9.50865	1.93147e-21	3.49476e-19	Up
DM8C07G02110.2	4961.47	2.49325	0.26256	9.49591	2.1829e-21	3.89596e-19	Up
DM8C04G36350.1	18477	1.60768	0.17063	9.42207	4.42277e-21	7.73572e-19	Up
DM8C09G24230.1	787.462	2.271	0.241476	9.40467	5.21938e-21	9.06858e-19	Up
DM8C03G36760.1	10589.4	1.82664	0.19433	9.39965	5.47444e-21	9.44916e-19	Up
DM8C09G25220.1	426.347	2.9103	0.310569	9.37087	7.19393e-21	1.22558e-18	Up
DM8C03G15540.1	17895.6	1.4579	0.155965	9.34762	8.96405e-21	1.5173e-18	Up
DM8C02G17940.1	3780.77	2.77536	0.300817	9.22607	2.80742e-20	4.54663e-18	Up
DM8C08G27060.1	5422.8	1.3584	0.148466	9.14961	5.71384e-20	9.14074e-18	Up
DM8C02G18580.1	693.114	4.5624	0.499636	9.13145	6.75909e-20	1.07474e-17	Up
DM8C07G08570.1	126.055	4.35338	0.477766	9.11196	8.09088e-20	1.27109e-17	Up
DM8C04G08250.1	52643.4	1.80041	0.197609	9.11094	8.16716e-20	1.27544e-17	Up
DM8C04G36380.1	3290.66	1.65695	0.182786	9.06494	1.24674e-19	1.92409e-17	Up
DM8C07G02090.1	841.227	2.4126	0.266239	9.06177	1.28353e-19	1.96929e-17	Up
DM8C02G33980.1	761.678	1.88435	0.207966	9.06087	1.29412e-19	1.97398e-17	Up
DM8C08G25600.1	4839.77	3.65795	0.404028	9.05371	1.38197e-19	2.0958e-17	Up
DM8C03G24520.1	305.467	4.86653	0.540531	9.00325	2.1914e-19	3.28535e-17	Up
DM8C12G19530.1	821.771	1.63092	0.181369	8.99231	2.42077e-19	3.58821e-17	Up
DM8C01G28920.1	726.014	1.67467	0.186485	8.98017	2.70358e-19	3.98489e-17	Up
DM8C01G39260.1	26063.4	2.21177	0.247334	8.94242	3.80741e-19	5.54614e-17	Up
DM8C09G01420.1	755.762	1.67465	0.187281	8.94187	3.82623e-19	5.54614e-17	Up
DM8C01G31850.1	6895.75	1.60873	0.180068	8.93403	4.1077e-19	5.92141e-17	Up
DM8C09G31060.2	14498.7	2.97293	0.333492	8.91453	4.89888e-19	6.94741e-17	Up
DM8C03G00830.1	21564.8	4.43683	0.498849	8.89412	5.88848e-19	8.30593e-17	Up
DM8C10G21450.1	121.488	3.47511	0.392689	8.84953	8.78858e-19	1.20721e-16	Up
DM8C01G41370.1	438.899	3.14267	0.355539	8.83918	9.64263e-19	1.3108e-16	Up
DM8C01G00820.1	2635.24	2.08699	0.236627	8.81975	1.14714e-18	1.5434e-16	Up
DM8C02G13770.1	229.859	2.42162	0.275156	8.80089	1.35739e-18	1.81697e-16	Up
DM8C10G25250.1	1182.41	2.38619	0.272023	8.77201	1.7551e-18	2.29088e-16	Up
DM8C12G29130.1	21952	3.27659	0.373821	8.76514	1.86544e-18	2.42285e-16	Up
DM8C12G19330.2	1659.45	2.63992	0.301393	8.75904	1.96926e-18	2.5451e-16	Up
DM8C01G41300.1	10272.8	1.41467	0.16179	8.7439	2.25194e-18	2.88204e-16	Up
DM8C04G27990.1	136.464	3.43294	0.393726	8.71911	2.80401e-18	3.57116e-16	Up
DM8C08G18930.1	9326.33	1.67137	0.191841	8.71226	2.97867e-18	3.77528e-16	Up
DM8C05G07870.1	5311.89	2.111	0.242775	8.6953	3.45924e-18	4.36329e-16	Up
DM8C05G27710.1	18176.2	1.09663	0.126706	8.6549	4.93347e-18	6.16354e-16	Up
DM8C07G21270.1	6148.44	1.32209	0.153394	8.61894	6.75748e-18	8.28455e-16	Up
DM8C01G21970.1	768.779	2.90192	0.336907	8.61343	7.09079e-18	8.65275e-16	Up
DM8C04G28110.1	879.534	2.29663	0.266946	8.60336	7.74163e-18	9.40321e-16	Up
DM8C07G01910.1	1931.87	2.1603	0.251511	8.58931	8.74933e-18	1.05782e-15	Up
DM8C12G29500.1	115.857	3.11598	0.363996	8.56047	1.12408e-17	1.34052e-15	Up
DM8C02G04650.1	2579.82	1.67838	0.196319	8.54927	1.23865e-17	1.46384e-15	Up
DM8C02G30320.2	6907.28	1.81176	0.212133	8.54069	1.33422e-17	1.56971e-15	Up
DM8C07G17100.1	794.291	1.90629	0.223964	8.51156	1.71602e-17	2.00989e-15	Up
DM8C07G06570.1	13240.1	1.73111	0.203523	8.5057	1.80496e-17	2.07697e-15	Up
DM8C01G33850.1	2746.19	1.38224	0.16289	8.48572	2.1438e-17	2.42434e-15	Up
DM8C10G00090.1	606.927	2.79079	0.329901	8.45947	2.68584e-17	3.01136e-15	Up
DM8C01G41310.1	9753.43	1.322	0.157301	8.40425	4.30603e-17	4.76679e-15	Up
DM8C01G48630.1	1334.94	1.98001	0.2382	8.31239	9.37972e-17	1.00855e-14	Up
DM8C08G24220.1	845.019	1.80649	0.218278	8.2761	1.27279e-16	1.34648e-14	Up
DM8C05G16390.1	1796.62	2.25027	0.272052	8.27147	1.32319e-16	1.39419e-14	Up
DM8C10G21440.1	802.931	2.71928	0.330414	8.22992	1.87342e-16	1.92749e-14	Up
DM8C08G02230.1	339.094	2.35322	0.286133	8.22421	1.96478e-16	2.00575e-14	Up
DM8C02G29320.1	665.362	1.47933	0.18026	8.20664	2.27456e-16	2.313e-14	Up
DM8C04G12000.1	10404	1.3954	0.17051	8.18365	2.75365e-16	2.768e-14	Up
DM8C01G01400.1	189.775	3.67195	0.449278	8.17301	3.00795e-16	3.01208e-14	Up
DM8C06G04270.1	24372.3	1.62795	0.199303	8.16822	3.12965e-16	3.11021e-14	Up
DM8C10G07980.1	6131.39	1.66291	0.20407	8.14871	3.67824e-16	3.62791e-14	Up
DM8C08G28670.1	35888.6	1.3999	0.17193	8.14226	3.87974e-16	3.81232e-14	Up
DM8C02G08410.1	128.942	4.07329	0.500465	8.13902	3.98476e-16	3.90091e-14	Up
DM8C04G30350.1	24967.9	1.67616	0.206007	8.13644	4.07069e-16	3.97021e-14	Up
DM8C04G36220.1	1366.73	1.36107	0.167559	8.12293	4.55079e-16	4.4057e-14	Up
DM8C03G23530.1	1035.18	1.60846	0.198338	8.1097	5.07444e-16	4.87667e-14	Up
DM8C01G23080.1	637.19	2.33421	0.288361	8.09475	5.73801e-16	5.45444e-14	Up
DM8C08G17060.1	449.783	2.92141	0.363696	8.03258	9.54462e-16	8.97537e-14	Up
DM8C02G21170.1	8192.41	2.07149	0.258374	8.01742	1.07989e-15	1.01186e-13	Up
DM8C05G23180.1	209.369	3.35476	0.418499	8.01618	1.09086e-15	1.0185e-13	Up
DM8C08G22800.1	1374.93	3.02572	0.377779	8.00922	1.15435e-15	1.07396e-13	Up
DM8C03G02600.1	315.395	4.55696	0.570834	7.98299	1.42826e-15	1.3241e-13	Up
DM8C03G15880.1	4344.19	1.60443	0.201248	7.97241	1.55613e-15	1.43251e-13	Up
DM8C02G33590.1	3374.42	1.56324	0.19637	7.96067	1.71108e-15	1.55874e-13	Up
DM8C10G18410.1	562.052	1.71525	0.217338	7.89208	2.97186e-15	2.66109e-13	Up
DM8C01G47220.1	76300.4	2.25316	0.285895	7.88107	3.24588e-15	2.89656e-13	Up
DM8C03G02320.1	64.0686	4.13484	0.525153	7.87359	3.44597e-15	3.06469e-13	Up
DM8C08G13820.1	3039.12	1.27843	0.162516	7.86654	3.64586e-15	3.22063e-13	Up
DM8C04G35510.1	5244.86	1.25267	0.159985	7.82996	4.8803e-15	4.28226e-13	Up
DM8C11G20540.1	21132.2	3.04445	0.390273	7.80084	6.14984e-15	5.36037e-13	Up
DM8C02G19290.1	15682.1	1.51511	0.194254	7.79962	6.2092e-15	5.39419e-13	Up
DM8C03G19260.1	524.449	2.05225	0.263691	7.78279	7.09426e-15	6.11065e-13	Up
DM8C09G20290.1	6141.71	1.71714	0.221595	7.74901	9.26084e-15	7.88855e-13	Up
[truncated: 1,435 more rows]

## Sheet: SP15-65-UY031-VS-CM804-UY031
Transcript id	baseMean	log2FoldChange	lfcSE	stat	pvalue	padj	significant
DM8C01G23300.1	3697.82	-3.89657	0.193396	-20.1481	2.79595e-90	1.01056e-86	Down
DM8C01G43240.1	3430.92	-7.85322	0.40163	-19.5533	3.86378e-85	1.24135e-81	Down
DM8C03G18540.1	1390.22	-9.14821	0.48007	-19.056	5.85672e-81	1.53952e-77	Down
DM8C01G42710.1	1341.85	-5.19422	0.277501	-18.7178	3.54246e-78	8.53585e-75	Down
DM8C10G15140.1	1275.42	-9.42723	0.519842	-18.1348	1.69278e-73	3.4962e-70	Down
DM8C08G25220.2	1863.08	-5.86287	0.325646	-18.0038	1.81941e-72	3.28802e-69	Down
DM8C01G38010.2	11411.4	-10.4728	0.586034	-17.8706	1.99803e-71	3.39841e-68	Down
DM8C05G19700.2	608.119	-4.50445	0.254829	-17.6764	6.37352e-70	9.69948e-67	Down
DM8C01G35300.1	1691.53	-3.79446	0.220465	-17.2112	2.1877e-66	2.67594e-63	Down
DM8C04G06510.1	681.005	-6.96906	0.404934	-17.2103	2.22108e-66	2.67594e-63	Down
DM8C07G01140.1	1557.88	-4.04366	0.24422	-16.5575	1.41424e-61	1.23918e-58	Down
DM8C09G20870.1	916.154	-8.97616	0.554529	-16.187	6.22833e-59	4.61775e-56	Down
DM8C09G24490.1	1824.56	-4.41439	0.274157	-16.1017	2.48245e-58	1.70905e-55	Down
DM8C08G19790.1	713.278	-5.85889	0.36522	-16.0421	6.4943e-58	4.26779e-55	Down
DM8C09G30370.1	38278.9	-6.9118	0.444018	-15.5665	1.22999e-54	7.56707e-52	Down
DM8C06G31820.2	1578.03	-6.65183	0.427883	-15.5459	1.6963e-54	1.02184e-51	Down
DM8C10G07070.1	3382.9	-5.08043	0.327543	-15.5107	2.93653e-54	1.73285e-51	Down
DM8C09G03940.1	613.643	-7.06175	0.458863	-15.3897	1.91975e-53	1.08842e-50	Down
DM8C02G21280.1	385.318	-6.01094	0.396475	-15.161	6.41323e-52	3.37161e-49	Down
DM8C05G19020.1	1052.4	-6.95031	0.462481	-15.0283	4.79027e-51	2.30851e-48	Down
DM8C05G24970.1	574.895	-4.09112	0.27606	-14.8196	1.09365e-49	5.01949e-47	Down
DM8C06G04090.1	1738.4	-3.44566	0.236277	-14.5831	3.59575e-48	1.52899e-45	Down
DM8C12G11380.1	466.074	-4.15639	0.288064	-14.4287	3.41588e-47	1.37181e-44	Down
DM8C02G29290.1	2417.62	-4.46526	0.310128	-14.3981	5.31672e-47	2.10593e-44	Down
DM8C03G36610.1	1958.86	-3.62937	0.253607	-14.311	1.86748e-46	7.19974e-44	Down
DM8C02G29270.1	1149.95	-9.08889	0.647418	-14.0387	9.03826e-45	3.26677e-42	Down
DM8C10G19720.1	904.222	-4.87101	0.349006	-13.9568	2.86014e-44	9.84535e-42	Down
DM8C04G09360.1	1600.5	-11.2558	0.812079	-13.8605	1.09948e-43	3.53239e-41	Down
DM8C04G26340.1	905.811	-10.0683	0.729904	-13.7941	2.76762e-43	8.79404e-41	Down
DM8C05G23630.1	542.729	-5.60159	0.419182	-13.3631	9.92961e-41	2.84272e-38	Down
DM8C04G11270.1	665.392	-7.75692	0.581033	-13.3502	1.18072e-40	3.34711e-38	Down
DM8C06G26760.1	4639.14	-2.23252	0.170084	-13.1259	2.33921e-39	6.09355e-37	Down
DM8C04G26590.2	8410.18	-16.4422	1.25711	-13.0794	4.31866e-39	1.11495e-36	Down
DM8C12G02920.2	4802.86	-15.634	1.20235	-13.0028	1.17873e-38	3.01618e-36	Down
DM8C10G17780.2	391.382	-3.80426	0.296269	-12.8406	9.716e-38	2.42188e-35	Down
DM8C06G15890.1	15081.1	-5.06958	0.396447	-12.7875	1.92538e-37	4.63937e-35	Down
DM8C02G18030.1	1305.48	-4.50105	0.353534	-12.7316	3.94697e-37	9.27858e-35	Down
DM8C12G29680.1	2804	-6.02787	0.482553	-12.4916	8.29341e-36	1.8167e-33	Down
DM8C09G02960.1	487.135	-4.44958	0.358735	-12.4035	2.50086e-35	5.20233e-33	Down
DM8C11G04980.1	471.693	-8.93175	0.722217	-12.3671	3.9362e-35	8.01517e-33	Down
DM8C02G15020.1	2395.09	-3.99641	0.324546	-12.3138	7.63004e-35	1.51111e-32	Down
DM8C11G01640.1	801.688	-4.58982	0.37357	-12.2864	1.07218e-34	2.10898e-32	Down
DM8C01G02780.1	196.727	-4.77582	0.389097	-12.2741	1.24776e-34	2.43777e-32	Down
DM8C08G18900.1	346.606	-3.345	0.27317	-12.2451	1.78474e-34	3.46347e-32	Down
DM8C03G06730.1	1130.68	-2.8855	0.235944	-12.2296	2.16084e-34	4.16539e-32	Down
DM8C12G29660.1	303.516	-6.67002	0.545757	-12.2216	2.38338e-34	4.56395e-32	Down
DM8C03G27720.1	696.214	-4.95182	0.406469	-12.1825	3.852e-34	7.32768e-32	Down
DM8C04G20540.1	1815.01	-3.5789	0.294564	-12.1498	5.74834e-34	1.08636e-31	Down
DM8C02G17020.1	9256.85	-4.28132	0.352398	-12.1491	5.79802e-34	1.08864e-31	Down
DM8C05G12770.1	743.249	-4.11614	0.339924	-12.109	9.46724e-34	1.7436e-31	Down
DM8C08G00990.1	207.012	-7.26701	0.604215	-12.0272	2.55709e-33	4.5641e-31	Down
DM8C08G30330.1	2612.33	-14.7553	1.22907	-12.0053	3.33402e-33	5.91431e-31	Down
DM8C12G29670.1	1013.48	-3.99471	0.333103	-11.9924	3.89383e-33	6.82364e-31	Down
DM8C07G01130.1	932.965	-3.90987	0.326327	-11.9814	4.44518e-33	7.74291e-31	Down
DM8C11G24470.1	2959.75	-2.17566	0.181797	-11.9675	5.25803e-33	9.04975e-31	Down
DM8C12G29220.1	764.936	-10.1643	0.855363	-11.883	1.45082e-32	2.42487e-30	Down
DM8C01G48670.1	838.947	-10.7267	0.902681	-11.8832	1.44803e-32	2.42487e-30	Down
DM8C09G03930.1	364.862	-6.92635	0.583619	-11.8679	1.73714e-32	2.88675e-30	Down
DM8C01G36500.1	1405.17	-2.34632	0.197865	-11.8582	1.95138e-32	3.22424e-30	Down
DM8C06G13180.1	696.613	-2.77667	0.234443	-11.8437	2.321e-32	3.79162e-30	Down
DM8C04G13350.1	3279.15	-5.12062	0.434857	-11.7754	5.22561e-32	8.44125e-30	Down
DM8C04G01600.1	351.534	-5.11883	0.43554	-11.7528	6.8295e-32	1.08503e-29	Down
DM8C03G20280.1	657.803	-3.87779	0.331768	-11.6883	1.46342e-31	2.26282e-29	Down
DM8C06G02620.1	8179	-4.59851	0.395405	-11.6299	2.90517e-31	4.42162e-29	Down
DM8C07G11970.1	432.258	-5.23266	0.450363	-11.6188	3.30898e-31	5.00938e-29	Down
DM8C11G26740.1	1722.15	-14.1541	1.22243	-11.5787	5.28697e-31	7.79963e-29	Down
DM8C08G01330.2	773.561	-5.7597	0.49749	-11.5775	5.35654e-31	7.86214e-29	Down
DM8C05G01190.1	212.672	-4.81077	0.415597	-11.5755	5.48226e-31	8.0021e-29	Down
DM8C09G32320.1	1212.77	-2.84376	0.247024	-11.5121	1.1465e-30	1.63305e-28	Down
DM8C10G05130.1	1082.44	-6.56657	0.570637	-11.5074	1.21008e-30	1.71517e-28	Down
DM8C06G04260.1	1489.22	-3.99488	0.347417	-11.4988	1.33746e-30	1.88648e-28	Down
DM8C04G12100.1	396.14	-3.14877	0.274399	-11.4752	1.75845e-30	2.46823e-28	Down
DM8C01G49100.1	2390.99	-14.6276	1.2767	-11.4573	2.16185e-30	3.00528e-28	Down
DM8C04G14320.1	1568.69	-14.0194	1.22665	-11.4291	2.99344e-30	4.06698e-28	Down
DM8C09G26760.1	258.875	-5.71068	0.500317	-11.4141	3.55448e-30	4.78036e-28	Down
DM8C10G07080.1	1811.45	-5.19378	0.459159	-11.3115	1.15114e-29	1.49933e-27	Down
DM8C11G24620.1	376.949	-3.74119	0.331364	-11.2903	1.46565e-29	1.89193e-27	Down
DM8C12G27700.1	355.927	-7.38929	0.655918	-11.2656	1.94091e-29	2.48325e-27	Down
DM8C04G11780.1	1375.15	-13.83	1.22795	-11.2627	2.00632e-29	2.55562e-27	Down
DM8C01G47200.2	1192.41	-13.6238	1.21175	-11.2431	2.50296e-29	3.16039e-27	Down
DM8C05G23960.1	389.977	-7.08336	0.63026	-11.2388	2.62935e-29	3.30555e-27	Down
DM8C04G04520.1	250.297	-3.84767	0.342584	-11.2313	2.86148e-29	3.5818e-27	Down
DM8C03G02930.1	459.693	-9.38686	0.836297	-11.2243	3.09767e-29	3.86074e-27	Down
DM8C10G26560.2	6999.08	-2.64039	0.235553	-11.2093	3.67033e-29	4.55483e-27	Down
DM8C10G23980.1	1158.98	-13.5828	1.21179	-11.2089	3.68879e-29	4.55817e-27	Down
DM8C01G46690.1	1179.81	-13.6084	1.21617	-11.1896	4.58609e-29	5.61893e-27	Down
DM8C06G25240.1	1327.21	-6.7065	0.600135	-11.175	5.40568e-29	6.53996e-27	Down
DM8C02G14000.1	852.965	-2.61044	0.234379	-11.1377	8.22529e-29	9.86864e-27	Down
DM8C05G15920.1	1070.37	-13.468	1.21049	-11.1261	9.3677e-29	1.11468e-26	Down
DM8C11G08350.1	382.773	-4.61906	0.415509	-11.1166	1.0411e-28	1.22871e-26	Down
DM8C12G06060.1	6430.63	-3.89888	0.350983	-11.1085	1.14119e-28	1.34136e-26	Down
DM8C02G20250.1	214.377	-3.39408	0.308986	-10.9846	4.53353e-28	5.24348e-26	Down
DM8C07G14550.1	1244.81	-13.6864	1.25277	-10.9249	8.76639e-28	9.90157e-26	Down
DM8C02G25380.1	451.129	-3.10956	0.285521	-10.8908	1.2748e-27	1.42871e-25	Down
DM8C02G23750.1	528.241	-3.2013	0.294414	-10.8735	1.54223e-27	1.72176e-25	Down
DM8C11G20920.1	886.222	-3.94937	0.363289	-10.8712	1.5817e-27	1.75903e-25	Down
DM8C01G23710.1	5534.24	-2.43182	0.22372	-10.8699	1.60378e-27	1.76997e-25	Down
DM8C02G05190.1	1964.16	-14.3438	1.32369	-10.8363	2.31723e-27	2.5189e-25	Down
DM8C04G01390.1	3732.59	-2.33495	0.215944	-10.8128	2.99452e-27	3.23084e-25	Down
DM8C12G19480.1	4435.8	-4.64951	0.430283	-10.8057	3.23411e-27	3.47637e-25	Down
DM8C05G07960.1	444.134	-2.41	0.223265	-10.7943	3.66114e-27	3.90634e-25	Down
DM8C08G14300.1	2144.63	-14.4707	1.34145	-10.7874	3.94936e-27	4.19837e-25	Down
DM8C06G28090.1	582.716	-7.20264	0.668739	-10.7705	4.74579e-27	5.0082e-25	Down
DM8C04G27480.1	847.648	-13.1312	1.2197	-10.766	4.98272e-27	5.23911e-25	Down
DM8C02G22040.1	981.326	-13.3434	1.24074	-10.7543	5.6536e-27	5.92296e-25	Down
DM8C02G09000.1	201.059	-6.9606	0.648285	-10.7369	6.82749e-27	7.07587e-25	Down
DM8C02G30820.1	923.007	-4.40971	0.410793	-10.7346	6.9994e-27	7.22813e-25	Down
DM8C09G16870.1	738.147	-12.9322	1.2077	-10.7082	9.31586e-27	9.48479e-25	Down
DM8C01G37630.1	1242.84	-13.6834	1.27799	-10.707	9.44103e-27	9.5785e-25	Down
DM8C04G29350.1	1246.32	-4.22881	0.396486	-10.6657	1.47266e-26	1.4837e-24	Down
DM8C06G13560.1	222.902	-6.23755	0.585145	-10.6598	1.56875e-26	1.57502e-24	Down
DM8C10G05870.1	1177.04	-2.98593	0.281113	-10.6218	2.35981e-26	2.33678e-24	Down
DM8C02G22050.1	787.87	-13.0267	1.23462	-10.5511	5.01832e-26	4.82076e-24	Down
DM8C03G33760.1	336.573	-5.25883	0.498654	-10.5461	5.29714e-26	5.05501e-24	Down
DM8C08G02220.1	226.815	-6.03854	0.573313	-10.5327	6.10483e-26	5.76867e-24	Down
DM8C01G49030.1	5654.32	-2.10231	0.199933	-10.5151	7.36158e-26	6.86645e-24	Down
DM8C02G02890.1	626.21	-12.6948	1.2081	-10.5081	7.92743e-26	7.34685e-24	Down
DM8C02G05010.1	393.712	-5.90238	0.566704	-10.4153	2.11174e-25	1.8963e-23	Down
DM8C08G20610.1	435.004	-3.31277	0.318958	-10.3862	2.86491e-25	2.5333e-23	Down
DM8C02G32050.1	581.581	-12.588	1.21654	-10.3474	4.2989e-25	3.7782e-23	Down
DM8C03G02920.1	561.817	-12.5379	1.21617	-10.3093	6.39828e-25	5.53911e-23	Down
DM8C04G23750.1	182.681	-6.24575	0.607636	-10.2788	8.78545e-25	7.51572e-23	Down
DM8C10G06220.1	306.788	-7.79704	0.759589	-10.2648	1.01518e-24	8.60821e-23	Down
DM8C01G26080.1	257.117	-6.91492	0.675627	-10.2348	1.38459e-24	1.16045e-22	Down
DM8C07G11280.1	702.819	-12.8607	1.25858	-10.2184	1.63984e-24	1.36253e-22	Down
DM8C04G00100.1	2814.17	-2.77614	0.272049	-10.2046	1.89191e-24	1.56746e-22	Down
DM8C09G18110.1	621.456	-12.6832	1.24644	-10.1755	2.55e-24	2.0947e-22	Down
DM8C05G26350.1	901.526	-5.95527	0.587594	-10.135	3.8633e-24	3.16451e-22	Down
DM8C06G06960.1	879.412	-3.50707	0.347111	-10.1036	5.32448e-24	4.33682e-22	Down
DM8C05G07590.1	1612.08	-4.41014	0.437155	-10.0883	6.22581e-24	5.04256e-22	Down
DM8C05G08550.1	2286.21	-3.07116	0.304484	-10.0864	6.34397e-24	5.12391e-22	Down
DM8C11G24070.1	1133.14	-3.11177	0.308913	-10.0733	7.25022e-24	5.82334e-22	Down
DM8C11G00030.1	382.649	-6.32103	0.630375	-10.0274	1.15519e-23	9.15135e-22	Down
DM8C04G29340.1	1284.79	-2.10805	0.21027	-10.0255	1.17784e-23	9.30524e-22	Down
DM8C07G15900.1	244.778	-2.70226	0.270155	-10.0026	1.48427e-23	1.15681e-21	Down
DM8C08G26000.1	1495.88	-2.31486	0.232538	-9.95478	2.40347e-23	1.84831e-21	Down
DM8C10G04580.1	580.558	-12.5863	1.2677	-9.92845	3.13075e-23	2.38226e-21	Down
DM8C01G49110.1	978.717	-4.238	0.427984	-9.90224	4.07071e-23	3.04934e-21	Down
DM8C01G21210.1	2744.44	-3.32656	0.336217	-9.89409	4.41619e-23	3.29109e-21	Down
DM8C12G20250.1	537.257	-12.473	1.26142	-9.88806	4.69037e-23	3.48643e-21	Down
DM8C01G48650.1	438.187	-12.1794	1.23184	-9.88719	4.7311e-23	3.50769e-21	Down
DM8C09G26040.1	1074.3	-3.02666	0.306463	-9.87611	5.2846e-23	3.90803e-21	Down
DM8C06G00870.1	743.064	-12.9411	1.31139	-9.86824	5.71602e-23	4.21629e-21	Down
DM8C03G01590.1	393.203	-3.44406	0.351035	-9.81116	1.00804e-22	7.32349e-21	Down
DM8C08G22210.1	1856.78	-2.70237	0.275498	-9.80906	1.02926e-22	7.45894e-21	Down
DM8C07G09970.1	184.915	-5.2287	0.533739	-9.79635	1.16724e-22	8.41661e-21	Down
DM8C07G12220.1	398.808	-12.043	1.22992	-9.79171	1.22209e-22	8.7684e-21	Down
DM8C10G15320.1	2715.59	-2.34246	0.24055	-9.73791	2.07784e-22	1.48347e-20	Down
DM8C01G46680.1	355.54	-11.8776	1.22055	-9.73136	2.21614e-22	1.57444e-20	Down
DM8C06G02960.1	202.163	-8.2393	0.847678	-9.71985	2.4815e-22	1.75006e-20	Down
DM8C10G18150.1	1345.52	-3.1815	0.327368	-9.71843	2.51623e-22	1.77024e-20	Down
DM8C06G00460.1	517.665	-3.38153	0.348336	-9.70764	2.79737e-22	1.9585e-20	Down
DM8C10G22870.1	305.169	-3.12774	0.323974	-9.65428	4.71462e-22	3.26132e-20	Down
DM8C06G16480.1	337.209	-8.75236	0.906878	-9.6511	4.86335e-22	3.34818e-20	Down
DM8C09G24390.1	412.354	-5.03374	0.522794	-9.62854	6.05854e-22	4.13167e-20	Down
DM8C05G06620.1	744.735	-4.16398	0.432733	-9.62251	6.4242e-22	4.35025e-20	Down
DM8C06G22780.2	438.645	-12.1807	1.27657	-9.54174	1.4045e-21	9.27191e-20	Down
DM8C01G30660.2	388.26	-3.95615	0.414792	-9.53767	1.46083e-21	9.62185e-20	Down
DM8C02G24820.1	663.142	-4.25667	0.446702	-9.52909	1.58667e-21	1.04269e-19	Down
DM8C01G25050.1	2988.48	-2.25309	0.237128	-9.5016	2.06689e-21	1.35213e-19	Down
DM8C08G04040.1	365.586	-11.9194	1.25487	-9.49853	2.12883e-21	1.38951e-19	Down
DM8C04G05480.1	288.542	-11.5765	1.22047	-9.48526	2.41769e-21	1.56044e-19	Down
DM8C05G18970.1	555.568	-4.81563	0.508381	-9.47249	2.73256e-21	1.75973e-19	Down
DM8C12G18950.1	1028.13	-6.60948	0.701114	-9.42712	4.21517e-21	2.67284e-19	Down
DM8C03G22400.1	367.274	-11.924	1.26683	-9.41246	4.84658e-21	3.05314e-19	Down
DM8C01G31400.1	780.066	-3.67793	0.391426	-9.39622	5.6557e-21	3.52445e-19	Down
DM8C10G00930.1	707.97	-2.30702	0.245701	-9.38956	6.02503e-21	3.73049e-19	Down
DM8C10G11370.1	563.473	-12.5419	1.33639	-9.38489	6.2981e-21	3.88294e-19	Down
DM8C09G05120.1	1611.35	-2.87349	0.306653	-9.37051	7.21803e-21	4.42181e-19	Down
DM8C10G08880.1	164.998	-3.49002	0.373366	-9.34745	8.97901e-21	5.44293e-19	Down
DM8C05G25150.2	424.089	-2.81307	0.300993	-9.34598	9.10415e-21	5.50725e-19	Down
DM8C10G07720.1	378.531	-11.9695	1.28282	-9.33061	1.05261e-20	6.30152e-19	Down
DM8C11G24890.1	339.389	-4.15518	0.446742	-9.30106	1.39057e-20	8.25633e-19	Down
DM8C03G23300.1	1745.01	-2.28471	0.24578	-9.29575	1.46166e-20	8.66064e-19	Down
DM8C04G11440.1	297.864	-5.23534	0.563287	-9.29426	1.48233e-20	8.74727e-19	Down
DM8C08G06100.1	1190.88	-5.00729	0.541902	-9.24023	2.45968e-20	1.4368e-18	Down
DM8C04G10180.1	241.12	-11.3172	1.22657	-9.22668	2.79141e-20	1.62075e-18	Down
DM8C02G28300.1	1173.61	-1.79159	0.194388	-9.21654	3.0683e-20	1.7744e-18	Down
DM8C03G34100.1	1330.03	-2.46161	0.267145	-9.21451	3.12693e-20	1.8011e-18	Down
DM8C04G00860.2	3953.49	-4.78673	0.520345	-9.19913	3.60851e-20	2.06614e-18	Down
DM8C01G27260.1	125.865	-3.44852	0.374943	-9.19745	3.66544e-20	2.09459e-18	Down
DM8C07G11430.1	104.13	-5.37849	0.584996	-9.19407	3.78256e-20	2.15301e-18	Down
DM8C09G30720.1	258.126	-11.4173	1.24289	-9.1861	4.07334e-20	2.3049e-18	Down
DM8C01G26350.1	14817.9	-11.6161	1.27148	-9.13586	6.48917e-20	3.60835e-18	Down
DM8C02G07610.1	927.788	-5.87739	0.64583	-9.10051	8.99069e-20	4.93294e-18	Down
DM8C01G37770.1	286.719	-8.82626	0.970183	-9.09752	9.24175e-20	5.05152e-18	Down
DM8C12G19900.1	272.873	-11.4976	1.26747	-9.07129	1.17613e-19	6.40447e-18	Down
DM8C09G00110.1	1138.27	-4.10315	0.452466	-9.06843	1.20742e-19	6.53794e-18	Down
DM8C10G13840.1	275.296	-11.5104	1.26943	-9.06733	1.21973e-19	6.57994e-18	Down
DM8C07G02580.2	1487.6	-3.74403	0.413321	-9.05841	1.3237e-19	7.12753e-18	Down
DM8C10G10700.1	1373.63	-3.41612	0.377151	-9.0577	1.33228e-19	7.16036e-18	Down
DM8C12G28580.1	281.321	-7.91445	0.874985	-9.04524	1.49339e-19	7.99657e-18	Down
DM8C08G24990.1	277.772	-11.5213	1.27393	-9.04386	1.51229e-19	8.0828e-18	Down
DM8C02G22780.1	212.358	-11.134	1.23211	-9.03654	1.61707e-19	8.61098e-18	Down
DM8C07G17390.1	221.261	-11.1929	1.2411	-9.01855	1.90594e-19	1.0075e-17	Down
DM8C04G10320.1	201.081	-5.11743	0.569476	-8.98622	2.55887e-19	1.33315e-17	Down
DM8C11G04640.1	201.693	-11.0612	1.23157	-8.9814	2.67339e-19	1.38781e-17	Down
DM8C12G23230.1	422.635	-4.85362	0.54068	-8.97689	2.78516e-19	1.44066e-17	Down
DM8C02G12550.1	841.379	-1.78838	0.19958	-8.96072	3.22561e-19	1.65369e-17	Down
DM8C01G04570.1	307.766	-11.6709	1.30761	-8.9254	4.44107e-19	2.24892e-17	Down
DM8C08G15580.1	908.538	-3.34608	0.37702	-8.87509	6.98771e-19	3.47762e-17	Down
DM8C10G04620.1	363.683	-3.0141	0.340171	-8.86056	7.96137e-19	3.92838e-17	Down
DM8C02G28360.1	497.46	-3.54325	0.400028	-8.85752	8.1816e-19	4.03017e-17	Down
DM8C02G30540.1	142.862	-5.36099	0.605376	-8.85563	8.321e-19	4.09187e-17	Down
DM8C02G09630.1	298.342	-11.626	1.31339	-8.85192	8.60281e-19	4.22326e-17	Down
DM8C12G00710.1	897.425	-2.06291	0.233461	-8.83621	9.9023e-19	4.82028e-17	Down
DM8C04G25660.1	203.843	-11.0769	1.25379	-8.83476	1.00317e-18	4.87505e-17	Down
DM8C04G14240.1	115.484	-3.9201	0.446463	-8.78034	1.62986e-18	7.82849e-17	Down
DM8C07G19200.1	174.634	-3.31975	0.378997	-8.7593	1.96475e-18	9.3747e-17	Down
DM8C09G00630.2	1418.24	-2.13068	0.243614	-8.74612	2.20814e-18	1.0467e-16	Down
DM8C06G12910.1	237.435	-11.2969	1.29168	-8.74591	2.21222e-18	1.04691e-16	Down
DM8C12G24250.1	189.924	-10.972	1.25535	-8.74025	2.32596e-18	1.09536e-16	Down
DM8C03G13220.1	6954.25	-1.70006	0.194538	-8.73894	2.35313e-18	1.10635e-16	Down
DM8C01G26100.1	349.445	-3.98801	0.457006	-8.72637	2.62968e-18	1.23437e-16	Down
DM8C08G13310.1	177.414	-8.42369	0.967172	-8.70961	3.04911e-18	1.42431e-16	Down
DM8C09G20600.1	227.782	-11.237	1.29328	-8.68876	3.66414e-18	1.69518e-16	Down
DM8C08G03910.1	157.519	-10.7042	1.23268	-8.68362	3.83365e-18	1.77077e-16	Down
DM8C12G21890.1	157.245	-10.7014	1.23274	-8.68099	3.9233e-18	1.80929e-16	Down
DM8C12G23180.1	502.259	-4.19881	0.483823	-8.67841	4.01356e-18	1.84796e-16	Down
DM8C08G25310.1	7607.74	-2.57318	0.296525	-8.67779	4.0352e-18	1.85497e-16	Down
DM8C12G05030.1	407.781	-2.7007	0.311585	-8.66761	4.41278e-18	2.01892e-16	Down
DM8C10G19750.1	2293.53	-3.49654	0.403627	-8.6628	4.60335e-18	2.09946e-16	Down
DM8C01G48980.1	1101.62	-3.00073	0.346487	-8.66046	4.69866e-18	2.13956e-16	Down
DM8C03G21570.1	584.197	-2.38842	0.276297	-8.64437	5.41021e-18	2.4405e-16	Down
DM8C12G21900.1	157.132	-10.7011	1.23832	-8.64163	5.54168e-18	2.49591e-16	Down
DM8C01G45580.1	10221.2	-4.23366	0.491783	-8.6088	7.38299e-18	3.3149e-16	Down
DM8C06G08980.1	82.2318	-5.53774	0.643712	-8.60282	7.77798e-18	3.48683e-16	Down
DM8C01G42620.1	1124.18	-2.1322	0.248596	-8.57696	9.74131e-18	4.32009e-16	Down
DM8C06G32770.1	406.712	-2.35438	0.274527	-8.57612	9.81292e-18	4.34442e-16	Down
DM8C01G45830.1	260.487	-11.4304	1.33606	-8.55535	1.17514e-17	5.16402e-16	Down
DM8C11G03000.1	277.789	-3.91549	0.458521	-8.53939	1.34937e-17	5.92066e-16	Down
DM8C10G28430.1	666.287	-2.07267	0.244118	-8.49042	2.05888e-17	8.91206e-16	Down
DM8C01G16820.1	4768.51	-1.57497	0.185507	-8.49011	2.06433e-17	8.92229e-16	Down
DM8C05G16140.1	181.339	-10.9051	1.28518	-8.48527	2.15211e-17	9.27398e-16	Down
DM8C02G25830.1	104.715	-5.68706	0.670255	-8.48493	2.15856e-17	9.28789e-16	Down
DM8C10G20300.1	1391.75	-3.42872	0.404233	-8.48205	2.21269e-17	9.50666e-16	Down
DM8C07G26150.1	142.382	-5.37546	0.634512	-8.47179	2.41641e-17	1.03206e-15	Down
DM8C02G15410.1	288.609	-3.2872	0.388085	-8.4703	2.44756e-17	1.04382e-15	Down
DM8C12G29610.1	1495.67	-2.61186	0.308614	-8.46319	2.60153e-17	1.10785e-15	Down
DM8C03G12440.1	200.264	-4.25559	0.503057	-8.45945	2.68647e-17	1.14234e-15	Down
DM8C01G06240.1	1587.58	-2.0348	0.240633	-8.45603	2.76637e-17	1.17459e-15	Down
DM8C09G02480.1	1487.18	-1.82519	0.216424	-8.43337	3.35851e-17	1.41976e-15	Down
DM8C04G25180.1	251.317	-11.3788	1.34943	-8.43227	3.39038e-17	1.42905e-15	Down
DM8C05G09650.1	262.656	-3.9688	0.470686	-8.43196	3.39924e-17	1.4307e-15	Down
DM8C06G16500.1	149.838	-10.6332	1.26147	-8.42923	3.47936e-17	1.46017e-15	Down
DM8C03G35190.1	590.834	-4.19133	0.497588	-8.42328	3.66091e-17	1.53414e-15	Down
DM8C07G10830.1	141.735	-10.553	1.25422	-8.41399	3.96307e-17	1.65595e-15	Down
DM8C02G06800.1	234.199	-11.2771	1.34084	-8.41047	4.08385e-17	1.70396e-15	Down
DM8C02G24600.1	1351.51	-2.63938	0.314952	-8.38025	5.28136e-17	2.17536e-15	Down
DM8C01G26530.1	4926.11	-3.30524	0.394506	-8.37818	5.37533e-17	2.21092e-15	Down
DM8C06G13240.1	135.358	-10.4861	1.25431	-8.36005	6.26934e-17	2.56768e-15	Down
DM8C11G20230.1	820.425	-2.78368	0.333335	-8.35099	6.76924e-17	2.76459e-15	Down
DM8C04G23390.1	349.628	-3.68443	0.441462	-8.34597	7.06305e-17	2.88051e-15	Down
DM8C09G03250.1	6235.39	-1.54899	0.185831	-8.33546	7.71943e-17	3.13739e-15	Down
DM8C08G10470.1	2966.61	-1.56808	0.188124	-8.33537	7.72549e-17	3.13739e-15	Down
DM8C12G20760.1	4013.56	-4.28226	0.513913	-8.33266	7.90491e-17	3.19679e-15	Down
DM8C07G00970.1	14189.6	-2.15016	0.25812	-8.33006	8.07982e-17	3.25841e-15	Down
DM8C06G27050.1	2263.45	-14.5487	1.74717	-8.32701	8.29131e-17	3.33904e-15	Down
DM8C02G20330.1	1362.26	-2.2885	0.274885	-8.32531	8.41076e-17	3.37774e-15	Down
DM8C11G04990.1	126.006	-10.3805	1.24699	-8.32444	8.47303e-17	3.39803e-15	Down
DM8C04G22720.1	155.822	-7.80085	0.937766	-8.31855	8.90478e-17	3.56623e-15	Down
DM8C09G26490.1	181.595	-7.22983	0.869807	-8.31199	9.41111e-17	3.74308e-15	Down
DM8C11G02290.1	124.916	-10.3678	1.25158	-8.28378	1.19331e-16	4.71373e-15	Down
DM8C04G08350.1	97.6797	-3.45608	0.41803	-8.26753	1.36767e-16	5.33685e-15	Down
DM8C02G06290.1	1836.95	-2.45293	0.296879	-8.26237	1.42807e-16	5.56504e-15	Down
DM8C09G27580.1	167.036	-10.7898	1.30614	-8.26086	1.44627e-16	5.62837e-15	Down
DM8C08G23340.1	347.111	-2.83894	0.344174	-8.24856	1.6032e-16	6.20568e-15	Down
DM8C08G01940.1	141.644	-10.5489	1.28133	-8.23278	1.82919e-16	7.06156e-15	Down
DM8C01G02220.1	534.422	-3.76325	0.457278	-8.22969	1.87704e-16	7.23663e-15	Down
DM8C01G31220.1	730.362	-2.51896	0.30631	-8.22356	1.97557e-16	7.58612e-15	Down
DM8C10G13690.1	96.0455	-5.39106	0.656944	-8.20627	2.28175e-16	8.68116e-15	Down
DM8C09G31870.1	183.48	-3.45649	0.421234	-8.20563	2.29386e-16	8.71575e-15	Down
DM8C11G04330.1	123.418	-10.3498	1.26309	-8.19408	2.52525e-16	9.55729e-15	Down
DM8C09G27700.1	6521.65	-1.58711	0.193792	-8.18975	2.61767e-16	9.89412e-15	Down
DM8C09G00490.3	118.344	-10.2898	1.25681	-8.18723	2.6731e-16	1.00904e-14	Down
DM8C01G19360.1	189.28	-3.62637	0.443164	-8.18291	2.77075e-16	1.04454e-14	Down
DM8sca94G00040.1	160.471	-8.88511	1.08846	-8.16303	3.26717e-16	1.22848e-14	Down
DM8C12G26090.1	163.103	-7.4661	0.914648	-8.16281	3.27325e-16	1.22917e-14	Down
DM8C03G28050.1	1299.49	-1.57144	0.192551	-8.16116	3.31822e-16	1.24444e-14	Down
DM8C10G04400.1	454.597	-5.66991	0.695577	-8.15137	3.59825e-16	1.34771e-14	Down
DM8C05G21820.1	115.187	-5.61313	0.689613	-8.13954	3.96776e-16	1.48227e-14	Down
DM8C04G32570.1	171.541	-10.8283	1.33083	-8.13652	4.06816e-16	1.51782e-14	Down
DM8C07G04120.1	182.015	-10.9137	1.34263	-8.12859	4.34313e-16	1.61624e-14	Down
DM8C08G18220.1	298.652	-3.77657	0.464743	-8.12613	4.43198e-16	1.64718e-14	Down
DM8C09G31330.1	2457.64	-2.00279	0.246611	-8.12127	4.61342e-16	1.71022e-14	Down
DM8C08G04170.1	139.078	-10.5219	1.29663	-8.11479	4.86623e-16	1.80163e-14	Down
DM8C08G10890.1	106.567	-10.1407	1.24985	-8.11355	4.91615e-16	1.81546e-14	Down
DM8C10G19440.1	240.819	-2.64133	0.325991	-8.10247	5.38533e-16	1.98113e-14	Down
DM8C01G48950.1	132.174	-10.4484	1.2907	-8.09515	5.71929e-16	2.09865e-14	Down
DM8C07G03640.1	1300.25	-2.90017	0.359202	-8.07393	6.8073e-16	2.48527e-14	Down
DM8C04G04270.1	138.659	-10.5199	1.30355	-8.07021	7.01784e-16	2.55568e-14	Down
DM8C05G17170.1	107.327	-10.1519	1.26281	-8.03917	9.04473e-16	3.27319e-14	Down
DM8C06G24730.1	258.612	-2.16541	0.269369	-8.03883	9.07023e-16	3.27832e-14	Down
DM8C11G10240.1	348.538	-2.99572	0.37281	-8.03552	9.31846e-16	3.35964e-14	Down
DM8C03G24570.1	188.126	-8.23491	1.0257	-8.02854	9.86416e-16	3.52126e-14	Down
DM8C01G02560.2	911.665	-1.81251	0.226057	-8.0179	1.07568e-15	3.82301e-14	Down
DM8C01G21380.1	386.663	-2.57868	0.321619	-8.01784	1.07623e-15	3.82301e-14	Down
DM8C01G35290.1	102.292	-10.0797	1.25819	-8.01129	1.13511e-15	4.01734e-14	Down
DM8C12G18810.1	2066.29	-2.79138	0.348535	-8.00887	1.15763e-15	4.09202e-14	Down
DM8C09G18270.2	98.6241	-10.0282	1.25573	-7.98591	1.39494e-15	4.88906e-14	Down
DM8C02G01740.1	96.565	-9.99751	1.25201	-7.98514	1.40365e-15	4.91363e-14	Down
DM8C01G15720.1	101.295	-10.0652	1.26062	-7.98436	1.41256e-15	4.9382e-14	Down
DM8C06G03190.1	141.627	-10.552	1.3216	-7.98422	1.41409e-15	4.9382e-14	Down
DM8C04G32460.1	1143.66	-2.26184	0.283958	-7.96541	1.64678e-15	5.69577e-14	Down
DM8C02G14780.1	341.206	-3.37166	0.423635	-7.95888	1.73599e-15	5.97574e-14	Down
DM8C01G37010.1	229.25	-5.50875	0.692404	-7.95597	1.77734e-15	6.10354e-14	Down
DM8C08G10870.1	106.367	-10.135	1.27614	-7.94191	1.99085e-15	6.82055e-14	Down
DM8C09G01330.1	3553.59	-2.25133	0.283695	-7.93574	2.09249e-15	7.16028e-14	Down
DM8C11G16800.2	640.558	-2.23208	0.282133	-7.91144	2.54424e-15	8.61436e-14	Down
DM8C09G04640.1	140.629	-10.5419	1.33285	-7.90929	2.58864e-15	8.75445e-14	Down
DM8C05G21800.1	788.821	-3.17718	0.402244	-7.89864	2.81974e-15	9.49159e-14	Down
DM8C11G21340.1	181.877	-4.02794	0.510203	-7.89479	2.90809e-15	9.77761e-14	Down
DM8C08G01450.1	111.959	-10.2133	1.29425	-7.89126	2.99142e-15	1.00461e-13	Down
DM8C02G03560.1	95.6209	-9.98216	1.26512	-7.89032	3.01423e-15	1.0111e-13	Down
DM8C01G03800.1	688.591	-1.63212	0.207093	-7.88108	3.24551e-15	1.08531e-13	Down
DM8C08G20480.1	202.195	-2.30269	0.292182	-7.88104	3.24674e-15	1.08531e-13	Down
DM8C08G19050.1	930.429	-1.73581	0.220339	-7.87792	3.32865e-15	1.11141e-13	Down
DM8C02G12600.1	675.407	-1.55894	0.198185	-7.86609	3.65903e-15	1.21558e-13	Down
DM8C02G26970.1	1282.05	-2.49359	0.317008	-7.866	3.66166e-15	1.21558e-13	Down
DM8C08G05600.1	2383.36	-3.20101	0.407309	-7.85893	3.87433e-15	1.28323e-13	Down
DM8C01G30640.1	243.656	-4.67143	0.59471	-7.85496	3.99905e-15	1.32111e-13	Down
DM8C04G20870.1	2039.9	-2.68485	0.342511	-7.8387	4.55224e-15	1.49577e-13	Down
DM8C06G13010.1	408.359	-3.28067	0.418729	-7.83483	4.6948e-15	1.53912e-13	Down
DM8C01G00330.1	1270.86	-3.97764	0.50779	-7.83324	4.75438e-15	1.55689e-13	Down
DM8C01G22060.1	197.199	-4.94086	0.631536	-7.82356	5.13501e-15	1.67583e-13	Down
DM8C03G30620.1	350.847	-2.17254	0.277898	-7.81775	5.37771e-15	1.75109e-13	Down
DM8C06G16800.1	872.642	-1.80895	0.231816	-7.80339	6.02675e-15	1.94708e-13	Down
DM8C06G16430.1	119.045	-7.5562	0.969716	-7.79217	6.58677e-15	2.11618e-13	Down
DM8C03G11750.1	247.765	-3.23091	0.416198	-7.76291	8.30022e-15	2.64609e-13	Down
DM8C09G19510.1	88.0066	-9.86199	1.27074	-7.76083	8.43742e-15	2.68392e-13	Down
DM8C05G08210.4	4231.83	-1.67527	0.216125	-7.75139	9.08903e-15	2.88485e-13	Down
DM8C08G12600.1	332.413	-3.06522	0.396382	-7.73299	1.05046e-14	3.31955e-13	Down
DM8C08G28780.1	407.361	-6.11557	0.791032	-7.73113	1.06595e-14	3.36116e-13	Down
DM8C04G22850.1	470.945	-2.42854	0.314422	-7.72381	1.12904e-14	3.5485e-13	Down
DM8C08G06830.1	137.184	-10.5059	1.36091	-7.71981	1.16506e-14	3.64982e-13	Down
DM8C12G00750.1	81.498	-9.7538	1.26494	-7.71086	1.24972e-14	3.89812e-13	Down
DM8C12G27000.1	97.8422	-10.0181	1.30125	-7.69885	1.373e-14	4.25058e-13	Down
DM8C04G07240.1	122.117	-10.3384	1.34371	-7.69389	1.42723e-14	4.4043e-13	Down
DM8C01G23050.1	146.335	-3.36583	0.437988	-7.68476	1.53282e-14	4.72006e-13	Down
DM8C09G24640.1	579.172	-2.89912	0.37747	-7.68039	1.58608e-14	4.86335e-13	Down
DM8C01G43320.1	318.415	-3.04955	0.397298	-7.67573	1.64478e-14	5.02736e-13	Down
DM8C04G24100.1	140.727	-8.74531	1.14078	-7.66606	1.77366e-14	5.39846e-13	Down
DM8C09G20610.1	141.545	-7.27078	0.948565	-7.66502	1.78799e-14	5.43636e-13	Down
DM8C06G25610.2	452.868	-2.2848	0.298144	-7.66341	1.81053e-14	5.49912e-13	Down
DM8C01G01460.1	138.487	-7.6196	0.996166	-7.64893	2.02664e-14	6.11694e-13	Down
DM8C12G10090.1	1928.19	-2.10738	0.275521	-7.64872	2.02988e-14	6.12032e-13	Down
DM8C03G15260.1	78.2792	-9.69592	1.26792	-7.6471	2.05567e-14	6.18519e-13	Down
DM8C07G22470.1	3705.21	-2.264	0.296196	-7.64359	2.11255e-14	6.34972e-13	Down
DM8C05G27070.2	956.267	-5.36912	0.702593	-7.64187	2.1409e-14	6.42782e-13	Down
DM8C08G06080.1	280.18	-3.42711	0.449952	-7.61661	2.60433e-14	7.7874e-13	Down
DM8C04G01570.1	75.4849	-9.64188	1.26733	-7.60803	2.78307e-14	8.28757e-13	Down
DM8C04G32790.1	80.2659	-9.73298	1.28058	-7.60044	2.95116e-14	8.75209e-13	Down
DM8C04G30940.1	563.964	-2.49458	0.328987	-7.58262	3.38648e-14	9.9715e-13	Down
DM8C12G28760.2	2311.42	-1.3658	0.180208	-7.57902	3.48167e-14	1.0231e-12	Down
DM8C04G05870.1	405.374	-2.04013	0.269335	-7.5747	3.59964e-14	1.05669e-12	Down
DM8C06G10660.1	83.9954	-9.79885	1.29378	-7.57379	3.62493e-14	1.05981e-12	Down
DM8C11G02170.1	102.333	-7.59552	1.00405	-7.56486	3.88286e-14	1.13292e-12	Down
DM8C01G39290.1	73.2455	-9.59977	1.26979	-7.56014	4.02628e-14	1.17241e-12	Down
DM8C06G03510.1	112.084	-10.2103	1.35181	-7.55306	4.25158e-14	1.23443e-12	Down
DM8C10G05600.1	470.754	-2.03359	0.269275	-7.55212	4.2824e-14	1.24198e-12	Down
DM8C03G35350.1	269.134	-2.45094	0.325592	-7.52765	5.16628e-14	1.48492e-12	Down
DM8C03G19480.1	73.2986	-9.59931	1.27536	-7.52676	5.20137e-14	1.49352e-12	Down
DM8C03G22270.1	277.35	-2.18839	0.291123	-7.51705	5.60259e-14	1.5992e-12	Down
DM8C04G36340.1	2345.21	-1.38773	0.184768	-7.51068	5.88228e-14	1.67408e-12	Down
DM8C12G29560.1	115.743	-8.42894	1.123	-7.50572	6.10926e-14	1.73696e-12	Down
DM8C05G11670.1	1825.08	-2.04208	0.272076	-7.50558	6.11572e-14	1.73709e-12	Down
DM8C08G17400.1	77.525	-6.79217	0.905405	-7.50179	6.29504e-14	1.78452e-12	Down
DM8C05G06560.1	101.219	-4.27645	0.570597	-7.49469	6.64568e-14	1.88208e-12	Down
DM8C09G30520.1	87.2187	-9.85332	1.31527	-7.49146	6.81098e-14	1.927e-12	Down
DM8C03G21100.1	372.614	-2.29517	0.30645	-7.48952	6.91271e-14	1.95354e-12	Down
DM8C03G29330.1	508.757	-2.29967	0.307159	-7.48689	7.05266e-14	1.9876e-12	Down
DM8C04G01400.1	71.9736	-9.57562	1.28281	-7.46455	8.35852e-14	2.33063e-12	Down
DM8C08G24620.1	75.214	-9.6348	1.29115	-7.46216	8.51145e-14	2.36871e-12	Down
DM8C04G33140.1	317.788	-2.13653	0.286539	-7.45633	8.8963e-14	2.46868e-12	Down
DM8C07G03870.1	99.8803	-10.0487	1.34822	-7.4533	9.10354e-14	2.52135e-12	Down
DM8C03G34130.1	70.8595	-9.55133	1.28212	-7.44964	9.35988e-14	2.58492e-12	Down
DM8C06G34050.1	201.28	-6.10019	0.819445	-7.44429	9.74655e-14	2.68401e-12	Down
DM8C08G14180.1	508.979	-2.50054	0.335976	-7.44262	9.87094e-14	2.71568e-12	Down
DM8C01G04600.1	133.033	-7.98961	1.07411	-7.43839	1.0192e-13	2.79869e-12	Down
DM8C01G29990.1	69.0551	-9.51254	1.27927	-7.43591	1.03849e-13	2.84896e-12	Down
DM8C03G29190.1	80.921	-9.74044	1.31011	-7.43481	1.04719e-13	2.86196e-12	Down
DM8C08G06540.1	1021.3	-1.71903	0.2319	-7.41279	1.23665e-13	3.36702e-12	Down
DM8C08G24550.1	71.6036	-9.56402	1.29024	-7.41258	1.2387e-13	3.36943e-12	Down
DM8C10G03930.1	165.341	-3.59311	0.485286	-7.40412	1.3202e-13	3.58102e-12	Down
DM8C12G08880.1	1167.54	-2.23039	0.301402	-7.40007	1.36117e-13	3.68867e-12	Down
DM8C03G30510.1	694.429	-1.63595	0.221109	-7.39881	1.37407e-13	3.71667e-12	Down
DM8C02G16640.1	2030.34	-2.73821	0.370111	-7.39836	1.37878e-13	3.72591e-12	Down
DM8C01G02230.1	266.545	-4.66454	0.630609	-7.39687	1.39432e-13	3.76088e-12	Down
DM8C11G07630.1	1403.52	-2.9917	0.404714	-7.39214	1.44489e-13	3.88282e-12	Down
DM8C10G01880.1	61.7191	-3.87803	0.524819	-7.38926	1.47644e-13	3.96389e-12	Down
DM8C06G00600.1	33135.3	-1.88423	0.25501	-7.38886	1.48094e-13	3.97229e-12	Down
DM8C12G24160.1	77.7352	-9.682	1.31047	-7.38822	1.48809e-13	3.98778e-12	Down
DM8C05G11940.1	427.342	-2.89124	0.392508	-7.36606	1.75741e-13	4.67969e-12	Down
DM8C09G07050.2	1723.04	-1.57749	0.214178	-7.36531	1.76735e-13	4.69696e-12	Down
DM8C01G43310.1	80.0083	-9.72902	1.32229	-7.3577	1.87107e-13	4.95894e-12	Down
DM8C07G27290.1	181.687	-3.52111	0.479036	-7.3504	1.97621e-13	5.22323e-12	Down
DM8C06G22780.3	67.4819	-9.48036	1.2911	-7.34286	2.09075e-13	5.51589e-12	Down
DM8C12G07300.1	652.447	-3.78933	0.516519	-7.33628	2.19605e-13	5.77787e-12	Down
DM8C04G35160.1	3873.14	-2.12142	0.289457	-7.32896	2.31941e-13	6.0803e-12	Down
DM8C10G01890.1	89.9202	-3.30689	0.451389	-7.32602	2.3709e-13	6.20964e-12	Down
DM8C11G09510.1	1012.21	-1.56353	0.21354	-7.32198	2.44348e-13	6.3824e-12	Down
DM8C12G09320.1	11096.5	-1.58954	0.217253	-7.31654	2.54447e-13	6.63421e-12	Down
DM8C03G16740.1	2381.54	-1.41219	0.193231	-7.3083	2.7054e-13	7.04111e-12	Down
DM8C09G08130.1	63.6414	-9.39776	1.28618	-7.30674	2.73697e-13	7.11046e-12	Down
DM8C08G03840.1	62.5426	-9.37015	1.28352	-7.30033	2.87063e-13	7.451e-12	Down
DM8C05G07710.1	2151.47	-1.89802	0.260251	-7.29303	3.03065e-13	7.84524e-12	Down
DM8C08G03610.1	63.839	-9.39974	1.28915	-7.29145	3.06645e-13	7.93081e-12	Down
DM8C11G12520.1	3278.73	-3.2943	0.452021	-7.28794	3.14734e-13	8.13274e-12	Down
DM8C08G02320.1	398.607	-2.54563	0.349416	-7.28537	3.2079e-13	8.27443e-12	Down
DM8C11G05900.1	60.6293	-5.82855	0.800152	-7.28431	3.23332e-13	8.32516e-12	Down
DM8C09G19900.2	191.795	-3.77052	0.518499	-7.272	3.54213e-13	9.09599e-12	Down
DM8C08G18650.1	204.225	-2.95873	0.407241	-7.26532	3.72163e-13	9.53153e-12	Down
DM8C08G12810.1	155.64	-3.19117	0.439758	-7.25666	3.96751e-13	1.01523e-11	Down
DM8C07G00190.1	79.3272	-9.71667	1.33919	-7.25561	3.99852e-13	1.02135e-11	Down
DM8C09G01010.5	1424.68	-3.71281	0.511824	-7.25407	4.04427e-13	1.03213e-11	Down
DM8C01G00030.1	983.791	-2.68903	0.370773	-7.2525	4.09136e-13	1.04322e-11	Down
DM8C06G09150.1	654.638	-2.01857	0.278396	-7.25072	4.1456e-13	1.05612e-11	Down
DM8C09G30590.1	68.9443	-9.51388	1.31227	-7.24995	4.16917e-13	1.06119e-11	Down
DM8C03G03390.1	77.7391	-9.68748	1.33778	-7.24145	4.43915e-13	1.12892e-11	Down
DM8C10G10320.1	62.7487	-9.37747	1.29663	-7.23221	4.7521e-13	1.20321e-11	Down
DM8C03G20920.1	402.38	-2.54678	0.352212	-7.23081	4.80127e-13	1.2146e-11	Down
DM8C01G20060.1	148.875	-5.022	0.694878	-7.22717	4.93159e-13	1.24648e-11	Down
DM8C06G15400.1	11818.9	-2.51848	0.348796	-7.22051	5.17918e-13	1.30563e-11	Down
DM8C03G23550.2	1583.49	-1.42699	0.197641	-7.22008	5.19556e-13	1.30862e-11	Down
DM8C04G20260.1	3262.57	-1.54685	0.214259	-7.21953	5.21664e-13	1.31279e-11	Down
DM8C12G18880.1	1685.83	-2.29852	0.318419	-7.21855	5.2546e-13	1.32119e-11	Down
DM8C03G33680.1	156.322	-5.90073	0.817736	-7.21594	5.35635e-13	1.34444e-11	Down
DM8C07G15630.1	400.834	-2.53399	0.351241	-7.2144	5.4172e-13	1.35735e-11	Down
DM8C11G04770.1	590.652	-2.35322	0.326679	-7.20346	5.87024e-13	1.46074e-11	Down
DM8C10G19780.1	74.2063	-7.15661	0.995997	-7.18537	6.7023e-13	1.66064e-11	Down
DM8C07G23080.1	1451.67	-1.67539	0.233446	-7.17676	7.13811e-13	1.76258e-11	Down
DM8C08G27860.1	420.832	-3.81065	0.531341	-7.17176	7.40406e-13	1.82514e-11	Down
DM8C11G06650.2	366.069	-2.76699	0.385972	-7.16888	7.5615e-13	1.86236e-11	Down
DM8C11G03020.1	246.114	-2.34715	0.327881	-7.15855	8.15351e-13	2.00305e-11	Down
DM8C02G32630.1	64.6203	-4.02782	0.563173	-7.15201	8.55143e-13	2.09369e-11	Down
DM8C02G25660.1	3970.26	-1.77884	0.249048	-7.14254	9.16213e-13	2.23753e-11	Down
DM8C09G17990.1	606.589	-2.52207	0.353959	-7.12532	1.03837e-12	2.52731e-11	Down
DM8C08G15430.1	1448.16	-2.20863	0.310076	-7.12285	1.05717e-12	2.56874e-11	Down
DM8C07G04950.1	125.499	-3.05233	0.428646	-7.12086	1.07252e-12	2.60385e-11	Down
DM8C01G19620.1	91.5743	-3.62282	0.508813	-7.12014	1.07821e-12	2.61548e-11	Down
DM8C11G15620.1	67.0293	-6.40586	0.899946	-7.11805	1.09465e-12	2.6487e-11	Down
DM8C01G27200.1	58.347	-9.2684	1.30684	-7.09222	1.31979e-12	3.16695e-11	Down
DM8C04G00320.1	477.124	-1.87726	0.264749	-7.0907	1.33438e-12	3.19563e-11	Down
DM8C06G15280.1	57.5381	-9.25264	1.30497	-7.0903	1.33818e-12	3.20045e-11	Down
DM8C03G00930.1	64.6678	-9.42216	1.32986	-7.08507	1.38973e-12	3.321e-11	Down
DM8C01G42940.1	1227.17	-1.77979	0.251266	-7.08329	1.40774e-12	3.35848e-11	Down
DM8C08G18910.1	56.259	-9.22044	1.30373	-7.07234	1.52346e-12	3.61072e-11	Down
DM8C01G40380.1	70.387	-9.54435	1.3497	-7.07145	1.53328e-12	3.63101e-11	Down
DM8C07G18900.1	1057.48	-2.47406	0.35029	-7.06287	1.63099e-12	3.8498e-11	Down
DM8C09G05020.1	331.533	-3.90022	0.552245	-7.06248	1.63562e-12	3.85757e-11	Down
DM8C05G08580.1	1337.08	-1.95811	0.277266	-7.06222	1.63861e-12	3.86148e-11	Down
DM8C03G25850.1	8588.89	-1.95081	0.276745	-7.04914	1.80024e-12	4.22515e-11	Down
DM8C02G06600.1	58.9445	-9.28527	1.31769	-7.04663	1.83308e-12	4.29525e-11	Down
DM8C05G22420.1	112.834	-3.74552	0.531838	-7.0426	1.8869e-12	4.41421e-11	Down
DM8C03G05550.1	3939.89	-2.60242	0.369567	-7.04182	1.89741e-12	4.43521e-11	Down
DM8C03G30640.1	66.0242	-9.45206	1.3433	-7.03643	1.97231e-12	4.59914e-11	Down
DM8C11G02440.1	88.5786	-8.04434	1.14334	-7.03581	1.9811e-12	4.6122e-11	Down
DM8C05G03040.1	516.923	-3.34797	0.476547	-7.02547	2.13343e-12	4.94693e-11	Down
DM8C05G27650.1	419.238	-2.95223	0.420349	-7.02327	2.16734e-12	5.0175e-11	Down
DM8C07G19170.1	89.0331	-3.24077	0.461513	-7.02205	2.18631e-12	5.05334e-11	Down
DM8C03G32680.1	13893.1	-1.67853	0.23922	-7.01667	2.2722e-12	5.23928e-11	Down
DM8C02G14750.1	62.4345	-9.37103	1.33687	-7.00968	2.38863e-12	5.4946e-11	Down
DM8C05G25500.1	55.3862	-9.19823	1.31226	-7.00947	2.39219e-12	5.49843e-11	Down
DM8C12G23050.1	177.415	-3.04445	0.434548	-7.00602	2.45201e-12	5.61807e-11	Down
DM8C11G22360.2	1020.39	-2.09794	0.300307	-6.98596	2.82908e-12	6.43611e-11	Down
DM8C12G00730.1	831.294	-2.14399	0.307073	-6.98201	2.90986e-12	6.60948e-11	Down
DM8C04G23180.1	1390.19	-1.39705	0.200212	-6.97785	2.99737e-12	6.79757e-11	Down
DM8C11G01090.1	1895.33	-2.01938	0.28947	-6.97612	3.03434e-12	6.87601e-11	Down
DM8C03G15080.1	59.0017	-9.28879	1.33254	-6.97072	3.15329e-12	7.12324e-11	Down
DM8C10G05000.1	220.7	-3.83192	0.55081	-6.95689	3.47861e-12	7.83364e-11	Down
DM8C02G24640.1	3634.23	-2.03157	0.292279	-6.95081	3.63182e-12	8.16595e-11	Down
DM8C09G01340.1	690.308	-2.03729	0.293136	-6.94998	3.65343e-12	8.20201e-11	Down
DM8C04G22840.1	84.5904	-8.01277	1.15307	-6.9491	3.67626e-12	8.24663e-11	Down
DM8C11G26090.1	247.323	-3.98333	0.573429	-6.94651	3.74442e-12	8.38652e-11	Down
DM8C02G16630.1	182.842	-2.55392	0.367728	-6.94514	3.78096e-12	8.45526e-11	Down
DM8C03G37640.1	78.367	-5.12408	0.738325	-6.94014	3.91702e-12	8.7325e-11	Down
DM8C11G24980.1	55.1416	-9.19209	1.32692	-6.92738	4.28715e-12	9.50637e-11	Down
DM8C11G00850.1	48.4707	-9.0035	1.30255	-6.91222	4.77113e-12	1.0515e-10	Down
DM8C04G00660.1	1114.4	-1.75702	0.254225	-6.9113	4.80246e-12	1.0576e-10	Down
DM8C03G12030.1	363.142	-2.53703	0.367547	-6.90259	5.10612e-12	1.12276e-10	Down
DM8C04G05470.1	60.5842	-9.32802	1.35199	-6.89947	5.21981e-12	1.14689e-10	Down
DM8C09G27080.1	1860.03	-1.61037	0.23341	-6.89933	5.22494e-12	1.14715e-10	Down
DM8C11G12190.1	68.5806	-9.50065	1.37782	-6.89541	5.3711e-12	1.17656e-10	Down
DM8C07G14660.1	261.488	-2.96769	0.430961	-6.88622	5.72948e-12	1.24938e-10	Down
DM8C02G15350.1	82.2735	-3.42354	0.498084	-6.87343	6.26773e-12	1.36264e-10	Down
DM8C12G21690.1	401.191	-2.37315	0.345707	-6.86461	6.66718e-12	1.44298e-10	Down
DM8C01G39830.1	208.622	-2.05483	0.299541	-6.85991	6.89023e-12	1.48569e-10	Down
DM8C04G11730.1	47.9045	-8.98787	1.31113	-6.85508	7.12706e-12	1.52878e-10	Down
DM8C06G06420.1	50.7725	-9.06764	1.32515	-6.84273	7.76977e-12	1.65925e-10	Down
DM8C03G22550.1	700.905	-2.17188	0.317421	-6.84226	7.79515e-12	1.66344e-10	Down
DM8C10G19830.1	67.6608	-5.33402	0.779875	-6.83958	7.94234e-12	1.6936e-10	Down
DM8C02G05260.1	51.2108	-9.08168	1.32843	-6.83639	8.12125e-12	1.73048e-10	Down
DM8C03G21520.1	894.231	-1.64072	0.240426	-6.82423	8.83983e-12	1.87806e-10	Down
DM8C02G06890.1	46.2216	-8.9358	1.30975	-6.82249	8.94731e-12	1.8995e-10	Down
DM8C01G12080.1	49.9467	-9.04577	1.32622	-6.82074	9.0571e-12	1.91999e-10	Down
DM8C07G07440.1	1444.76	-1.55568	0.228502	-6.80817	9.88455e-12	2.08774e-10	Down
DM8C11G02590.1	123.968	-3.51016	0.515876	-6.80428	1.01558e-11	2.14347e-10	Down
DM8C02G33650.1	1124.52	-1.59338	0.23428	-6.80119	1.03759e-11	2.18672e-10	Down
DM8C03G27340.1	172.548	-2.66514	0.392152	-6.79618	1.07427e-11	2.26239e-10	Down
DM8C01G46800.1	2081.86	-1.46879	0.216306	-6.79034	1.11866e-11	2.35073e-10	Down
DM8C02G30210.1	100.435	-2.80061	0.412539	-6.78872	1.13133e-11	2.37564e-10	Down
DM8C02G19130.1	1975.76	-1.72877	0.254761	-6.78583	1.15419e-11	2.42012e-10	Down
DM8C05G08710.1	324.44	-3.45104	0.508802	-6.78266	1.1798e-11	2.47023e-10	Down
DM8C09G19730.1	46.4833	-8.94359	1.31939	-6.77859	1.21352e-11	2.53716e-10	Down
DM8C12G23260.1	200.137	-3.8773	0.572016	-6.77832	1.21584e-11	2.53834e-10	Down
DM8C03G08030.1	165.844	-3.24028	0.478208	-6.77589	1.23643e-11	2.5776e-10	Down
DM8C03G35980.1	2275.2	-1.36559	0.201559	-6.77513	1.24298e-11	2.58939e-10	Down
DM8C01G28870.1	350.08	-3.20547	0.473616	-6.76808	1.30501e-11	2.71275e-10	Down
DM8C12G28990.1	61.0388	-5.13743	0.761109	-6.74992	1.47926e-11	3.06395e-10	Down
DM8C04G06520.1	77.3653	-4.4362	0.657299	-6.74913	1.48732e-11	3.07625e-10	Down
DM8C04G10330.1	476.417	-1.68519	0.249734	-6.74795	1.49952e-11	3.09484e-10	Down
DM8C09G25430.2	48.7143	-9.01228	1.33688	-6.74129	1.56992e-11	3.2355e-10	Down
DM8C09G20370.1	49.987	-9.04549	1.34383	-6.73113	1.68351e-11	3.46221e-10	Down
DM8C04G10590.1	4185.13	-1.42102	0.211207	-6.7281	1.71897e-11	3.53012e-10	Down
DM8C06G19930.1	2689.78	-1.46457	0.217712	-6.72712	1.73049e-11	3.55124e-10	Down
DM8C04G10380.1	320.995	-1.9797	0.294455	-6.72326	1.77701e-11	3.64155e-10	Down
DM8C04G10350.1	60.0808	-6.56084	0.976554	-6.71836	1.8378e-11	3.76079e-10	Down
DM8C12G29630.1	1937.35	-3.63435	0.541017	-6.71761	1.84725e-11	3.77745e-10	Down
DM8C08G25670.1	2264.82	-1.79547	0.267351	-6.71579	1.87047e-11	3.81953e-10	Down
DM8C03G04550.1	55.5076	-4.94941	0.737408	-6.7119	1.92107e-11	3.91733e-10	Down
DM8C01G21110.1	588.029	-2.24654	0.335261	-6.70088	2.07171e-11	4.20966e-10	Down
DM8C09G04690.1	684.86	-2.68752	0.401257	-6.69774	2.11674e-11	4.29813e-10	Down
DM8C04G35200.1	274.462	-2.38361	0.356006	-6.69543	2.15035e-11	4.3572e-10	Down
DM8C06G27650.1	1072.63	-2.6083	0.389718	-6.6928	2.18943e-11	4.43019e-10	Down
DM8C08G03620.1	42.9656	-8.83022	1.31964	-6.69137	2.21091e-11	4.46739e-10	Down
DM8C05G11930.1	44.5618	-8.87995	1.32984	-6.67744	2.43158e-11	4.8996e-10	Down
DM8C12G23210.1	948.935	-3.22923	0.483924	-6.67301	2.50609e-11	5.0462e-10	Down
DM8C04G08430.1	161.27	-3.94596	0.591498	-6.67113	2.53846e-11	5.10784e-10	Down
DM8C08G19810.1	45.2411	-4.07919	0.6122	-6.66317	2.67988e-11	5.37369e-10	Down
DM8C03G14190.1	1063.33	-2.73644	0.411591	-6.64844	2.96216e-11	5.9192e-10	Down
DM8C12G08720.1	726.902	-1.44127	0.216931	-6.64389	3.05506e-11	6.09642e-10	Down
DM8C04G33420.1	42.8655	-8.82837	1.33157	-6.63005	3.35571e-11	6.66875e-10	Down
DM8C04G08150.1	325.717	-1.7103	0.257985	-6.62945	3.3694e-11	6.69137e-10	Down
DM8C09G27570.1	51.3221	-9.08882	1.37216	-6.62373	3.50237e-11	6.93637e-10	Down
DM8C08G00430.1	79.9004	-2.65121	0.40082	-6.61446	3.72912e-11	7.36023e-10	Down
DM8C06G12270.1	898.759	-1.51406	0.228976	-6.61228	3.78453e-11	7.46452e-10	Down
DM8C12G27790.1	117.438	-3.93389	0.594992	-6.61167	3.80021e-11	7.48523e-10	Down
DM8C09G31840.1	812.207	-1.778	0.269412	-6.59957	4.12353e-11	8.089e-10	Down
DM8C02G22700.1	1386.72	-1.53072	0.232065	-6.59609	4.22153e-11	8.26442e-10	Down
DM8C04G22940.1	41.8341	-8.78859	1.33316	-6.59232	4.32994e-11	8.46519e-10	Down
DM8C03G11810.1	178.064	-3.90343	0.592702	-6.58582	4.52381e-11	8.83825e-10	Down
DM8C01G40230.1	683.346	-1.88542	0.286479	-6.58135	4.66196e-11	9.09585e-10	Down
DM8C12G25310.1	2049.56	-1.76353	0.268072	-6.57856	4.75016e-11	9.24923e-10	Down
DM8C02G13310.1	547.225	-2.82805	0.430094	-6.57541	4.85191e-11	9.43464e-10	Down
DM8C02G02680.1	49.7013	-9.04276	1.37731	-6.56554	5.18434e-11	1.00405e-09	Down
DM8C10G00610.1	1662.35	-1.79219	0.273247	-6.55889	5.42114e-11	1.04921e-09	Down
DM8C05G09420.1	474.282	-2.17883	0.332507	-6.55274	5.64925e-11	1.09044e-09	Down
DM8C05G07620.1	1141.69	-2.7041	0.413582	-6.53825	6.22431e-11	1.19268e-09	Down
DM8C06G16830.1	128.445	-2.76889	0.423627	-6.53615	6.31232e-11	1.20635e-09	Down
DM8C04G08520.1	39.4126	-8.70623	1.33233	-6.53458	6.37892e-11	1.21827e-09	Down
DM8C02G28650.1	38.6873	-8.67778	1.32885	-6.53032	6.56303e-11	1.25261e-09	Down
DM8C04G12050.1	667.797	-1.69593	0.259782	-6.52828	6.65296e-11	1.26893e-09	Down
DM8C05G02800.1	224.19	-2.30711	0.353579	-6.52503	6.79886e-11	1.29505e-09	Down
DM8C06G24370.1	38.6697	-8.67774	1.33056	-6.52185	6.94436e-11	1.3219e-09	Down
DM8C09G15120.1	884.359	-1.71976	0.263739	-6.5207	6.99813e-11	1.33126e-09	Down
DM8C02G08320.2	361.68	-1.98649	0.304788	-6.51759	7.14446e-11	1.3582e-09	Down
DM8C03G20440.1	3232.47	-1.65703	0.254441	-6.51245	7.39332e-11	1.40274e-09	Down
DM8C03G25500.1	307.95	-1.89816	0.291556	-6.51046	7.49226e-11	1.42015e-09	Down
DM8sca119G00020.1	56.4853	-9.22681	1.41724	-6.5104	7.49488e-11	1.42015e-09	Down
DM8C07G01510.1	48.4321	-8.99819	1.3834	-6.50443	7.79898e-11	1.47487e-09	Down
DM8C06G27950.1	2870.73	-1.83684	0.282756	-6.49619	8.23822e-11	1.55488e-09	Down
DM8C02G23140.1	72.6593	-4.18041	0.644239	-6.48892	8.64554e-11	1.62539e-09	Down
DM8C05G16130.1	38.0542	-8.65313	1.33412	-6.48603	8.81278e-11	1.65361e-09	Down
DM8C09G14280.1	736.848	-2.45159	0.378036	-6.48507	8.86889e-11	1.66306e-09	Down
DM8C03G04350.1	206.462	-2.95344	0.455495	-6.48403	8.93028e-11	1.67349e-09	Down
DM8C03G13390.1	41.9616	-8.79184	1.35687	-6.4795	9.20281e-11	1.72232e-09	Down
DM8C05G08040.1	673.334	-1.62379	0.250641	-6.47855	9.26078e-11	1.73205e-09	Down
DM8C09G05000.1	47.7887	-8.98625	1.38738	-6.47714	9.34789e-11	1.74609e-09	Down
DM8C04G33440.1	286.991	-2.30462	0.355846	-6.47646	9.39013e-11	1.75285e-09	Down
DM8C04G14030.1	1434.57	-2.35732	0.364047	-6.4753	9.46252e-11	1.76294e-09	Down
DM8C08G05460.1	495.153	-1.82575	0.282417	-6.46473	1.0148e-10	1.88458e-09	Down
DM8C12G29620.1	273.814	-2.70525	0.418973	-6.45684	1.06909e-10	1.98158e-09	Down
DM8C06G16510.1	39.3127	-8.70368	1.34809	-6.45632	1.07279e-10	1.98717e-09	Down
DM8C10G21340.1	23394.3	-1.26878	0.19653	-6.45592	1.07562e-10	1.99114e-09	Down
DM8C07G03350.1	38.5996	-8.67721	1.34446	-6.45407	1.08887e-10	2.01309e-09	Down
DM8C06G18670.1	38.9187	-8.68927	1.34693	-6.45118	1.10985e-10	2.05056e-09	Down
DM8C12G10460.1	39.9458	-8.72663	1.35317	-6.44905	1.12555e-10	2.07691e-09	Down
DM8C08G02180.1	82.3817	-5.31831	0.824778	-6.44817	1.13209e-10	2.08766e-09	Down
DM8C01G46540.2	902.574	-3.01536	0.46768	-6.44749	1.13717e-10	2.09569e-09	Down
DM8C04G31030.1	81.0581	-3.08012	0.477951	-6.44443	1.16033e-10	2.13701e-09	Down
DM8C03G10220.1	39.2237	-8.69644	1.34978	-6.44284	1.17262e-10	2.15688e-09	Down
DM8C05G06630.1	1365.45	-1.49591	0.232686	-6.42889	1.28543e-10	2.36139e-09	Down
DM8C10G25390.1	237.675	-2.21612	0.344852	-6.42629	1.30755e-10	2.39745e-09	Down
DM8C11G12480.1	2147.98	-1.64396	0.255828	-6.42602	1.30992e-10	2.39876e-09	Down
DM8C10G04380.1	1707.8	-1.46873	0.228659	-6.42322	1.33424e-10	2.44175e-09	Down
DM8C02G28560.1	79.6598	-5.64557	0.879044	-6.4224	1.34144e-10	2.45337e-09	Down
DM8C12G22940.1	1945.08	-1.4085	0.219784	-6.40858	1.46885e-10	2.67286e-09	Down
DM8C02G19660.1	126.716	-2.90058	0.4527	-6.40728	1.48135e-10	2.69391e-09	Down
DM8C12G16510.1	676.719	-1.51031	0.235775	-6.40574	1.49645e-10	2.71795e-09	Down
DM8C11G02210.1	73.0521	-9.59291	1.49826	-6.40271	1.52639e-10	2.76885e-09	Down
DM8C12G18610.1	90.7389	-3.14874	0.491829	-6.40211	1.53245e-10	2.77636e-09	Down
DM8C04G32130.1	1159.37	-1.33402	0.208599	-6.39514	1.60402e-10	2.89876e-09	Down
DM8sca43G00020.1	40.0181	-8.73004	1.36556	-6.393	1.62659e-10	2.93254e-09	Down
DM8C01G46540.1	1173.67	-3.71409	0.581332	-6.38893	1.67053e-10	3.00768e-09	Down
DM8C01G03350.1	38.1917	-8.65668	1.3553	-6.38726	1.68883e-10	3.03685e-09	Down
DM8C07G02140.1	55.8931	-4.27238	0.66901	-6.38612	1.70144e-10	3.05763e-09	Down
DM8C03G37570.1	1134.08	-2.68174	0.421342	-6.36477	1.95586e-10	3.49744e-09	Down
DM8C04G09090.1	120.604	-3.08874	0.485375	-6.36363	1.97046e-10	3.51921e-09	Down
DM8C06G22560.1	3375.31	-1.61308	0.253495	-6.36339	1.97355e-10	3.52037e-09	Down
DM8C07G07930.1	35.0398	-8.53468	1.34204	-6.35951	2.02404e-10	3.60155e-09	Down
DM8C12G26600.1	1733.88	-1.56477	0.246063	-6.35922	2.02776e-10	3.60594e-09	Down
DM8C06G22200.1	48.898	-6.26465	0.986328	-6.35149	2.13239e-10	3.7827e-09	Down
DM8C07G10710.1	1112.58	-3.10493	0.489319	-6.34541	2.21828e-10	3.92785e-09	Down
DM8C12G29700.1	36.3459	-8.58992	1.35392	-6.34446	2.2321e-10	3.94988e-09	Down
DM8C05G00880.1	663.469	-1.64514	0.259329	-6.34383	2.24121e-10	3.96116e-09	Down
DM8C09G30620.1	35.3365	-8.547	1.34818	-6.33967	2.30257e-10	4.06465e-09	Down
DM8C02G22980.1	6280.32	-2.52544	0.398687	-6.3344	2.38266e-10	4.20089e-09	Down
DM8C09G23100.1	359.528	-2.06523	0.326275	-6.32973	2.45596e-10	4.32486e-09	Down
DM8C02G01340.1	36.8094	-8.60903	1.3602	-6.32923	2.46385e-10	4.33611e-09	Down
DM8C06G34250.1	989.288	-1.3876	0.219467	-6.3226	2.57207e-10	4.52105e-09	Down
DM8C06G16600.1	36.4784	-8.59379	1.35955	-6.32107	2.59763e-10	4.56044e-09	Down
DM8C05G20390.1	41.8627	-8.79549	1.39243	-6.31664	2.67316e-10	4.68736e-09	Down
DM8C01G09930.1	38.0359	-8.65686	1.37189	-6.31015	2.7877e-10	4.8646e-09	Down
DM8C04G01440.1	54.3539	-6.12164	0.970732	-6.30621	2.85959e-10	4.97802e-09	Down
DM8C11G23850.1	537.871	-1.3667	0.216733	-6.30593	2.8647e-10	4.98393e-09	Down
DM8C01G03890.1	48.6864	-6.18585	0.981369	-6.30329	2.91391e-10	5.06039e-09	Down
DM8C03G38130.1	342.058	-3.68142	0.584179	-6.30187	2.94069e-10	5.10078e-09	Down
DM8C09G02660.1	175.554	-5.50992	0.874505	-6.30061	2.96479e-10	5.1395e-09	Down
DM8C06G17040.1	3007.44	-2.34046	0.371769	-6.29548	3.0646e-10	5.30298e-09	Down
DM8C07G23670.1	36.0589	-8.57958	1.36659	-6.27807	3.42791e-10	5.89286e-09	Down
DM8C10G19800.1	37.4751	-8.63517	1.37645	-6.27351	3.52989e-10	6.0502e-09	Down
DM8C03G24780.1	146.471	-3.71151	0.592217	-6.26714	3.67742e-10	6.29187e-09	Down
DM8C03G31510.2	1098.05	-1.84158	0.294035	-6.26314	3.77293e-10	6.44004e-09	Down
DM8C01G23690.1	1189.98	-2.20965	0.353281	-6.25466	3.98374e-10	6.78385e-09	Down
DM8C04G03580.1	1489.55	-1.42978	0.2288	-6.24906	4.12936e-10	7.01701e-09	Down
DM8C01G04790.1	1168.2	-2.03016	0.324869	-6.24917	4.12651e-10	7.01701e-09	Down
DM8C01G12500.1	60.5048	-4.15754	0.66578	-6.24462	4.24839e-10	7.21329e-09	Down
DM8C06G18150.1	3997.27	-2.71694	0.435335	-6.24105	4.34651e-10	7.37555e-09	Down
DM8C06G08230.1	335.553	-1.74735	0.280008	-6.24036	4.36555e-10	7.40351e-09	Down
DM8C02G18090.1	1013.98	-1.4733	0.236279	-6.2354	4.50628e-10	7.63323e-09	Down
DM8C01G23510.1	34.3911	-8.51013	1.36617	-6.2292	4.68821e-10	7.92282e-09	Down
DM8C08G16230.1	35.6948	-8.56522	1.37641	-6.22288	4.88102e-10	8.23423e-09	Down
DM8C10G04010.1	185.148	-1.93947	0.311683	-6.22255	4.8913e-10	8.24676e-09	Down
DM8C07G26200.1	909.847	-1.96062	0.31519	-6.22044	4.95769e-10	8.35383e-09	Down
DM8C09G14680.1	39.4488	-8.70192	1.40038	-6.21399	5.16547e-10	8.6938e-09	Down
DM8C07G28120.1	33.387	-8.46313	1.36244	-6.21174	5.24027e-10	8.80945e-09	Down
DM8C09G09640.1	3932.58	-2.96129	0.476793	-6.21085	5.26999e-10	8.84912e-09	Down
DM8C08G24100.1	39.8462	-8.72346	1.40473	-6.21004	5.29718e-10	8.88962e-09	Down
DM8C05G25000.1	2046.35	-2.59082	0.417291	-6.20867	5.34348e-10	8.9621e-09	Down
DM8C02G34560.1	580.096	-1.56113	0.251603	-6.20472	5.47937e-10	9.17937e-09	Down
DM8C01G29440.1	746.998	-2.12874	0.343261	-6.2015	5.59272e-10	9.35841e-09	Down
DM8C04G19010.1	47.2302	-8.9693	1.44648	-6.20079	5.61813e-10	9.3955e-09	Down
DM8C02G30350.1	148.83	-4.50743	0.727037	-6.19973	5.65619e-10	9.45123e-09	Down
DM8C06G16770.2	4847.43	-1.79527	0.289728	-6.19638	5.77751e-10	9.64531e-09	Down
DM8C01G20040.1	34.6777	-8.52334	1.37564	-6.1959	5.79519e-10	9.66923e-09	Down
DM8C12G06780.1	1399.61	-1.80049	0.29097	-6.18791	6.09687e-10	1.01492e-08	Down
DM8C08G01430.1	20397.5	-1.25595	0.202977	-6.18765	6.10687e-10	1.016e-08	Down
DM8C03G36350.1	34.9169	-8.53314	1.37927	-6.18672	6.14308e-10	1.02143e-08	Down
DM8C07G11560.1	36.1375	-8.57579	1.38632	-6.186	6.17109e-10	1.02491e-08	Down
DM8C07G13120.1	2412.76	-1.2119	0.196002	-6.1831	6.2853e-10	1.04208e-08	Down
DM8C02G29400.1	66.8553	-5.79066	0.937604	-6.17602	6.57383e-10	1.08494e-08	Down
DM8C10G29730.1	4555.45	-1.68519	0.272912	-6.17485	6.62263e-10	1.09238e-08	Down
DM8C01G18280.1	57.6674	-3.45002	0.559043	-6.17129	6.7736e-10	1.11664e-08	Down
DM8C09G23760.1	33.2168	-8.45993	1.37088	-6.17116	6.77926e-10	1.11694e-08	Down
DM8C12G28390.1	1117.74	-3.29069	0.533874	-6.16378	7.10269e-10	1.1669e-08	Down
DM8C02G15000.2	34.7973	-8.52851	1.38376	-6.16327	7.12561e-10	1.17e-08	Down
DM8C10G16760.1	231.331	-1.94942	0.316576	-6.15783	7.37505e-10	1.20821e-08	Down
DM8C10G03140.1	1509.5	-1.65853	0.269438	-6.15553	7.48287e-10	1.22518e-08	Down
DM8C04G00540.1	2501.93	-1.21815	0.1979	-6.15536	7.49066e-10	1.22576e-08	Down
DM8C10G19790.1	70.9528	-6.02745	0.979295	-6.15489	7.5129e-10	1.22801e-08	Down
DM8C12G25120.1	811.771	-3.2494	0.527959	-6.15465	7.52433e-10	1.22919e-08	Down
DM8C05G08750.1	745.228	-2.36157	0.383849	-6.15236	7.63395e-10	1.24569e-08	Down
DM8C03G34430.1	381.152	-2.20748	0.359056	-6.148	7.84657e-10	1.27822e-08	Down
DM8C01G17030.1	34.685	-8.52385	1.38787	-6.14166	8.16615e-10	1.32878e-08	Down
DM8C12G04770.1	41.7477	-8.7916	1.43183	-6.14013	8.24514e-10	1.34088e-08	Down
DM8C05G25030.1	1159.13	-1.58731	0.258792	-6.13352	8.59548e-10	1.39315e-08	Down
DM8C03G32650.1	338.873	-2.44174	0.398402	-6.12885	8.85169e-10	1.43147e-08	Down
DM8C04G01530.1	40.0684	-8.72787	1.4249	-6.12525	9.05401e-10	1.46173e-08	Down
DM8C01G45350.1	1000.54	-2.17128	0.354511	-6.12471	9.08508e-10	1.46593e-08	Down
DM8C07G22560.1	93.3043	-2.55302	0.416939	-6.12323	9.16946e-10	1.47872e-08	Down
DM8C03G22720.1	943.756	-1.27713	0.208588	-6.12275	9.1972e-10	1.48174e-08	Down
DM8C12G00920.1	71.1007	-3.15528	0.515345	-6.12264	9.20352e-10	1.48174e-08	Down
DM8C02G29420.1	30.9859	-8.35637	1.36544	-6.11992	9.36202e-10	1.50474e-08	Down
DM8C01G00380.1	102.684	-4.74739	0.776204	-6.11616	9.58573e-10	1.53813e-08	Down
DM8C04G34710.1	1037.37	-1.85017	0.302631	-6.11364	9.73861e-10	1.56137e-08	Down
DM8C01G09290.1	47.9515	-8.98361	1.47094	-6.1074	1.01265e-09	1.62041e-08	Down
DM8C08G19550.1	395.597	-3.30949	0.54214	-6.10449	1.03128e-09	1.6484e-08	Down
DM8C02G13180.1	46.3672	-8.94274	1.46493	-6.10457	1.03081e-09	1.6484e-08	Down
DM8C07G14540.1	17557.2	-2.38324	0.390445	-6.10391	1.03507e-09	1.65354e-08	Down
DM8C09G14670.1	252.503	-3.08366	0.505457	-6.10075	1.05573e-09	1.68469e-08	Down
DM8C03G13420.1	39.6959	-3.9672	0.650729	-6.09655	1.08381e-09	1.72854e-08	Down
DM8C04G01490.1	146.267	-2.57455	0.422349	-6.09579	1.089e-09	1.73586e-08	Down
DM8sca53G00130.1	34.6204	-8.52106	1.39936	-6.08924	1.13447e-09	1.80435e-08	Down
DM8C02G17840.1	329.144	-2.06144	0.338813	-6.08428	1.17018e-09	1.8591e-08	Down
DM8C02G27300.1	4720.53	-1.93994	0.31895	-6.08226	1.18503e-09	1.87858e-08	Down
DM8C09G16480.1	1697.11	-1.87348	0.308182	-6.07913	1.20834e-09	1.91133e-08	Down
DM8C09G13930.1	517.719	-1.63457	0.269173	-6.07254	1.25903e-09	1.985e-08	Down
DM8C04G34520.1	29.9038	-8.30544	1.36827	-6.07005	1.27872e-09	2.01384e-08	Down
DM8C03G27960.1	129.449	-2.49206	0.411096	-6.06199	1.34448e-09	2.11052e-08	Down
DM8C02G09230.1	6996.14	-1.03561	0.17098	-6.0569	1.3877e-09	2.17481e-08	Down
DM8C01G36020.1	29.5372	-8.28811	1.36869	-6.0555	1.3998e-09	2.1914e-08	Down
DM8sca43G00030.1	32.8885	-8.44229	1.39472	-6.05305	1.42127e-09	2.22261e-08	Down
DM8C11G15400.1	148.706	-2.59944	0.429544	-6.05162	1.43396e-09	2.24124e-08	Down
DM8C01G28980.1	9442.88	-1.0405	0.172202	-6.04232	1.51913e-09	2.37051e-08	Down
DM8C11G05930.1	57.1432	-3.0534	0.505333	-6.04235	1.51889e-09	2.37051e-08	Down
DM8C08G19190.1	2124.19	-1.3459	0.222931	-6.03733	1.5669e-09	2.4411e-08	Down
DM8C01G29580.1	1682.11	-1.25529	0.207985	-6.03547	1.58497e-09	2.46793e-08	Down
DM8C01G32810.1	344.071	-1.80191	0.298601	-6.0345	1.59456e-09	2.48153e-08	Down
DM8C07G05550.1	106.685	-2.08547	0.345646	-6.03355	1.604e-09	2.49487e-08	Down
DM8C05G23900.1	722.491	-2.24597	0.372292	-6.03283	1.61113e-09	2.50328e-08	Down
DM8C10G24740.1	596.104	-1.75835	0.291538	-6.03127	1.62671e-09	2.52612e-08	Down
DM8C02G20080.1	902.151	-2.07164	0.343585	-6.02949	1.64478e-09	2.55144e-08	Down
DM8C11G25790.1	702.871	-1.89685	0.314635	-6.02872	1.65262e-09	2.56222e-08	Down
DM8C07G04150.1	48.3894	-9.00397	1.49403	-6.02663	1.67412e-09	2.59416e-08	Down
DM8C08G24300.1	2936.78	-1.99193	0.330574	-6.02565	1.68429e-09	2.60713e-08	Down
DM8C01G47940.1	578.429	-3.78784	0.628914	-6.02283	1.71397e-09	2.65072e-08	Down
DM8C12G23040.1	778.093	-3.59784	0.5975	-6.02149	1.7282e-09	2.66938e-08	Down
DM8C05G11190.1	308.119	-3.29064	0.5465	-6.0213	1.73023e-09	2.6711e-08	Down
DM8C11G05980.1	29.8292	-8.30052	1.37876	-6.02028	1.74118e-09	2.68657e-08	Down
DM8C01G29460.1	106.414	-3.02057	0.501843	-6.01895	1.7555e-09	2.70722e-08	Down
DM8C12G00760.1	840.158	-1.64318	0.273062	-6.01762	1.77005e-09	2.72529e-08	Down
DM8C11G20070.1	814.233	-1.27191	0.21146	-6.01489	1.80004e-09	2.76999e-08	Down
DM8C05G09150.1	807.504	-2.0586	0.342304	-6.01397	1.81039e-09	2.78444e-08	Down
DM8C01G37620.1	40.8679	-8.75265	1.45698	-6.0074	1.88523e-09	2.89646e-08	Down
DM8C05G06840.1	293.154	-1.54761	0.257709	-6.00524	1.9105e-09	2.93154e-08	Down
DM8C07G02570.1	33.198	-8.45306	1.40776	-6.00463	1.91767e-09	2.9385e-08	Down
DM8C04G18690.1	33.9435	-8.48495	1.41346	-6.00298	1.93724e-09	2.96534e-08	Down
DM8C10G23610.1	879.859	-2.02931	0.338153	-6.00115	1.95919e-09	2.99577e-08	Down
DM8C02G27100.1	308.51	-2.24817	0.375082	-5.99381	2.04984e-09	3.12777e-08	Down
DM8C01G01940.1	378.948	-2.28731	0.38178	-5.99117	2.0834e-09	3.17362e-08	Down
DM8C07G11240.1	1089.82	-4.61386	0.770119	-5.9911	2.08428e-09	3.17362e-08	Down
DM8C08G09070.1	784.172	-1.87563	0.313085	-5.99081	2.08804e-09	3.17767e-08	Down
DM8C04G33410.1	279.519	-2.66219	0.444824	-5.98482	2.16624e-09	3.29495e-08	Down
DM8C01G34610.1	240.967	-2.00566	0.335148	-5.9844	2.17193e-09	3.30186e-08	Down
DM8C07G12460.1	2276.04	-2.01035	0.336039	-5.98247	2.19777e-09	3.33412e-08	Down
DM8C07G15810.1	4001.58	-1.61482	0.270023	-5.98032	2.22702e-09	3.37496e-08	Down
DM8C09G23460.1	1861.99	-1.26211	0.211195	-5.97604	2.28625e-09	3.4611e-08	Down
DM8C02G27940.1	2783.39	-1.18502	0.198343	-5.97461	2.30643e-09	3.48616e-08	Down
DM8C11G20300.1	2237.21	-2.18466	0.365928	-5.97018	2.36986e-09	3.58017e-08	Down
DM8C04G27450.1	1755.1	-1.39314	0.233444	-5.96776	2.40528e-09	3.6286e-08	Down
DM8C04G31840.1	319.636	-2.98463	0.5003	-5.96568	2.43614e-09	3.67071e-08	Down
DM8C10G02220.1	797.039	-1.71227	0.287092	-5.96419	2.45849e-09	3.70054e-08	Down
DM8C08G19110.1	2004.93	-1.46153	0.245112	-5.96268	2.48132e-09	3.73296e-08	Down
DM8C04G35230.1	1100.38	-1.29129	0.216663	-5.95988	2.52422e-09	3.79157e-08	Down
DM8C04G15540.1	2905.07	-1.26872	0.212909	-5.95899	2.53806e-09	3.81038e-08	Down
DM8C08G13520.1	31.3143	-8.37669	1.40752	-5.9514	2.6586e-09	3.97896e-08	Down
DM8C09G14630.1	324.427	-1.92155	0.32292	-5.95056	2.6722e-09	3.99593e-08	Down
DM8C03G03890.1	28.9335	-8.26089	1.38894	-5.94764	2.72044e-09	4.0589e-08	Down
DM8C03G23340.1	1083.74	-1.75782	0.295554	-5.94753	2.72218e-09	4.0594e-08	Down
DM8C03G05420.1	419.956	-2.02706	0.340894	-5.94631	2.74258e-09	4.08351e-08	Down
DM8C01G43440.1	2612.14	-1.50697	0.253587	-5.9426	2.80537e-09	4.17271e-08	Down
DM8C11G25010.2	519.544	-1.4837	0.249796	-5.93967	2.85602e-09	4.24367e-08	Down
DM8C01G00240.1	41.9009	-4.23932	0.71386	-5.93859	2.87481e-09	4.2694e-08	Down
DM8C09G01740.1	5284.23	-1.30631	0.220076	-5.93572	2.92563e-09	4.33818e-08	Down
DM8C08G21520.1	3970.89	-1.40427	0.236626	-5.93453	2.94694e-09	4.36307e-08	Down
DM8C04G25730.1	30.7857	-8.35208	1.40745	-5.9342	2.95276e-09	4.3687e-08	Down
DM8C08G11650.1	31.5715	-8.38478	1.41297	-5.93415	2.95376e-09	4.3687e-08	Down
DM8C01G26600.1	1269.27	-1.83779	0.309878	-5.9307	3.01645e-09	4.45458e-08	Down
DM8C06G25950.1	189.961	-2.19523	0.37024	-5.92921	3.04393e-09	4.49058e-08	Down
DM8C04G02960.1	3655.2	-3.07255	0.518407	-5.9269	3.08705e-09	4.54722e-08	Down
DM8C02G26180.1	2023.85	-1.29201	0.218137	-5.92294	3.16234e-09	4.65576e-08	Down
DM8C04G22370.1	40.7171	-6.00858	1.01462	-5.92202	3.18011e-09	4.67954e-08	Down
DM8C08G29060.1	4225.74	-1.41486	0.239204	-5.91489	3.32107e-09	4.87455e-08	Down
DM8C05G03660.1	28.5694	-8.24315	1.39377	-5.91427	3.3335e-09	4.89032e-08	Down
DM8C02G10820.1	34.5201	-8.51752	1.44226	-5.90566	3.51236e-09	5.14228e-08	Down
DM8C01G04610.1	248.968	-11.3643	1.92532	-5.90255	3.5793e-09	5.2244e-08	Down
DM8C07G23060.1	230.079	-2.91689	0.494297	-5.90109	3.61117e-09	5.26826e-08	Down
DM8C01G47070.1	6968.42	-1.30896	0.221877	-5.89946	3.64704e-09	5.31523e-08	Down
DM8C03G15130.1	27.6222	-8.19408	1.38901	-5.8992	3.65259e-09	5.32064e-08	Down
DM8C09G29080.1	40.1518	-8.73537	1.48254	-5.89218	3.81137e-09	5.53798e-08	Down
DM8C01G42530.1	35.9614	-8.57639	1.456	-5.89036	3.85346e-09	5.59351e-08	Down
DM8C03G05120.1	98.1941	-3.0176	0.51237	-5.88949	3.87382e-09	5.61854e-08	Down
DM8C02G22920.1	500.411	-1.57168	0.266904	-5.88857	3.89559e-09	5.64617e-08	Down
DM8C05G23910.1	1078.79	-2.07462	0.352324	-5.88838	3.90007e-09	5.64982e-08	Down
DM8C04G12520.1	29.0365	-8.26046	1.40433	-5.88212	4.05048e-09	5.85891e-08	Down
DM8C09G11360.1	2927.94	-1.42397	0.242166	-5.88015	4.09907e-09	5.92327e-08	Down
DM8C03G17810.1	2211.43	-2.06084	0.350638	-5.8774	4.16772e-09	6.01947e-08	Down
DM8C02G16850.1	1012.08	-2.41619	0.411241	-5.87537	4.21903e-09	6.09052e-08	Down
DM8C11G05910.1	29.3546	-8.28292	1.41029	-5.87322	4.27403e-09	6.16685e-08	Down
DM8C02G03470.1	889.635	-1.40243	0.238866	-5.87121	4.32631e-09	6.23605e-08	Down
DM8C04G30720.1	645.722	-2.41881	0.412184	-5.86827	4.40365e-09	6.33806e-08	Down
DM8C01G07260.1	37.3817	-8.62494	1.47087	-5.86381	4.52354e-09	6.50414e-08	Down
DM8C07G09280.1	28.5422	-8.24161	1.40579	-5.86262	4.55622e-09	6.54786e-08	Down
DM8C05G09060.1	33.5206	-8.47514	1.44577	-5.86201	4.57287e-09	6.56853e-08	Down
DM8C04G34850.1	637.312	-9.00166	1.53606	-5.86023	4.62237e-09	6.62975e-08	Down
DM8C07G17670.1	27.9936	-8.21421	1.4021	-5.85849	4.67096e-09	6.69612e-08	Down
DM8C10G21100.1	630.072	-1.77124	0.302446	-5.8564	4.73009e-09	6.77417e-08	Down
DM8C10G01900.1	122.073	-3.08526	0.528301	-5.83997	5.22093e-09	7.44395e-08	Down
DM8C04G13760.1	1086.39	-1.38309	0.236916	-5.83789	5.28663e-09	7.5302e-08	Down
DM8C10G15920.1	79.5816	-3.65047	0.625402	-5.837	5.31501e-09	7.56688e-08	Down
DM8C01G20460.1	403.678	-3.34357	0.573367	-5.83147	5.49396e-09	7.81396e-08	Down
DM8C07G05830.1	346.462	-2.35197	0.403621	-5.82719	5.63691e-09	8.00546e-08	Down
DM8C12G23850.1	3108.98	-3.03563	0.521814	-5.81746	5.97473e-09	8.44789e-08	Down
DM8C07G14540.2	18830.6	-2.64303	0.454652	-5.8133	6.12549e-09	8.65682e-08	Down
DM8C10G19220.1	237.16	-2.26697	0.390223	-5.80944	6.26831e-09	8.83276e-08	Down
DM8C03G00550.1	185.743	-2.62345	0.451903	-5.80533	6.42377e-09	9.04301e-08	Down
DM8C03G05090.1	3002.34	-1.70862	0.294342	-5.80487	6.44157e-09	9.05925e-08	Down
DM8C03G32230.1	804.426	-1.14996	0.198123	-5.80429	6.46393e-09	9.08626e-08	Down
DM8C06G16990.1	247.318	-2.9129	0.502179	-5.80053	6.61063e-09	9.26995e-08	Down
DM8C01G35090.1	30.788	-8.35235	1.4401	-5.79983	6.63831e-09	9.30425e-08	Down
DM8C10G28030.1	2255.09	-1.23715	0.213317	-5.7996	6.64732e-09	9.31237e-08	Down
DM8C05G01400.1	71.7428	-6.06116	1.04512	-5.79947	6.65244e-09	9.31502e-08	Down
DM8C04G22910.1	26.8022	-8.14678	1.40505	-5.7982	6.70301e-09	9.3813e-08	Down
DM8C01G17460.1	715.697	-2.74755	0.47393	-5.79738	6.73602e-09	9.42294e-08	Down
DM8C12G10580.1	105.704	-2.59021	0.446962	-5.79514	6.82656e-09	9.54497e-08	Down
DM8C02G29450.1	3055.77	-1.00979	0.174322	-5.79265	6.92862e-09	9.67363e-08	Down
DM8C04G12700.1	45.8751	-4.37618	0.755885	-5.78948	7.06033e-09	9.84327e-08	Down
DM8C08G01980.1	854.724	-1.30279	0.225052	-5.78886	7.08647e-09	9.87495e-08	Down
DM8C05G00040.1	104.109	-2.29052	0.395913	-5.78542	7.23332e-09	1.00699e-07	Down
DM8C11G02300.1	25.628	-8.08228	1.39741	-5.78375	7.30527e-09	1.01652e-07	Down
DM8C06G16110.1	685.226	-2.18184	0.377415	-5.78101	7.42531e-09	1.03223e-07	Down
DM8C07G02200.1	84.723	-3.2878	0.56902	-5.778	7.55959e-09	1.05039e-07	Down
DM8C04G31180.1	1719.49	-2.37842	0.411739	-5.77653	7.62565e-09	1.05906e-07	Down
DM8C09G30510.1	34.979	-8.53654	1.47794	-5.77598	7.65043e-09	1.06199e-07	Down
DM8C01G13650.1	33.2781	-8.45585	1.4645	-5.77386	7.74747e-09	1.07391e-07	Down
DM8C03G25800.1	1296.41	-1.30531	0.226117	-5.77271	7.80074e-09	1.08078e-07	Down
DM8C08G07500.1	29.2577	-8.27779	1.43421	-5.77166	7.84955e-09	1.08598e-07	Down
DM8sca135G00120.1	52.4821	-8.14815	1.41192	-5.77096	7.88218e-09	1.08945e-07	Down
DM8C05G06500.1	101.906	-4.15134	0.720342	-5.76301	8.26255e-09	1.1393e-07	Down
DM8C02G15470.1	189.215	-2.93245	0.508908	-5.76224	8.3005e-09	1.14399e-07	Down
DM8C04G18950.1	52.9192	-3.32552	0.577146	-5.76201	8.31175e-09	1.14499e-07	Down
DM8C09G31370.1	1533.21	-9.90202	1.71922	-5.7596	8.43145e-09	1.16093e-07	Down
DM8C09G05780.1	26.0265	-8.10774	1.40803	-5.75822	8.50035e-09	1.16986e-07	Down
DM8C02G25120.1	25.4708	-8.0738	1.4022	-5.75794	8.51467e-09	1.17127e-07	Down
DM8C10G18430.1	1226.29	-1.39456	0.242269	-5.75624	8.60098e-09	1.18202e-07	Down
DM8C06G15230.1	43.6892	-6.12374	1.06416	-5.75452	8.68862e-09	1.19293e-07	Down
DM8C09G03740.1	64.5381	-2.58804	0.449909	-5.75236	8.80058e-09	1.20658e-07	Down
DM8C03G25320.1	1390.82	-2.18066	0.379183	-5.75093	8.87558e-09	1.21572e-07	Down
DM8C02G13190.1	404.972	-2.00657	0.349144	-5.7471	9.07852e-09	1.24175e-07	Down
DM8C11G22960.1	71.5565	-3.06503	0.533393	-5.74629	9.12244e-09	1.24716e-07	Down
DM8C01G11500.1	50.2406	-7.28417	1.268	-5.74463	9.21242e-09	1.25887e-07	Down
DM8C01G04580.1	55.6933	-9.2056	1.60278	-5.74353	9.27205e-09	1.26642e-07	Down
DM8C04G32370.1	133.965	-3.25657	0.567106	-5.74243	9.33289e-09	1.27353e-07	Down
DM8C10G10760.1	24.9249	-8.04233	1.40144	-5.73862	9.54533e-09	1.30067e-07	Down
DM8C02G21720.1	542.249	-1.56522	0.272788	-5.73787	9.58724e-09	1.30516e-07	Down
DM8C03G12380.1	26.6846	-8.14533	1.4202	-5.73536	9.73082e-09	1.32346e-07	Down
DM8C10G04340.1	869.651	-1.51877	0.264815	-5.73522	9.73849e-09	1.32388e-07	Down
DM8C12G16070.1	352.895	-1.92334	0.33539	-5.73462	9.77327e-09	1.32736e-07	Down
DM8C07G27620.1	25.4086	-8.0707	1.40745	-5.73425	9.79433e-09	1.32959e-07	Down
DM8C11G05730.1	44.2115	-3.98674	0.695746	-5.73017	1.00328e-08	1.36005e-07	Down
DM8C12G05510.1	61.7491	-5.36479	0.936574	-5.7281	1.01565e-08	1.37552e-07	Down
DM8C01G03880.1	26.3955	-8.12925	1.42114	-5.72023	1.06377e-08	1.43935e-07	Down
DM8C02G12860.1	744.809	-2.40755	0.421023	-5.71833	1.07574e-08	1.45419e-07	Down
DM8C08G29950.1	2526.09	-1.31461	0.229925	-5.71758	1.08052e-08	1.45997e-07	Down
DM8C01G07290.1	47.1098	-7.19252	1.25811	-5.71691	1.08482e-08	1.46508e-07	Down
DM8C06G04210.1	1603.82	-1.12627	0.197065	-5.71522	1.09562e-08	1.47829e-07	Down
DM8C02G17530.1	196.972	-3.10263	0.542894	-5.71498	1.09719e-08	1.47972e-07	Down
DM8C02G30480.1	321.968	-1.98009	0.346824	-5.70919	1.13514e-08	1.52948e-07	Down
DM8C09G16010.1	305.858	-1.74693	0.306048	-5.70803	1.14288e-08	1.53841e-07	Down
DM8C04G28860.1	31.2891	-8.37598	1.46738	-5.7081	1.14246e-08	1.53841e-07	Down
DM8C06G16680.1	26.4835	-8.12741	1.42403	-5.70733	1.1476e-08	1.54267e-07	Down
DM8C10G27590.1	764.712	-1.74187	0.305258	-5.70621	1.15523e-08	1.5522e-07	Down
DM8C01G00590.1	200.093	-2.75506	0.483072	-5.70321	1.17573e-08	1.57801e-07	Down
DM8C11G12080.1	916.199	-1.35146	0.236999	-5.70238	1.18148e-08	1.58453e-07	Down
DM8C12G08840.1	617.045	-1.66802	0.292628	-5.70014	1.19712e-08	1.60476e-07	Down
DM8C08G20270.1	26.249	-8.11503	1.42375	-5.69975	1.19983e-08	1.60702e-07	Down
DM8C01G04740.1	30.2786	-8.31989	1.46007	-5.69827	1.21031e-08	1.62019e-07	Down
DM8C10G25160.1	564.077	-1.25522	0.220338	-5.69679	1.22082e-08	1.6335e-07	Down
DM8C06G31870.1	2149.11	-1.69566	0.297753	-5.69486	1.23472e-08	1.65134e-07	Down
DM8C09G06630.1	253.55	-2.04612	0.359821	-5.6865	1.29672e-08	1.72945e-07	Down
DM8C09G30320.1	1123.43	-1.4529	0.255584	-5.68462	1.31103e-08	1.74773e-07	Down
DM8C09G09110.1	252.913	-2.84189	0.50009	-5.68275	1.32545e-08	1.76453e-07	Down
DM8C04G11480.1	25.9365	-8.10449	1.42639	-5.68181	1.3328e-08	1.77349e-07	Down
DM8C07G27120.1	72.5104	-4.13589	0.728092	-5.68044	1.34346e-08	1.78521e-07	Down
DM8C04G07690.1	2063.76	-1.09683	0.193127	-5.67933	1.35223e-08	1.79534e-07	Down
DM8C03G29180.1	310.119	-2.77608	0.488951	-5.67761	1.36589e-08	1.81085e-07	Down
DM8C06G25900.1	640.877	-2.11638	0.372898	-5.6755	1.38284e-08	1.83164e-07	Down
DM8C08G25070.1	992.933	-2.03334	0.358332	-5.67447	1.39118e-08	1.84184e-07	Down
DM8C01G03090.1	1780.73	-1.07849	0.190352	-5.66577	1.46366e-08	1.93426e-07	Down
DM8C04G05650.1	27.4608	-8.17973	1.44392	-5.66497	1.47053e-08	1.94246e-07	Down
DM8C09G16170.1	2477.93	-1.35577	0.239388	-5.66348	1.48333e-08	1.95847e-07	Down
DM8C10G01130.1	598.987	-1.84935	0.326813	-5.65874	1.52491e-08	2.01061e-07	Down
DM8C10G23770.1	29.7881	-8.30458	1.46875	-5.65419	1.56582e-08	2.06174e-07	Down
DM8C04G36110.1	122.077	-2.95878	0.523841	-5.64824	1.62095e-08	2.13238e-07	Down
DM8C05G18980.1	71.0306	-3.6639	0.648808	-5.64712	1.63156e-08	2.14325e-07	Down
DM8C01G33380.1	665.526	-1.36509	0.24176	-5.64645	1.63796e-08	2.14986e-07	Down
DM8C03G23260.1	244.833	-3.01844	0.534938	-5.64259	1.67515e-08	2.1947e-07	Down
DM8C03G13840.1	36.0284	-3.73072	0.661895	-5.63643	1.73615e-08	2.27153e-07	Down
DM8C08G10590.1	368.041	-1.47633	0.262055	-5.63367	1.76415e-08	2.304e-07	Down
DM8C01G25440.1	518.666	-1.72857	0.307526	-5.62089	1.89978e-08	2.46887e-07	Down
DM8C05G14970.1	29.4185	-8.27784	1.47353	-5.6177	1.93515e-08	2.51144e-07	Down
DM8C10G25540.1	485.646	-2.93356	0.52232	-5.61641	1.94962e-08	2.52796e-07	Down
DM8C09G02420.1	221.536	-2.00631	0.357688	-5.60911	2.03365e-08	2.63219e-07	Down
DM8C12G05400.1	1588.99	-1.48306	0.264643	-5.60402	2.09442e-08	2.706e-07	Down
DM8C06G03350.1	44.5037	-6.55834	1.17196	-5.59603	2.1932e-08	2.82227e-07	Down
DM8C06G01440.1	120.184	-3.10016	0.554188	-5.59406	2.21818e-08	2.85187e-07	Down
DM8C07G28580.1	563.572	-1.53652	0.274817	-5.59106	2.25689e-08	2.89649e-07	Down
DM8C10G20330.1	250.143	-2.38497	0.426825	-5.5877	2.30097e-08	2.95056e-07	Down
DM8C12G07760.1	47.7098	-4.78518	0.856536	-5.58666	2.31481e-08	2.96688e-07	Down
DM8C04G27920.1	82.0684	-2.43703	0.436382	-5.58462	2.34211e-08	3.00053e-07	Down
DM8C12G29600.1	286.126	-2.66663	0.477515	-5.58438	2.34533e-08	3.00333e-07	Down
DM8C10G03700.1	880.94	-1.27615	0.228555	-5.58356	2.35645e-08	3.0149e-07	Down
DM8C03G34260.1	191.406	-1.94875	0.349624	-5.57385	2.49176e-08	3.18098e-07	Down
DM8C02G20810.1	3834.77	-1.14928	0.206509	-5.5653	2.61705e-08	3.32771e-07	Down
DM8C01G46090.1	1296.71	-1.02201	0.183714	-5.56303	2.65133e-08	3.36834e-07	Down
DM8C08G19530.1	92.0884	-2.44614	0.440218	-5.55664	2.75012e-08	3.48465e-07	Down
DM8C01G12030.1	22.571	-7.90223	1.42212	-5.55666	2.74988e-08	3.48465e-07	Down
DM8C08G30410.1	1330.82	-2.18846	0.39399	-5.55461	2.78227e-08	3.52384e-07	Down
DM8C12G00330.1	285.354	-2.07959	0.374468	-5.55344	2.80098e-08	3.54598e-07	Down
DM8C03G28420.1	144.344	-3.14224	0.565993	-5.55173	2.82851e-08	3.5777e-07	Down
DM8C04G27910.1	5423.37	-1.27591	0.229876	-5.55044	2.84947e-08	3.60264e-07	Down
DM8C06G10000.1	235.543	-2.31697	0.417569	-5.54872	2.87764e-08	3.63032e-07	Down
DM8C02G09910.1	24.2138	-8.00569	1.44303	-5.54783	2.89245e-08	3.64586e-07	Down
DM8C05G02060.1	14953.7	-1.03961	0.187428	-5.54672	2.91081e-08	3.66578e-07	Down
DM8C02G30590.1	23.2271	-7.93896	1.43192	-5.5443	2.95137e-08	3.712e-07	Down
DM8C04G34080.1	3752.61	-1.04112	0.187832	-5.54285	2.97589e-08	3.74122e-07	Down
DM8C01G29020.1	389.378	-2.09537	0.378099	-5.54185	2.99299e-08	3.76107e-07	Down
DM8C10G12890.1	113.519	-2.33648	0.421857	-5.53856	3.0497e-08	3.82901e-07	Down
DM8C05G16120.1	22.4939	-7.89504	1.42565	-5.53785	3.06209e-08	3.8429e-07	Down
DM8C01G35320.1	101.778	-2.09125	0.377901	-5.53386	3.13252e-08	3.92958e-07	Down
DM8C09G15740.1	937.646	-1.1312	0.204563	-5.52986	3.2048e-08	4.01676e-07	Down
DM8C05G18080.1	513.387	-1.52962	0.276651	-5.52906	3.2196e-08	4.03356e-07	Down
DM8C07G10000.1	1084.44	-1.07467	0.194454	-5.52661	3.26477e-08	4.08662e-07	Down
DM8C04G20680.1	1090.03	-1.00014	0.18098	-5.52624	3.27163e-08	4.09343e-07	Down
DM8C04G01200.1	217.804	-1.83342	0.33178	-5.52601	3.27589e-08	4.09699e-07	Down
DM8C11G03430.1	167.209	-4.02594	0.728596	-5.52561	3.28343e-08	4.10465e-07	Down
DM8C01G37430.1	2730.9	-1.11141	0.2012	-5.52393	3.31508e-08	4.13883e-07	Down
DM8C09G24050.1	688.78	-2.86935	0.519536	-5.52291	3.3343e-08	4.15924e-07	Down
DM8C06G29140.1	951.937	-1.52028	0.275367	-5.52091	3.37243e-08	4.20318e-07	Down
DM8C09G07160.1	239.603	-2.87585	0.521194	-5.51782	3.43237e-08	4.27053e-07	Down
DM8C12G22060.1	12299.2	-1.0454	0.189504	-5.51649	3.45846e-08	4.29929e-07	Down
DM8C03G35120.1	120.72	-1.78301	0.323301	-5.51501	3.48768e-08	4.33374e-07	Down
DM8C06G06380.1	22.1621	-7.87625	1.42834	-5.51428	3.50204e-08	4.34973e-07	Down
DM8C11G18620.1	273.587	-3.25042	0.58965	-5.51245	3.53875e-08	4.39155e-07	Down
DM8C11G22220.2	22.0775	-7.86951	1.42917	-5.50634	3.66378e-08	4.53697e-07	Down
DM8C11G15450.1	975.422	-1.34478	0.24463	-5.4972	3.85871e-08	4.76559e-07	Down
DM8C07G03780.1	1398.63	-2.84962	0.518382	-5.49714	3.85996e-08	4.76559e-07	Down
DM8C10G14360.1	39.911	-3.87638	0.705173	-5.49707	3.86159e-08	4.76559e-07	Down
DM8C05G17180.1	22.2817	-7.88461	1.43443	-5.4967	3.86972e-08	4.77155e-07	Down
DM8C09G14650.1	402.684	-1.45344	0.264535	-5.49433	3.92198e-08	4.83187e-07	Down
DM8C04G34370.1	1396.5	-2.11219	0.384539	-5.49279	3.95629e-08	4.87207e-07	Down
DM8sca67G00040.1	53.0195	-6.63553	1.2082	-5.49209	3.97205e-08	4.88939e-07	Down
DM8C12G26550.1	107.191	-2.69101	0.490551	-5.48569	4.11865e-08	5.05908e-07	Down
DM8C02G16560.1	23.6128	-7.96924	1.45279	-5.48548	4.1234e-08	5.06277e-07	Down
DM8C01G28370.1	1614.92	-1.82289	0.332318	-5.48539	4.12558e-08	5.06329e-07	Down
DM8C08G16400.1	22.4936	-7.89679	1.43974	-5.48486	4.13807e-08	5.07646e-07	Down
DM8C12G20740.1	3449.07	-1.77819	0.32432	-5.48281	4.18613e-08	5.13106e-07	Down
DM8sca66G00220.1	22.8676	-7.92251	1.44529	-5.48162	4.21455e-08	5.16152e-07	Down
DM8C02G01600.1	442.699	-1.76177	0.32154	-5.47916	4.27354e-08	5.22615e-07	Down
DM8C11G25470.1	22.5212	-7.89882	1.44185	-5.47826	4.29533e-08	5.24934e-07	Down
DM8C05G08830.1	22.1995	-7.87908	1.43835	-5.47786	4.30505e-08	5.259e-07	Down
DM8C10G04390.1	79.709	-4.80892	0.877938	-5.47751	4.3135e-08	5.2671e-07	Down
DM8C05G03440.1	37.9923	-4.85172	0.885996	-5.47601	4.35031e-08	5.3098e-07	Down
DM8C12G06070.1	1435.98	-2.73005	0.498674	-5.47461	4.38468e-08	5.34724e-07	Down
DM8C01G04540.1	328.285	-3.57175	0.65256	-5.47344	4.41378e-08	5.37819e-07	Down
DM8C02G23410.1	1895.28	-1.31998	0.241177	-5.47306	4.42338e-08	5.38535e-07	Down
DM8C01G03550.3	28231.6	-1.4625	0.267295	-5.4715	4.46246e-08	5.42379e-07	Down
DM8C07G23520.1	26.4888	-8.12641	1.48521	-5.47155	4.46109e-08	5.42379e-07	Down
DM8C09G30310.1	21.8184	-7.84949	1.43519	-5.46932	4.51768e-08	5.4863e-07	Down
DM8C07G13240.1	1855.97	-1.09003	0.199375	-5.46725	4.57076e-08	5.5461e-07	Down
DM8C02G15130.1	103.006	-1.8877	0.345334	-5.4663	4.59515e-08	5.5701e-07	Down
DM8C08G09350.1	22.7503	-7.9154	1.44807	-5.46618	4.59825e-08	5.5701e-07	Down
DM8C12G07490.1	5572.09	-1.96168	0.359175	-5.46161	4.7183e-08	5.70597e-07	Down
DM8C03G12000.1	1340.15	-2.42365	0.443845	-5.46058	4.74593e-08	5.73698e-07	Down
DM8C05G01250.1	354.73	-3.48419	0.638346	-5.45815	4.81123e-08	5.80863e-07	Down
DM8C05G20420.1	333.269	-2.45718	0.450278	-5.45704	4.84141e-08	5.84263e-07	Down
DM8C01G34630.1	514.865	-1.82519	0.334598	-5.45487	4.9009e-08	5.90948e-07	Down
DM8C07G23480.2	1092.47	-1.08432	0.198957	-5.45003	5.03612e-08	6.06494e-07	Down
DM8C08G22160.1	481.054	-2.40132	0.441061	-5.44442	5.19744e-08	6.24621e-07	Down
DM8C08G04990.1	21.1151	-7.80412	1.43355	-5.44391	5.21239e-08	6.26159e-07	Down
DM8C01G37250.1	366.22	-1.68754	0.309999	-5.44368	5.21909e-08	6.26702e-07	Down
DM8C10G14990.1	139.341	-2.04582	0.37604	-5.44044	5.31499e-08	6.36896e-07	Down
DM8C06G18140.1	1080.84	-1.70143	0.312773	-5.43983	5.33328e-08	6.38822e-07	Down
DM8C02G17140.1	358.108	-1.36039	0.250274	-5.4356	5.46121e-08	6.52525e-07	Down
DM8C01G31390.1	498.266	-2.55777	0.470657	-5.43447	5.49609e-08	6.56149e-07	Down
DM8C07G28320.1	637.354	-1.22173	0.224837	-5.43382	5.51593e-08	6.57619e-07	Down
DM8C06G22860.1	23.1593	-7.9411	1.46146	-5.43367	5.52076e-08	6.57619e-07	Down
DM8C09G18850.1	26.5686	-8.13053	1.49717	-5.43061	5.61613e-08	6.68273e-07	Down
DM8C09G18280.1	22.963	-7.92123	1.45882	-5.42991	5.63833e-08	6.70639e-07	Down
DM8C01G47970.1	642.163	-1.83384	0.338008	-5.42543	5.78149e-08	6.86537e-07	Down
DM8C11G22560.1	2640.49	-1.50861	0.27826	-5.42157	5.90774e-08	7.00378e-07	Down
DM8C03G13490.1	108.765	-4.70068	0.867168	-5.42073	5.93573e-08	7.03408e-07	Down
DM8C05G23690.1	24822.6	-2.22245	0.410003	-5.42057	5.94105e-08	7.03751e-07	Down
DM8C03G32390.1	279.703	-2.48283	0.458487	-5.41526	6.1199e-08	7.23158e-07	Down
DM8C01G39590.1	155.045	-2.57427	0.475597	-5.41271	6.20788e-08	7.32956e-07	Down
DM8C05G17870.1	23.8151	-7.98032	1.47885	-5.39629	6.80327e-08	8.00311e-07	Down
DM8C09G28830.1	129.251	-1.87143	0.346847	-5.39554	6.83169e-08	8.03328e-07	Down
DM8C12G05880.1	30.706	-4.73771	0.87838	-5.3937	6.90226e-08	8.11296e-07	Down
DM8C03G20790.1	579.514	-2.15414	0.399708	-5.38928	7.07401e-08	8.30133e-07	Down
DM8C04G33220.1	108.664	-6.39624	1.18832	-5.38259	7.34212e-08	8.602e-07	Down
DM8C01G04630.1	710.983	-2.71922	0.505805	-5.37603	7.61465e-08	8.90686e-07	Down
DM8C02G11920.1	88.7222	-2.53244	0.471359	-5.37264	7.75919e-08	9.06859e-07	Down
DM8C09G02790.1	34.3954	-4.66191	0.867921	-5.37136	7.81447e-08	9.12951e-07	Down
DM8C11G22260.1	21.1877	-7.80679	1.45564	-5.36313	8.17912e-08	9.5401e-07	Down
DM8C09G22960.1	1669.89	-1.3446	0.250803	-5.36119	8.26762e-08	9.63746e-07	Down
DM8C10G15900.1	48.1387	-5.24381	0.978112	-5.36115	8.26925e-08	9.63746e-07	Down
DM8C01G38730.1	330.48	-2.05207	0.383286	-5.3539	8.60801e-08	1e-06	Down
DM8C01G47750.2	22.3743	-7.88574	1.47299	-5.35356	8.62394e-08	1.00105e-06	Down
DM8C07G05740.1	724.824	-1.30637	0.244174	-5.35014	8.78843e-08	1.01973e-06	Down
DM8C06G17060.1	8103.84	-1.16575	0.217956	-5.34856	8.86573e-08	1.02829e-06	Down
DM8C01G21300.1	343.315	-2.15779	0.403462	-5.34818	8.88417e-08	1.03001e-06	Down
DM8C01G42330.1	804.794	-1.24905	0.233791	-5.34259	9.16297e-08	1.06191e-06	Down
DM8C10G21280.1	362.496	-2.6179	0.490223	-5.34022	9.28332e-08	1.07543e-06	Down
DM8C07G25700.1	2083.84	-1.45382	0.272271	-5.3396	9.31527e-08	1.07827e-06	Down
DM8C01G02290.1	121.677	-1.91358	0.359129	-5.32838	9.90938e-08	1.14383e-06	Down
DM8C05G03880.1	1183.77	-1.95037	0.366124	-5.32707	9.98084e-08	1.15162e-06	Down
DM8C05G19710.1	1804.75	-1.36407	0.25613	-5.32568	1.00574e-07	1.15999e-06	Down
DM8C11G17790.1	271.036	-2.71433	0.509792	-5.32439	1.0129e-07	1.16639e-06	Down
DM8C02G04670.1	38.2302	-5.93822	1.11538	-5.32393	1.01551e-07	1.16892e-06	Down
DM8C05G06520.1	1044.89	-2.94045	0.552414	-5.32291	1.02118e-07	1.17499e-06	Down
DM8C11G04490.1	553.27	-1.90241	0.357717	-5.31819	1.04804e-07	1.20446e-06	Down
DM8C01G39480.1	759.626	-1.34815	0.253598	-5.31607	1.06031e-07	1.21662e-06	Down
DM8C09G05220.1	23.6227	-7.97086	1.49966	-5.31512	1.06588e-07	1.22108e-06	Down
DM8C02G29110.1	21.2668	-7.81774	1.47215	-5.31041	1.09382e-07	1.25209e-06	Down
DM8C10G18820.1	1134.72	-2.0638	0.388822	-5.30782	1.10944e-07	1.26746e-06	Down
DM8C05G06490.1	155.835	-4.96627	0.935822	-5.30685	1.11535e-07	1.27371e-06	Down
DM8C10G05560.1	668.821	-1.23024	0.231844	-5.30632	1.11859e-07	1.27691e-06	Down
DM8C07G16080.1	850.049	-1.26712	0.238887	-5.30429	1.13113e-07	1.2902e-06	Down
DM8C12G24150.1	111.852	-4.63159	0.873392	-5.303	1.13917e-07	1.29886e-06	Down
DM8C03G28170.1	38.9253	-8.68979	1.63939	-5.30061	1.15418e-07	1.31545e-06	Down
DM8C10G12130.1	200.321	-2.01709	0.380844	-5.29636	1.18132e-07	1.34533e-06	Down
DM8C10G05470.1	247.834	-2.44482	0.461775	-5.29439	1.19416e-07	1.35621e-06	Down
DM8C01G47900.1	80.4774	-2.22817	0.420953	-5.29315	1.2023e-07	1.36385e-06	Down
DM8C03G23840.1	1718.83	-1.51057	0.285395	-5.29293	1.20372e-07	1.36492e-06	Down
DM8C09G21920.1	243.447	-3.03026	0.5727	-5.29119	1.21524e-07	1.37637e-06	Down
DM8C05G04230.1	22.6789	-7.9024	1.49461	-5.28726	1.2416e-07	1.40567e-06	Down
DM8C02G21820.1	219.21	-2.00438	0.379263	-5.28493	1.25755e-07	1.42317e-06	Down
DM8C03G28020.1	73.3513	-3.09464	0.585795	-5.28281	1.27215e-07	1.438e-06	Down
DM8C07G00230.1	517.367	-2.33115	0.441319	-5.28223	1.27619e-07	1.44201e-06	Down
DM8C01G33210.1	158.832	-3.17923	0.601909	-5.28191	1.27843e-07	1.44341e-06	Down
DM8C10G01910.1	394.932	-1.70155	0.322338	-5.27876	1.3006e-07	1.4673e-06	Down
DM8C04G22950.1	21.222	-7.81551	1.48248	-5.27192	1.35007e-07	1.52014e-06	Down
DM8C09G18270.3	40.0936	-5.79798	1.09996	-5.27107	1.35631e-07	1.52657e-06	Down
DM8C07G23990.1	1129.6	-1.64371	0.311842	-5.27098	1.35695e-07	1.5267e-06	Down
DM8C02G31900.1	20.0009	-7.72303	1.4655	-5.2699	1.36498e-07	1.53485e-06	Down
DM8C05G09080.1	160.73	-4.36117	0.827622	-5.26952	1.36783e-07	1.53655e-06	Down
DM8C09G04510.1	5691.36	-1.22523	0.232597	-5.26762	1.38203e-07	1.55129e-06	Down
DM8C10G17440.1	751.82	-2.05574	0.390405	-5.26566	1.39684e-07	1.56674e-06	Down
DM8C02G10400.1	687.826	-2.10695	0.400172	-5.26511	1.40105e-07	1.57082e-06	Down
DM8C12G23490.1	21.2951	-7.81203	1.48431	-5.26308	1.41664e-07	1.58767e-06	Down
DM8C08G19510.1	13004.8	-1.65995	0.315448	-5.2622	1.42341e-07	1.59465e-06	Down
DM8C10G27670.1	950.339	-4.13526	0.786061	-5.26074	1.4348e-07	1.60617e-06	Down
DM8C09G30860.1	100.403	-6.4775	1.23151	-5.25981	1.44202e-07	1.61362e-06	Down
DM8C11G15330.1	4779.7	-1.26235	0.240019	-5.25936	1.44555e-07	1.61695e-06	Down
DM8C08G29470.1	154.46	-1.84126	0.350153	-5.25844	1.4528e-07	1.62442e-06	Down
DM8C03G08370.1	20.1954	-7.73648	1.47191	-5.2561	1.47142e-07	1.64398e-06	Down
DM8C06G26080.1	1249.49	-1.38802	0.264126	-5.25514	1.47908e-07	1.6519e-06	Down
DM8C01G00020.2	515.651	-1.97881	0.376666	-5.25348	1.49251e-07	1.66593e-06	Down
DM8C01G26480.1	4642.66	-1.02704	0.195554	-5.25196	1.50486e-07	1.67745e-06	Down
DM8C05G20510.1	715.734	-1.19478	0.22754	-5.25086	1.51389e-07	1.68622e-06	Down
DM8C07G26330.1	249.393	-1.60639	0.305927	-5.25089	1.51364e-07	1.68622e-06	Down
DM8C08G26690.1	283.66	-3.6731	0.699915	-5.24792	1.53825e-07	1.71137e-06	Down
DM8C03G32100.1	1607.26	-1.44814	0.276011	-5.2467	1.5485e-07	1.72211e-06	Down
DM8C02G23030.1	223.838	-2.01801	0.384715	-5.24545	1.559e-07	1.73246e-06	Down
DM8C06G13130.1	21.3724	-7.81777	1.49104	-5.24316	1.57853e-07	1.75281e-06	Down
DM8C06G12000.1	804.578	-1.43858	0.274443	-5.24182	1.59004e-07	1.76424e-06	Down
DM8C06G15650.1	56.0898	-2.86841	0.547246	-5.24154	1.59245e-07	1.76624e-06	Down
DM8C04G33390.1	34.7113	-3.2947	0.62896	-5.23833	1.62035e-07	1.79511e-06	Down
DM8C04G21500.1	30.2555	-5.98271	1.14234	-5.23725	1.62987e-07	1.80497e-06	Down
DM8C10G22240.1	18.9234	-7.64788	1.46141	-5.23322	1.66583e-07	1.84056e-06	Down
DM8C02G24660.1	4135.47	-1.54997	0.296377	-5.22971	1.69778e-07	1.87352e-06	Down
DM8C08G26770.1	416.613	-1.70114	0.325504	-5.22619	1.73043e-07	1.90611e-06	Down
DM8C07G06440.2	2728.47	-1.39422	0.267004	-5.22174	1.77249e-07	1.94799e-06	Down
DM8C12G05500.1	38.5924	-7.70881	1.4767	-5.2203	1.78633e-07	1.96171e-06	Down
DM8C09G31300.1	129.41	-2.95194	0.565944	-5.21595	1.82876e-07	2.00374e-06	Down
DM8C04G31350.1	472.978	-1.14964	0.220425	-5.21557	1.83248e-07	2.00705e-06	Down
DM8C03G32830.1	23.1116	-7.93931	1.52288	-5.21334	1.85466e-07	2.02904e-06	Down
DM8C03G08690.1	19.2054	-7.66547	1.47204	-5.20738	1.91524e-07	2.09274e-06	Down
DM8C06G00850.1	46.7893	-4.09555	0.786576	-5.20681	1.92119e-07	2.09786e-06	Down
DM8C03G07920.1	1066.88	-1.35249	0.259782	-5.20626	1.92689e-07	2.1017e-06	Down
DM8C04G35720.1	762.564	-3.33612	0.640785	-5.20629	1.92653e-07	2.1017e-06	Down
DM8C09G22690.1	3684.19	-1.73032	0.33248	-5.20429	1.94743e-07	2.12303e-06	Down
DM8C03G22120.1	46.6545	-2.75528	0.529928	-5.19935	1.99991e-07	2.17888e-06	Down
DM8C12G07510.2	1702.17	-1.398	0.26891	-5.19876	2.00622e-07	2.18493e-06	Down
DM8C05G27010.1	728.558	-1.16745	0.224616	-5.19753	2.0195e-07	2.19856e-06	Down
DM8C03G17190.1	2224.7	-1.91463	0.368481	-5.19601	2.03608e-07	2.21578e-06	Down
DM8C09G05560.1	4193.12	-2.16547	0.416998	-5.19301	2.06925e-07	2.24934e-06	Down
DM8C03G11760.1	21.965	-7.86481	1.51456	-5.19282	2.07133e-07	2.25075e-06	Down
DM8C03G03370.1	856.809	-1.97201	0.379904	-5.19081	2.09376e-07	2.27341e-06	Down
DM8C03G34060.1	67.9282	-2.90128	0.558983	-5.19029	2.09963e-07	2.27894e-06	Down
DM8C09G11910.1	22.5045	-7.89089	1.52047	-5.18976	2.10566e-07	2.284e-06	Down
DM8C11G12740.1	37.7333	-5.65082	1.08984	-5.18502	2.15995e-07	2.33913e-06	Down
DM8C08G02280.1	991.28	-1.31744	0.254111	-5.18449	2.16605e-07	2.34399e-06	Down
DM8C08G04660.1	255.38	-2.49031	0.480411	-5.1837	2.17524e-07	2.35305e-06	Down
DM8C08G26650.1	55.0431	-2.53725	0.489499	-5.18336	2.1792e-07	2.35558e-06	Down
DM8C03G28180.1	972.181	-2.17705	0.420282	-5.17996	2.21932e-07	2.39715e-06	Down
DM8C04G20350.1	1209.34	-1.49369	0.288377	-5.17965	2.22298e-07	2.4002e-06	Down
DM8C10G25340.1	56.1841	-4.37475	0.844846	-5.17817	2.24076e-07	2.4167e-06	Down
DM8C05G22230.1	73.4762	-3.53608	0.68303	-5.17706	2.25413e-07	2.42931e-06	Down
DM8C06G13040.1	1594.17	-2.74511	0.530353	-5.17599	2.26701e-07	2.44228e-06	Down
DM8C05G27740.1	2349.91	-1.49444	0.288754	-5.17549	2.27312e-07	2.44794e-06	Down
DM8C03G32510.1	131.148	-2.24532	0.434127	-5.17203	2.31564e-07	2.49188e-06	Down
DM8C01G19930.1	89.2169	-3.80622	0.736497	-5.168	2.36613e-07	2.54053e-06	Down
DM8C02G02660.1	19.0256	-7.65646	1.48154	-5.1679	2.36743e-07	2.54099e-06	Down
DM8C08G12970.2	2465.85	-1.1523	0.223015	-5.16693	2.37973e-07	2.55315e-06	Down
DM8C01G06260.1	715.984	-1.29119	0.250068	-5.16336	2.42559e-07	2.60052e-06	Down
DM8C01G48680.1	1996.73	-1.30889	0.253578	-5.16168	2.44743e-07	2.62296e-06	Down
DM8C06G00150.2	2353.65	-1.02735	0.199064	-5.1609	2.45768e-07	2.63297e-06	Down
DM8C01G35410.1	99.7116	-4.52978	0.878415	-5.15676	2.5126e-07	2.68782e-06	Down
DM8C04G09500.1	2605.37	-1.35551	0.262921	-5.1556	2.52824e-07	2.70255e-06	Down
DM8C04G18960.1	20.5761	-7.77164	1.50856	-5.15171	2.58124e-07	2.75107e-06	Down
DM8C12G29840.1	423.809	-1.43995	0.279911	-5.14433	2.68481e-07	2.85619e-06	Down
DM8C08G17380.1	18.2552	-7.59685	1.47701	-5.1434	2.69811e-07	2.86822e-06	Down
DM8C04G25600.1	32.1022	-6.08637	1.18425	-5.13945	2.75544e-07	2.92703e-06	Down
DM8C02G04640.1	349.819	-1.9769	0.384705	-5.13873	2.76604e-07	2.9372e-06	Down
DM8C11G06540.1	427.357	-1.5897	0.309463	-5.13696	2.79222e-07	2.96174e-06	Down
DM8C04G32590.1	30.6989	-6.45827	1.25748	-5.13588	2.80823e-07	2.97654e-06	Down
DM8C10G02540.1	494.782	-1.384	0.269503	-5.13539	2.81556e-07	2.98321e-06	Down
DM8C11G11680.1	48.1522	-3.02412	0.589556	-5.1295	2.9052e-07	3.06696e-06	Down
DM8C10G27050.1	4194.64	-1.45377	0.28354	-5.12722	2.94054e-07	3.09807e-06	Down
DM8C11G09160.1	25.2106	-8.06466	1.57293	-5.12716	2.94148e-07	3.09807e-06	Down
DM8C09G26700.1	695.522	-1.89912	0.370496	-5.12589	2.96136e-07	3.11713e-06	Down
DM8C03G23150.1	22.5455	-7.90266	1.54192	-5.12521	2.97208e-07	3.12728e-06	Down
DM8C09G13280.1	20.0376	-7.73334	1.50987	-5.12185	3.02556e-07	3.17892e-06	Down
DM8C12G07440.1	88.6075	-3.11111	0.607643	-5.11996	3.056e-07	3.20741e-06	Down
DM8C10G16260.1	18.1806	-7.58942	1.48343	-5.11614	3.11859e-07	3.26954e-06	Down
DM8C05G25160.1	188.995	-2.03425	0.397897	-5.11251	3.1791e-07	3.32815e-06	Down
DM8C06G27060.1	37.3998	-8.6318	1.68859	-5.11183	3.19045e-07	3.33883e-06	Down
DM8C08G15790.1	286.518	-1.66327	0.325436	-5.1109	3.20628e-07	3.35418e-06	Down
DM8C04G34360.1	555.183	-1.78474	0.349325	-5.1091	3.23696e-07	3.3826e-06	Down
DM8C08G03720.1	206.505	-1.5496	0.303434	-5.10687	3.27538e-07	3.42028e-06	Down
DM8C03G34440.1	19.7011	-7.70871	1.51047	-5.10352	3.33394e-07	3.47641e-06	Down
DM8C08G29710.1	2711.97	-1.56482	0.306712	-5.10191	3.36244e-07	3.50314e-06	Down
DM8C06G18180.1	4021.81	-2.27476	0.445966	-5.10074	3.38333e-07	3.52283e-06	Down
DM8C02G19210.1	1154.34	-1.82419	0.357851	-5.09764	3.43918e-07	3.57711e-06	Down
DM8C09G06620.1	656.066	-1.76811	0.346876	-5.09723	3.44666e-07	3.58361e-06	Down
DM8C01G31030.1	2624.73	-1.0128	0.19877	-5.09534	3.48109e-07	3.61681e-06	Down
DM8C08G06810.1	23.5427	-7.96617	1.56386	-5.09391	3.50745e-07	3.64026e-06	Down
DM8C02G32140.1	1470.97	-1.83532	0.360304	-5.0938	3.5095e-07	3.64109e-06	Down
DM8C05G04270.2	1499.59	-7.37075	1.44727	-5.09288	3.52658e-07	3.65619e-06	Down
DM8C02G31810.1	605.049	-1.88754	0.371027	-5.08735	3.63105e-07	3.76046e-06	Down
DM8C04G36780.1	1934.84	-1.2346	0.24271	-5.08671	3.6433e-07	3.76909e-06	Down
DM8C05G25320.3	24.2871	-7.03847	1.3837	-5.08672	3.64318e-07	3.76909e-06	Down
DM8C06G31400.1	21.6843	-7.8371	1.54267	-5.08022	3.77003e-07	3.89184e-06	Down
DM8C12G09240.1	228.516	-1.71691	0.338014	-5.07942	3.78587e-07	3.9068e-06	Down
DM8C09G29070.1	20.9648	-7.79858	1.53618	-5.07659	3.84262e-07	3.96112e-06	Down
DM8C04G29550.1	669.447	-1.28808	0.253738	-5.07641	3.8464e-07	3.9636e-06	Down
DM8C04G33190.1	31.9737	-4.77427	0.940813	-5.07462	3.88278e-07	3.99539e-06	Down
DM8C07G01120.1	99.72	-2.47713	0.488215	-5.07385	3.89854e-07	4.00876e-06	Down
DM8C04G05560.1	1337.24	-1.47	0.289788	-5.07267	3.92281e-07	4.03228e-06	Down
DM8C12G04260.1	1393.95	-1.48935	0.29362	-5.07238	3.9288e-07	4.037e-06	Down
DM8C02G26430.1	168.283	-1.65987	0.327348	-5.07066	3.96444e-07	4.07218e-06	Down
DM8C05G20410.1	193.777	-2.02419	0.399314	-5.06916	3.99583e-07	4.10151e-06	Down
DM8C09G22440.1	934.9	-2.51498	0.496406	-5.06638	4.05455e-07	4.15441e-06	Down
DM8C08G29460.1	796.58	-1.48323	0.292822	-5.06531	4.07732e-07	4.17355e-06	Down
DM8C05G21400.1	360.446	-1.53549	0.303235	-5.06368	4.11239e-07	4.20325e-06	Down
DM8C06G32080.1	517.537	-2.31358	0.456998	-5.06256	4.13655e-07	4.22048e-06	Down
DM8C09G18270.1	3424.37	-1.71054	0.337917	-5.06201	4.14865e-07	4.23133e-06	Down
DM8C08G06780.1	189.904	-3.11875	0.616196	-5.06129	4.16423e-07	4.24123e-06	Down
DM8C04G02950.1	22.9891	-7.93174	1.56713	-5.06132	4.16371e-07	4.24123e-06	Down
DM8C11G24710.1	1042.21	-1.51455	0.299248	-5.06117	4.16689e-07	4.24245e-06	Down
DM8C04G23080.1	358.49	-1.95247	0.385788	-5.061	4.17061e-07	4.24474e-06	Down
DM8C03G02170.1	21.648	-7.8452	1.55016	-5.06088	4.17324e-07	4.24593e-06	Down
DM8C12G14810.1	39.4765	-5.43165	1.0733	-5.06071	4.17693e-07	4.24819e-06	Down
DM8C05G25870.1	153.027	-3.3164	0.655476	-5.05953	4.20281e-07	4.273e-06	Down
DM8C01G46590.1	186.111	-2.2817	0.451071	-5.05841	4.22758e-07	4.29668e-06	Down
DM8C05G25310.1	1309.22	-1.62855	0.32215	-5.05524	4.29843e-07	4.36255e-06	Down
DM8C01G29800.1	26.8779	-5.64063	1.11591	-5.05471	4.31036e-07	4.37159e-06	Down
DM8sca53G00120.1	17.3178	-7.52012	1.48789	-5.05422	4.32162e-07	4.38023e-06	Down
DM8C04G09560.1	91.3779	-2.25784	0.446869	-5.05259	4.3586e-07	4.41432e-06	Down
DM8C02G11580.1	49.2023	-2.65559	0.525637	-5.05214	4.36894e-07	4.42324e-06	Down
DM8C06G17700.1	285.983	-1.54767	0.306403	-5.0511	4.39281e-07	4.44585e-06	Down
DM8C01G24520.1	107.622	-2.05572	0.407087	-5.04982	4.42228e-07	4.47099e-06	Down
DM8C02G03360.1	18.9206	-7.65051	1.5169	-5.04353	4.57027e-07	4.61255e-06	Down
DM8C11G15640.1	378.938	-2.06087	0.408786	-5.04144	4.62052e-07	4.65838e-06	Down
DM8C09G17700.1	275.92	-1.78155	0.353413	-5.04097	4.63182e-07	4.66814e-06	Down
DM8C09G28350.1	462.48	-2.82406	0.560356	-5.03976	4.66126e-07	4.69454e-06	Down
DM8C03G35100.1	118.012	-2.67841	0.531473	-5.03959	4.66518e-07	4.69686e-06	Down
DM8C12G26610.1	342.108	-1.80576	0.358405	-5.03831	4.69654e-07	4.72514e-06	Down
DM8C08G02410.1	39.3978	-4.49559	0.892355	-5.03789	4.70688e-07	4.7339e-06	Down
DM8C08G13530.1	994.062	-1.97525	0.392093	-5.0377	4.71168e-07	4.73707e-06	Down
DM8C02G12980.1	178.982	-4.04269	0.802594	-5.03703	4.72822e-07	4.7504e-06	Down
DM8C04G21180.1	1571.62	-2.89723	0.575213	-5.0368	4.73383e-07	4.75438e-06	Down
DM8C07G09130.1	16.9065	-7.48462	1.48627	-5.03584	4.7577e-07	4.77504e-06	Down
DM8C03G03950.1	501.425	-1.29642	0.25747	-5.03523	4.77273e-07	4.78846e-06	Down
DM8C02G18940.1	787.513	-1.58885	0.315614	-5.03416	4.79937e-07	4.81063e-06	Down
DM8C05G02850.1	190.844	-2.48876	0.494614	-5.03171	4.86123e-07	4.87049e-06	Down
DM8C02G21210.1	12267.8	-1.14677	0.227919	-5.03149	4.86689e-07	4.87447e-06	Down
DM8C10G07220.1	18.7911	-7.63767	1.51811	-5.03103	4.87841e-07	4.88433e-06	Down
DM8C07G21840.1	724.875	-1.49517	0.29722	-5.03052	4.89143e-07	4.89566e-06	Down
DM8C12G00830.1	114.089	-2.46559	0.490443	-5.02726	4.97537e-07	4.97623e-06	Down
DM8C09G27560.1	17.056	-7.49812	1.49174	-5.02642	4.99731e-07	4.99645e-06	Down
DM8C03G14200.1	1441.75	-1.21845	0.242491	-5.02472	5.04172e-07	5.03562e-06	Down
DM8C02G31780.1	17.7818	-7.55427	1.50355	-5.02429	5.05292e-07	5.04507e-06	Down
DM8C06G15150.1	177.381	-3.29886	0.656897	-5.02189	5.11647e-07	5.10324e-06	Down
DM8C11G21000.1	476.522	-2.44516	0.487786	-5.01276	5.36548e-07	5.3332e-06	Down
DM8C12G04920.1	18.3824	-7.60688	1.51849	-5.0095	5.45721e-07	5.41507e-06	Down
DM8C11G05510.1	2398.23	-1.12365	0.224331	-5.00889	5.4746e-07	5.42871e-06	Down
DM8C12G19260.1	415.223	-2.84456	0.568344	-5.005	5.58618e-07	5.53545e-06	Down
DM8C07G09370.1	17.0036	-7.49455	1.4979	-5.00338	5.63346e-07	5.58039e-06	Down
DM8C06G23320.1	3332.88	-2.04784	0.409588	-4.99975	5.7404e-07	5.67659e-06	Down
DM8C03G29520.1	343.198	-2.01799	0.403635	-4.99953	5.74714e-07	5.68132e-06	Down
DM8C02G20030.1	169.746	-2.77885	0.556193	-4.99619	5.84726e-07	5.77437e-06	Down
DM8C11G07510.1	303.076	-1.79557	0.359425	-4.99567	5.86331e-07	5.78824e-06	Down
DM8C01G07130.1	16.964	-7.48796	1.4994	-4.99396	5.91526e-07	5.83555e-06	Down
DM8C02G28490.1	55.5798	-5.39531	1.08042	-4.99374	5.92209e-07	5.84029e-06	Down
DM8C08G22840.1	2547.36	-1.07525	0.215781	-4.98304	6.25942e-07	6.15407e-06	Down
DM8C02G26690.1	89.3806	-2.58828	0.520126	-4.97625	6.48266e-07	6.35626e-06	Down
DM8C12G08020.1	117.891	-2.27336	0.456869	-4.97595	6.49284e-07	6.36409e-06	Down
DM8C07G18910.2	118.669	-3.07737	0.619087	-4.97083	6.66686e-07	6.52139e-06	Down
DM8C08G23900.1	1243.86	-2.05681	0.413856	-4.96986	6.70004e-07	6.54941e-06	Down
DM8C12G03100.1	170.917	-1.63822	0.329718	-4.96856	6.74523e-07	6.59136e-06	Down
DM8C01G32060.1	312.267	-1.28864	0.259394	-4.96789	6.76858e-07	6.61195e-06	Down
DM8C08G23020.1	685.835	-1.33615	0.269077	-4.96568	6.84596e-07	6.68282e-06	Down
DM8C04G16920.1	856.65	-1.40505	0.283075	-4.96352	6.92265e-07	6.75104e-06	Down
DM8C03G35510.1	59.514	-2.93934	0.592247	-4.96303	6.94012e-07	6.76579e-06	Down
DM8C11G01830.1	78.9995	-2.72729	0.550007	-4.95864	7.09879e-07	6.90884e-06	Down
DM8C05G02470.1	38.4256	-5.66804	1.14313	-4.95834	7.10992e-07	6.91734e-06	Down
DM8C09G19320.1	16.839	-7.4803	1.50952	-4.95542	7.21746e-07	7.01017e-06	Down
DM8C06G27750.1	725.587	-1.45197	0.293166	-4.95272	7.31843e-07	7.09632e-06	Down
DM8C11G00210.1	5167.84	-2.26406	0.457163	-4.95241	7.32983e-07	7.10262e-06	Down
DM8C12G15540.1	16.2956	-7.43215	1.50079	-4.95216	7.33949e-07	7.10959e-06	Down
DM8C01G29470.1	163.783	-2.02138	0.408457	-4.94881	7.46677e-07	7.22562e-06	Down
DM8C05G07570.1	1201.55	-1.60715	0.324983	-4.94532	7.60183e-07	7.3514e-06	Down
DM8C01G00130.1	1009.38	-1.3084	0.26461	-4.94463	7.62905e-07	7.3728e-06	Down
DM8C08G25210.1	115.811	-2.99545	0.60595	-4.94339	7.67741e-07	7.41457e-06	Down
DM8C04G09400.1	181.28	-1.56805	0.317333	-4.94133	7.75904e-07	7.4884e-06	Down
DM8C07G26600.1	414.173	-1.87672	0.379853	-4.94064	7.78646e-07	7.51236e-06	Down
DM8C08G27410.2	16.4928	-7.44658	1.50916	-4.93426	8.04562e-07	7.75464e-06	Down
DM8C08G12960.1	958.72	-2.24799	0.45573	-4.93271	8.10947e-07	7.81097e-06	Down
DM8C11G00520.1	895.442	-1.51277	0.306763	-4.93142	8.16342e-07	7.86032e-06	Down
DM8C08G01990.1	325.001	-1.85031	0.375243	-4.93097	8.18226e-07	7.87583e-06	Down
DM8C03G33440.1	36.0667	-3.94489	0.800055	-4.93077	8.19051e-07	7.88115e-06	Down
DM8C03G05590.1	1410.3	-1.29077	0.26183	-4.9298	8.23159e-07	7.91541e-06	Down
DM8C12G05750.1	109.052	-2.89964	0.588504	-4.92714	8.34414e-07	8.01564e-06	Down
DM8C09G30830.1	23.1563	-7.94209	1.61198	-4.92692	8.35365e-07	8.02211e-06	Down
DM8C11G06320.1	238.243	-1.86309	0.378643	-4.92045	8.63475e-07	8.27282e-06	Down
DM8C10G26140.1	1098.2	-1.2985	0.26401	-4.91839	8.72598e-07	8.35746e-06	Down
DM8C02G24890.1	614.164	-1.62006	0.329518	-4.91644	8.81306e-07	8.43528e-06	Down
DM8C07G22590.1	1180.02	-1.6125	0.328018	-4.91589	8.83784e-07	8.45619e-06	Down
DM8C09G03010.1	34.5134	-6.61723	1.34613	-4.91574	8.84496e-07	8.4602e-06	Down
DM8C05G06170.1	1576.65	-1.29927	0.264383	-4.91433	8.9085e-07	8.51535e-06	Down
DM8C02G11560.1	16.0288	-7.40895	1.50831	-4.91208	9.01146e-07	8.59955e-06	Down
DM8C08G26860.1	1176.38	-1.83298	0.373368	-4.9093	9.14005e-07	8.71364e-06	Down
DM8C07G14520.1	17631.2	-1.80276	0.367291	-4.90827	9.1881e-07	8.75655e-06	Down
DM8C09G27410.1	1577.96	-1.66468	0.339172	-4.90808	9.19744e-07	8.76257e-06	Down
DM8C03G28630.1	618.878	-1.03757	0.211547	-4.90467	9.35833e-07	8.90705e-06	Down
DM8C08G17870.1	3482.11	-1.34436	0.274219	-4.9025	9.46242e-07	8.99427e-06	Down
DM8C04G28770.1	2491.36	-1.19319	0.243458	-4.90101	9.53457e-07	9.05988e-06	Down
DM8C07G01500.1	387.758	-1.58307	0.323015	-4.90091	9.5392e-07	9.0613e-06	Down
DM8C02G18630.1	210.711	-1.5558	0.317867	-4.89451	9.85518e-07	9.34916e-06	Down
DM8C02G23040.1	239.794	-1.52831	0.312264	-4.89429	9.86629e-07	9.35663e-06	Down
DM8C01G04880.1	577.514	-1.5345	0.313586	-4.8934	9.91112e-07	9.39298e-06	Down
DM8C04G02860.1	673.878	-2.39811	0.490101	-4.8931	9.92606e-07	9.40406e-06	Down
DM8C02G19930.1	16.8269	-7.47398	1.52793	-4.89159	1.00026e-06	9.46108e-06	Down
DM8C01G45270.1	36.4421	-3.04883	0.623587	-4.88919	1.01253e-06	9.56773e-06	Down
DM8C07G17100.1	1997.74	-1.27057	0.260015	-4.88653	1.0263e-06	9.69151e-06	Down
DM8C09G26690.1	55.1772	-3.2573	0.666779	-4.88512	1.03365e-06	9.75459e-06	Down
DM8C08G12660.1	179.343	-1.47274	0.302016	-4.87637	1.08054e-06	1.01706e-05	Down
DM8C03G30660.1	235.95	-2.5193	0.516861	-4.87423	1.09236e-06	1.02693e-05	Down
DM8C06G03390.1	16.0362	-7.41031	1.52031	-4.87421	1.09246e-06	1.02693e-05	Down
DM8C01G42540.1	17.894	-7.56591	1.55258	-4.87312	1.09852e-06	1.03186e-05	Down
DM8C03G37580.1	902.893	-1.26731	0.260358	-4.86755	1.12993e-06	1.0594e-05	Down
DM8C05G16330.1	1960.05	-1.39469	0.286557	-4.86704	1.13282e-06	1.06177e-05	Down
DM8C12G10840.1	15.6151	-7.36778	1.51394	-4.86662	1.13521e-06	1.06366e-05	Down
DM8C05G22160.1	18.305	-7.60226	1.56237	-4.86586	1.13963e-06	1.06711e-05	Down
DM8C09G09540.1	16.7392	-7.47346	1.53631	-4.86455	1.1472e-06	1.07385e-05	Down
DM8C08G28580.1	870.009	-1.16571	0.239679	-4.86362	1.15257e-06	1.07818e-05	Down
DM8C06G28480.1	25824.2	-2.59065	0.533081	-4.85977	1.1752e-06	1.09687e-05	Down
DM8C08G16550.1	3860.07	-1.7328	0.35688	-4.85542	1.20134e-06	1.12054e-05	Down
DM8C08G04890.1	3045.44	-1.04816	0.215939	-4.85397	1.21011e-06	1.128e-05	Down
DM8C10G28200.1	388.024	-1.92995	0.398058	-4.84841	1.24458e-06	1.15788e-05	Down
DM8C05G19530.1	111.661	-2.32392	0.479417	-4.84738	1.25101e-06	1.16199e-05	Down
DM8C12G09840.1	261.284	-2.28825	0.472355	-4.84434	1.27033e-06	1.17805e-05	Down
DM8C03G19110.1	464.05	-2.18945	0.451997	-4.84394	1.27292e-06	1.18008e-05	Down
DM8C10G20830.1	15.8868	-7.3947	1.52663	-4.84381	1.27372e-06	1.18043e-05	Down
DM8C12G23160.1	385.985	-2.12023	0.43786	-4.84226	1.28372e-06	1.18862e-05	Down
DM8C04G04390.1	662.396	-1.7503	0.361591	-4.84054	1.29486e-06	1.1981e-05	Down
DM8C01G23430.1	3207.75	-2.06666	0.427801	-4.83089	1.35925e-06	1.25367e-05	Down
DM8C04G19210.1	1103.91	-1.73206	0.358554	-4.83067	1.36072e-06	1.25463e-05	Down
DM8C10G01760.1	15.2236	-7.3325	1.51894	-4.82737	1.38345e-06	1.27397e-05	Down
DM8C05G26090.1	15.1812	-7.32948	1.51927	-4.82436	1.40457e-06	1.29218e-05	Down
DM8C04G09720.1	44.2353	-5.21997	1.0825	-4.82214	1.42024e-06	1.30576e-05	Down
DM8C08G28980.1	2050.85	-1.90994	0.396173	-4.82098	1.42858e-06	1.31301e-05	Down
DM8C10G06390.1	1503.43	-1.05988	0.219858	-4.82076	1.43016e-06	1.31404e-05	Down
DM8C05G10760.1	1782.94	-1.21484	0.252048	-4.81988	1.43641e-06	1.31895e-05	Down
DM8C08G24980.1	15.0416	-7.31518	1.51793	-4.81917	1.44154e-06	1.32282e-05	Down
DM8C01G14040.1	29.8465	-3.59386	0.745757	-4.81907	1.44231e-06	1.32311e-05	Down
DM8C07G17850.1	16.0934	-7.41615	1.53909	-4.81853	1.4462e-06	1.32625e-05	Down
DM8C03G32800.1	139.385	-2.1494	0.446506	-4.81381	1.48081e-06	1.35584e-05	Down
DM8C03G30710.1	6424.27	-1.27995	0.265898	-4.8137	1.48159e-06	1.35613e-05	Down
DM8C03G23330.2	1857.54	-2.02364	0.420448	-4.81307	1.4863e-06	1.35958e-05	Down
DM8C04G30480.1	2842.64	-1.21235	0.251988	-4.81115	1.50064e-06	1.37183e-05	Down
DM8C09G04000.1	1427.19	-1.63386	0.339687	-4.80992	1.50992e-06	1.37988e-05	Down
DM8C04G26870.1	323.654	-2.74869	0.571542	-4.80924	1.51504e-06	1.38412e-05	Down
DM8C04G23710.1	182.674	-1.77319	0.369044	-4.80482	1.54888e-06	1.41191e-05	Down
DM8C08G12250.1	234.565	-2.46035	0.512151	-4.80395	1.55566e-06	1.41675e-05	Down
DM8C08G19910.1	15.0966	-7.31851	1.5237	-4.80311	1.56224e-06	1.4223e-05	Down
DM8C03G37530.1	1112.35	-1.89913	0.395476	-4.80214	1.56976e-06	1.42804e-05	Down
DM8C12G22460.1	833.395	-1.33732	0.278518	-4.80155	1.57444e-06	1.43117e-05	Down
DM8C09G22610.1	44.9738	-3.58609	0.74704	-4.8004	1.58351e-06	1.43849e-05	Down
DM8C07G14880.1	1734.74	-2.24397	0.467569	-4.79923	1.59279e-06	1.44646e-05	Down
DM8C03G18850.1	100.855	-2.05245	0.428488	-4.78999	1.66792e-06	1.50996e-05	Down
DM8C01G27160.1	133.47	-2.4086	0.503105	-4.78746	1.68902e-06	1.52762e-05	Down
DM8C03G01960.1	82.1464	-5.3115	1.10981	-4.78597	1.70162e-06	1.53806e-05	Down
DM8C03G24080.1	504.878	-1.96828	0.411443	-4.78384	1.71976e-06	1.55348e-05	Down
DM8C09G17800.2	1422.5	-1.65375	0.345745	-4.78315	1.72569e-06	1.55786e-05	Down
DM8C03G24820.1	16.1739	-7.41593	1.55057	-4.78271	1.7295e-06	1.56032e-05	Down
DM8C04G26150.1	5019.31	-1.81776	0.380186	-4.78124	1.74217e-06	1.57078e-05	Down
DM8C06G24980.1	818.401	-1.01203	0.211676	-4.78105	1.74381e-06	1.57177e-05	Down
DM8C09G03800.1	86507.5	-1.21427	0.254252	-4.77586	1.7894e-06	1.60835e-05	Down
DM8C05G06880.1	612.385	-1.29329	0.270944	-4.77328	1.81248e-06	1.62808e-05	Down
DM8C03G00490.1	3564.53	-1.33881	0.2805	-4.77294	1.81552e-06	1.6303e-05	Down
DM8C06G25060.1	116.617	-2.96785	0.622081	-4.77083	1.83464e-06	1.64645e-05	Down
DM8C11G22780.1	1261.71	-1.04511	0.219128	-4.76942	1.84757e-06	1.65651e-05	Down
DM8C09G04660.1	2466.02	-1.30166	0.27308	-4.76658	1.87375e-06	1.67843e-05	Down
DM8C04G05660.1	17.6748	-7.54334	1.58422	-4.76155	1.92115e-06	1.71769e-05	Down
DM8C04G20230.1	539.473	-1.50446	0.316298	-4.75646	1.97016e-06	1.75825e-05	Down
DM8C03G22700.1	1324.05	-1.18812	0.249998	-4.75252	2.00893e-06	1.78953e-05	Down
DM8C01G30290.1	1569.13	-1.13024	0.237848	-4.75194	2.01471e-06	1.79412e-05	Down
DM8C11G17480.1	99.4166	-2.82818	0.595187	-4.75174	2.01673e-06	1.79537e-05	Down
DM8C01G00080.1	50.5339	-3.11873	0.656387	-4.75137	2.02048e-06	1.79816e-05	Down
DM8C08G09150.1	20.8139	-6.8157	1.43544	-4.74816	2.05273e-06	1.82237e-05	Down
DM8C01G43850.1	15.0937	-7.32283	1.54356	-4.74411	2.0943e-06	1.85814e-05	Down
DM8C05G24960.1	11485.5	-1.1085	0.233678	-4.74372	2.09828e-06	1.8611e-05	Down
DM8C03G07430.1	15.8123	-7.38253	1.55687	-4.74189	2.11734e-06	1.87685e-05	Down
DM8C04G31930.1	788.3	-1.15209	0.243053	-4.74009	2.13623e-06	1.89301e-05	Down
DM8C07G20660.1	320.429	-1.76949	0.373623	-4.73604	2.17933e-06	1.92767e-05	Down
DM8C10G22790.1	1171.15	-1.71478	0.362115	-4.73545	2.1857e-06	1.93153e-05	Down
DM8C06G27070.1	23.8217	-7.98273	1.68579	-4.73531	2.18719e-06	1.93225e-05	Down
DM8C04G36720.1	38.722	-2.94098	0.621205	-4.73431	2.19798e-06	1.94059e-05	Down
DM8C03G36850.1	303.436	-1.24401	0.262899	-4.7319	2.22432e-06	1.96206e-05	Down
DM8C01G11990.1	14.5403	-7.26807	1.53634	-4.73077	2.23667e-06	1.97235e-05	Down
DM8C02G07950.1	1213.36	-1.11089	0.234992	-4.72733	2.27487e-06	2.00115e-05	Down
DM8C06G17640.1	23.3407	-7.95319	1.68267	-4.72654	2.28383e-06	2.00842e-05	Down
DM8C07G15080.1	179.432	-2.0976	0.443822	-4.72622	2.28735e-06	2.01047e-05	Down
DM8C06G31640.1	445.461	-1.94012	0.410564	-4.7255	2.29544e-06	2.01679e-05	Down
DM8C09G23170.1	15.1813	-7.3262	1.55062	-4.7247	2.3045e-06	2.02352e-05	Down
DM8C04G15640.1	3184.59	-1.2046	0.255016	-4.72362	2.31687e-06	2.03377e-05	Down
DM8C02G07580.1	493.623	-1.35418	0.286705	-4.72326	2.3209e-06	2.03669e-05	Down
DM8C03G23320.1	36.6593	-3.59216	0.761417	-4.71773	2.38495e-06	2.09035e-05	Down
DM8C06G06170.1	15.4751	-7.36041	1.56049	-4.71673	2.39668e-06	2.1e-05	Down
DM8C12G00660.1	41.8941	-3.92435	0.832387	-4.71457	2.42222e-06	2.12045e-05	Down
DM8C06G24590.1	1315.83	-1.56395	0.331793	-4.71365	2.43317e-06	2.12875e-05	Down
DM8C06G18690.1	699.752	-1.59647	0.338734	-4.71306	2.44027e-06	2.13431e-05	Down
DM8C12G25250.1	189.017	-1.70262	0.361433	-4.71076	2.46799e-06	2.15725e-05	Down
DM8C02G21250.1	18.666	-7.63173	1.62111	-4.70772	2.50502e-06	2.18631e-05	Down
DM8C05G05420.1	1771.27	-1.64087	0.348816	-4.7041	2.54987e-06	2.22345e-05	Down
DM8C02G01190.1	14.1989	-7.2314	1.53776	-4.70254	2.56945e-06	2.23984e-05	Down
DM8C01G37330.1	3584.35	-1.31064	0.278723	-4.70232	2.57227e-06	2.24162e-05	Down
DM8C05G19520.1	2485.28	-1.42645	0.303473	-4.7004	2.59647e-06	2.26136e-05	Down
DM8C01G48330.1	3351.86	-1.43292	0.304863	-4.70021	2.59899e-06	2.26287e-05	Down
DM8C06G19450.1	214.64	-1.42986	0.304325	-4.69846	2.6213e-06	2.28091e-05	Down
DM8C05G21480.1	14.2662	-7.23783	1.54069	-4.69779	2.62987e-06	2.28768e-05	Down
DM8C03G25450.1	60.0679	-2.64567	0.563431	-4.69563	2.65783e-06	2.30965e-05	Down
DM8C02G11790.1	50.95	-2.8692	0.61104	-4.6956	2.65831e-06	2.30965e-05	Down
DM8C04G32840.1	16.4898	-7.45019	1.58723	-4.69384	2.68128e-06	2.3289e-05	Down
DM8C02G15030.1	738.954	-2.15185	0.458518	-4.69305	2.69157e-06	2.33714e-05	Down
DM8C02G07720.1	482.269	-1.24123	0.264627	-4.69049	2.72552e-06	2.3652e-05	Down
DM8C12G05210.1	6457.29	-1.11216	0.237217	-4.68836	2.75407e-06	2.38711e-05	Down
DM8C09G00440.1	14.4705	-7.26234	1.54964	-4.68648	2.77949e-06	2.4077e-05	Down
DM8C01G28640.1	330.752	-1.69289	0.36129	-4.68569	2.79016e-06	2.41415e-05	Down
DM8C03G34140.1	655.567	-1.13313	0.241888	-4.68451	2.80624e-06	2.42651e-05	Down
DM8C06G01600.1	16.7639	-7.47559	1.59606	-4.68376	2.81656e-06	2.4347e-05	Down
DM8C07G25760.1	217.488	-1.44405	0.308629	-4.67891	2.88402e-06	2.4893e-05	Down
DM8C01G22940.1	510.813	-2.02254	0.432311	-4.67844	2.89067e-06	2.49429e-05	Down
DM8C07G05370.1	4169.81	-1.20898	0.258461	-4.6776	2.90254e-06	2.50189e-05	Down
DM8C08G30070.1	4430.09	-1.08468	0.231945	-4.67647	2.91852e-06	2.51268e-05	Down
DM8C11G21240.1	567.634	-1.54557	0.330586	-4.67524	2.93617e-06	2.52526e-05	Down
DM8C09G31940.1	105.563	-2.2209	0.475066	-4.67492	2.94065e-06	2.52761e-05	Down
DM8C06G00260.1	72.1407	-2.66415	0.569931	-4.67452	2.94649e-06	2.53188e-05	Down
DM8C03G37060.1	246.358	-1.40818	0.301328	-4.67324	2.96491e-06	2.54695e-05	Down
DM8C06G16880.1	194.801	-1.8425	0.394319	-4.67261	2.97402e-06	2.55402e-05	Down
DM8C06G17910.1	46.4927	-3.149	0.674518	-4.66851	3.03386e-06	2.60077e-05	Down
DM8C12G23240.1	78.9366	-4.21198	0.90221	-4.66852	3.03376e-06	2.60077e-05	Down
DM8C09G21980.1	423.226	-1.66646	0.356974	-4.66828	3.03729e-06	2.60294e-05	Down
DM8C03G31130.1	924.457	-1.63165	0.349577	-4.6675	3.0488e-06	2.61203e-05	Down
DM8C06G15780.1	42.1564	-4.03258	0.864528	-4.66449	3.09384e-06	2.64983e-05	Down
DM8C11G06790.1	71.4835	-4.21213	0.90321	-4.66351	3.10854e-06	2.66163e-05	Down
DM8C11G00300.1	16.308	-7.43545	1.59457	-4.66298	3.11668e-06	2.66782e-05	Down
DM8C09G30110.2	14.2236	-7.23711	1.55265	-4.66113	3.14471e-06	2.69101e-05	Down
DM8C02G18260.1	1983.09	-2.1704	0.465655	-4.66095	3.14757e-06	2.69266e-05	Down
DM8C04G19240.1	14.7197	-7.28767	1.56393	-4.65984	3.16461e-06	2.70644e-05	Down
DM8C06G09200.1	18.71	-6.65231	1.4287	-4.6562	3.22099e-06	2.75302e-05	Down
DM8C01G07500.1	1322.89	-1.35795	0.29177	-4.65418	3.2528e-06	2.77857e-05	Down
DM8C12G00540.1	516.015	-1.53742	0.330354	-4.65388	3.25753e-06	2.7818e-05	Down
DM8C02G05340.1	16.4228	-7.44405	1.59961	-4.65367	3.26071e-06	2.78368e-05	Down
DM8C08G17390.1	14.2564	-7.23547	1.555	-4.65304	3.27074e-06	2.79143e-05	Down
DM8C12G24690.1	146.863	-2.47409	0.531723	-4.65296	3.27196e-06	2.79164e-05	Down
DM8C01G44190.2	1293.82	-1.30838	0.2812	-4.65284	3.27398e-06	2.79254e-05	Down
DM8C03G22010.1	889.218	-2.30369	0.49526	-4.65147	3.29572e-06	2.80943e-05	Down
DM8C11G18720.1	1230.24	-1.17493	0.252818	-4.64736	3.36212e-06	2.86181e-05	Down
DM8C01G22620.1	1958.29	-1.51286	0.325573	-4.64677	3.37166e-06	2.86908e-05	Down
DM8C04G05640.1	43.4208	-4.1741	0.898348	-4.64642	3.37747e-06	2.87319e-05	Down
DM8C12G06910.1	528.436	-1.91693	0.412602	-4.64594	3.3853e-06	2.879e-05	Down
DM8C11G18500.1	135.649	-2.37904	0.512952	-4.63793	3.51923e-06	2.98938e-05	Down
DM8C03G36830.1	2089.16	-1.03759	0.223781	-4.63663	3.54136e-06	3.00641e-05	Down
DM8C01G04420.1	3191.2	-1.13417	0.244647	-4.63592	3.55358e-06	3.0159e-05	Down
DM8C12G27100.1	16.9783	-7.49512	1.6176	-4.63347	3.5958e-06	3.04995e-05	Down
DM8C05G24480.1	747.728	-1.03436	0.223249	-4.63322	3.60017e-06	3.05097e-05	Down
DM8C02G13810.1	2012.87	-1.18593	0.25596	-4.63325	3.59975e-06	3.05097e-05	Down
DM8C03G19860.1	16.2762	-7.42332	1.60238	-4.63267	3.60974e-06	3.05818e-05	Down
DM8C04G31890.1	47.8921	-5.35157	1.1552	-4.6326	3.61099e-06	3.05834e-05	Down
DM8C03G32890.2	368.441	-1.9685	0.424992	-4.63184	3.62423e-06	3.06866e-05	Down
DM8C09G05010.2	206.982	-1.57773	0.340657	-4.63143	3.63143e-06	3.07386e-05	Down
DM8C03G28680.1	1205.27	-1.08153	0.233671	-4.62844	3.68429e-06	3.11677e-05	Down
DM8C10G18100.1	107.854	-3.7359	0.807291	-4.6277	3.69746e-06	3.12699e-05	Down
DM8C06G22760.1	631.998	-1.11345	0.240668	-4.62648	3.71931e-06	3.14272e-05	Down
DM8C06G21510.1	180.718	-1.35196	0.292235	-4.62626	3.72334e-06	3.1452e-05	Down
DM8C09G24270.1	88.598	-2.5966	0.56148	-4.62456	3.75397e-06	3.17015e-05	Down
DM8C12G29640.1	1527.76	-2.40455	0.520064	-4.62357	3.77199e-06	3.18444e-05	Down
DM8C12G24860.1	321.558	-1.45419	0.314622	-4.622	3.80051e-06	3.20665e-05	Down
DM8C04G31920.1	41.3249	-2.89382	0.626388	-4.61985	3.84016e-06	3.23915e-05	Down
DM8C12G13710.1	1872.72	-1.54348	0.334252	-4.61772	3.8797e-06	3.27155e-05	Down
DM8C06G01860.1	497.432	-2.09576	0.454112	-4.61507	3.92969e-06	3.30985e-05	Down
DM8C03G12150.1	42.0454	-2.78374	0.603321	-4.61403	3.94939e-06	3.32547e-05	Down
DM8C05G07750.1	75.1184	-3.23983	0.702477	-4.61201	3.98798e-06	3.35601e-05	Down
DM8C06G03310.1	1154.54	-1.14657	0.249023	-4.60426	4.13926e-06	3.47887e-05	Down
DM8C10G00130.1	20213.2	-1.04083	0.226279	-4.59977	4.22951e-06	3.54584e-05	Down
DM8C09G02610.1	82.0631	-4.56477	0.992428	-4.5996	4.233e-06	3.54672e-05	Down
DM8C07G26700.1	2258.24	-1.28862	0.280214	-4.59868	4.25171e-06	3.56033e-05	Down
DM8C04G13320.1	201.655	-2.02405	0.440228	-4.59773	4.27121e-06	3.57459e-05	Down
DM8C11G08330.1	405.294	-2.32588	0.505916	-4.59737	4.27862e-06	3.57976e-05	Down
DM8C10G25130.1	41.5812	-6.1151	1.33063	-4.59562	4.31456e-06	3.60565e-05	Down
DM8C05G23190.1	414.804	-1.66436	0.362299	-4.59388	4.35074e-06	3.63273e-05	Down
DM8C02G07550.1	720.299	-1.64459	0.358102	-4.59251	4.37945e-06	3.65459e-05	Down
DM8C01G23740.1	128.703	-2.50899	0.546398	-4.59187	4.39291e-06	3.66371e-05	Down
DM8C11G21500.1	700.212	-1.66591	0.362846	-4.59125	4.4061e-06	3.67259e-05	Down
DM8C01G07700.1	35.0505	-3.53507	0.770077	-4.59054	4.42092e-06	3.68389e-05	Down
DM8C02G25860.1	30.7072	-5.3949	1.17528	-4.59032	4.42565e-06	3.68677e-05	Down
DM8C04G19250.1	14.6598	-7.28268	1.58666	-4.58995	4.43348e-06	3.69019e-05	Down
DM8C05G08160.1	407.868	-1.66812	0.36355	-4.58841	4.46636e-06	3.71533e-05	Down
DM8C09G16440.1	2724.79	-1.00375	0.218812	-4.58728	4.4905e-06	3.73326e-05	Down
DM8C04G25380.1	6548.69	-1.40143	0.305707	-4.58423	4.5567e-06	3.78503e-05	Down
DM8C08G00420.1	127.755	-3.29987	0.720168	-4.58209	4.60356e-06	3.81629e-05	Down
DM8C03G37370.2	476.069	-1.58049	0.344985	-4.58132	4.62054e-06	3.82707e-05	Down
DM8C09G28470.1	4773.8	-1.26831	0.276887	-4.58061	4.6362e-06	3.83894e-05	Down
DM8C06G13580.1	249.543	-2.12303	0.463675	-4.5787	4.67883e-06	3.86981e-05	Down
DM8C06G34090.1	20.7683	-4.99093	1.09003	-4.5787	4.6788e-06	3.86981e-05	Down
DM8C07G17820.1	59.3415	-2.92273	0.638478	-4.57764	4.70245e-06	3.88626e-05	Down
DM8C10G06740.1	2085.04	-1.48789	0.325069	-4.57714	4.71373e-06	3.89421e-05	Down
DM8sca44G00090.1	14.9217	-7.30771	1.59742	-4.57471	4.76885e-06	3.93862e-05	Down
DM8C03G19890.1	41.3657	-2.56192	0.560263	-4.5727	4.81468e-06	3.97534e-05	Down
DM8C11G07360.1	1851.7	-1.48914	0.325721	-4.57182	4.83507e-06	3.99104e-05	Down
DM8C06G16760.1	867.899	-1.57456	0.344531	-4.57018	4.87316e-06	4.01948e-05	Down
DM8C10G29630.1	1571.87	-1.93737	0.424288	-4.56616	4.96736e-06	4.09206e-05	Down
DM8C08G05540.1	716.436	-1.61736	0.354217	-4.56601	4.97094e-06	4.09384e-05	Down
DM8C06G12260.1	5106.71	-1.59369	0.349096	-4.56519	4.99044e-06	4.10756e-05	Down
DM8C06G10280.1	13.5832	-7.16477	1.56951	-4.56496	4.9959e-06	4.11088e-05	Down
DM8C12G13630.1	89.7327	-1.98566	0.435288	-4.56171	5.07385e-06	4.16554e-05	Down
DM8C12G09960.1	25.0978	-5.53329	1.21314	-4.56114	5.08764e-06	4.17449e-05	Down
DM8C01G35040.1	252.587	-2.7391	0.601092	-4.55687	5.19224e-06	4.25187e-05	Down
DM8C07G09560.1	703.348	-1.17463	0.257794	-4.55649	5.20167e-06	4.25839e-05	Down
DM8C11G10400.1	110.44	-2.88621	0.633608	-4.5552	5.23361e-06	4.28211e-05	Down
DM8C03G34570.1	387.058	-1.36766	0.300286	-4.55453	5.25041e-06	4.29343e-05	Down
DM8C08G04480.1	55.6568	-3.99219	0.876682	-4.55375	5.26991e-06	4.30694e-05	Down
DM8C08G06110.1	661.599	-1.38021	0.3031	-4.55364	5.27246e-06	4.3078e-05	Down
DM8C06G00690.1	31.594	-4.24367	0.932118	-4.55271	5.29584e-06	4.32569e-05	Down
DM8C04G02870.1	67.0528	-5.06449	1.11253	-4.55223	5.30806e-06	4.33199e-05	Down
DM8C05G01990.1	166.216	-1.97817	0.434791	-4.54971	5.37205e-06	4.37927e-05	Down
DM8C06G22910.1	1264.41	-1.48397	0.326411	-4.54631	5.45942e-06	4.44924e-05	Down
DM8C02G23580.1	1071.13	-1.26211	0.277682	-4.54515	5.48955e-06	4.47128e-05	Down
DM8C06G32820.1	486.492	-1.69003	0.37202	-4.54285	5.54983e-06	4.5191e-05	Down
DM8C09G32030.1	551.326	-1.95428	0.430289	-4.54179	5.57791e-06	4.54069e-05	Down
DM8C07G17460.1	14.4654	-7.26116	1.59894	-4.54122	5.59296e-06	4.55166e-05	Down
DM8C06G21500.1	158.598	-1.40857	0.310196	-4.54088	5.6019e-06	4.55765e-05	Down
DM8C05G04890.1	323.502	-2.63456	0.58026	-4.54032	5.61693e-06	4.56731e-05	Down
DM8C05G26530.1	248.272	-1.89011	0.416597	-4.53701	5.70566e-06	4.63295e-05	Down
DM8C08G20600.1	15.9222	-7.39082	1.62903	-4.53695	5.70731e-06	4.63298e-05	Down
DM8C12G25230.1	511.594	-1.18473	0.261172	-4.53619	5.72785e-06	4.64705e-05	Down
DM8C01G23150.1	34.936	-4.05055	0.893135	-4.53521	5.7547e-06	4.66621e-05	Down
DM8C07G21490.1	13.4732	-7.15978	1.57897	-4.53448	5.77468e-06	4.67979e-05	Down
DM8C01G25380.1	826.358	-1.37861	0.304171	-4.53236	5.83289e-06	4.72564e-05	Down
DM8C10G16240.1	209.46	-1.78055	0.392861	-4.53225	5.83575e-06	4.72663e-05	Down
DM8C11G18670.1	409.97	-1.33734	0.295113	-4.53162	5.85332e-06	4.73953e-05	Down
DM8C01G33530.1	158.144	-1.78408	0.393854	-4.52981	5.90374e-06	4.77501e-05	Down
DM8C09G08900.2	861.201	-1.01051	0.223137	-4.52864	5.93639e-06	4.79795e-05	Down
DM8C04G08360.1	226.135	-2.00153	0.441984	-4.5285	5.94028e-06	4.7992e-05	Down
DM8C10G04610.1	84.1019	-1.993	0.440242	-4.52704	5.98153e-06	4.82444e-05	Down
DM8C05G01360.1	92.5441	-2.71672	0.60051	-4.52402	6.06768e-06	4.88847e-05	Down
DM8C08G02190.1	14.3582	-7.25272	1.60337	-4.52341	6.08498e-06	4.90104e-05	Down
DM8C06G09080.1	2045.85	-1.40084	0.309916	-4.52007	6.182e-06	4.97502e-05	Down
DM8C03G24410.1	62.6475	-5.293	1.1732	-4.51158	6.43479e-06	5.16839e-05	Down
DM8C07G23820.1	503.055	-1.74289	0.386442	-4.51011	6.47949e-06	5.19996e-05	Down
DM8C08G27840.1	17.7412	-7.55836	1.67611	-4.50946	6.49931e-06	5.21441e-05	Down
DM8C09G27590.1	248.355	-2.28445	0.506664	-4.50881	6.51922e-06	5.22459e-05	Down
DM8C03G22700.2	5944.43	-1.2398	0.275122	-4.50636	6.59501e-06	5.28094e-05	Down
DM8C06G12370.1	15.5023	-7.36297	1.6343	-4.50528	6.62853e-06	5.30337e-05	Down
DM8C03G36870.1	680.311	-1.09415	0.242886	-4.50479	6.64373e-06	5.31113e-05	Down
DM8C04G04370.1	471.885	-1.60555	0.356492	-4.50376	6.67621e-06	5.33267e-05	Down
DM8C08G25460.1	1118.45	-2.03939	0.452852	-4.50343	6.68648e-06	5.3394e-05	Down
DM8C06G30270.1	15.8214	-7.39263	1.64158	-4.50335	6.6891e-06	5.34001e-05	Down
DM8C09G21970.1	1197.07	-1.19013	0.264436	-4.50065	6.77461e-06	5.40529e-05	Down
DM8C01G35280.1	143.016	-1.80401	0.401056	-4.49814	6.855e-06	5.46341e-05	Down
DM8C07G24090.1	134.687	-1.76493	0.392413	-4.49763	6.87142e-06	5.47498e-05	Down
DM8C02G13900.1	16.7738	-7.47773	1.66404	-4.49372	6.99911e-06	5.57101e-05	Down
DM8C03G33270.1	157.582	-1.99618	0.444447	-4.49137	7.07652e-06	5.62755e-05	Down
DM8C01G26320.1	778.482	-1.41346	0.314755	-4.49069	7.09937e-06	5.64416e-05	Down
DM8C07G17740.1	31.0506	-4.43687	0.988616	-4.48796	7.19088e-06	5.7075e-05	Down
DM8C12G15280.1	182.871	-2.23724	0.498537	-4.48762	7.20248e-06	5.71514e-05	Down
DM8C03G11990.1	163.207	-1.88059	0.419121	-4.48699	7.22359e-06	5.73032e-05	Down
DM8C06G15060.1	52.6774	-3.00265	0.669275	-4.48642	7.24293e-06	5.74408e-05	Down
DM8C03G12570.1	698.243	-1.6883	0.37632	-4.48634	7.2457e-06	5.74471e-05	Down
DM8C08G24310.1	12.8998	-7.09613	1.58196	-4.48567	7.26866e-06	5.76133e-05	Down
DM8C07G21680.1	26.0453	-5.08628	1.13431	-4.48404	7.32442e-06	5.79917e-05	Down
DM8C04G05750.1	13.0196	-7.10663	1.58506	-4.4835	7.34292e-06	5.81223e-05	Down
DM8C10G02070.1	48.8099	-5.38764	1.20223	-4.48136	7.41695e-06	5.86646e-05	Down
DM8sca77G00020.1	12.9198	-7.09827	1.58493	-4.47859	7.51387e-06	5.93779e-05	Down
DM8C10G28630.1	13.2338	-7.13432	1.59306	-4.47836	7.52179e-06	5.94212e-05	Down
DM8C01G22330.1	254.954	-2.97272	0.663882	-4.47778	7.54249e-06	5.95389e-05	Down
DM8C07G02310.2	1384.02	-5.65721	1.26361	-4.47702	7.5692e-06	5.97335e-05	Down
DM8C10G24200.1	131.521	-1.55397	0.347113	-4.47685	7.57531e-06	5.97654e-05	Down
DM8C12G17960.1	26.8203	-3.36007	0.75082	-4.4752	7.63387e-06	6.0211e-05	Down
DM8C03G32600.1	342.565	-1.03712	0.231806	-4.47406	7.67494e-06	6.05019e-05	Down
DM8C09G05280.1	32511.6	-1.22651	0.27415	-4.47387	7.68181e-06	6.05396e-05	Down
DM8C11G22950.1	39.0818	-5.04544	1.12786	-4.47345	7.69685e-06	6.06292e-05	Down
DM8C05G06530.1	321.052	-1.43647	0.321627	-4.46628	7.9592e-06	6.25211e-05	Down
DM8C10G07940.1	699.835	-8.41495	1.88409	-4.46633	7.95723e-06	6.25211e-05	Down
DM8sca63G00130.1	43.977	-5.04748	1.13075	-4.46382	8.05094e-06	6.31902e-05	Down
DM8C01G46060.1	7261.56	-1.34964	0.302581	-4.46042	8.17976e-06	6.40449e-05	Down
DM8C03G05410.1	66.1594	-4.26213	0.955719	-4.45961	8.21089e-06	6.42712e-05	Down
DM8C01G29930.1	2218.57	-1.0142	0.227447	-4.45907	8.23164e-06	6.44162e-05	Down
DM8C11G03970.1	30986.8	-1.15584	0.259266	-4.45813	8.26768e-06	6.4629e-05	Down
DM8C04G36870.2	8408.77	-1.2751	0.286021	-4.45807	8.27001e-06	6.4629e-05	Down
DM8C12G15190.1	25.0059	-5.02305	1.12803	-4.45294	8.47036e-06	6.6159e-05	Down
DM8C07G17650.1	12.8774	-7.0907	1.59267	-4.45209	8.50403e-06	6.63681e-05	Down
DM8C09G31880.1	13.2537	-7.13524	1.60267	-4.4521	8.50334e-06	6.63681e-05	Down
DM8C03G02260.1	228.244	-1.99419	0.448049	-4.45084	8.55365e-06	6.67194e-05	Down
DM8C08G13360.1	2537.9	-1.19229	0.267909	-4.45036	8.5727e-06	6.68419e-05	Down
DM8C03G17610.1	169.135	-1.96853	0.442334	-4.45033	8.57398e-06	6.68419e-05	Down
DM8C06G05120.1	906.881	-1.61958	0.363993	-4.44948	8.60768e-06	6.70866e-05	Down
DM8C05G10110.1	900.385	-1.01421	0.228092	-4.44649	8.72838e-06	6.79906e-05	Down
DM8C03G20740.1	155.025	-1.69757	0.381796	-4.44626	8.73778e-06	6.80455e-05	Down
DM8C04G26860.1	19.6107	-5.93211	1.33443	-4.44544	8.77134e-06	6.82517e-05	Down
DM8C06G00680.1	2213.39	-1.36164	0.306312	-4.44529	8.77737e-06	6.82803e-05	Down
DM8C09G03600.1	45.6508	-2.57188	0.578688	-4.44432	8.81684e-06	6.85688e-05	Down
DM8C12G05930.1	15.1234	-7.32839	1.64926	-4.44343	8.85358e-06	6.8836e-05	Down
DM8C05G27230.1	1618.06	-1.245	0.280203	-4.4432	8.86314e-06	6.88799e-05	Down
DM8C08G19980.1	35.5371	-2.88218	0.649177	-4.43974	9.00658e-06	6.99128e-05	Down
DM8C11G24180.1	79.3949	-2.10404	0.473995	-4.43896	9.03955e-06	7.01499e-05	Down
DM8C04G20150.2	192.644	-1.82823	0.412025	-4.43719	9.11413e-06	7.06727e-05	Down
DM8C04G02070.1	41.6927	-2.27342	0.512356	-4.43719	9.11425e-06	7.06727e-05	Down
DM8C05G00350.1	426.284	-1.01047	0.227907	-4.43371	9.2627e-06	7.17852e-05	Down
DM8C08G22500.1	765.396	-1.90467	0.429602	-4.43356	9.26881e-06	7.17942e-05	Down
DM8C11G00330.1	14.2858	-7.24601	1.63484	-4.43224	9.32598e-06	7.21983e-05	Down
DM8C06G20870.1	34.1962	-4.29522	0.969445	-4.4306	9.39727e-06	7.26649e-05	Down
DM8C01G04030.1	973.887	-1.15109	0.259978	-4.42764	9.52682e-06	7.36152e-05	Down
DM8C01G49000.1	943.259	-1.47573	0.333498	-4.42501	9.64375e-06	7.44391e-05	Down
DM8C07G07400.1	12.7352	-7.07733	1.59986	-4.42372	9.70153e-06	7.48652e-05	Down
DM8C08G14480.1	497.129	-1.27252	0.287697	-4.42313	9.72798e-06	7.50492e-05	Down
DM8C01G06560.1	14.1636	-7.23357	1.63577	-4.42211	9.77414e-06	7.53853e-05	Down
DM8C04G01650.1	26.0533	-4.15718	0.940186	-4.42165	9.7948e-06	7.55244e-05	Down
DM8C06G33920.1	2369	-1.34388	0.304009	-4.42052	9.84635e-06	7.58814e-05	Down
DM8C09G17750.1	641.717	-1.03268	0.23372	-4.41845	9.94099e-06	7.65496e-05	Down
DM8C03G09610.1	1103.44	-1.58162	0.358121	-4.41643	1.00344e-05	7.72074e-05	Down
DM8C05G25020.1	136.939	-3.10002	0.702052	-4.41566	1.00702e-05	7.74413e-05	Down
DM8C01G09940.1	13.2213	-7.1326	1.61556	-4.41495	1.01033e-05	7.76341e-05	Down
DM8C07G24840.1	3525.21	-1.208	0.273743	-4.4129	1.01996e-05	7.83286e-05	Down
DM8C03G13370.1	734.793	-1.5769	0.35741	-4.41201	1.02414e-05	7.8558e-05	Down
DM8C02G26760.1	106.587	-2.96243	0.671449	-4.41199	1.02426e-05	7.8558e-05	Down
DM8C11G07710.1	480.053	-2.20118	0.499081	-4.41047	1.03148e-05	7.90281e-05	Down
DM8C10G28130.1	205.132	-1.60973	0.365011	-4.41009	1.0333e-05	7.91044e-05	Down
DM8C08G18890.2	51.9076	-2.67489	0.606658	-4.40923	1.03738e-05	7.93958e-05	Down
DM8C08G20260.1	970.468	-1.2973	0.294276	-4.40843	1.04123e-05	7.96274e-05	Down
DM8C08G04810.1	3220.04	-1.86994	0.424237	-4.40777	1.04442e-05	7.98505e-05	Down
DM8C04G22670.2	2613.36	-1.08564	0.246661	-4.40135	1.07581e-05	8.2184e-05	Down
DM8C07G10260.1	12.7127	-7.07578	1.60789	-4.40066	1.07922e-05	8.24023e-05	Down
DM8C09G02810.1	271.433	-1.46134	0.332111	-4.40014	1.08179e-05	8.25762e-05	Down
DM8C01G34450.1	14.9619	-7.30821	1.66132	-4.39903	1.08736e-05	8.29579e-05	Down
DM8C04G31790.1	172.588	-1.50696	0.34272	-4.39707	1.09722e-05	8.3688e-05	Down
DM8C09G22790.1	12.5432	-7.05672	1.6051	-4.39645	1.10036e-05	8.38832e-05	Down
DM8C09G06390.1	20.0733	-3.63047	0.825987	-4.39531	1.10615e-05	8.43024e-05	Down
DM8C02G23210.1	459.291	-1.30289	0.29645	-4.39495	1.10796e-05	8.43961e-05	Down
DM8C06G13000.1	386.735	-2.27974	0.518821	-4.39407	1.11247e-05	8.46723e-05	Down
DM8C04G09200.1	274.155	-1.26232	0.287292	-4.39385	1.11361e-05	8.47143e-05	Down
DM8C03G03330.1	729.045	-1.15746	0.263472	-4.39311	1.1174e-05	8.49359e-05	Down
DM8C04G19950.1	13.9795	-7.21113	1.64283	-4.38946	1.13632e-05	8.63057e-05	Down
DM8C09G01230.1	816.396	-1.37327	0.312889	-4.38901	1.13866e-05	8.6461e-05	Down
DM8C09G06590.1	437.161	-1.51674	0.34574	-4.38693	1.1496e-05	8.71775e-05	Down
DM8C01G01980.1	2523.2	-2.25105	0.513146	-4.38677	1.15047e-05	8.72203e-05	Down
DM8C07G26520.2	380.628	-2.97788	0.678863	-4.38657	1.15152e-05	8.72774e-05	Down
DM8C12G20870.1	804.22	-2.95493	0.67375	-4.38579	1.15564e-05	8.75665e-05	Down
DM8C11G19440.1	219.849	-1.51997	0.346736	-4.38365	1.16707e-05	8.83864e-05	Down
DM8C04G31940.1	48.2747	-2.72951	0.622665	-4.38359	1.16741e-05	8.83884e-05	Down
DM8C05G00360.1	334.953	-1.9538	0.445865	-4.38204	1.17571e-05	8.89474e-05	Down
DM8C04G29140.1	249.672	-2.15382	0.491659	-4.38072	1.18288e-05	8.94198e-05	Down
DM8C08G04010.1	265.743	-1.91664	0.437687	-4.37903	1.19209e-05	9.00215e-05	Down
DM8C05G02630.1	1341.07	-2.25635	0.515376	-4.37807	1.19733e-05	9.03468e-05	Down
DM8C12G02580.1	831.101	-1.53719	0.351187	-4.37714	1.20248e-05	9.06877e-05	Down
DM8C11G17900.1	162.442	-2.1276	0.486108	-4.3768	1.20434e-05	9.08042e-05	Down
DM8C02G23000.1	1629.18	-1.06284	0.24285	-4.3765	1.20598e-05	9.08869e-05	Down
DM8C07G05360.1	64.8302	-3.16888	0.724069	-4.37649	1.20606e-05	9.08869e-05	Down
DM8C12G00870.1	53.1029	-2.89665	0.662161	-4.37455	1.21686e-05	9.16524e-05	Down
DM8C09G23700.1	300.437	-1.41158	0.322793	-4.373	1.2255e-05	9.22313e-05	Down
DM8C02G26390.1	116.328	-2.15753	0.493706	-4.37008	1.24203e-05	9.33538e-05	Down
DM8C12G26680.1	12.5258	-7.05489	1.61534	-4.36743	1.25715e-05	9.43927e-05	Down
DM8C03G19470.1	12.1171	-7.00209	1.6033	-4.36731	1.25787e-05	9.44221e-05	Down
DM8C02G24490.1	71.0256	-2.41157	0.552278	-4.36658	1.26205e-05	9.46866e-05	Down
DM8C01G35100.1	36.4241	-4.94181	1.13184	-4.36618	1.26438e-05	9.48368e-05	Down
DM8C03G15440.1	140.929	-2.16763	0.496676	-4.36429	1.27539e-05	9.55879e-05	Down
DM8C09G08500.1	56.3998	-2.58001	0.591219	-4.36388	1.27778e-05	9.57424e-05	Down
DM8C08G05580.1	1850.12	-1.67832	0.384608	-4.3637	1.27878e-05	9.57926e-05	Down
DM8C09G00750.1	446.427	-1.11044	0.25457	-4.36204	1.28856e-05	9.64254e-05	Down
DM8C09G15720.1	364.398	-2.5101	0.575441	-4.36205	1.28852e-05	9.64254e-05	Down
DM8C06G00430.1	23.8918	-4.07315	0.933838	-4.36173	1.2904e-05	9.65129e-05	Down
DM8C01G47350.1	105.823	-2.70633	0.620561	-4.3611	1.29412e-05	9.67664e-05	Down
DM8C01G26310.1	1190.53	-1.08941	0.249868	-4.35993	1.30106e-05	9.72352e-05	Down
DM8C03G15180.1	1665.9	-1.34111	0.307869	-4.35609	1.32406e-05	9.87748e-05	Down
DM8C05G16600.1	523.45	-1.19796	0.275095	-4.35472	1.33239e-05	9.93706e-05	Down
DM8C07G27470.1	2263.85	-1.41899	0.32587	-4.35447	1.33387e-05	9.94555e-05	Down
DM8C02G12370.1	10369.3	-1.34552	0.309024	-4.35409	1.33623e-05	9.96055e-05	Down
DM8C11G09440.2	597.101	-2.17307	0.499112	-4.35387	1.33758e-05	9.96805e-05	Down
DM8C04G33430.1	452.107	-1.2802	0.294131	-4.35249	1.34598e-05	0.000100255	Down
DM8C04G26460.1	13.8149	-7.19475	1.65346	-4.35133	1.35316e-05	0.000100712	Down
DM8C06G06450.1	61.5047	-2.94121	0.676077	-4.35041	1.35885e-05	0.000101057	Down
DM8C02G28700.1	50.0495	-2.6744	0.615309	-4.34643	1.38369e-05	0.000102746	Down
DM8C07G15090.1	111.693	-2.11734	0.487261	-4.34538	1.39033e-05	0.00010316	Down
DM8C04G02190.1	625.452	-1.45736	0.335426	-4.34479	1.39411e-05	0.000103414	Down
DM8C08G12920.1	12.087	-7.00033	1.61123	-4.34472	1.39455e-05	0.00010342	Down
DM8C03G34110.1	16963.4	-1.6414	0.377814	-4.34447	1.39615e-05	0.000103512	Down
DM8C12G13880.1	12.3238	-7.03163	1.61876	-4.34384	1.40016e-05	0.000103782	Down
DM8C05G08230.1	359.212	-2.24171	0.516117	-4.34342	1.40281e-05	0.000103899	Down
DM8C07G18260.1	2243.53	-2.42229	0.557848	-4.3422	1.41065e-05	0.000104426	Down
DM8C04G30290.1	408.196	-2.73441	0.62978	-4.34184	1.41293e-05	0.000104542	Down
DM8C10G03820.1	38.5434	-3.68636	0.849141	-4.34128	1.41656e-05	0.000104783	Down
DM8C03G17040.1	364.611	-1.22377	0.282182	-4.3368	1.44574e-05	0.00010686	Down
DM8C10G27940.1	56.4867	-2.51183	0.579532	-4.33424	1.46262e-05	0.000108052	Down
DM8C10G03930.2	1325.08	-1.32156	0.304986	-4.33318	1.46969e-05	0.000108519	Down
DM8C12G23170.1	50.6491	-2.93572	0.677685	-4.33198	1.47771e-05	0.000109048	Down
DM8C10G29050.1	13.1688	-7.12761	1.64538	-4.33189	1.47837e-05	0.000109048	Down
DM8C02G28310.1	341.299	-1.33588	0.308451	-4.33091	1.48492e-05	0.000109476	Down
DM8C10G03830.1	29.1491	-2.72821	0.630027	-4.33031	1.48897e-05	0.000109746	Down
DM8C05G04280.1	741.477	-1.50107	0.346771	-4.32869	1.49998e-05	0.000110446	Down
DM8C09G24120.1	663.648	-1.69429	0.391605	-4.32654	1.51471e-05	0.000111416	Down
DM8C05G17430.1	4884.39	-1.23936	0.286552	-4.32508	1.52477e-05	0.000112042	Down
DM8C09G24240.1	1685.49	-1.3596	0.314779	-4.31924	1.56571e-05	0.000114963	Down
DM8C01G19960.1	285.339	-2.92375	0.676946	-4.31903	1.5672e-05	0.000115043	Down
DM8C10G01920.1	1397.77	-1.34049	0.310451	-4.31787	1.57541e-05	0.000115587	Down
DM8C07G15210.1	15.0586	-7.32204	1.69594	-4.31739	1.57882e-05	0.000115808	Down
DM8C02G17260.1	15.2993	-6.35715	1.4725	-4.31726	1.5798e-05	0.000115851	Down
DM8C01G14690.1	907.692	-1.11275	0.257756	-4.31707	1.58115e-05	0.00011592	Down
DM8C03G37800.1	4215.9	-1.46005	0.338319	-4.31561	1.59163e-05	0.00011663	Down
DM8C01G24780.1	3394	-1.04473	0.242119	-4.31494	1.59643e-05	0.000116922	Down
DM8C01G30000.1	1855.3	-1.20177	0.278531	-4.31468	1.59831e-05	0.00011703	Down
DM8C10G02120.1	11.6108	-6.94362	1.61245	-4.30624	1.66053e-05	0.000121309	Down
DM8C02G01290.1	323.246	-1.79646	0.417379	-4.30414	1.67638e-05	0.000122405	Down
DM8C11G24730.1	356.689	-1.66285	0.386448	-4.30291	1.68567e-05	0.000123022	Down
DM8C03G34520.1	297.905	-3.40327	0.790946	-4.30278	1.6867e-05	0.000123066	Down
DM8C10G22080.1	327.13	-1.27229	0.29574	-4.30206	1.69215e-05	0.000123427	Down
DM8C07G12840.1	11.4638	-6.92426	1.60955	-4.30198	1.69275e-05	0.000123427	Down
DM8C05G21760.1	445.67	-2.19008	0.50916	-4.30135	1.6976e-05	0.000123673	Down
DM8C03G36520.1	93.5485	-2.85698	0.664656	-4.29843	1.72009e-05	0.000125198	Down
DM8C09G25690.1	11.4563	-6.92217	1.6104	-4.29841	1.72025e-05	0.000125198	Down
DM8C08G17630.1	460.528	-1.77845	0.413786	-4.298	1.7235e-05	0.000125403	Down
DM8C10G22060.1	477.172	-1.29848	0.302308	-4.29522	1.74519e-05	0.000126885	Down
DM8C01G06450.1	73.1838	-3.94391	0.918238	-4.29508	1.74629e-05	0.000126933	Down
DM8C04G22900.1	51.0749	-4.99042	1.16199	-4.29473	1.74906e-05	0.000127102	Down
DM8C01G42430.1	82.6811	-2.49469	0.581173	-4.2925	1.7667e-05	0.000128256	Down
DM8C02G17270.1	11.6883	-6.95086	1.61978	-4.29123	1.77687e-05	0.000128929	Down
DM8C04G01290.1	126.585	-1.57053	0.366211	-4.2886	1.79802e-05	0.000130333	Down
DM8C11G04440.1	587.438	-1.03869	0.242247	-4.28775	1.80491e-05	0.000130767	Down
DM8C08G01830.1	542.875	-1.25519	0.29275	-4.28758	1.80628e-05	0.000130833	Down
DM8C01G17040.1	23.1584	-4.91348	1.14671	-4.28486	1.82851e-05	0.000132377	Down
DM8C03G30690.2	875.715	-1.50334	0.350914	-4.28406	1.83517e-05	0.000132764	Down
DM8C11G08520.1	62.245	-2.80013	0.653989	-4.28162	1.85537e-05	0.000134087	Down
DM8C04G36870.1	7753.92	-1.0588	0.2473	-4.28144	1.85692e-05	0.000134165	Down
DM8C06G23090.1	2091.75	-1.84758	0.431593	-4.28083	1.86196e-05	0.000134462	Down
DM8C09G06350.1	111.203	-2.21869	0.518324	-4.2805	1.8647e-05	0.000134618	Down
DM8C01G23550.1	83.9724	-2.10191	0.491115	-4.27987	1.87e-05	0.000134941	Down
DM8C12G23860.1	2081.35	-1.13457	0.265139	-4.27915	1.87612e-05	0.00013535	Down
DM8C01G44860.1	151.036	-2.19077	0.512074	-4.27824	1.8838e-05	0.000135835	Down
DM8C02G20680.1	4825.16	-1.4848	0.347073	-4.27807	1.88519e-05	0.000135879	Down
DM8C01G35580.1	235.343	-1.54211	0.36047	-4.27805	1.88534e-05	0.000135879	Down
DM8C05G18160.1	159.799	-1.76157	0.411871	-4.27698	1.89446e-05	0.000136434	Down
DM8C03G23140.1	179.18	-1.55245	0.362995	-4.27677	1.89623e-05	0.000136528	Down
DM8C05G24530.1	1178.34	-1.71894	0.402047	-4.27546	1.90745e-05	0.000137233	Down
DM8C08G19540.1	3441.52	-1.46381	0.342773	-4.2705	1.95039e-05	0.000140217	Down
DM8C01G48750.1	187.665	-1.56117	0.365588	-4.2703	1.9521e-05	0.000140271	Down
DM8C06G08190.1	569.317	-1.64425	0.385166	-4.26894	1.96402e-05	0.000141093	Down
DM8C08G20940.1	168.585	-1.64748	0.385971	-4.2684	1.96881e-05	0.000141366	Down
DM8C12G20810.2	66.0005	-3.13574	0.734825	-4.26733	1.97823e-05	0.000141972	Down
DM8C08G06260.1	127.18	-2.08079	0.487664	-4.26686	1.98245e-05	0.000142204	Down
DM8C08G03900.1	297.55	-3.01214	0.706452	-4.26375	2.01024e-05	0.000144055	Down
DM8C10G06460.1	68.1725	-4.81623	1.12994	-4.26239	2.02252e-05	0.000144755	Down
DM8C03G36090.1	570.416	-1.21246	0.284604	-4.26016	2.04278e-05	0.000146169	Down
DM8C01G04560.1	12.1444	-7.00903	1.6458	-4.25874	2.05583e-05	0.000146994	Down
DM8C03G02600.1	1128.59	-1.57558	0.370022	-4.25806	2.06206e-05	0.000147403	Down
DM8C07G13190.1	99.03	-1.73029	0.40644	-4.25718	2.07022e-05	0.00014795	Down
DM8C03G20470.1	699.803	-1.1049	0.259653	-4.25531	2.08764e-05	0.000149157	Down
DM8C06G23680.1	1521.42	-1.09728	0.257887	-4.25488	2.09165e-05	0.000149407	Down
DM8C07G28080.1	964.921	-1.40971	0.331447	-4.25321	2.10731e-05	0.000150489	Down
DM8C03G04530.1	11.6805	-6.95357	1.63492	-4.25314	2.1079e-05	0.000150494	Down
DM8C04G02420.1	28.1741	-5.19278	1.22123	-4.25209	2.11788e-05	0.000151132	Down
DM8C06G13870.1	1322	-1.193	0.28058	-4.25189	2.11978e-05	0.00015123	Down
DM8C04G27970.1	1308.82	-1.42775	0.335924	-4.25022	2.13556e-05	0.000152243	Down
DM8sca56G00250.1	834.281	-6.24911	1.47054	-4.24954	2.14214e-05	0.000152637	Down
DM8C01G49090.1	241.662	-2.37952	0.560235	-4.24735	2.1631e-05	0.000153941	Down
DM8C01G11800.1	11.2146	-6.88978	1.62365	-4.24339	2.20164e-05	0.000156529	Down
DM8C04G30800.1	180.763	-1.43477	0.338149	-4.243	2.20551e-05	0.000156766	Down
DM8C11G07500.1	123.048	-1.87798	0.442865	-4.24053	2.22991e-05	0.000158422	Down
DM8C12G18150.1	235.334	-1.82795	0.431142	-4.23977	2.23746e-05	0.00015892	Down
DM8C08G06770.1	147.201	-2.59336	0.611928	-4.23802	2.25502e-05	0.000160088	Down
DM8C08G26900.1	10097.5	-1.25026	0.295077	-4.23707	2.26452e-05	0.000160654	Down
DM8C08G16900.1	7035.45	-1.01925	0.240572	-4.23678	2.26747e-05	0.000160814	Down
DM8C11G00720.1	384.389	-1.26751	0.299251	-4.23562	2.27917e-05	0.000161604	Down
DM8C05G20060.1	12801	-2.54279	0.600428	-4.23497	2.28586e-05	0.000161999	Down
DM8C10G00430.1	280.302	-1.88161	0.444351	-4.23452	2.2904e-05	0.000162281	Down
DM8C08G19970.1	483.221	-1.29933	0.306863	-4.23424	2.29322e-05	0.000162441	Down
DM8C06G23560.1	50.3017	-4.85935	1.14811	-4.23248	2.31125e-05	0.000163598	Down
DM8C02G23010.1	836.501	-2.14591	0.507273	-4.23029	2.33389e-05	0.000164918	Down
DM8C05G05510.1	96.3841	-2.24494	0.530995	-4.2278	2.35991e-05	0.000166594	Down
DM8C09G24650.1	131.947	-1.67015	0.39527	-4.22534	2.38584e-05	0.000168301	Down
DM8C01G15930.1	23.9455	-5.68478	1.34545	-4.22519	2.38743e-05	0.000168372	Down
DM8C06G16590.1	27.0955	-3.81212	0.902467	-4.2241	2.39894e-05	0.000169142	Down
DM8C09G02360.2	1093.15	-6.29979	1.49146	-4.22391	2.40096e-05	0.000169244	Down
DM8C08G05750.1	56.6492	-3.55482	0.841818	-4.22279	2.41301e-05	0.000170052	Down
DM8C04G11220.1	20.0897	-4.47127	1.05939	-4.22063	2.43622e-05	0.000171395	Down
DM8C06G14510.1	8192.97	-2.1107	0.500218	-4.21957	2.44773e-05	0.000172121	Down
DM8C08G15960.1	515.087	-1.06508	0.252425	-4.2194	2.44951e-05	0.000172204	Down
DM8C07G21500.1	12.533	-7.05639	1.67323	-4.21722	2.47329e-05	0.000173834	Down
DM8C04G31360.1	1955.74	-1.16583	0.276469	-4.21685	2.47739e-05	0.00017408	Down
DM8C08G28960.1	1028.74	-1.76369	0.418407	-4.21525	2.49501e-05	0.00017519	Down
DM8C02G19680.1	57.63	-2.15067	0.510653	-4.2116	2.53568e-05	0.000177744	Down
DM8C12G05350.1	2034.61	-1.27557	0.302941	-4.21061	2.54686e-05	0.000178397	Down
DM8C03G07460.1	127.69	-2.31421	0.549867	-4.20867	2.56881e-05	0.000179892	Down
DM8C01G35680.1	39.5422	-2.99792	0.712672	-4.2066	2.59245e-05	0.000181355	Down
DM8C06G04710.2	22.0237	-4.05896	0.964911	-4.20656	2.59284e-05	0.000181355	Down
DM8C08G15650.1	21.2076	-4.02532	0.956967	-4.20633	2.59548e-05	0.000181495	Down
DM8C11G17020.1	2190.19	-1.21678	0.289299	-4.20598	2.59951e-05	0.000181689	Down
DM8C02G32430.1	181.186	-1.62473	0.386559	-4.20306	2.63329e-05	0.000183917	Down
DM8C03G29510.1	29.3132	-4.80423	1.14318	-4.20251	2.63977e-05	0.000184325	Down
DM8C02G31850.1	345.066	-1.38842	0.330446	-4.20166	2.64968e-05	0.000184972	Down
DM8C04G00310.1	431.734	-1.32332	0.315068	-4.20011	2.66782e-05	0.000186149	Down
DM8C04G01510.1	14.3261	-7.24274	1.72532	-4.19791	2.69386e-05	0.000187875	Down
DM8C09G24020.1	18.1183	-5.25741	1.25242	-4.1978	2.69518e-05	0.000187922	Down
DM8C09G25930.1	69.9568	-2.34343	0.558364	-4.19695	2.70532e-05	0.000188566	Down
DM8C05G04150.1	152.052	-1.59679	0.380513	-4.19642	2.71162e-05	0.000188932	Down
DM8C03G08120.1	972.859	-1.27681	0.304278	-4.19619	2.71438e-05	0.000189078	Down
DM8C03G05610.1	77.2139	-1.71504	0.409008	-4.19317	2.75078e-05	0.000191429	Down
DM8C11G00020.1	12.6231	-7.06596	1.68566	-4.19181	2.76735e-05	0.000192351	Down
DM8C02G18270.1	163.046	-1.70754	0.407426	-4.19105	2.77667e-05	0.000192952	Down
DM8C07G10790.1	250.722	-1.80613	0.431003	-4.19052	2.78311e-05	0.000193322	Down
DM8C08G16620.1	11.2421	-6.89128	1.6445	-4.19051	2.78332e-05	0.000193322	Down
DM8C12G00720.1	39.1914	-2.82806	0.675019	-4.18961	2.79439e-05	0.000194044	Down
DM8C07G10460.1	281.448	-1.35608	0.323789	-4.18816	2.81226e-05	0.000195144	Down
DM8C09G20740.1	1040.26	-1.18497	0.283039	-4.18661	2.83154e-05	0.000196387	Down
DM8C08G13970.1	745.217	-1.04239	0.249028	-4.18582	2.84144e-05	0.000196933	Down
DM8C03G25310.1	808.301	-1.09036	0.260593	-4.18417	2.86206e-05	0.000198267	Down
DM8C06G31860.1	821.719	-1.27564	0.304948	-4.18315	2.87497e-05	0.000199113	Down
DM8C03G28660.2	541.978	-1.16816	0.279292	-4.18258	2.88214e-05	0.000199371	Down
DM8C10G23320.1	545.539	-1.31478	0.314401	-4.18185	2.89145e-05	0.000199967	Down
DM8C06G33970.1	90.6583	-1.95793	0.468237	-4.18148	2.89613e-05	0.000200243	Down
DM8C04G04280.1	562.506	-1.34751	0.322276	-4.18125	2.89914e-05	0.000200355	Down
DM8C01G35770.1	808.761	-1.76158	0.421621	-4.17812	2.93931e-05	0.000203034	Down
DM8C04G02360.1	424.872	-1.61909	0.387575	-4.1775	2.94728e-05	0.000203536	Down
DM8C08G20730.1	626.379	-1.32672	0.317656	-4.17659	2.95915e-05	0.000204209	Down
DM8C08G18270.1	338.793	-1.81922	0.435601	-4.17636	2.96215e-05	0.000204368	Down
DM8C01G14420.1	11.5387	-6.92995	1.65958	-4.17574	2.97022e-05	0.000204876	Down
DM8C11G10140.1	39.678	-2.55276	0.61175	-4.17288	3.00774e-05	0.000207316	Down
DM8C07G26640.1	1036.87	-1.05477	0.252878	-4.17107	3.03173e-05	0.00020882	Down
DM8C12G24210.1	10.7608	-6.83011	1.63798	-4.16983	3.04823e-05	0.000209806	Down
DM8C07G14560.1	3606.56	-1.94324	0.466045	-4.16963	3.05092e-05	0.000209941	Down
DM8C06G34300.1	373.644	-1.62956	0.390842	-4.16936	3.05458e-05	0.000210143	Down
DM8C03G36080.1	1043.11	-1.18956	0.285571	-4.16554	3.10616e-05	0.000213336	Down
DM8C12G02080.1	44.4146	-2.33359	0.560321	-4.16474	3.11702e-05	0.000214031	Down
DM8C04G32230.1	11.4939	-6.92367	1.66295	-4.16349	3.13417e-05	0.000215158	Down
DM8C06G23370.1	2204.98	-1.5164	0.364263	-4.16293	3.14197e-05	0.00021554	Down
DM8C02G10470.1	389.886	-2.07439	0.498388	-4.16221	3.15186e-05	0.000216167	Down
DM8C08G02660.1	745.158	-1.52425	0.366456	-4.15944	3.19033e-05	0.00021865	Down
DM8C05G09710.1	590.573	-1.18101	0.284186	-4.15577	3.24194e-05	0.000221924	Down
DM8C12G28440.1	1288.81	-1.15593	0.278257	-4.15418	3.26449e-05	0.000223362	Down
DM8C02G20520.1	634.158	-1.34837	0.324745	-4.15209	3.29455e-05	0.000225099	Down
DM8C12G20770.1	1126.95	-2.17537	0.523918	-4.15213	3.29395e-05	0.000225099	Down
DM8C07G22400.2	79.1068	-3.74223	0.901369	-4.15172	3.29986e-05	0.000225392	Down
DM8C05G21010.1	478.035	-2.68876	0.64779	-4.15066	3.31518e-05	0.000226241	Down
DM8C03G20770.1	1638.79	-1.09025	0.262694	-4.15029	3.32059e-05	0.000226504	Down
DM8C01G11980.1	10.5638	-6.80608	1.64019	-4.14956	3.33113e-05	0.000227169	Down
DM8C07G07170.1	515.388	-1.39492	0.336236	-4.14865	3.34441e-05	0.000228021	Down
DM8C06G00650.1	316.828	-1.87509	0.452513	-4.14372	3.41711e-05	0.000232812	Down
DM8C05G17710.1	3579.24	-1.45709	0.351659	-4.14349	3.42067e-05	0.000232948	Down
DM8C09G01010.4	814.832	-2.65452	0.640658	-4.14343	3.42151e-05	0.000232948	Down
DM8C05G08010.1	447.315	-1.02287	0.246913	-4.14264	3.43326e-05	0.000233693	Down
DM8C06G29860.1	10.928	-6.85015	1.65433	-4.14075	3.46169e-05	0.000235406	Down
DM8C02G14950.1	357.978	-1.04405	0.25222	-4.13943	3.48176e-05	0.00023666	Down
DM8C09G21360.1	184.077	-1.99672	0.482442	-4.13878	3.49155e-05	0.00023727	Down
DM8C12G23870.1	11.8524	-6.97676	1.68592	-4.13825	3.4996e-05	0.000237705	Down
DM8C01G28670.1	97.7569	-1.91183	0.46212	-4.13709	3.51743e-05	0.00023886	Down
DM8C08G26880.3	14040.3	-1.0376	0.250864	-4.1361	3.53255e-05	0.000239717	Down
DM8C06G17950.1	273.445	-1.04618	0.252969	-4.13563	3.53985e-05	0.000240157	Down
DM8C07G21090.1	1058.81	-1.12251	0.271545	-4.13378	3.56841e-05	0.000241981	Down
DM8C06G00410.1	371.956	-1.9435	0.470222	-4.13315	3.5782e-05	0.000242588	Down
DM8C03G18800.1	1522.44	-1.51579	0.367036	-4.12982	3.63054e-05	0.000246021	Down
DM8C03G13570.1	10.5138	-6.79947	1.64652	-4.12959	3.63412e-05	0.000246148	Down
DM8C07G00290.1	30.4649	-3.79711	0.919981	-4.12738	3.66916e-05	0.000248405	Down
DM8C12G26630.1	34.1916	-2.764	0.670017	-4.12527	3.70297e-05	0.000250636	Down
DM8C03G03520.1	94.5115	-1.59266	0.386138	-4.12457	3.71425e-05	0.00025134	Down
DM8C01G26520.1	580.531	-1.9364	0.469499	-4.1244	3.71707e-05	0.000251472	Down
DM8C08G29790.1	205.777	-2.19934	0.533368	-4.1235	3.73166e-05	0.0002524	Down
DM8C10G27580.1	1518.09	-1.38281	0.335467	-4.12205	3.75518e-05	0.000253931	Down
DM8C12G23000.1	19.8092	-4.99853	1.21272	-4.12175	3.7601e-05	0.000254205	Down
DM8C11G24850.1	11.3439	-6.91224	1.67788	-4.11962	3.79505e-05	0.000256508	Down
DM8C12G21190.1	1743.76	-1.03494	0.251266	-4.11889	3.80704e-05	0.000257138	Down
DM8C04G16410.1	11.3317	-6.90851	1.67774	-4.11775	3.82593e-05	0.000258353	Down
DM8C10G22070.1	236.701	-1.28521	0.312167	-4.11706	3.83741e-05	0.000259008	Down
DM8C02G21130.1	241.173	-2.96343	0.719815	-4.11693	3.83946e-05	0.000259025	Down
DM8C03G33670.1	1217.75	-1.59424	0.387391	-4.11533	3.86629e-05	0.000260713	Down
DM8C01G23700.1	55.8519	-2.31801	0.563766	-4.11165	3.92849e-05	0.000264722	Down
DM8C01G34640.1	768.182	-1.55572	0.378568	-4.10948	3.96546e-05	0.000267027	Down
DM8C08G03020.1	1323.13	-1.59283	0.387758	-4.10781	3.9943e-05	0.000268796	Down
DM8C05G08590.1	49.3903	-3.71189	0.903622	-4.1078	3.99452e-05	0.000268796	Down
DM8C10G04830.1	176.978	-2.4397	0.594125	-4.10637	4.01925e-05	0.000270271	Down
DM8C03G28460.1	268.88	-1.80347	0.439248	-4.10582	4.02885e-05	0.000270791	Down
DM8C01G38490.1	63.6375	-2.08842	0.508722	-4.10524	4.03898e-05	0.000271408	Down
DM8C07G06510.1	250.855	-1.15898	0.282378	-4.10437	4.0541e-05	0.000272361	Down
DM8C10G18830.1	1908.1	-8.65049	2.10778	-4.10408	4.0593e-05	0.000272648	Down
DM8C09G01920.1	304.794	-1.69894	0.414083	-4.1029	4.07999e-05	0.000273846	Down
DM8C01G26850.2	451.505	-1.50415	0.366866	-4.09999	4.13162e-05	0.000276926	Down
DM8C05G20530.1	221.73	-1.27809	0.31178	-4.09934	4.14321e-05	0.000277446	Down
DM8C02G12380.1	3982.39	-1.54625	0.377379	-4.09734	4.1793e-05	0.000279797	Down
DM8C09G25050.1	126.851	-1.85087	0.45177	-4.09693	4.18673e-05	0.00028023	Down
DM8C01G19730.1	329.368	-1.30697	0.319136	-4.09534	4.21551e-05	0.000281961	Down
DM8C03G34800.1	180.747	-1.28291	0.313285	-4.09504	4.22092e-05	0.000282192	Down
DM8C12G22690.1	1901.93	-1.09475	0.267358	-4.09471	4.22704e-05	0.000282535	Down
DM8C09G01060.1	8496.55	-1.81325	0.442901	-4.09402	4.23952e-05	0.000283239	Down
DM8C06G13710.1	590.162	-2.17776	0.532076	-4.09295	4.25919e-05	0.00028429	Down
DM8C08G12180.1	369.77	-1.64995	0.403286	-4.09127	4.29009e-05	0.000286089	Down
DM8C05G25150.1	1712.24	-1.26732	0.309775	-4.09109	4.29348e-05	0.000286248	Down
DM8C07G07290.1	1390.18	-1.10229	0.269519	-4.08984	4.31675e-05	0.000287537	Down
DM8C02G28470.1	256.154	-1.17303	0.286862	-4.08917	4.32928e-05	0.000288303	Down
DM8C10G18680.1	47.5868	-4.33147	1.05949	-4.08826	4.34628e-05	0.000289301	Down
DM8C09G24630.1	69.48	-2.30773	0.564659	-4.08695	4.37088e-05	0.000290872	Down
DM8C07G16150.1	3205.9	-1.31507	0.321779	-4.08686	4.37248e-05	0.000290912	Down
DM8C07G05410.1	236.071	-1.27805	0.312744	-4.08656	4.37825e-05	0.000291229	Down
DM8C07G01150.1	171.222	-1.90566	0.466633	-4.08385	4.42948e-05	0.000294365	Down
DM8C12G19730.1	1002.19	-1.4728	0.36113	-4.07831	4.5365e-05	0.000301063	Down
DM8C12G05220.1	222.205	-6.86881	1.68474	-4.07708	4.5605e-05	0.000302517	Down
DM8C10G04050.1	142.451	-2.08869	0.512705	-4.07386	4.62394e-05	0.000306443	Down
DM8C11G02310.1	6783.27	-1.65548	0.406502	-4.0725	4.65107e-05	0.000307818	Down
DM8C11G11510.1	10.539	-6.79841	1.66931	-4.07258	4.64946e-05	0.000307818	Down
DM8C01G04750.1	381.966	-1.07392	0.263724	-4.07215	4.65818e-05	0.000308218	Down
DM8C07G00210.1	226.998	-2.11514	0.520641	-4.06257	4.85353e-05	0.000320118	Down
DM8C01G39200.1	392.687	-1.92961	0.474979	-4.06251	4.85483e-05	0.000320131	Down
DM8C07G22190.1	1398.75	-1.22613	0.301907	-4.06129	4.88016e-05	0.000321728	Down
DM8C03G20420.1	144.517	-2.91762	0.718407	-4.06123	4.88155e-05	0.000321746	Down
DM8C02G15310.1	52.9952	-3.5843	0.88259	-4.06111	4.88389e-05	0.000321827	Down
DM8C09G28110.1	2102.01	-2.26674	0.558711	-4.05709	4.96872e-05	0.000327044	Down
DM8C06G27470.1	619.923	-1.42841	0.352101	-4.05681	4.97473e-05	0.000327291	Down
DM8C05G26430.1	450.916	-1.49682	0.368961	-4.05684	4.9741e-05	0.000327291	Down
DM8C04G16320.1	10.2198	-6.75629	1.66823	-4.04997	5.12236e-05	0.000336468	Down
DM8C11G09560.1	10.0527	-6.7335	1.66322	-4.04846	5.15559e-05	0.000338574	Down
DM8C01G17480.1	10.3741	-6.7822	1.67532	-4.0483	5.15906e-05	0.000338724	Down
DM8C04G21840.1	1109.66	-1.11287	0.275113	-4.04515	5.229e-05	0.000343082	Down
DM8C05G05660.1	215.573	-1.6141	0.399048	-4.04489	5.23471e-05	0.00034338	Down
DM8C11G06360.1	1222.24	-1.33933	0.331123	-4.04481	5.23666e-05	0.000343429	Down
DM8C02G02670.2	5125.27	-1.07153	0.265023	-4.04315	5.27372e-05	0.000345576	Down
DM8C10G06720.1	292.356	-1.79976	0.445178	-4.04279	5.28192e-05	0.000345927	Down
DM8C05G20360.1	32.4986	-4.6088	1.14046	-4.04117	5.31859e-05	0.000348092	Down
DM8C08G15810.1	2753.28	-1.74148	0.430974	-4.04081	5.32664e-05	0.00034854	Down
DM8C01G36220.1	403.337	-1.24145	0.307251	-4.0405	5.33382e-05	0.000348931	Down
DM8C01G37840.1	10.4091	-6.78446	1.67972	-4.03905	5.36686e-05	0.000350933	Down
DM8C05G19470.1	246.402	-2.18835	0.54199	-4.03763	5.39942e-05	0.000352903	Down
DM8C06G05760.1	110.72	-3.7536	0.929811	-4.03695	5.41501e-05	0.000353682	Down
DM8C06G14090.1	2571.31	-1.42477	0.353118	-4.03484	5.464e-05	0.000356721	Down
DM8C11G24990.1	43.9799	-3.59808	0.892318	-4.03229	5.52364e-05	0.000360452	Down
DM8C11G05100.1	63.3532	-5.06471	1.25666	-4.0303	5.57066e-05	0.000363274	Down
DM8C09G22020.1	24.2347	-4.96619	1.23281	-4.02836	5.61682e-05	0.000366036	Down
DM8C11G04700.1	366.501	-1.15813	0.287688	-4.02567	5.6814e-05	0.000369831	Down
DM8C06G25060.2	516.478	-2.43347	0.604861	-4.02319	5.74145e-05	0.000373401	Down
DM8C01G37700.1	458.687	-1.24741	0.310451	-4.01805	5.86829e-05	0.000381393	Down
DM8C08G25530.1	184.884	-1.59189	0.396549	-4.01435	5.96108e-05	0.000386728	Down
DM8C04G04130.1	126.277	-2.17289	0.541517	-4.0126	6.0054e-05	0.000388993	Down
DM8C03G14190.3	309.427	-1.05714	0.263477	-4.01227	6.01375e-05	0.000389446	Down
DM8C02G33820.1	313.5	-1.46367	0.36483	-4.01192	6.02267e-05	0.000389936	Down
DM8C04G28710.1	7786.13	-1.10974	0.276657	-4.01124	6.04004e-05	0.000390973	Down
DM8C05G07450.1	134.116	-1.68415	0.419865	-4.01118	6.04158e-05	0.000390986	Down
DM8C03G09250.1	26.1389	-3.09389	0.771376	-4.01088	6.04937e-05	0.000391315	Down
DM8C08G21390.1	211.768	-1.1421	0.284886	-4.00896	6.09875e-05	0.00039426	Down
DM8C01G04430.1	1407.79	-1.18157	0.294843	-4.00746	6.13747e-05	0.000396481	Down
DM8C04G21520.1	194.556	-2.10182	0.524508	-4.00722	6.14365e-05	0.000396792	Down
DM8C03G35990.1	975.435	-1.3978	0.348973	-4.00548	6.18914e-05	0.000399462	Down
DM8C08G18050.1	68.1553	-4.89705	1.22275	-4.00495	6.20304e-05	0.00040018	Down
DM8C06G24580.1	298.451	-1.16131	0.290155	-4.00239	6.27049e-05	0.000403991	Down
DM8C07G05150.1	55.4936	-2.46246	0.615256	-4.00233	6.27205e-05	0.000404001	Down
DM8C07G15020.1	408.709	-1.51753	0.379768	-3.99594	6.44367e-05	0.000414134	Down
DM8C09G20730.1	37.945	-3.58085	0.896369	-3.99484	6.47377e-05	0.000415976	Down
DM8C02G14840.1	1887.31	-1.01386	0.253862	-3.99376	6.5035e-05	0.000417607	Down
DM8C09G19750.1	10.2995	-6.76773	1.69482	-3.99318	6.51918e-05	0.000418522	Down
DM8C12G26760.1	130.103	-1.79319	0.449379	-3.99036	6.5972e-05	0.000423342	Down
DM8C08G16000.1	329.933	-1.33276	0.334219	-3.98769	6.67184e-05	0.000427658	Down
DM8C02G30070.1	487.45	-1.5831	0.396992	-3.98775	6.67039e-05	0.000427658	Down
DM8C11G08220.1	319.167	-1.29666	0.325203	-3.98725	6.68437e-05	0.000428365	Down
DM8C11G26040.1	13.9553	-7.1992	1.80593	-3.98642	6.70785e-05	0.000429585	Down
DM8C03G06260.1	46.8954	-2.83125	0.710685	-3.98383	6.78146e-05	0.000434203	Down
DM8C02G07960.2	76.7292	-2.04138	0.512601	-3.98241	6.82209e-05	0.000436544	Down
DM8C02G13110.1	25395.6	-1.65091	0.414584	-3.98209	6.83128e-05	0.000437005	Down
DM8C03G09980.1	410.028	-1.56051	0.391903	-3.98189	6.83708e-05	0.00043728	Down
DM8C12G18770.1	1842.76	-1.19352	0.29978	-3.98131	6.85372e-05	0.00043815	Down
DM8C01G39280.1	9.69112	-6.68103	1.6799	-3.97703	6.97814e-05	0.000445415	Down
DM8C06G22730.1	1065.28	-1.31662	0.331223	-3.97503	7.0369e-05	0.000448967	Down
DM8C06G30590.1	1651.09	-1.44566	0.363699	-3.97488	7.04142e-05	0.000449157	Down
DM8C12G03650.1	1429.11	-1.40465	0.353451	-3.97411	7.06425e-05	0.000450414	Down
DM8C02G34290.1	9.68368	-6.68023	1.68117	-3.97356	7.08078e-05	0.000451368	Down
DM8C05G13060.2	65.3393	-3.17986	0.800727	-3.97121	7.15073e-05	0.000455627	Down
DM8C01G25650.1	138.558	-2.05337	0.517076	-3.97111	7.1537e-05	0.000455716	Down
DM8C05G07190.1	45.1983	-2.62336	0.660656	-3.97085	7.16181e-05	0.000456131	Down
DM8C03G27190.1	113.858	-2.52443	0.636083	-3.96871	7.2262e-05	0.000459726	Down
DM8C02G30450.1	556.516	-1.29945	0.327939	-3.96247	7.41789e-05	0.000470679	Down
DM8C02G17090.1	9.58641	-6.66644	1.68275	-3.96162	7.44426e-05	0.000472248	Down
DM8C08G09810.1	31.8857	-3.25621	0.82225	-3.96012	7.49134e-05	0.000475026	Down
DM8C02G11720.1	271.847	-1.36287	0.344174	-3.95984	7.50014e-05	0.00047548	Down
DM8C02G01580.1	532.928	-1.23203	0.311423	-3.95615	7.61679e-05	0.000482055	Down
DM8C02G10440.1	442.682	-2.29697	0.580723	-3.95536	7.64203e-05	0.000483416	Down
DM8C10G25960.1	2375.94	-1.99011	0.503215	-3.9548	7.65994e-05	0.000484231	Down
DM8C04G08210.1	118.743	-2.46322	0.622958	-3.95407	7.68316e-05	0.000485592	Down
DM8C03G20260.1	7118.57	-1.2768	0.323108	-3.95161	7.76277e-05	0.000490302	Down
DM8C04G21610.1	28.4352	-3.98768	1.00912	-3.95164	7.76162e-05	0.000490302	Down
DM8C11G08150.1	211.228	-1.3961	0.353356	-3.95098	7.78307e-05	0.000491263	Down
DM8C10G29280.1	9.67115	-6.67814	1.69125	-3.94865	7.85926e-05	0.000495747	Down
DM8C07G24960.1	115.082	-2.66789	0.675662	-3.94856	7.86211e-05	0.000495819	Down
DM8C03G19960.1	9.91294	-6.71698	1.70118	-3.94842	7.86692e-05	0.000496014	Down
DM8C06G29220.1	9.4568	-6.64518	1.68304	-3.94831	7.87054e-05	0.000496134	Down
DM8C04G36830.1	146.711	-1.244	0.315124	-3.94766	7.892e-05	0.00049727	Down
DM8C01G21660.1	3134.42	-1.23512	0.312994	-3.94615	7.9419e-05	0.000499978	Down
DM8C09G23270.1	277.978	-1.98505	0.503274	-3.94427	8.00428e-05	0.000503357	Down
DM8C08G05610.1	9.74116	-6.68449	1.69493	-3.94382	8.01943e-05	0.000504201	Down
DM8C03G34200.1	2048.53	-1.17745	0.298811	-3.94046	8.13247e-05	0.000510863	Down
DM8C12G07060.1	297.365	-7.31435	1.85656	-3.93972	8.15756e-05	0.000512328	Down
DM8C04G08400.1	391.832	-1.24058	0.314954	-3.93893	8.18464e-05	0.000513806	Down
DM8C08G25320.1	3652.78	-1.61541	0.410281	-3.93734	8.2391e-05	0.000516744	Down
DM8C02G05200.1	1509.9	-1.01654	0.258215	-3.93681	8.25721e-05	0.000517462	Down
DM8C02G25610.2	134.15	-3.14177	0.798461	-3.93478	8.32716e-05	0.000521507	Down
DM8C07G22850.1	66.0148	-2.08298	0.529417	-3.93448	8.33783e-05	0.000521949	Down
DM8C12G22810.1	10.1222	-6.74837	1.71517	-3.93452	8.33623e-05	0.000521949	Down
DM8C05G01220.1	154.175	-2.00171	0.509327	-3.9301	8.49099e-05	0.000531077	Down
DM8C04G22870.1	90.9288	-2.32662	0.592031	-3.92989	8.49837e-05	0.000531424	Down
DM8C04G10280.1	9.392	-6.63443	1.68863	-3.92887	8.53442e-05	0.00053333	Down
DM8C01G20930.1	10.1298	-6.7487	1.71771	-3.9289	8.53366e-05	0.00053333	Down
DM8C04G06790.1	4469.97	-2.50034	0.636453	-3.92855	8.54591e-05	0.00053382	Down
DM8C01G28850.1	365.048	-2.158	0.549936	-3.9241	8.70544e-05	0.000542378	Down
DM8C08G14000.2	715.773	-1.4005	0.356962	-3.92338	8.73152e-05	0.000543769	Down
DM8C09G14200.1	9.34955	-6.62956	1.69027	-3.92218	8.77523e-05	0.000546373	Down
DM8C05G24670.1	94.521	-2.13406	0.544297	-3.92078	8.82643e-05	0.00054897	Down
DM8C09G05820.1	10.367	-6.77633	1.72883	-3.91961	8.86917e-05	0.000551391	Down
DM8C11G05790.1	23.2473	-3.94279	1.00595	-3.91947	8.87439e-05	0.000551597	Down
DM8C02G28890.2	2558.46	-3.12033	0.796313	-3.91848	8.91108e-05	0.00055364	Down
DM8C12G19930.1	293.402	-1.25732	0.320879	-3.91835	8.9156e-05	0.000553801	Down
DM8C11G19250.1	1482.13	-1.14054	0.291121	-3.91775	8.93795e-05	0.000554951	Down
DM8C04G26910.1	29.4428	-2.62938	0.671216	-3.91734	8.95328e-05	0.000555665	Down
DM8C06G01880.1	487.64	-1.47235	0.375917	-3.9167	8.97709e-05	0.000557023	Down
DM8C04G10400.1	191.566	-2.28356	0.58388	-3.91101	9.19091e-05	0.000569313	Down
DM8sca125G00060.1	116.932	-3.79498	0.970588	-3.90998	9.23045e-05	0.000571273	Down
DM8C08G04870.1	1459.47	-1.12308	0.287279	-3.90939	9.25301e-05	0.000572424	Down
DM8C09G08190.1	9.873	-6.70977	1.71637	-3.90928	9.25716e-05	0.000572435	Down
DM8C05G00720.1	269.754	-1.12901	0.288831	-3.90889	9.27215e-05	0.00057324	Down
DM8C03G25100.1	165.931	-1.71333	0.438403	-3.90813	9.30133e-05	0.000574798	Down
DM8C02G21340.1	10.6656	-6.82437	1.74642	-3.90763	9.32057e-05	0.000575864	Down
DM8C12G29540.1	1406.29	-1.05496	0.270038	-3.90671	9.3563e-05	0.000577701	Down
DM8C06G05070.1	377.25	-1.84731	0.472893	-3.90641	9.36774e-05	0.000578284	Down
DM8C01G32840.1	9.32214	-6.62575	1.6964	-3.90576	9.39299e-05	0.000579719	Down
DM8C12G02770.1	4774.72	-1.15967	0.297248	-3.90136	9.5652e-05	0.000588839	Down
DM8C11G16060.1	26.3013	-4.65115	1.19233	-3.9009	9.58344e-05	0.000589698	Down
DM8C06G34220.1	79.4298	-1.65587	0.425088	-3.89535	9.80557e-05	0.000602482	Down
DM8C02G15860.1	258.39	-1.27164	0.32678	-3.89143	9.96544e-05	0.000611136	Down
DM8C08G02930.1	74.8753	-2.19152	0.563333	-3.89027	0.000100132	0.000613932	Down
DM8C06G24810.1	672.53	-1.00774	0.259181	-3.88817	0.000101001	0.000618477	Down
DM8C01G22490.1	2988.49	-1.08405	0.278917	-3.88663	0.000101644	0.000621885	Down
DM8C06G28540.1	200.044	-1.48068	0.381051	-3.88578	0.000102003	0.000623948	Down
DM8C02G31240.1	9.93824	-6.71127	1.7274	-3.88518	0.000102254	0.000625351	Down
DM8C04G29250.1	260.402	-1.73898	0.448123	-3.88059	0.000104204	0.000636475	Down
DM8C02G17150.1	18.2659	-4.88759	1.25957	-3.88036	0.0001043	0.000636927	Down
DM8C10G29130.1	5995.91	-1.18632	0.30576	-3.87991	0.000104494	0.000637832	Down
DM8C05G03130.1	14.3354	-7.25084	1.86998	-3.8775	0.000105535	0.000643789	Down
DM8C04G08440.1	470.457	-1.32802	0.342616	-3.87612	0.000106135	0.000646899	Down
DM8C12G15130.1	30.7449	-3.62886	0.936495	-3.87493	0.000106654	0.000649514	Down
DM8C04G03510.1	1115.87	-1.22224	0.315445	-3.87466	0.000106772	0.0006501	Down
DM8C10G01220.1	286.034	-1.75286	0.452538	-3.8734	0.000107326	0.00065333	Down
DM8C01G48280.1	100.361	-1.9654	0.50742	-3.87332	0.000107364	0.000653425	Down
DM8C09G02530.2	479.728	-2.54484	0.657227	-3.87209	0.000107905	0.000656441	Down
DM8C01G29710.1	17.9143	-5.02925	1.29912	-3.87129	0.000108263	0.000658344	Down
DM8C04G02250.1	387.483	-1.80715	0.466912	-3.87043	0.000108642	0.000660221	Down
DM8C01G38240.1	130.652	-1.98073	0.511844	-3.86978	0.000108932	0.000661715	Down
DM8C11G02470.1	2483.43	-1.3559	0.350553	-3.86789	0.000109781	0.000666312	Down
DM8C09G29550.1	277.145	-1.30336	0.33708	-3.86662	0.000110355	0.000669518	Down
DM8C11G09450.3	2294.44	-1.13478	0.293554	-3.86565	0.000110792	0.000672028	Down
DM8C11G20240.1	116.7	-2.78471	0.720571	-3.86459	0.000111275	0.000674674	Down
DM8C03G30480.2	1157.35	-1.29381	0.335117	-3.86077	0.000113029	0.000684588	Down
DM8C03G37630.1	98.0096	-3.56862	0.925123	-3.85745	0.000114574	0.000693366	Down
DM8C05G19150.1	83.3377	-1.79516	0.465566	-3.85586	0.000115322	0.000697455	Down
DM8C11G16620.1	9.65851	-6.681	1.7337	-3.85361	0.000116388	0.000703607	Down
DM8C10G23080.1	816.923	-1.78312	0.462927	-3.85183	0.000117236	0.000708293	Down
DM8C02G31820.1	2155.31	-1.39169	0.361462	-3.85018	0.000118033	0.000712955	Down
DM8C02G07370.1	12.4707	-7.05023	1.83238	-3.84758	0.000119289	0.00071907	Down
DM8C07G03600.1	144.63	-1.83068	0.475985	-3.84608	0.000120021	0.000723153	Down
DM8C02G27040.1	25.1022	-5.08357	1.32186	-3.84576	0.000120178	0.000723947	Down
DM8C12G26790.1	9.05534	-6.58319	1.7122	-3.84486	0.000120619	0.000726151	Down
DM8C12G16440.1	9.67889	-6.67355	1.73568	-3.84491	0.000120597	0.000726151	Down
DM8C01G35200.1	3062.95	-1.19974	0.31214	-3.84361	0.000121236	0.00072956	Down
DM8C05G21580.1	2639.92	-1.66837	0.434164	-3.84271	0.000121683	0.000731947	Down
DM8C12G29510.1	396.111	-1.32749	0.345671	-3.84032	0.000122872	0.00073833	Down
DM8C05G18070.1	10.4469	-6.78208	1.76687	-3.83847	0.000123805	0.000743629	Down
DM8C05G21410.1	9.52638	-6.66107	1.73632	-3.83632	0.000124893	0.000749538	Down
DM8C01G02210.1	22834.6	-1.46213	0.381165	-3.83595	0.000125079	0.000750497	Down
DM8C11G19890.2	814.405	-1.19772	0.312326	-3.83484	0.000125648	0.000753757	Down
DM8C12G17830.2	3258.57	-1.07381	0.280083	-3.83392	0.000126118	0.000756418	Down
DM8C03G17510.1	140.44	-2.73058	0.712826	-3.83064	0.000127813	0.000765948	Down
DM8C12G09780.1	442.59	-2.00088	0.522374	-3.83037	0.000127951	0.000766621	Down
DM8C09G08560.1	133.982	-2.24947	0.587367	-3.82976	0.000128269	0.000768204	Down
DM8C04G05660.2	11.1343	-6.88613	1.79932	-3.82707	0.000129676	0.000775989	Down
DM8C08G26490.1	28.55	-3.95267	1.03337	-3.82504	0.000130751	0.000781611	Down
DM8C03G18320.1	113.352	-2.58821	0.677255	-3.82162	0.000132579	0.000791398	Down
DM8C08G12170.2	54.96	-1.86533	0.488583	-3.81783	0.000134628	0.000802633	Down
DM8C11G20680.1	602.367	-1.93099	0.50585	-3.81732	0.000134908	0.000804136	Down
DM8C03G37900.2	1079.99	-2.51203	0.658121	-3.81697	0.000135101	0.000804953	Down
DM8C09G26140.1	388.89	-1.62577	0.4261	-3.81547	0.000135923	0.00080902	Down
DM8C10G08820.1	306.881	-1.65811	0.434719	-3.81422	0.000136612	0.00081245	Down
DM8C05G23330.1	452.401	-1.2045	0.315841	-3.81361	0.000136949	0.00081412	Down
DM8C04G01880.1	9.26999	-6.61164	1.73527	-3.81014	0.000138888	0.000824968	Down
DM8C04G24200.1	30.7421	-3.74959	0.984308	-3.80937	0.000139321	0.00082737	Down
DM8C01G40450.1	12049.3	-1.53091	0.402366	-3.80476	0.000141939	0.000841362	Down
DM8C02G06050.1	313.145	-1.65166	0.434111	-3.8047	0.000141975	0.000841402	Down
DM8C08G29980.1	21.0234	-4.82353	1.26791	-3.80431	0.000142198	0.000842379	Down
DM8C08G02840.1	388.465	-1.4292	0.375695	-3.80415	0.000142289	0.000842749	Down
DM8C06G26780.1	836.435	-1.05621	0.277801	-3.80202	0.000143522	0.000849699	Down
DM8C01G47910.1	60.2923	-1.90258	0.500474	-3.80156	0.00014379	0.000850937	Down
DM8C01G17930.1	35.2685	-4.00889	1.05586	-3.79678	0.000146585	0.000866772	Down
DM8C04G29230.1	218.625	-2.13984	0.563646	-3.79642	0.000146802	0.000867521	Down
DM8C09G06090.1	330.189	-1.15794	0.305112	-3.79513	0.000147567	0.000871507	Down
DM8C10G05230.1	2788.23	-1.49029	0.392691	-3.79507	0.000147599	0.000871521	Down
DM8C07G15390.1	138.749	-1.37844	0.363344	-3.79377	0.000148378	0.000875763	Down
[truncated: 5,653 more rows]

## Sheet: Hap1 and Hap2 DEGs in SP15-65
2930 Hap1-mapped DEGs were identified in SP15-65
SP15-65-mock-VS-SP15-65-UY031	baseMean	log2FoldChange	lfcSE	stat	pvalue	padj	change
ScomH1c01g0000020.1	486.384	-1.3015	0.233725	-5.56849	2.56957e-08	1.08095e-06	Down
ScomH1c01g0000021.2	2383.77	-1.16095	0.337013	-3.44482	0.00057144	0.00575268	Down
ScomH1c01g0000024.1	45.4274	-4.27484	1.36693	-3.12732	0.00176406	0.0140237	Down
ScomH1c01g0000044.1	139.431	-1.73745	0.553352	-3.13986	0.00169026	0.0135536	Down
ScomH1c01g0000045.1	182.553	-3.77471	0.577436	-6.53701	6.27615e-11	4.25448e-09	Down
ScomH1c01g0000047.1	3250.1	1.31026	0.377429	3.47155	0.000517462	0.00532094	Up
ScomH1c01g0000069.1	126.457	-1.24299	0.424322	-2.92936	0.00339656	0.0231378	Down
ScomH1c01g0000086.1	966.566	2.10764	0.257168	8.19559	2.49357e-16	3.81624e-14	Up
ScomH1c01g0000093.1	187.618	-1.07229	0.384169	-2.79119	0.00525154	0.031929	Down
ScomH1c01g0000103.1	4406.57	-1.50804	0.231845	-6.50451	7.79459e-11	5.24107e-09	Down
ScomH1c01g0000106.3	499.758	-1.06074	0.209806	-5.05579	4.2862e-07	1.37434e-05	Down
ScomH1c01g0000113.1	16.4128	-7.36558	1.66966	-4.41143	1.02692e-05	0.000211427	Down
ScomH1c01g0000136.1	112.984	3.60144	0.714841	5.0381	4.70175e-07	1.49108e-05	Up
ScomH1c01g0000137.1	108.819	3.36204	0.678446	4.95551	7.21426e-07	2.16567e-05	Up
ScomH1c01g0000138.1	19.1403	2.94697	1.01383	2.90677	0.00365178	0.0243641	Up
ScomH1c01g0000139.1	79.4442	3.152	0.806377	3.90885	9.27377e-05	0.00134339	Up
ScomH1c01g0000140.1	184.074	3.42463	0.62735	5.45889	4.7912e-08	1.90929e-06	Up
ScomH1c01g0000141.1	16.0078	2.94579	1.06198	2.77386	0.00553947	0.0331863	Up
ScomH1c01g0000147.1	118.221	-10.2126	1.25206	-8.15661	3.44551e-16	5.14681e-14	Down
ScomH1c01g0000153.1	226.035	-1.12621	0.324445	-3.47119	0.000518152	0.00532584	Down
ScomH1c01g0000158.1	49.267	-2.60724	0.684728	-3.8077	0.000140264	0.00188026	Down
ScomH1c01g0000170.1	4916.56	1.07674	0.291478	3.69407	0.000220689	0.00271599	Up
ScomH1c01g0000178.1	81.2422	9.93086	1.28659	7.71874	1.17488e-14	1.45092e-12	Up
ScomH1c01g0000199.1	6876.57	1.11988	0.239726	4.67149	2.99029e-06	7.44468e-05	Up
ScomH1c01g0000200.1	289.788	-2.25978	0.411717	-5.48868	4.04944e-08	1.64792e-06	Down
ScomH1c01g0000200.2	24.8926	-4.9838	1.35867	-3.66815	0.000244315	0.0029483	Down
ScomH1c01g0000201.1	207.75	1.49644	0.390724	3.8299	0.000128194	0.0017456	Up
ScomH1c01g0000204.1	20.1965	7.9206	1.57591	5.02605	5.00694e-07	1.57706e-05	Up
ScomH1c01g0000206.1	730.171	1.89364	0.413342	4.58129	4.62119e-06	0.00010855	Up
ScomH1c01g0000244.1	624.302	-1.07165	0.303806	-3.52742	0.000419624	0.00450698	Down
ScomH1c01g0000246.1	64.8262	-1.66349	0.450458	-3.69289	0.000221717	0.00272461	Down
ScomH1c01g0000248.1	9.08075	-6.51221	1.97752	-3.29313	0.000990803	0.00881879	Down
ScomH1c01g0000252.1	423.338	-1.45444	0.365344	-3.98102	6.86212e-05	0.0010438	Down
ScomH1c01g0000264.1	243.125	-1.90977	0.416367	-4.58675	4.50198e-06	0.000106049	Down
ScomH1c01g0000268.1	2684.56	-1.18742	0.209587	-5.6655	1.46594e-08	6.5186e-07	Down
ScomH1c01g0000273.1	355.445	-1.04582	0.339398	-3.08139	0.00206034	0.0158063	Down
ScomH1c01g0000281.1	8321.79	-1.65758	0.177842	-9.32053	1.15758e-20	2.72424e-18	Down
ScomH1c01g0000298.2	1284.52	-1.38218	0.244699	-5.64847	1.61879e-08	7.17269e-07	Down
ScomH1c01g0000308.3	144.444	-1.15903	0.320471	-3.61664	0.000298454	0.00345006	Down
ScomH1c01g0000316.1	744.719	1.83656	0.465539	3.94501	7.97957e-05	0.00118628	Up
ScomH1c01g0000319.1	72.8338	1.93935	0.618141	3.13739	0.00170458	0.0136597	Up
ScomH1c01g0000340.1	1457.13	1.2963	0.336413	3.8533	0.000116539	0.00161779	Up
ScomH1c01g0000344.1	105.295	-2.40669	0.506008	-4.75622	1.97249e-06	5.19048e-05	Down
ScomH1c01g0000346.1	99.9044	-1.71996	0.564554	-3.04658	0.00231458	0.0172563	Down
ScomH1c01g0000351.1	465.337	-1.36586	0.389481	-3.50688	0.000453392	0.00480881	Down
ScomH1c01g0000364.2	26.2389	-8.04109	2.31465	-3.474	0.000512755	0.0052878	Down
ScomH1c01g0000375.1	3919.18	1.34045	0.375886	3.56612	0.00036231	0.00402055	Up
ScomH1c01g0000376.1	849.245	1.0492	0.351845	2.982	0.00286375	0.0202492	Up
ScomH1c01g0000388.1	241.809	-1.0295	0.291341	-3.53366	0.000409847	0.00442569	Down
ScomH1c01g0000398.1	1469.68	1.03534	0.278779	3.71384	0.00020414	0.00254624	Up
ScomH1c01g0000400.1	322.218	-2.39799	0.307385	-7.80126	6.12897e-15	7.80068e-13	Down
ScomH1c01g0000435.1	114.676	-1.0283	0.370993	-2.77175	0.00557566	0.033355	Down
ScomH1c01g0000436.1	434.449	-1.08707	0.25426	-4.27542	1.90776e-05	0.000359177	Down
ScomH1c01g0000460.1	42.4559	-1.64026	0.580996	-2.82318	0.00475494	0.0296987	Down
ScomH1c01g0000463.1	62.0223	-2.9956	0.689332	-4.34566	1.38855e-05	0.000273177	Down
ScomH1c01g0000465.1	158.621	-2.73182	0.512715	-5.32815	9.92181e-08	3.66681e-06	Down
ScomH1c01g0000467.1	42.3852	-2.68007	0.64733	-4.14019	3.47017e-05	0.000590496	Down
ScomH1c01g0000473.1	163.16	-1.83579	0.514245	-3.56988	0.000357149	0.00397388	Down
ScomH1c01g0000555.1	873.105	1.16499	0.380039	3.06545	0.00217341	0.0164296	Up
ScomH1c01g0000555.2	363.628	1.07186	0.350685	3.05648	0.0022395	0.0168527	Up
ScomH1c01g0000582.2	614.234	-1.90633	0.296388	-6.43188	1.26033e-10	8.14513e-09	Down
ScomH1c01g0000593.1	47.1513	3.54112	0.604333	5.85954	4.64139e-09	2.26141e-07	Up
ScomH1c01g0000594.1	24.6497	3.16318	0.83273	3.79856	0.00014554	0.00193531	Up
ScomH1c01g0000598.1	133.589	3.79697	1.12204	3.38397	0.00071445	0.00686306	Up
ScomH1c01g0000622.1	4857.49	1.16802	0.315332	3.70411	0.000212132	0.00263014	Up
ScomH1c01g0000633.2	90.0212	-1.44496	0.52753	-2.7391	0.00616085	0.0359421	Down
ScomH1c01g0000643.1	89.1428	-1.59125	0.573247	-2.77585	0.00550571	0.0330497	Down
ScomH1c01g0000644.1	525.917	-1.49806	0.345115	-4.34075	1.42e-05	0.000278704	Down
ScomH1c01g0000704.1	1301.43	1.28841	0.181357	7.10431	1.20921e-12	1.12556e-10	Up
ScomH1c01g0000705.1	3233.96	1.14379	0.204633	5.58946	2.27773e-08	9.71286e-07	Up
ScomH1c01g0000709.2	1907.34	-1.32868	0.408727	-3.25077	0.00115094	0.00996924	Down
ScomH1c01g0000726.1	193.684	-1.27913	0.261248	-4.89624	9.76854e-07	2.83686e-05	Down
ScomH1c01g0000728.1	1771.85	-1.60097	0.27573	-5.80629	6.38737e-09	3.07012e-07	Down
ScomH1c01g0000735.1	27.9569	-8.13377	1.66296	-4.89113	1.00258e-06	2.89808e-05	Down
ScomH1c01g0000757.1	558.711	-1.45797	0.340698	-4.27935	1.87437e-05	0.000353424	Down
ScomH1c01g0000763.2	75.3334	-1.6613	0.568211	-2.92374	0.00345853	0.0234197	Down
ScomH1c01g0000777.1	23420	1.01652	0.278452	3.65062	0.000261606	0.00311951	Up
ScomH1c01g0000780.1	1036.23	1.0885	0.33728	3.22729	0.00124969	0.0106726	Up
ScomH1c01g0000823.2	12.1142	-6.92605	2.58234	-2.68208	0.00731652	0.0407348	Down
ScomH1c01g0000838.1	29.5969	-3.8509	0.919659	-4.18732	2.82271e-05	0.000498339	Down
ScomH1c01g0000895.1	62943.6	1.19934	0.294808	4.06821	4.7375e-05	0.000763447	Up
ScomH1c01g0000905.1	115.984	-1.20744	0.427278	-2.8259	0.0047148	0.0294997	Down
ScomH1c01g0000995.1	420.71	1.194	0.334639	3.56804	0.000359659	0.00399646	Up
ScomH1c01g0001023.1	339.08	-2.46038	0.363899	-6.76114	1.36909e-11	1.02872e-09	Down
ScomH1c01g0001059.1	25.2807	1.9121	0.731108	2.61535	0.00891355	0.0469348	Up
ScomH1c01g0001189.1	56.8668	1.50583	0.465972	3.23158	0.00123106	0.010546	Up
ScomH1c01g0001374.1	7204.7	3.56191	0.193234	18.4331	7.12198e-76	2.53807e-72	Up
ScomH1c01g0001385.1	21.9224	8.043	1.45785	5.51703	3.44776e-08	1.41927e-06	Up
ScomH1c01g0001445.2	202.958	11.253	3.907	2.88022	0.00397392	0.0259444	Up
ScomH1c01g0001504.1	481.745	1.27231	0.249751	5.0943	3.50034e-07	1.15502e-05	Up
ScomH1c01g0001504.2	713.534	1.45702	0.330153	4.41316	1.01872e-05	0.000210895	Up
ScomH1c01g0001507.1	131.918	1.80901	0.519057	3.48519	0.00049179	0.00512028	Up
ScomH1c01g0001532.1	41.3817	2.77161	0.71057	3.90055	9.59739e-05	0.00138231	Up
ScomH1c01g0001556.1	44.2037	-2.13011	0.807175	-2.63897	0.00831581	0.0447082	Down
ScomH1c01g0001629.1	1779.26	-5.51172	0.3802	-14.4969	1.2675e-47	1.58096e-44	Down
ScomH1c01g0001674.1	903.763	1.53776	0.324431	4.73989	2.13837e-06	5.57407e-05	Up
[truncated: 5,796 more rows]

## Sheet: Hap1 and Hap2 DEGs in CM804
952 Hap1-mapped DEGs were identified in CM804
[truncated: 1,909 more rows]

## Sheet: Hap1-Hap2 DEGs in SP  and CM
9739 Hap1-mapped DEGs were identified between UY031-inoculated SP15-65 and CM804
[truncated: 19,412 more rows]
