# Supplementary material for: Integrated analysis of transcriptome, sRNAome and degradome sequencing provides insights into bacterial wilt resistance in potato
Source: BMC Plant Biol. 2025 Dec 5;26:52. doi: 10.1186/s12870-025-07768-0 (PMC12797843; doi:10.1186/s12870-025-07768-0)
Supplement: Supplementary file 7 — Supplementary Material 7. [file 12870_2025_7768_MOESM7_ESM.xlsx]

## Sheet: Small RNA sequencing data
Sample	Raw Reads	Clean Reads	Reads mapped to genome	Reads mapped to microRNA	Reads mapped to organelle	Reads mapped to rRNA/tRNA/ snRNA/snoRNA	21nt phasiRNA Reads	24nt phasiRNA Reads
SP15-65-Mock-1	21228939	12740819	10261391	512773	4132664	4355456	140374	26935
SP15-65-Mock-2	24264793	13870826	10931547	603483	5005690	5388277	156239	31656
SP15-65-Mock-3	18838089	11755785	9366893	731817	3641381	3440923	157139	28740
CM804-Mock-1	23874382	15007277	9272280	806786	4557501	4309604	168416	23391
CM804-Mock-2	24042660	13863083	8482203	693568	5211526	4968051	143405	22822
CM804-Mock-3	28237689	16636932	10210442	808202	5985495	5615262	167759	26727
SP15-65-UY031-1	18974113	9559112	7384119	371398	4183664	5231337	110487	20927
SP15-65-UY031-2	18394116	9012564	6944532	319499	4127400	5254152	91879	18747
SP15-65-UY031-3	21651268	11958038	9419224	432678	4340193	5353037	119262	25936
CM804-UY031-1	22104287	9155338	5221493	311388	5101812	7847137	62925	12647
CM804-UY031-2	26735289	15682111	9464085	711980	4951054	6102124	159480	22855
CM804-UY031-3	21290960	13463606	8228532	646546	4079054	3748300	148021	19928

## Sheet: Degradome sequencing data
Sample	Total Reads	Mapped to genome	Mapped rate%
SP15-65-Mock-1	10148989	9235920	0.91
SP15-65-Mock-2	19025675	17881823	0.9399
CM804-Mock-1	14230409	12346577	0.8676
CM804-Mock-2	14444310	12690927	0.8786
SP15-UY031-1	17081747	15386928	0.9008
SP15-UY031-2	16833667	15297384	0.9087
CM804-UY031-1	14247169	11821009	0.8297
CM804-UY031-2	21548563	17563525	0.8151
