# Supplementary material for: Integrated analysis of transcriptome, sRNAome and degradome sequencing provides insights into bacterial wilt resistance in potato
Source: BMC Plant Biol. 2025 Dec 5;26:52. doi: 10.1186/s12870-025-07768-0 (PMC12797843; doi:10.1186/s12870-025-07768-0)
Supplement: Supplementary file 8 — Supplementary Material 8. [file 12870_2025_7768_MOESM8_ESM.xlsx]

## Sheet: Known miRNAs
miRNA_id	SP15-65-Mock-1	SP15-65-Mock-2	SP15-65-Mock-3	CM804-Mock-1	CM804-Mock-2	CM804-Mock-3	SP15-65-UY031-1	SP15-65-UY031-2	SP15-65-UY031-3	CM804-UY031-1	CM804-UY031-2	CM804-UY031-3
stu-miR6022	2411.14	1953.57	2459.7	3502.83	2887.37	2820.98	1466.79	1256.6	1233.32	1033.33	2659.48	3266.22
stu-miR6023	0	0.041212	0	0	0	0	0	0	0	0	0	0
stu-miR6024-5p	4.38081	5.76968	7.21942	4.43991	3.78494	4.74543	5.79737	7.23057	5.03435	2.94061	6.32123	7.28009
stu-miR6024-3p	136.229	179.396	171.514	82.599	68.3785	70.8982	181.089	157.877	136.066	34.292	77.7998	112.771
stu-miR482c	51.7219	61.4058	216.264	90.5573	64.0944	73.7312	74.4172	59.6386	78.194	41.5756	171.496	141.14
stu-miR482b-5p	0.282633	0.783027	0.849343	0.753946	0.415927	1.23948	0.895958	0.598017	0.738987	0.497641	1.38394	1.22118
stu-miR482b-3p	11.2582	14.589	33.3367	17.2151	12.1035	13.6697	15.0732	10.1119	17.0891	9.31946	33.9626	26.3022
stu-miR482a-5p	0	0	0	0	0.0415927	0.0354137	0.105407	0	0.0923733	0	0.112211	0.0469683
stu-miR482a-3p	21.6214	30.0847	30.0986	47.708	35.229	36.4052	46.6952	38.11	44.293	27.4607	96.5765	75.478
stu-miR482d-5p	0.376844	0.535756	0.26542	2.0943	3.95131	2.62061	0.685144	0.434922	0.738987	2.75965	3.9648	2.959
stu-miR482d-3p	71.2235	66.8046	166.047	118.705	109.181	95.9356	52.7561	38.4362	67.294	92.2898	186.57	130.619
stu-miR482e-5p	0.471055	1.19515	1.27401	1.21469	1.58052	1.09782	0.421627	1.2504	1.29323	1.22148	1.9824	1.69086
stu-miR482e-3p	112.535	128.293	157.819	149.658	122.907	115.944	126.33	102.696	98.6085	56.7311	158.031	158.095
stu-miR6025	1.22474	1.85454	1.06168	0.753946	0.0831855	0.38955	1.5284	0.761113	1.24704	0.271441	0.673267	0.798461
stu-miR6026-5p	0.42395	0.41212	0.637007	0.0837718	0.0415927	0.0354137	0.210814	0.217461	0.369493	0	0.112211	0.140905
stu-miR6026-3p	75.9812	84.3609	67.4166	314.102	284.037	288.728	66.8279	66.3256	51.2672	121.696	140.04	232.07
stu-miR6027	52.0987	63.178	118.271	85.6567	75.0333	70.969	73.205	59.693	74.1296	29.4965	102.037	91.4473
stu-miR7979	1.6958	0.947875	0.530839	0.293201	0.0831855	0.177068	0.368924	0.706748	0.600427	0.633361	0.29923	0.187873
stu-miR7980a	0.094211	0	0.0530839	0	0	0.212482	0.0527034	0	0	0	0	0
stu-miR7981-5p	0	0	0	0.0418859	0	0	0	0	0	0	0.0374037	0.0939366
stu-miR7981-3p	1.79001	1.19515	1.43327	2.34561	2.20441	1.23948	1.10677	1.35913	1.10848	0.859562	1.0099	2.20751
stu-miR7982a	0.0471055	0	0.212336	0.0418859	0.207964	0.247896	0.0527034	0	0	0.407161	0.411441	0.234841
stu-miR7982b	0.0471055	0	0.212336	0.0418859	0.207964	0.247896	0.0527034	0	0	0.407161	0.411441	0.234841
stu-miR7983-5p	0.42395	0.659392	1.00859	0.502631	0.582298	0.531205	0.368924	0.598017	0.83136	0.361921	0.149615	0.469683
stu-miR7983-3p	2.26106	1.85454	3.87513	3.01578	2.12123	2.12482	1.47569	1.68532	2.03221	1.3572	2.13201	3.05294
stu-miR7984a	2.07264	2.84363	3.71588	2.59693	2.57875	2.97475	2.16084	1.73969	3.14069	2.0358	3.10451	3.05294
stu-miR7984b-5p	2.07264	2.84363	3.71588	2.59693	2.57875	2.97475	2.16084	1.73969	3.14069	2.0358	3.10451	3.05294
stu-miR7984b-3p	0	0.041212	0	0	0	0	0	0.0543652	0.0461867	0	0	0.187873
stu-miR7985	0	0	0	0	0	0	0	0	0	0	0	0
stu-miR5303c	0.329739	0.164848	0.318504	0.251315	0.623891	0.0708273	0.368924	0.163096	0.6928	0.407161	0.112211	0.469683
stu-miR5303a	0.329739	0.164848	0.318504	0.251315	0.623891	0.0708273	0.368924	0.163096	0.6928	0.407161	0.112211	0.469683
stu-miR5303b	0.329739	0.164848	0.318504	0.251315	0.623891	0.0708273	0.368924	0.163096	0.6928	0.407161	0.112211	0.469683
stu-miR5303d	0.329739	0.164848	0.318504	0.251315	0.623891	0.0708273	0.368924	0.163096	0.6928	0.407161	0.112211	0.469683
stu-miR7986	0	0	0	0	0	0	0	0	0	0	0	0
stu-miR7987	0	0	0	0	0	0	0	0	0	0	0	0
stu-miR7984c-5p	0.518161	0.865451	0.371588	0.879604	1.37256	0.920755	0.737847	0.598017	0.600427	0.452401	0.710671	0.751493
stu-miR7984c-3p	0.141317	0.0824239	0.159252	0.376973	0.166371	0.424964	0.105407	0.10873	0.323307	0.2262	0.29923	0.328778
stu-miR7988	0.188422	0.576968	0.530839	0.544517	0.499113	0.460378	0.579737	0.380556	0.41568	0.2262	0.59846	0.610588
stu-miR7989	0	0	0	0	0	0	0	0	0	0	0	0
stu-miR7990a	0	0	0	0.0418859	0	0.141655	0	0	0	0.0452401	0	0
stu-miR7991a	0	0.0824239	0	0	0.291149	0.212482	0.105407	0	0.0461867	0	0.0374037	0.234841
stu-miR7991b	0	0.0824239	0	0	0.291149	0.212482	0.105407	0	0.0461867	0	0.0374037	0.234841
stu-miR7991c	0	0.0824239	0	0	0.291149	0.212482	0.105407	0	0.0461867	0	0.0374037	0.234841
stu-miR7992-5p	1.88422	2.59635	4.24672	0.125658	0.249556	0.354137	3.26761	1.84842	2.30933	0.2262	0.261826	0.328778
stu-miR7992-3p	0.376844	0.329696	0.26542	0	0	0	0.47433	0.706748	0.184747	0	0	0
stu-miR1886a	7.86662	10.2618	8.12184	10.5134	8.31855	8.18056	7.06225	7.3393	8.40597	4.38829	5.53575	6.43466
stu-miR1886b	7.86662	10.2618	8.12184	10.5134	8.31855	8.18056	7.06225	7.3393	8.40597	4.38829	5.53575	6.43466
stu-miR1886c	7.86662	10.2618	8.12184	10.5134	8.31855	8.18056	7.06225	7.3393	8.40597	4.38829	5.53575	6.43466
stu-miR1886d	7.86662	10.2618	8.12184	10.5134	8.31855	8.18056	7.06225	7.3393	8.40597	4.38829	5.53575	6.43466
stu-miR1886e	7.86662	10.2618	8.12184	10.5134	8.31855	8.18056	7.06225	7.3393	8.40597	4.38829	5.53575	6.43466
stu-miR1886f	7.86662	10.2618	8.12184	10.5134	8.31855	8.18056	7.06225	7.3393	8.40597	4.38829	5.53575	6.43466
stu-miR7993a	0.753688	0.906663	1.11476	0.460745	0.332742	0.920755	0.948661	0.815478	0.55424	0.13572	0.448845	0.939366
stu-miR7993b-5p	0.282633	0.123636	0.159252	0.167544	0.291149	0.283309	0.47433	0.10873	0.0461867	0	0.112211	0.0939366
stu-miR7993b-3p	0.753688	0.906663	1.11476	0.460745	0.332742	0.920755	0.948661	0.815478	0.55424	0.13572	0.448845	0.939366
stu-miR7993c	0.753688	0.906663	1.11476	0.460745	0.332742	0.920755	0.948661	0.815478	0.55424	0.13572	0.448845	0.939366
stu-miR7993d	0.753688	0.906663	1.11476	0.460745	0.332742	0.920755	0.948661	0.815478	0.55424	0.13572	0.448845	0.939366
stu-miR7994a	0.895005	1.0303	1.22093	2.55504	1.87167	1.94775	0.685144	0.869843	0.600427	1.22148	1.87019	2.20751
stu-miR7994b-5p	0	0	0	0	0	0	0	0	0	0	0	0
stu-miR7994b-3p	0.895005	1.0303	1.22093	2.55504	1.87167	1.94775	0.685144	0.869843	0.600427	1.22148	1.87019	2.20751
stu-miR7995	0	0	0.159252	0.502631	0.332742	0	0.0527034	0.0543652	0	0.18096	0.261826	0.422715
stu-miR7996a	8.24346	8.24239	12.7932	16.0423	13.1849	16.0424	8.37984	6.79565	11.7314	9.99806	14.8119	20.76
stu-miR7996b	8.24346	8.24239	12.7932	16.0423	13.1849	16.0424	8.37984	6.79565	11.7314	9.99806	14.8119	20.76
stu-miR7996c	8.24346	8.24239	12.7932	16.0423	13.1849	16.0424	8.37984	6.79565	11.7314	9.99806	14.8119	20.76
stu-miR7997a	0	0	0	0	0	0	0	0	0	0	0	0
stu-miR7997b	0	0	0	0	0	0	0	0	0	0	0	0
stu-miR7997c	0	0	0	0	0	0	0	0	0	0	0	0
stu-miR7998	0	0.041212	0	0	0	0	0.0527034	0	0	0	0.0748075	0
stu-miR7999-5p	0	0	0	0	0	0	0	0	0	0	0	0
stu-miR7999-3p	0	0	0	0	0	0	0	0	0	0	0	0
stu-miR8000	0.847899	0.947875	1.3271	0.0418859	0	0.212482	0.843254	0.815478	1.01611	0.0904802	0.0748075	0.0469683
stu-miR8001a	2.02554	2.10181	3.34429	1.46601	1.20619	1.59361	2.21354	1.90278	3.464	2.35248	2.16942	1.64389
stu-miR8002-5p	0.094211	0.041212	0	0	0	0	0.15811	0.0543652	0.184747	0	0	0
stu-miR8002-3p	0	0	0	0	0	0	0	0	0.0461867	0	0	0
stu-miR8003	0.659477	0.61818	0.159252	0.795832	0.124778	0.956169	0.15811	0.217461	0.508053	0.361921	0.448845	0.563619
stu-miR8004	0.895005	1.0303	0.371588	1.00526	1.08141	0.779101	1.10677	1.03294	1.29323	0.814322	0.59846	0.516651
stu-miR8005a	0	0	0	0	0	0	0	0	0	0	0	0
stu-miR8005b-5p	0	0	0	0	0	0	0	0	0	0	0	0
stu-miR8005b-3p	0	0	0	0	0	0	0	0	0	0	0	0
stu-miR8005c	0	0	0	0	0	0	0	0	0	0	0	0
stu-miR8006-5p	9.13847	8.73694	10.9884	4.60745	6.57165	4.85167	6.85144	5.21906	5.26528	1.94532	3.36634	3.47565
stu-miR8006-3p	0	0.0824239	0.106168	0	0	0	0.0527034	0	0	0	0.0748075	0
stu-miR8007a-5p	4.05107	4.40968	5.46765	3.05767	0.956633	1.94775	3.00409	3.04445	3.78731	1.08576	2.9549	2.959
stu-miR8007a-3p	0.141317	0.041212	0.106168	0	0.0415927	0.106241	0	0	0	0.0452401	0.0374037	0.234841
stu-miR1886g-5p	0.235528	0.247272	0.0530839	0.167544	0	0.141655	0.105407	0.0543652	0.0923733	0	0	0.0939366
stu-miR1886g-3p	0	0	0	0	0	0	0	0	0	0	0	0
stu-miR8008a	0.094211	0.247272	0.212336	0.167544	0.166371	0	0.15811	0.326191	0.323307	0.2262	0.261826	0.140905
stu-miR8009	0.094211	0.247272	0.212336	0.167544	0.166371	0	0.15811	0.326191	0.323307	0.2262	0.261826	0.140905
stu-miR5303e	0.282633	0.247272	0.159252	0.460745	0.790262	0.38955	0.105407	0.10873	0.0923733	0.361921	0.486249	0.375746
stu-miR5303f	0.329739	0.535756	0.318504	0.753946	1.1646	1.48737	0.105407	0.271826	0.41568	0.769082	1.08471	0.892398
stu-miR1886h	2.96765	3.42059	3.87513	4.31425	2.95308	3.1164	2.89869	2.5008	2.35552	1.22148	2.58086	3.19384
stu-miR8010	1.22474	1.56605	1.11476	0.628289	0.540706	0.0708273	1.26488	0.761113	1.24704	0.0904802	0.112211	0.28181
stu-miR8011a-5p	0.565266	0.535756	0.690091	0.0837718	0	0	0.843254	0.326191	0.55424	0	0	0.0469683
stu-miR8011a-3p	1.97843	1.81333	3.39737	0.376973	0.249556	0.283309	2.00273	2.12024	2.44789	0.497641	1.38394	0.751493
stu-miR8012	0.282633	0	0.371588	0.0418859	0	0	0.0527034	0.163096	0	0.13572	0.112211	0
stu-miR8013	0	0	0	0.0418859	0	0	0	0	0.0923733	0.0452401	0.0748075	0
stu-miR8014-5p	0	0	0.0530839	0	0	0.141655	0	0	0.0461867	0	0	0
stu-miR8014-3p	0.141317	0.20606	0.530839	0.795832	0.998226	0.424964	0.368924	0.163096	0.41568	0.859562	0.561056	0.845429
stu-miR8007b-5p	4.94608	3.95635	6.05157	6.36666	5.07431	5.27664	4.32168	4.34922	4.66485	3.30253	5.57316	7.8437
stu-miR8007b-3p	0	0	0	0	0	0	0.0527034	0	0	0	0.0374037	0
stu-miR8015-5p	0.282633	0.494544	0.530839	0	0	0	0.47433	0.217461	0.55424	0	0	0
stu-miR8015-3p	0.141317	0.370908	0.159252	0	0	0	0.0527034	0.271826	0.0923733	0	0	0
stu-miR8016	0	0	0	38.8701	27.7839	29.9954	0	0	0	11.9434	24.4621	30.9991
stu-miR8017	0.188422	0.20606	0.371588	0	0	0	0	0.10873	0	0	0	0.0939366
stu-miR8018	0.094211	0.0824239	0.159252	0	0	0	0.0527034	0	0.13856	0	0	0.0469683
stu-miR8019-5p	0	0	0	0	0	0	0	0	0	0	0	0
stu-miR8019-3p	26.1907	33.052	45.8645	6.65986	6.98758	7.11815	22.557	24.3012	29.929	4.70497	5.27393	5.58923
stu-miR8001b-5p	1.55448	1.48363	1.59252	2.13618	2.07964	1.45196	1.42299	1.57659	1.70891	1.53816	1.34653	2.25448
stu-miR8001b-3p	0.094211	0	0	0.0837718	0.499113	0.0354137	0.0527034	0	0.0461867	0.316681	0.149615	0
stu-miR7990b	0.800794	0.494544	0.637007	0.0837718	0.207964	0.177068	0.632441	0.489287	0.508053	0.18096	0.112211	0.422715
stu-miR8020	1.13053	1.64848	1.16785	0.544517	0.291149	0.849928	1.84462	1.63096	1.06229	0.18096	0.635864	0.798461
stu-miR8021	1.03632	0.865451	0.743175	2.72258	2.78671	3.25806	0.527034	0.761113	0.923733	2.75965	1.90759	1.59692
stu-miR8022	0	0.164848	0.0530839	0	0	0	0.0527034	0.217461	0.0923733	0.0904802	0	0
stu-miR8023	0.282633	0.247272	0.106168	0.293201	0.332742	0.106241	0.105407	0.163096	0.0923733	0	0.261826	0.469683
stu-miR8024a-5p	0	0	0	0	0	0	0	0	0	0	0	0
stu-miR8024a-3p	0.094211	0.370908	0.371588	0.0418859	0	0	0.210814	0.163096	0.0923733	0.0452401	0	0
stu-miR8024b	0.094211	0.370908	0.371588	0.0418859	0	0	0.210814	0.163096	0.0923733	0.0452401	0	0
stu-miR1886i-5p	0.0471055	0.0824239	0.26542	0.0418859	0.207964	0.318723	0.15811	0.217461	0	0.0452401	0	0.328778
stu-miR1886i-3p	0.141317	0.164848	0.212336	0.167544	0.291149	0.637446	0.263517	0.326191	0.184747	0.316681	0.187019	0.140905
stu-miR8025-5p	1.08343	1.07151	2.01719	2.3875	0.623891	1.94775	0.948661	1.84842	1.43179	0.995282	2.54345	3.14688
stu-miR8025-3p	1.7429	2.67878	1.75177	1.84298	1.83008	2.01858	2.79328	1.73969	1.75509	0.950042	1.87019	1.9257
stu-miR8026	2.68501	3.46181	4.14055	3.22521	3.16105	3.50595	3.63653	3.80556	4.01824	2.262	3.25413	3.42869
stu-miR7984d-5p	4.52213	4.49211	8.44035	5.19385	7.52829	4.78084	4.32168	4.62104	6.74325	4.61449	6.54566	7.18615
stu-miR7984d-3p	0.141317	0.288484	0.318504	0.628289	0.249556	0.354137	0.15811	0.163096	0.0923733	0.361921	0.336634	0.516651
stu-miR8027	0	0	0	0.293201	0.124778	0.247896	0.105407	0	0	0	0.0374037	0.28181
stu-miR7980b-5p	1.50738	2.10181	1.3271	2.17807	1.99645	1.73527	1.15947	1.46786	0.923733	1.08576	1.08471	1.69086
stu-miR7980b-3p	4.47502	5.60483	3.2912	3.68596	2.95308	3.43513	3.42572	4.51231	4.61867	1.62864	2.84268	2.53629
stu-miR8008b	0.518161	0.41212	0.849343	0.418859	0.665484	0.354137	0.421627	0.434922	0.369493	0.271441	0.411441	0.422715
stu-miR8028-5p	0.235528	0.20606	0.424672	0	0	0	0.15811	0.271826	0.323307	0	0	0
stu-miR8028-3p	0	0	0	0	0	0	0	0	0	0	0	0
stu-miR8029	0	0.0824239	0	0	0	0	0	0	0	0	0	0
stu-miR8030-5p	2.63791	2.51393	2.22953	3.18333	3.66016	3.82468	1.95003	1.84842	5.17291	3.75493	8.86469	3.42869
stu-miR8030-3p	0	0	0	0	0	0	0	0	0	0	0	0
stu-miR8031	0.282633	0.247272	0.212336	0.502631	0.540706	0.354137	0.421627	0.217461	0.13856	0.0452401	0.112211	0.234841
stu-miR8032a-5p	4.52213	3.29696	5.30839	2.80636	3.32742	3.01016	2.05543	1.68532	3.37163	2.262	3.06711	3.38172
stu-miR8032a-3p	0	0	0	0.0418859	0	0	0	0	0	0.13572	0.0374037	0.0939366
stu-miR8032b-5p	4.52213	3.29696	5.30839	2.80636	3.32742	3.01016	2.05543	1.68532	3.37163	2.262	3.06711	3.38172
stu-miR8032b-3p	0	0.20606	0.318504	0.167544	0	0	0.15811	0.217461	0.0923733	0	0.0374037	0.234841
stu-miR8032c	4.52213	3.29696	5.30839	2.80636	3.32742	3.01016	2.05543	1.68532	3.37163	2.262	3.06711	3.38172
stu-miR8032d-5p	4.52213	3.29696	5.30839	2.80636	3.32742	3.01016	2.05543	1.68532	3.37163	2.262	3.06711	3.38172
stu-miR8032d-3p	0	0	0	0.0837718	0	0	0	0	0	0.0452401	0.0374037	0.0469683
stu-miR8032e-5p	4.52213	3.29696	5.30839	2.80636	3.32742	3.01016	2.05543	1.68532	3.37163	2.262	3.06711	3.38172
stu-miR8032e-3p	0	0	0	0.0418859	0	0	0	0	0	0.13572	0.0374037	0.0939366
stu-miR8032f-5p	4.52213	3.29696	5.30839	2.80636	3.32742	3.01016	2.05543	1.68532	3.37163	2.262	3.06711	3.38172
stu-miR8032f-3p	0	0.20606	0.318504	0.167544	0	0	0.15811	0.217461	0.0923733	0	0.0374037	0.234841
stu-miR8032g-5p	4.52213	3.29696	5.30839	2.80636	3.32742	3.01016	2.05543	1.68532	3.37163	2.262	3.06711	3.38172
stu-miR8032g-3p	0	0.20606	0.318504	0.167544	0	0	0.15811	0.217461	0.0923733	0	0.0374037	0.234841
stu-miR8033-5p	0.94211	1.44242	1.06168	0	0	0	0.579737	0.924209	1.33941	0	0	0
stu-miR8033-3p	1.08343	1.48363	0.743175	0	0	0	1.15947	0.978574	0.6928	0	0	0
stu-miR8034	0.094211	0	0	0.0418859	0	0.106241	0	0	0	0	0	0.0469683
stu-miR8035	0	0	0	0	0	0	0	0	0	0	0	0
stu-miR8036-5p	4.66345	6.01695	5.04297	4.56556	3.9929	4.28505	5.74467	4.34922	5.91189	2.57869	5.12431	5.7771
stu-miR8036-3p	19.219	18.7927	51.863	11.2673	8.6097	8.99507	19.1313	15.8746	19.2598	3.75493	12.4554	10.4739
stu-miR8037	0	0.453332	0.424672	0	0	0	0.15811	0.10873	0.27712	0	0	0
stu-miR8038a-5p	0	0	0	0.293201	0.0831855	0.141655	0	0	0	0	0.0374037	0
stu-miR8038a-3p	0	0	0	0	0	0	0	0	0	0	0	0
stu-miR8038b-5p	0	0	0	0.293201	0.0831855	0.141655	0	0	0	0	0.0374037	0
stu-miR8038b-3p	0	0	0	0	0	0	0	0	0	0	0	0
stu-miR8011b-5p	0	0	0	0	0	0	0	0	0	0	0	0
stu-miR8011b-3p	0.188422	0.164848	0.0530839	0.0837718	0	0.0708273	0.105407	0	0.0923733	0	0	0.140905
stu-miR8039	2.11975	2.88484	3.76896	0.0418859	0.0415927	0.0354137	2.21354	1.95715	2.58645	0	0.224422	0.140905
stu-miR319-5p	1.17764	1.52484	0.637007	0	0	0	1.00136	1.79405	1.70891	0	0	0
stu-miR319-3p	15.639	16.7733	17.093	6.65986	5.53183	5.34746	14.0718	11.1992	17.8281	1.94532	3.44114	5.16651
stu-miR8040-5p	0	0	0	0	0	0	0	0	0	0	0	0
stu-miR8040-3p	0	0	0	0	0	0	0	0	0	0	0	0
stu-miR8041a-5p	0	0	0	0	0	0	0	0	0	0	0	0
stu-miR8041a-3p	0.094211	0.123636	0.0530839	0	0.623891	0.177068	0.31622	0.217461	0.13856	0	0.112211	0.0939366
stu-miR8041b-5p	0	0	0	0	0	0	0	0	0	0	0	0
stu-miR8041b-3p	0.094211	0.123636	0.0530839	0	0.623891	0.177068	0.31622	0.217461	0.13856	0	0.112211	0.0939366
stu-miR8042	0	0	0	0	0	0	0.105407	0	0	0.0904802	0	0
stu-miR8043	0.282633	0.123636	0.583923	0.20943	0.249556	0.0708273	0.210814	0.217461	0.41568	0.2262	0.112211	0.0469683
stu-miR8044-5p	1.55448	1.85454	1.91102	2.34561	1.7053	1.77068	1.31758	2.12024	2.63264	2.62393	1.12211	2.30145
stu-miR8044-3p	2.44949	2.51393	5.20223	0.670174	1.1646	0.743687	2.68787	1.68532	3.09451	0.678601	0.523652	1.26814
stu-miR8045	0.565266	0.453332	0.902427	0.0418859	0	0	0.632441	0.326191	0.323307	0	0	0
stu-miR7122-5p	4.47502	3.0909	3.45046	4.02105	2.41238	3.08099	2.89869	2.6639	3.23307	1.26672	3.06711	5.07258
stu-miR7122-3p	3.3916	3.00847	2.33569	4.73311	4.82476	4.39129	2.52976	2.22897	2.81739	5.33833	4.75028	5.7771
stu-miR8046-5p	0	0	0	0	0	0	0	0	0	0	0	0
stu-miR8046-3p	0.141317	0	0.0530839	0	0	0	0	0	0	0.0452401	0	0
stu-miR8047	0.141317	0.123636	0	0.251315	0.0831855	0.106241	0.0527034	0.0543652	0.184747	0	0.0374037	0.422715
stu-miR6149-5p	56.1027	49.8253	121.615	0.0418859	0.166371	0.0708273	57.921	46.9172	85.5377	0.2262	0.673267	0.892398
stu-miR6149-3p	2.11975	1.89575	3.34429	0	0	0	3.37302	3.04445	2.95595	0	0	0
stu-miR399a-5p	0.235528	0.329696	0.637007	0.795832	1.123	0.354137	0.0527034	0.217461	0.0461867	1.31196	1.75798	2.86507
stu-miR399a-3p	0	0	0	0.0418859	0.0831855	0.0354137	0	0	0	0	0.0748075	0.0469683
stu-miR399b-5p	0.235528	0.329696	0.637007	0.795832	1.123	0.354137	0.0527034	0.217461	0.0461867	1.31196	1.75798	2.86507
stu-miR399b-3p	0	0	0	0.0418859	0.0831855	0.0354137	0	0	0	0	0.0748075	0.0469683
stu-miR399c-5p	0.235528	0.329696	0.637007	0.795832	1.123	0.354137	0.0527034	0.217461	0.0461867	1.31196	1.75798	2.86507
stu-miR399c-3p	0	0	0	0.0418859	0.0831855	0.0354137	0	0	0	0	0.0748075	0.0469683
stu-miR399d-5p	0.235528	0.329696	0.637007	0.795832	1.123	0.354137	0.0527034	0.217461	0.0461867	1.31196	1.75798	2.86507
stu-miR399d-3p	0	0	0	0.0418859	0.0831855	0.0354137	0	0	0	0	0.0748075	0.0469683
stu-miR399e-5p	0.235528	0.329696	0.637007	0.795832	1.123	0.354137	0.0527034	0.217461	0.0461867	1.31196	1.75798	2.86507
stu-miR399e-3p	0	0	0	0.0418859	0.0831855	0.0354137	0	0	0	0	0.0748075	0.0469683
stu-miR399f-5p	0.235528	0.329696	0.637007	0.795832	1.123	0.354137	0.0527034	0.217461	0.0461867	1.31196	1.75798	2.86507
stu-miR399f-3p	0	0	0	0.0418859	0.0831855	0.0354137	0	0	0	0	0.0748075	0.0469683
stu-miR399g-5p	0.235528	0.329696	0.637007	0.795832	1.123	0.354137	0.0527034	0.217461	0.0461867	1.31196	1.75798	2.86507
stu-miR399g-3p	0.0471055	0	0.0530839	0.92149	0.45752	0.177068	0.0527034	0	0	0.13572	0.935094	1.26814
stu-miR399h	0.235528	0.329696	0.637007	0.795832	1.123	0.354137	0.0527034	0.217461	0.0461867	1.31196	1.75798	2.86507
stu-miR8048-5p	0	0.041212	0	0.0418859	0	0	0	0	0	0.0904802	0.0374037	0.187873
stu-miR8048-3p	0	0	0	0.125658	0.124778	0.141655	0	0	0	0.0904802	0.336634	0
stu-miR164-5p	17.9472	19.9466	40.2907	30.3254	30.4875	30.8099	7.43118	7.61113	6.41995	8.32418	19.2629	15.1708
stu-miR164-3p	0.0471055	0.20606	0.26542	0.502631	0.540706	0.247896	0.0527034	0	0.0923733	0	0.0374037	0.140905
stu-miR5304-5p	1.08343	1.77211	1.75177	1.42412	2.37079	0.991583	1.5811	1.0873	1.84747	1.17624	1.9824	1.83176
stu-miR5304-3p	0.094211	0.783027	0.424672	0.92149	0.956633	0.0354137	0.210814	0.326191	0.323307	0.18096	0.635864	0.892398
stu-miR8049-5p	0	0.247272	0	0	0	0	0.105407	0	0	0	0.0374037	0.0939366
stu-miR8049-3p	0.0471055	0	0	0	0	0	0.0527034	0.0543652	0	0	0	0
stu-miR8050-5p	0	0	0	0	0	0	0	0	0	0	0	0
stu-miR8050-3p	0	0.041212	0.0530839	0	0	0	0	0	0.0461867	0.0452401	0	0.140905
stu-miR1919-5p	8.76162	9.27269	7.2725	66.8499	58.4378	51.1373	9.48661	7.55676	5.58859	15.8793	45.4081	58.7104
stu-miR1919-3p	1359.75	1256.02	1241.85	1119.61	1217.75	1119.14	975.276	875.062	1346.48	1311.92	1068.03	1231.98
stu-miR8051-5p	0	0	0	0	0	0	0	0	0	0	0	0
stu-miR8051-3p	0	0	0	0	0	0	0	0	0	0	0	0
stu-miR5303j	0.282633	0.494544	0.743175	0.544517	0.623891	1.027	0.210814	0.271826	0.230933	0.316681	0.673267	0.704524
stu-miR5303g	0.612372	0.453332	0.743175	0.753946	0.582298	0.602032	0.47433	0.598017	0.55424	0.497641	0.59846	0.469683
stu-miR5303h	0	0.041212	0	0	0.124778	0	0	0	0	0	0	0.0469683
stu-miR5303i	0.612372	0.453332	0.743175	0.753946	0.582298	0.602032	0.47433	0.598017	0.55424	0.497641	0.59846	0.469683
stu-miR3627-5p	4.2395	3.25575	12.5809	63.6666	55.859	47.773	4.95412	2.77263	5.26528	17.2365	63.1001	39.0306
stu-miR3627-3p	0	0	0	0.544517	0.166371	0.602032	0	0	0.184747	0.13572	0.261826	0.28181
stu-miR171b-5p	0.612372	1.48363	1.00859	4.31425	4.49202	3.78926	0.737847	0.924209	0.923733	0.588121	0.710671	1.08027
stu-miR171b-3p	3.90976	4.28605	6.68858	10.9322	12.0619	11.5094	3.95275	2.01151	2.7712	0.814322	5.12431	8.40732
stu-miR166a-5p	1427.39	1633.07	2135.41	1634.85	2222.97	2050.73	811.211	853.534	1053.66	1451.75	1237.91	1513.69
stu-miR166a-3p	3377.7	3621.21	6506.02	2629.39	2277.2	2207.37	2335.97	2012.65	2215.02	1084.81	2256.08	2098.31
stu-miR166b	541.808	673.115	1319.19	805.508	713.44	691.877	520.077	500.54	689.659	362.373	509.402	639.708
stu-miR166c-5p	72.778	68.6179	104.575	192.717	268.398	245.417	12.438	15.6028	29.4209	103.012	71.0671	95.1578
stu-miR166c-3p	3377.7	3621.21	6506.02	2629.39	2277.2	2207.37	2335.97	2012.65	2215.02	1084.81	2256.08	2098.31
stu-miR166d-5p	24.6833	23.6145	39.7068	32.4616	27.7008	28.1893	44.3235	41.9699	61.4283	57.7716	99.9428	79.1885
stu-miR166d-3p	3377.7	3621.21	6506.02	2629.39	2277.2	2207.37	2335.97	2012.65	2215.02	1084.81	2256.08	2098.31
stu-miR171a-5p	0.42395	1.23636	0.159252	1.25658	0.665484	0.602032	0.0527034	0	13.3941	0	0.149615	0
stu-miR171a-3p	4.05107	5.43998	4.14055	9.00547	10.8557	6.69318	5.69197	5.65398	3.09451	1.26672	3.81518	7.13918
stu-miR171c-5p	0.42395	1.23636	0.159252	1.25658	0.665484	0.602032	0.0527034	0	13.3941	0	0.149615	0
stu-miR171c-3p	0	0	0.0530839	0	0	0	0	0	0	0	0	0
stu-miR399i-5p	0.0471055	0.0824239	0.0530839	0.418859	0.207964	1.027	0	0.10873	0	1.131	1.23432	1.36208
stu-miR399i-3p	0.0471055	0.247272	0.0530839	1.71732	0.831855	0.991583	0.0527034	0.163096	0.0923733	1.31196	2.73047	3.75746
stu-miR395a	0.0471055	0.041212	0	0	0	0	0.0527034	0.217461	0.0923733	0	0	0
stu-miR395b	0.0471055	0.041212	0	0	0	0	0.0527034	0.217461	0.0923733	0	0	0
stu-miR395c	0.0471055	0.041212	0	0	0	0	0.0527034	0.217461	0.0923733	0	0	0
stu-miR395d	0.0471055	0.041212	0	0	0	0	0.0527034	0.217461	0.0923733	0	0	0
stu-miR395e	0.0471055	0.041212	0	0	0	0	0.0527034	0.217461	0.0923733	0	0	0
stu-miR395f	0.0471055	0.041212	0	0	0	0	0.0527034	0.217461	0.0923733	0	0	0
stu-miR395g	0.0471055	0.041212	0	0	0	0	0.0527034	0.217461	0.0923733	0	0	0
stu-miR395h	0.0471055	0.041212	0	0	0	0	0.0527034	0.217461	0.0923733	0	0	0
stu-miR395i	0.0471055	0.041212	0	0	0	0	0.0527034	0.217461	0.0923733	0	0	0
stu-miR395j	0.0471055	0.041212	0	0	0	0	0.0527034	0.217461	0.0923733	0	0	0
stu-miR827-5p	0.0471055	0	0	0	0.0415927	0	0	0	0	0	0	0
stu-miR827-3p	0.235528	0	0.0530839	0.167544	0.207964	0.318723	0.0527034	0	0.184747	0.13572	0.0748075	0.0939366
stu-miR391-5p	0.235528	0.123636	0.159252	0.251315	0.207964	0.106241	0	0	0.0923733	0	0.673267	0.28181
stu-miR391-3p	0	0	0	0	0	0	0	0	0	0	0	0
stu-miR319b	0	0.123636	0	0.0418859	0	0.212482	0.0527034	0.0543652	0.0923733	0	0.0748075	0
stu-miR319a-5p	2.73212	3.17332	2.81345	16.2098	14.1831	15.6528	5.37575	4.72977	2.26315	5.47405	13.2783	10.5679
stu-miR319a-3p	0.094211	0.123636	0.159252	0.376973	0.124778	0.0354137	0.263517	0	0.184747	0.0904802	0.261826	0.187873
stu-miR162a-5p	6.17082	6.92361	13.3772	7.79078	12.0619	9.52628	3.42572	3.5881	6.00427	9.5909	10.3234	8.21945
stu-miR162a-3p	7695.86	7700.21	13487.1	8813.38	7373.73	7256.08	5705.3	5160.07	6507.84	4587.71	7215.93	8066.33
stu-miR162b-5p	6.17082	6.92361	13.3772	7.79078	12.0619	9.52628	3.42572	3.5881	6.00427	9.5909	10.3234	8.21945
stu-miR162b-3p	7695.86	7700.21	13487.1	8813.38	7373.73	7256.08	5705.3	5160.07	6507.84	4587.71	7215.93	8066.33
stu-miR160a-5p	40.8876	47.5586	78.4581	57.6769	54.0706	43.5588	57.5521	47.6783	39.6744	11.1291	49.6722	53.9666
stu-miR160a-3p	2.92054	3.17332	4.19363	5.98968	3.74335	5.31205	3.21491	3.26191	2.90976	2.98585	7.70517	7.32705
stu-miR160b	40.8876	47.5586	78.4581	57.6769	54.0706	43.5588	57.5521	47.6783	39.6744	11.1291	49.6722	53.9666
stu-miR172b-5p	0	0.041212	0.0530839	4.1467	2.07964	2.5852	0.0527034	0	0	2.80489	3.77778	4.64986
stu-miR172b-3p	32.9739	42.1598	51.3322	189.157	158.593	157.945	39.4748	36.7509	38.3349	49.3569	181.259	186.511
stu-miR172c-5p	0	0	0	0	0	0	0	0	0	0	0	0
stu-miR172c-3p	0	0.041212	0	0	0	0	0	0	0.0461867	0	0	0.0469683
stu-miR172a-5p	0.659477	0.865451	0.743175	0.0837718	0.124778	0.177068	0	0.10873	0.0461867	0	0.112211	0.140905
stu-miR172a-3p	32.9739	42.1598	51.3322	189.157	158.593	157.945	39.4748	36.7509	38.3349	49.3569	181.259	186.511
stu-miR172d-5p	0.188422	0.0824239	0.0530839	4.98442	2.53716	3.64761	0.31622	0.163096	0	2.85013	4.41364	5.68316
stu-miR172d-3p	22.5635	22.4605	22.773	150.915	121.784	131.739	29.5139	24.8993	20.045	50.9856	192.816	179.419
stu-miR172e-5p	0.800794	1.36	2.22953	5.23574	3.16105	3.04558	1.89732	2.28334	2.03221	4.02637	6.54566	6.8104
stu-miR172e-3p	32.9739	42.1598	51.3322	189.157	158.593	157.945	39.4748	36.7509	38.3349	49.3569	181.259	186.511
stu-miR156a	168.826	197.694	296.527	359.632	303.003	309.197	213.501	203	222.851	98.2615	288.121	265.653
stu-miR156b	168.826	197.694	296.527	359.632	303.003	309.197	213.501	203	222.851	98.2615	288.121	265.653
stu-miR156c	168.826	197.694	296.527	359.632	303.003	309.197	213.501	203	222.851	98.2615	288.121	265.653
stu-miR156d-5p	168.826	197.694	296.527	359.632	303.003	309.197	213.501	203	222.851	98.2615	288.121	265.653
stu-miR156d-3p	17.6175	20.8945	30.9479	95.2067	86.3465	81.7701	28.9869	27.835	29.9751	38.1826	66.0924	63.0314
stu-miR171d-5p	0.0471055	0.0824239	0	0	0.124778	0	0	0	0	0	0.0374037	0
stu-miR171d-3p	0.94211	1.64848	1.38018	7.1206	4.74157	6.16198	1.31758	1.35913	0.646613	1.53816	3.88999	4.55592
stu-miR167c-5p	130.011	161.139	368.774	318.333	250.222	264.646	174.237	158.311	167.842	101.79	261.041	296.182
stu-miR167c-3p	1.41317	2.43151	5.36148	12.2726	13.476	10.1991	7.16766	6.90438	16.3963	23.9772	35.9824	29.0734
stu-miR167b-5p	130.011	161.139	368.774	318.333	250.222	264.646	174.237	158.311	167.842	101.79	261.041	296.182
stu-miR167b-3p	0.659477	0.329696	0.371588	1.04715	0.831855	0.956169	0.527034	0.761113	0.27712	0.588121	1.15952	0.892398
stu-miR167a-5p	130.011	161.139	368.774	318.333	250.222	264.646	174.237	158.311	167.842	101.79	261.041	296.182
stu-miR167a-3p	0	0.041212	0	0	0	0	0.105407	0.0543652	0.13856	0	0	0
stu-miR167d-5p	130.011	161.139	368.774	318.333	250.222	264.646	174.237	158.311	167.842	101.79	261.041	296.182
stu-miR167d-3p	5.9824	7.00604	13.6957	26.9745	23.5831	20.0795	5.85008	6.79565	7.89792	6.01693	16.2332	23.4372
stu-miR479	1.13053	1.64848	1.69869	2.93201	3.24423	4.21423	1.79192	2.17461	2.0784	1.131	1.90759	3.52262
stu-miR399j-5p	0	0	0	0	0	0	0	0	0	0	0.0748075	0.0939366
stu-miR399j-3p	0	0	0	1.04715	0.45752	0.212482	0	0	0	0.13572	1.27173	1.45602
stu-miR399k-5p	0.235528	0.329696	0.637007	0.795832	1.123	0.354137	0.0527034	0.217461	0.0461867	1.31196	1.75798	2.86507
stu-miR399k-3p	0	0	0	1.04715	0.45752	0.212482	0	0	0	0.13572	1.27173	1.45602
stu-miR399l-5p	0.235528	0.329696	0.637007	0.795832	1.123	0.354137	0.0527034	0.217461	0.0461867	1.31196	1.75798	2.86507
stu-miR399l-3p	0	0	0	1.04715	0.45752	0.212482	0	0	0	0.13572	1.27173	1.45602
stu-miR399m-5p	0.235528	0.329696	0.637007	0.795832	1.123	0.354137	0.0527034	0.217461	0.0461867	1.31196	1.75798	2.86507
stu-miR399m-3p	0	0	0	1.04715	0.45752	0.212482	0	0	0	0.13572	1.27173	1.45602
stu-miR399n-5p	0.235528	0.329696	0.637007	0.795832	1.123	0.354137	0.0527034	0.217461	0.0461867	1.31196	1.75798	2.86507
stu-miR399n-3p	0	0	0	1.04715	0.45752	0.212482	0	0	0	0.13572	1.27173	1.45602
stu-miR399o-5p	0.235528	0.329696	0.637007	0.795832	1.123	0.354137	0.0527034	0.217461	0.0461867	1.31196	1.75798	2.86507
stu-miR399o-3p	0	0	0	1.04715	0.45752	0.212482	0	0	0	0.13572	1.27173	1.45602
stu-miR393-5p	3.62712	4.16241	2.6542	7.91644	7.4451	8.85342	4.05816	5.32779	3.74112	3.30253	5.16172	4.93167
stu-miR393-3p	0	0	0	0	0.0415927	0	0	0	0	0	0	0
stu-miR477a-5p	1.03632	1.36	0.583923	2.0943	0.415927	0.885342	5.21764	4.24049	3.78731	0.271441	0.523652	0.704524
stu-miR477a-3p	0	0	0	0	0	0	0.15811	0.10873	0	0	0.0374037	0
stu-miR477b-5p	5.65266	5.8521	11.7316	4.23048	5.28228	4.00174	15.9691	11.5798	11.7776	2.98585	6.13421	3.00597
stu-miR477b-3p	8.80873	11.5806	8.28109	11.1416	9.94066	10.1283	60.3981	53.9847	35.0557	12.9387	5.87239	13.0102
stu-miR530	0	0	0	0	0	0	0	0	0	0	0	0
stu-miR398a-5p	0.518161	0.370908	2.70728	1.71732	1.41415	1.27489	1.47569	1.35913	3.32544	9.18374	13.9142	19.7267
stu-miR398a-3p	0.612372	1.19515	3.87513	3.47653	2.12123	2.05399	2.10814	1.73969	2.63264	2.75965	5.0121	7.09221
stu-miR398b-5p	0.094211	0	0	0	0	0	0.15811	0.0543652	0.0461867	0	0	0
stu-miR398b-3p	0.141317	0.123636	0.424672	0.20943	0.207964	0.106241	0.105407	0.163096	0.230933	0.18096	0.523652	0.704524
stu-miR396-5p	5837.5	6341.2	9043.49	12267.3	9469.29	9822.62	6034.43	5187.47	5239	3003.08	8858.63	10693.6
stu-miR396-3p	3.58002	4.36847	7.2725	9.00547	7.19554	5.84325	3.37302	3.53374	4.98816	2.71441	6.9945	7.46796
stu-miR408a-5p	0	0.041212	0	0	0	0	0	0	0.0461867	0	0.0374037	0.0939366
stu-miR408a-3p	0.141317	0.123636	0.318504	0.125658	0	0.106241	0.0527034	0.10873	0.13856	0.0452401	0.149615	0
stu-miR408b-5p	0.753688	0.494544	1.3271	0.251315	0.332742	0.318723	0.263517	0.217461	1.01611	1.131	1.30913	2.11357
stu-miR408b-3p	0.0471055	0.041212	0.0530839	0	0	0	0	0	0.0461867	0	0	0.0469683
stu-miR397-5p	0.753688	0.783027	1.80485	2.17807	1.123	1.16865	1.5284	0.978574	1.80128	1.31196	4.26403	5.21348
stu-miR397-3p	0.094211	0.123636	0.26542	0.0837718	0.166371	0.177068	0.263517	0.326191	0.184747	0.18096	0.411441	0.751493
stu-miR390-5p	14.9324	17.8036	19.3226	14.7857	12.9769	13.4926	22.0827	18.5385	21.4306	26.6917	53.1507	42.7411
stu-miR390-3p	1.55448	1.89575	1.43327	2.0943	2.16282	1.91234	1.95003	1.46786	1.47797	2.89537	5.68537	5.44832
stu-miR171e	4.05107	5.43998	4.14055	9.00547	10.8557	6.69318	5.69197	5.65398	3.09451	1.26672	3.81518	7.13918
stu-miR156e	0.141317	0.041212	0	0.0418859	0.0831855	0	0	0.0543652	0.0923733	0	0.0748075	0.0469683
stu-miR156f-5p	5.69977	5.64604	10.3514	13.4035	11.2716	12.1115	4.53249	4.13176	4.24917	6.01693	15.8218	15.6874
stu-miR156f-3p	0.188422	0.494544	0.318504	0.92149	0.873447	0.566619	0.421627	0.163096	0.0923733	0.542881	0.29923	0.469683
stu-miR156g-5p	0.141317	0.041212	0	0.0418859	0.0831855	0	0	0.0543652	0.0923733	0	0.0748075	0.0469683
stu-miR156g-3p	3.06186	2.84363	3.9813	23.875	23.6663	22.169	3.1095	3.37064	3.14069	6.15265	12.8295	15.8753
stu-miR156h-5p	0.141317	0.041212	0	0.0418859	0.0831855	0	0	0.0543652	0.0923733	0	0.0748075	0.0469683
stu-miR156h-3p	6.12372	6.14058	12.0501	33.7182	31.4857	33.3243	6.00819	4.78414	6.65088	8.4599	13.7272	17.707
stu-miR156i-5p	0.141317	0.041212	0	0.0418859	0.0831855	0	0	0.0543652	0.0923733	0	0.0748075	0.0469683
stu-miR156i-3p	6.12372	6.14058	12.0501	33.7182	31.4857	33.3243	6.00819	4.78414	6.65088	8.4599	13.7272	17.707
stu-miR156j-5p	0.141317	0.041212	0	0.0418859	0.0831855	0	0	0.0543652	0.0923733	0	0.0748075	0.0469683
stu-miR156j-3p	6.12372	6.14058	12.0501	33.7182	31.4857	33.3243	6.00819	4.78414	6.65088	8.4599	13.7272	17.707
stu-miR156k-5p	0.141317	0.041212	0	0.0418859	0.0831855	0	0	0.0543652	0.0923733	0	0.0748075	0.0469683
stu-miR156k-3p	6.12372	6.14058	12.0501	33.7182	31.4857	33.3243	6.00819	4.78414	6.65088	8.4599	13.7272	17.707
stu-miR169a-5p	0	0	0	0	0	0	0	0	0	0	0	0.0469683
stu-miR169a-3p	0	0	0	0	0	0	0	0	0	0	0	0
stu-miR169b-5p	0	0	0	0	0	0	0	0	0	0	0	0.0469683
stu-miR169b-3p	0	0	0	0	0	0	0	0	0	0	0	0
stu-miR169c-5p	0	0	0	0	0	0	0	0	0	0	0	0.0469683
stu-miR169c-3p	0	0	0	0	0	0	0	0	0	0	0	0
stu-miR169d-5p	0	0	0	0	0	0	0	0	0	0	0	0.0469683
stu-miR169d-3p	0	0	0	0	0	0	0.0527034	0	0	0	0	0
stu-miR169e-5p	0	0	0	0	0	0	0	0	0	0	0	0.0469683
stu-miR169e-3p	0	0	0	0	0	0	0	0	0	0	0	0
stu-miR169f-5p	0	0	0	0	0	0	0	0	0	0	0	0.0469683
stu-miR169f-3p	0	0	0	0	0	0	0	0	0	0	0.0374037	0
stu-miR169g	0	0	0	0	0	0	0	0	0	0	0	0.0469683
stu-miR169h	0	0	0	0	0	0	0	0	0	0	0	0.0469683
stu-miR384-5p	91.7144	78.2615	90.7735	103.333	91.5456	92.89	53.3358	42.2961	42.3994	23.5701	72.264	65.239
stu-miR384-3p	0	0	0	0	0	0	0	0	0	0	0	0

## Sheet: Novel miRNAs and their precurso
miRNA ID		Seqid(chromosome)	start position	end position	strand	precursor sequence	secondary structure	mature sequence	length	star sequence	reads mapped to precursor	reads mapped to mature	reads mapped to star	reads mapped to antisense region	reads mapped to precursor	reads mapped to mature	reads mapped to star	reads mapped to antisense region	reads mapped to precursor	reads mapped to mature	reads mapped to star	reads mapped to antisense region	reads mapped to precursor	reads mapped to mature	reads mapped to star	reads mapped to antisense region	reads mapped to precursor	reads mapped to mature	reads mapped to star	reads mapped to antisense region	reads mapped to precursor	reads mapped to mature	reads mapped to star	reads mapped to antisense region	reads mapped to precursor	reads mapped to mature	reads mapped to star	reads mapped to antisense region	reads mapped to precursor	reads mapped to mature	reads mapped to star	reads mapped to antisense region	reads mapped to precursor	reads mapped to mature	reads mapped to star	reads mapped to antisense region	reads mapped to precursor	reads mapped to mature	reads mapped to star
miRNA-precursor	Novel miRNA	Seqid(chromosome)	start position	end position	strand	precursor sequence	secondary structure	mature sequence	length	star sequence	SP15-65-Mock-1	SP15-65-Mock-1	SP15-65-Mock-1	SP15-65-Mock-1	SP15-65-Mock-2	SP15-65-Mock-2	SP15-65-Mock-2	SP15-65-Mock-2	SP15-65-Mock-3	SP15-65-Mock-3	SP15-65-Mock-3	SP15-65-Mock-3	CM804-Mock-1	CM804-Mock-1	CM804-Mock-1	CM804-Mock-1	CM804-Mock-2	CM804-Mock-2	CM804-Mock-2	CM804-Mock-2	CM804-Mock-3	CM804-Mock-3	CM804-Mock-3	CM804-Mock-3	SP15-65-UY031-1	SP15-65-UY031-1	SP15-65-UY031-1	SP15-65-UY031-1	SP15-65-UY031-2	SP15-65-UY031-2	SP15-65-UY031-2	SP15-65-UY031-2	SP15-65-UY031-3	SP15-65-UY031-3	SP15-65-UY031-3	SP15-65-UY031-3	CM804-UY031-1	CM804-UY031-1	CM804-UY031-1
miRNA-precursor_3	Novel-miRNA-1	Contig109	70304	70531	-	AUUUUGGGACAUUUCGCUUGCCGUCCAAAAACUAGAGCACAUAUACCCUUUAUACUCUUUAUACUAACGUACAUACACGUGUCAUAAUCUUAUCCACAGACUCGACAUUUAUUAAAUAUCGGAUCGACGGAUAAGAUUGUGCCACGUGUCUCUAUUUAGUCUUCCGUUAGCGUGAAGGGCAUAUAUGCUCUAGUUUUUGGAUGACAGGGGCACCAAUGUCCCAAAAG	.((((((((((((.(.((((.((((((((((((((((((.((((.((((((((.((......(((((.(((...(((((((.(((((((((((((...((.((((.((((...)))).)))).))...))))))))))))).)))))))...))))))))........)).)))))))).)))).)))))))))))))))))).)))).)....)))))))))))).	UUGCCGUCCAAAAACUAGAGC	21	UCUAGUUUUUGGAUGACAGGG	364	130	0	76	169	0	0	73	333	123	0	73	163	5	1	185	271	0	0	121	141	0	0	214	256	157	0	45	241	130	0	49	355	0	0	78	54	1	0
miRNA-precursor_8	Novel-miRNA-2	Contig117	123393	123484	+	UUGUUGACAGAAGAUAGAGAGCACAGAUGAUAAAGUGCAUGGAAAUUGUCUGCACCUUACUCCUUUGUGCUCUUUAUUCUUCUGUCAUCAU	.((.(((((((((((((((((((((((.(((((.(((((.((......))))))).))).)).))))))))))))).)))))))))).)).	UUGACAGAAGAUAGAGAGCAC	21	GCUCUUUAUUCUUCUGUCAUCA	3674	1557	0	0	4892	2075	1	0	5729	2350	2	0	8535	4906	3	1	7184	4198	4	0	8569	4870	1	0	4094	1682	2	0	3783	1559	5	0	4893	1919	1	0	2154	1556	2
miRNA-precursor_9	Novel-miRNA-3	Contig117	125629	125720	+	UUGUUGACAGAAGAUAGAGAGCACAAAUGAUUAAGUGCAUGAAAAUUGUAUGCACCUUACUCCUUUGUGCUCUUUAUUCUUCUGUCACCAU	.((.(((((((((((((((((((((((.((.((((((((((.......)))))).)))).)).))))))))))))).)))))))))).)).	UUGACAGAAGAUAGAGAGCAC	21	GCUCUUUAUUCUUCUGUCACCA	3623	1557	0	0	4821	2075	0	0	5643	2350	4	0	8428	4906	0	0	7107	4198	0	0	8506	4870	0	0	4035	1682	0	0	3738	1559	0	0	4832	1919	0	0	2119	1556	0
miRNA-precursor_15	Novel-miRNA-4	Contig139	28471	28629	-	CGGGUGAAUAAAAAAAUGGUUAUUGAAAUUACCUUUCUGCUAGAGACGAUUUUCUGAAAAUGGGCAUAACUUCUUCGUCCGAACUCAGAAUGAGGUGAAACAAAGUCGUUAGGUAGCUAACUCAAAGGGCUUUCCAUGGAUAUAUUAUUAGCCACCCA	.(((((..(((.((.(((.((((.((((...((((((((((...(((((((((((((...(((((...........)))))...))))).............)))))))).))))).......)))))..)))).)))).))).)).)))..))))).	UUUCCAUGGAUAUAUUAUUAGC	22	UAAAAAAAUGGUUAUUGAAAUU	399	341	0	0	578	516	0	0	49	0	0	13	1	0	0	0	0	0	0	0	5	2	0	0	334	277	0	3	276	252	0	5	327	286	0	0	14	8	0
miRNA-precursor_16	Novel-miRNA-5	Contig31	188530	188627	-	UACCUUAAGUGACCUUAAUGUGGUGCCUUAGUAUGGAUGGUGGUAUGGGAUGCCAUCCAUACAUUACCUGAGUAUAGCAUAAGGGUUUCUUGAGGUG	.((((((((.((((((.((((.((((.(((((((((((((((........))))))))))))......))))))).)))).)))))).)))))))).	UAUAGCAUAAGGGUUUCUUGAG	22	UAAGUGACCUUAAUGUGGUGCC	2	0	0	0	24	16	0	3	4	0	0	0	0	0	0	0	0	0	0	0	0	0	0	0	3	0	0	3	1	0	1	3	4	0	0	5	0	0	0
miRNA-precursor_21	Novel-miRNA-6	Contig45	114825	114968	-	UGUACUCCUGUCCCAAAUUACGAGGCACUUUUCGAAUUUUGAGAUUCAAACAAAUCUAUCUUUCAUAAAUUCUCGGUCAAACUUAGACGGUAUGACUCUCGAAAAAUGAAAAAUAUCACGUAAAUUAGAACAUAGAGAGUAUU	.((((((((((.(.((.(((((.((...((((((..((((((((.(((.((...((((..(((.((.........)).)))..))))..)).))).))))))))..))))))...)).))))).)).)...)))).)))))).	GGCACUUUUCGAAUUUUGAGAUU	23	UCUCGAAAAAUGAAAAAUAUCAC	12	3	0	15	14	4	0	19	23	12	0	11	8	7	0	4	4	4	0	0	24	13	0	11	18	3	0	13	15	4	0	13	13	7	0	19	7	4	0
miRNA-precursor_26	Novel-miRNA-7	Contig67	117905	117971	+	AGGAGGAAAGCAAGAUUAGUGUGGAGGUGGGCAUACUGCCAAUAGAGCUGUGUUGGUUUCUCUUUG	.((((((((.(((.((.(((.....(((((.....)))))......))))).))).)))).)))).	AGCUGUGUUGGUUUCUCUUUG	21	GAGGAAAGCAAGAUUAGUGUG	43	36	0	0	46	39	0	0	35	28	0	0	37	37	0	0	53	53	0	0	86	86	0	0	30	23	0	0	33	29	0	0	44	30	0	0	17	16	0
miRNA-precursor_30	Novel-miRNA-8	Contig76	151769	151905	-	AGAAGAUUUUCAAGCUAGGCAUUGCUUGUUGUCUCUCCCUCAAGGGCUUCUCUUCAAGAUCCUUAUAAACAUGAAAGCAUGAGGGAGAGAGGAGUUCUUGUAGGGUGAGACAACAAGAAAUUCCUUGCUCACUUCC	.((((.......(((.(((.(((.(((((((((((.((((((((((((((((((.....(((((.....((((....))))))))))))))))))))))).)))).))))))))))).))).))).)))..)))).	AGUUCUUGUAGGGUGAGACAAC	22	UGUCUCUCCCUCAAGGGCUUC	72	35	26	0	108	50	37	0	92	49	32	0	76	51	0	0	80	53	0	0	37	24	0	0	2113	1681	223	1	1714	1375	158	0	2552	2127	168	0	529	501	0
miRNA-precursor_33	Novel-miRNA-9	Contig85	196855	196974	-	UUUGUCAAGCCCAACCUAUAGUUGCAGCAGCUGCAAGUUGUUGUUCCUUUUUUGUGAUUUCAUUUUCACAAAUAUAGAAUUACUUGCACUGGGUGCAACUGUAAGCAGGACUCGACAAU	.(((((.((.((..(.((((((((((.(((.(((((((....((((..(.(((((((........))))))).)..)))).))))))))))..)))))))))).)..)).)).))))).	UUGCACUGGGUGCAACUGUAAG	22	UAUAGUUGCAGCAGCUGCAAGU	354	336	0	2	318	280	0	1	237	221	0	1	224	212	0	0	207	198	0	0	211	198	0	0	284	267	0	0	223	207	0	0	373	334	0	0	139	128	0
miRNA-precursor_34	Novel-miRNA-10	Contig91	96459	96557	-	AGUCAUAAAGUAGAUAUGUCAUAAUGUAAAUAUAAUAUAUUAUAUUAUAGGUAUGUAGUAAAAGUUAUAAAAUAGGUAUGGUAUGUCAUAAUGUGUCA	.(.((((..((.(((((((((((.......((((((.((((((((.......))))))))...)))))).......)))))))))))))..)))).).	GGUAUGGUAUGUCAUAAUGUGU	22	AUAAAGUAGAUAUGUCAUAAUGU	1	0	1	0	0	0	0	0	1	0	0	2	7	1	0	0	1	0	0	0	3	3	0	4	0	0	0	0	0	0	0	0	0	0	0	0	1	0	0
miRNA-precursor_35	Novel-miRNA-11	Contig94	168144	168203	-	CUCUCACUUUAUACAAACACAAAUGUAUACAUUAUGUUUGUGUUUGUAUAAAGCGAGAA	.((((.(((((((((((((((((((((.....))))))))))))))))))))).)))).	GUUUGUGUUUGUAUAAAGCGAGA	23	UCACUUUAUACAAACACAAAUGU	0	0	0	0	1	0	0	0	1	0	0	0	44	42	0	0	29	29	0	0	0	0	0	3	1	0	0	0	0	0	0	0	4	0	0	0	0	0	0
miRNA-precursor_36	Novel-miRNA-12	Contig98	39009	39175	-	CACCGAGUAGCUUUGUCGUGAUAGGUAAUUUGCAAUAACAUUCUUAUCAGUUUUUAUUACUUCAAUUGUAAAUGUAAAAUUUAAUAUAUUUAAUACCAAUCUCCUUAUUUCUUUUGUUGUUACCGAAUCUUGUAUUUUUCUUGUUAGCCACCAUUUUACUUGUGUA	.(((((((((....((.((((((((.((..((((((((((........(((.......))).......((((((((........)))))))).........................))))).......)))))..)).))))))).).))....))))))).)).	GAGUAGCUUUGUCGUGAUAGGU	22	UUGUUAGCCACCAUUUUACUUGU	0	0	0	0	1	0	0	0	8	0	0	3	16	0	0	8	0	0	0	3	17	10	0	8	1	0	0	2	3	1	0	0	4	0	0	2	14	8	1
miRNA-precursor_42	Novel-miRNA-13	chr01	1664637	1664768	+	AAGUAAGGAGUAUAAUAUUGAAUAACAGACUGAUUAUUCAAAGUUAAUGGAACACCAACACCAUAUGCACUCCAUUCUUCAUAGCAAUCCCACAUAUCUCGAAGUCUGAAAUUUUCAGUUGUAUCCUUCUA	.((.(((((.((((((...((((..((((((((((.....(((..((((((....((........))...)))))))))......)))).............))))))..))))...))))))))))))).	AAGGAGUAUAAUAUUGAAUAACA	23	AAAUUUUCAGUUGUAUCCUUCU	0	0	0	0	0	0	0	0	0	0	0	0	2	0	0	8	0	0	0	8	4	4	0	5	0	0	0	1	0	0	0	0	0	0	0	0	2	1	0
miRNA-precursor_45	Novel-miRNA-14	chr01	1772448	1772639	+	CAGUCUUCGGAAAUUGAUGAUAUAGUGGUUCGGAAGAUGAGGCAAAAAAAGCUUAUGAAGCAACCUAGUUGAAUGUUCAAAUCAAUUGACCACUUUUAUUUGGUAAUACAACUAUUGCCAAGACAAUGCUUCAUUAUAAGUGCAUAACUUUUCACUUUAUUGUUUGAGCAUUGUGUUGAUUUCUCUAACUU	.(((....(((((((...(((((((((.((((((.(((((((..((((..((((((((((((...(((((((.........)))))))...........(((((((((....))))))))).....)))))))...))))).......))))..))))))).))))))))))))))))))))))...))).	AUAUAGUGGUUCGGAAGAUGA	21	AUUGUUUGAGCAUUGUGUUG	92	75	0	0	115	89	0	0	81	63	0	1	51	43	0	1	60	58	0	0	79	62	0	0	53	44	0	0	49	42	0	0	76	60	0	0	45	36	0
miRNA-precursor_66	Novel-miRNA-15	chr01	5901613	5901864	-	CAGUUGGCAAGUAAACACUCCAACUUUGAGUAUGCACAUCUAGACACCUCAACUUGUCUCUCCAUAGUGUUAGUUGAACAUUCCAACUUACAAAAUGAUCAUCUACACACCUCCAAUAUUUAUGGGUCACGUCAUAGUUGGGUGUCUACAAGACACAGUGGGGACAAGUAGGAAUGUUUAGUUGCCAGUUGAGAUCAAGUUGAGUUGUCUAGAUGUGCACUCUCAAAGUUGGAGUGCUUACUUGCCAGCUA	.(((((((((((((.(((((((((((((((..((((((((((((((.(((((((((..((((...(.((.((((((((((((((.(((.......((.((.(((((......(((((...(((((......))))))))))((((((...)))))).)))))))))))).)))))))))))))).)).).)))).))))))))).))))))))))))))..))))))))))))))).))))))))))))).	UUGAGUAUGCACAUCUAGACA	21	UCUAGAUGUGCACUCUCAAAG	100	15	1	43	139	26	0	28	131	26	1	36	230	40	0	74	213	24	69	60	292	46	40	60	73	22	0	20	89	35	0	32	104	37	1	31	117	21	0
miRNA-precursor_68	Novel-miRNA-16	chr01	6114540	6114755	-	GCUUCUGUUGAUUUUUUUUUAGAUUGAGUAAAGUGUAAUGUUAUUGAUAAAUGGUGAAUAUGGGGUUCCUUUGUGUACAGAAGAUCAGGUGUCUUCACAGAGAAUCAUAUGUUUCUGUAUAUUCUCUAUUUUGUUGUACACCUAUUGUACAUAGGCGCUUUCCUACUAUCAGUAAUAUUAUACUUUACUUGAUUUGAAAAAAAAGAACGAGAAGA	.((((((((..((((((((((((((((((((((((((((((((((((((..(((.(((.....(((.(((..((((((((......(((((((..((.(((((((.((((......)))))))))))....))..).)))))).))))))))))).))))))))).)))))))))))))))))))))))))))))))))))))).))).))))).	UUAGAUUGAGUAAAGUGUAAUG	22	UUAUACUUUACUUGAUUUGAAA	90	80	0	0	138	122	8	0	78	70	5	0	26	5	0	0	8	0	0	0	24	3	0	0	83	73	6	0	84	73	5	0	79	70	2	0	11	5	1
miRNA-precursor_69	Novel-miRNA-17	chr01	6114545	6114751	-	CUGUUGAUUUUUUUUUAGAUUGAGUAAAGUGUAAUGUUAUUGAUAAAUGGUGAAUAUGGGGUUCCUUUGUGUACAGAAGAUCAGGUGUCUUCACAGAGAAUCAUAUGUUUCUGUAUAUUCUCUAUUUUGUUGUACACCUAUUGUACAUAGGCGCUUUCCUACUAUCAGUAAUAUUAUACUUUACUUGAUUUGAAAAAAAAGAACGA	.((((..((((((((((((((((((((((((((((((((((((((..(((.(((.....(((.(((..((((((((......(((((((..((.(((((((.((((......)))))))))))....))..).)))))).))))))))))).))))))))).)))))))))))))))))))))))))))))))))))))).)))).	UUAGAUUGAGUAAAGUGUAAUG	22	UUAUACUUUACUUGAUUUGAAA	90	80	0	0	138	122	8	0	78	70	5	0	26	5	0	0	8	0	0	0	24	3	0	0	83	73	6	0	84	73	5	0	79	70	2	0	11	5	1
miRNA-precursor_76	Novel-miRNA-18	chr01	6388570	6388728	-	UGGAGAAUUGAUGAAUCGAUGCUUUAAAGUUUGAGUUAUGAGAUGUAUGGAAAUCCAGAGAUGUGUUGAUGACACUCAUGAAUGUUGAUGAUAUAAUAUGAAGGAUUCUUCAAUAUAAAGUAUACCUUGAAUUGGUAGAGCUUAUGCAUCAUUUUCUU	.(((((((.((((.......((((((.((((((((.((((...(((((((((((((......(((((...)))))(((((.(((((...)))))..))))).))))).))).)))))...)))).))))))))..)))))).....))))))))))).	UGAGAUGUAUGGAAAUCCAGAG	22	AAGGAUUCUUCAAUAUAAAGUAUA	83	69	0	0	12	0	0	0	4	0	0	0	2	0	0	0	7	0	0	5	3	0	0	0	14	0	2	0	2	0	0	1	22	0	0	0	0	0	0
miRNA-precursor_105	Novel-miRNA-19	chr01	15782949	15783097	-	AUCUUAUCAAUUUAAAGUUGCUUGUUUUCUUGCGGAUGUUAAAGAAAAUGCAAGAAAUAAUCAACUGCAUUCUUUAAUUACAAAAUACCCUUCUUUCUCAACUGUUAAGAAAAAAAGAAGAUUACAUCAAUAAUAAGUAUGAUGGGAA	.(((((((((((((..(((((((.(((((((((((.((..((((((((((((.((.....))...))))))...................))))))..)).))).)))))))).)))..........))))..))))).)))))))).	UUUUCUUGCGGAUGUUAAAGA	21	UUUCUCAACUGUUAAGAAAAAA	137	113	0	33	165	132	0	37	94	78	0	44	403	261	0	103	327	216	0	82	354	256	0	133	106	92	0	46	102	80	0	35	133	103	0	27	214	131	0
miRNA-precursor_114	Novel-miRNA-20	chr01	22014205	22014377	+	AUUGGAUUGGGUACCACAUUCUGGUAUGCUAAUUGUUUGGGUAUGGAUUCCAUGAGAGGACCAUUGAAUUGGGUUCUGUGAGAGGACCAUUGAAAUGUGUUGUGUAUGUACUUGUGAUGGGUUCGUUCAUAUCUAAUGAUGAUUGAUAUUGGAAAAUGGUAUGUGCUUUAAA	.(((((.((.((((((..(((((((((..((((((((((((((((((((((((.(.(((((((((......((((((.....)))))).....)))).))..........))).).)))))...)))))))))))..)))))))))))))))))..)))))).)).))))).	UUGGAAAAUGGUAUGUGCUUUA	22	GAUUGGGUACCACAUUCUGGUA	6	5	0	0	3	3	0	0	15	13	0	0	13	7	0	0	17	8	0	0	20	17	0	0	4	3	0	0	4	4	0	0	9	6	0	0	5	3	0
miRNA-precursor_122	Novel-miRNA-21	chr01	26658213	26658365	-	GUGACCCCUUGGGAAGUCCUCGUGUUGCAUCCCUCCUUUUUGUCGAAAUUCGUUCGUGUAAUUGAAAAAAAAUUAUUAUUUAUUUUUUGCAGAAUAGACGUCGUUAGGAUAGGUGAUGGGGGUGUGACGGUAGGCGUCGGAGGCUAGGUCGG	.(((((((((.((..(.(((..((((((((((((((((((((.(((..((.((((.((((...(((((.((((....)))).))))))))))))).))..))).))))).)))....))))))))))))..)))).)).))))...))))).	AGUCCUCGUGUUGCAUCCCU	20	GGGUGUGACGGUAGGCGUC	582	0	0	1	1	0	0	6	59	0	0	0	65	0	0	0	44	0	0	0	2236	1377	0	0	265	0	0	1	5	0	0	1	663	0	0	0	802	0	0
miRNA-precursor_123	Novel-miRNA-22	chr01	26686350	26686486	-	GCUAUGAAUGAUGGAUGCGAUCAUACGGACUAACGCACCGGAUCCCAUCGUAACUCCGGUUAAGCGUGCUUGGCGAGAGUAGUACUAGGAUGGGUGACCACAGGAAGUCCUCGUGUUGCAUCCCUCCUUUUGUCGA	.(.(((((.((.((((((((.(((..(((((..(.....((..((((((.((((((..((((((....))))))..)))).....)).))))))...))...)..)))))..))))))))))).))..))))).).	AGUCCUCGUGUUGCAUCCCU	20	GGAUGCGAUCAUACGGACUAA	11	0	0	0	810	810	0	0	3	0	0	0	1	0	0	0	0	0	0	0	0	0	0	0	509	0	0	0	465	463	0	0	220	0	0	0	8	0	0
miRNA-precursor_124	Novel-miRNA-23	chr01	26696363	26696578	-	AGGAGGUGUUUAAUAGAAUUUAGAGUGCUAUGAAUGAUGGAUGCGAUCAUACCAAAGACUAACGCACGGAUCCCAUCGAACUCCGAAGUUAAGCGUGCUUGGCGAGUAGUACUAGGAUGGGUGACCGGAAGUCCUCGUGUUGCAUCCCUCCUUUUUGUCGAAAUAUGGUCGUGUAAUUUGUUUAUUAUUAUUAUUUAUUUAUUGCGUAACCGACG	.(..(((...(((((((............((((((((...(((((((((((.....(((....(((((.......(((.....))).......)))))..((.(((((((((.(((((((....))....))))).))))))).))))........)))....)))))))))))...))))))))............)))))))....)))..).	AAGUCCUCGUGUUGCAUCCCU	21	GCGAGUAGUACUAGGAUGGGU	1057	0	0	3	731	727	0	3	7	0	0	10	1031	0	0	0	2681	1225	0	0	1385	1382	0	2	6	0	0	4	878	484	0	1	12	0	0	4	0	0	0
miRNA-precursor_125	Novel-miRNA-24	chr01	26702648	26702703	-	UGGGAGAGUAGUACUAGGAUGGGUGACCCACAGGAAGUCCUCGUGUUGCAUCCCU	.((((..(((((((.((((((((...)))).......)))).))))))).)))).	AGUCCUCGUGUUGCAUCCCU	20	GGAGAGUAGUACUAGGAUGGG	0	0	0	0	1186	810	0	0	0	0	0	0	616	0	0	0	454	0	0	0	0	0	0	0	0	0	0	0	465	463	0	0	0	0	0	0	0	0	0
miRNA-precursor_126	Novel-miRNA-25	chr01	26719833	26719932	-	ACUCCGAAGGUAAGCGUGCUUGGGCGAGAGUAGUACUAGGAUGGGUGACCCCCAGGAAGUCCUCGUGUUGCAUCCCUCCUUGUUGUCGAAGUUCGGGGG	.(((((((.....(((.((..(((.(.(((((((((.((((((((.....)))).....)))).))))))).))).)))..))))).....))))))).	AGUCCUCGUGUUGCAUCCCU	20	GAGAGUAGUACUAGGAUGGG	1	0	0	0	469	0	0	0	0	0	0	0	0	0	0	0	1358	1355	0	0	511	0	0	0	0	0	0	0	2	0	0	0	1	0	0	0	534	0	0
miRNA-precursor_127	Novel-miRNA-26	chr01	26730397	26730460	-	UGCUUGGCGAGAGUAGUACUAGGAUGGGUGACCCGCAGGAAGUCCUCGUGUUGCAUCCCAGCU	.(((.((.((..(((((((.((((((((...))).......))))).))))))).))))))).	AAGUCCUCGUGUUGCAUCCCA	21	GGCGAGAGUAGUACUAGGAUGGGU	63	22	0	0	92	32	0	0	63	25	0	0	105	27	0	0	94	19	0	0	133	36	0	0	59	17	0	0	68	23	0	0	86	25	0	0	80	21	0
miRNA-precursor_128	Novel-miRNA-27	chr01	26738478	26738536	-	UGGGCGAGAGUAGUACUAGGAUGGGUGACCCGCAGGAAGUCCUCGUGUUGCAUCCCUC	.(((.((..(((((((.((((((((...))).......))))).))))))).))))).	AGUCCUCGUGUUGCAUCCCU	20	GCGAGAGUAGUACUAGGAUGGG	1	0	0	0	0	0	0	0	1	0	0	0	7	0	0	0	1355	1355	0	0	511	0	0	0	0	0	0	0	241	0	0	0	0	0	0	0	544	0	0
miRNA-precursor_130	Novel-miRNA-28	chr01	27340909	27341054	-	GCUAUACUUGGGUUAUAUUACGAGUUAUUUUCCCUUGUCAUGUAUUAAUUAAUGAUAUACCUCUUAUGUAUGAAUAUUGUGCAAAGGUGAAAGAAAGGAAUGAUAAGUUACCUUAAGUGACCUUAAUGUGGUGCCUUAGUAUGGA	.(((((((.(((((((((((.(.(((((((...((((((((((((((.....))))))((((....(((((((...))))))).))))...........)))))))).......)))))))).)))))))..)))).))))))).	UAUACUUGGGUUAUAUUACGAG	22	UUAAUGUGGUGCCUUAGUAUGGA	10	0	0	2	55	39	0	0	35	0	0	0	2	0	0	0	0	0	0	0	0	0	0	0	13	0	0	3	5	0	0	3	4	0	2	4	0	0	0
miRNA-precursor_138	Novel-miRNA-29	chr01	31028481	31028627	-	AAUAUAUUCACUAAAAAUCUCGAAAAAUACUACCUAAAUACACUCAUGUAUCACCAUAAAAAAUUUCCAACAAAACACACAUGAUUUUUUAUGGUGAUACAUGUGUGUAUUUAGGUAGUGUUUUUUGAGAUUGUAAGCAAAUAUAU	.(((((((..((...((((((((((((((((((((((((((((.(((((((((((((((((((((.................))))))))))))))))))))).))))))))))))))))))))))))))))...))..)))))))	AUGUGUGUAUUUAGGUAGUGU	21	ACUACCUAAAUACACUCAUGU	11	3	2	0	14	4	4	0	19	6	5	0	1	0	0	0	0	0	0	0	0	0	0	1	6	1	0	0	9	2	1	2	7	4	1	0	1	0	0
miRNA-precursor_143	Novel-miRNA-30	chr01	34607810	34607915	-	CCCUCUCUCAAAACCCCAUGGAAGCUCAAGGUGAAAGAUGGAGCUAGGGUGGAUGGUGGCUGCUGAUUUCUUCUCUAAUUUCGUUUGGUUCUUGAAGAUUAAGGU	.(((.((((((((((..((((((.....(((.((((...(.(((((..........))))).)...)))).)))....))))))..)))).))).)))...))).	CUCAAAACCCCAUGGAAGCUC	21	AAUUUCGUUUGGUUCUUGAAGAU	1	0	0	0	0	0	0	0	0	0	0	0	9	0	2	1	5	5	0	2	4	0	0	0	0	0	0	0	0	0	0	0	0	0	0	0	2	0	0
miRNA-precursor_145	Novel-miRNA-31	chr01	35495923	35496011	-	CCUAAGAAUUCUAUAAAUGACAUUUUAUCAAACACAUGGUGGGCUAUUGUUCAUGUAGAUAAAAUCAUGUCUUUCAAGAGUACUAAGU	.((.((.(((((..(((.(((((((((((..(((.....(((((....)))))))).))))))...))))))))..))))).)).)).	UAAGAAUUCUAUAAAUGACAUU	22	UCAUGUCUUUCAAGAGUACUAAGU	131	0	0	0	1	0	0	1	0	0	0	22	3	0	0	0	3	0	0	0	0	0	0	1	22	0	0	0	715	714	0	0	1106	1103	0	2	2	0	0
miRNA-precursor_146	Novel-miRNA-32	chr01	35502847	35502935	-	CCUAAGAAUUCUAUAAAUGACAUUUUAUCAAACACAUGGUGGGCUAUUGUUCAUGUAGAUAAAAUCAUGUCUUUCAAGAGUACUAAGU	.((.((.(((((..(((.(((((((((((..(((.....(((((....)))))))).))))))...))))))))..))))).)).)).	UAAGAAUUCUAUAAAUGACAUU	22	UCAUGUCUUUCAAGAGUACUAAGU	131	0	0	0	1	0	0	1	0	0	0	22	3	0	0	0	3	0	0	0	0	0	0	1	22	0	0	0	715	714	0	0	1107	1103	0	2	2	0	0
miRNA-precursor_152	Novel-miRNA-33	chr01	42221424	42221581	+	GGUCAGAGGUCCAUAACCAUUGUACUUUACCGCUAAGAAUUACUGCACAACUGGAAGUUAACCAUUGUACUAUACCACUAAGAAUUACUGCACAACUGGAACUUCCAGUUGUGCAGUAAUUCUUAGCGGUAUAGUACAAUGGUUAUGGAUUGUGACA	.((((..(((((((((((((((((((.((((((((((((((((((((((((((((((((..(((((((.(...................).)))).))))))))))))))))))))))))))))))))))).))))))))))))))))))).)))).	CGCUAAGAAUUACUGCACAAC	21	UGUGCAGUAAUUCUUAGCGGU	0	0	0	11	0	0	0	16	1	0	0	21	77	24	0	87	82	19	0	78	53	18	5	55	0	0	0	5	0	0	0	6	0	0	0	4	50	11	0
miRNA-precursor_178	Novel-miRNA-34	chr01	63440151	63440371	-	UGUCUCAGCGGACAAGCAAGCAUUAUAAUUUUGAGUAUGCAUAUCUAGACACGUCACUCCGACUUACAAAAGAUCAUCUGCACACCUCCAAAGUUUGUGUGCUACAUCAGUGUCGGGUGUUGAGGACGAGUUGGGAGUGUUUAGUUGUCAGUUUGAGACUAAGUUGAGGUGUCUAGAUGUGCACUCUCAAAGUUAGAUUGCUUACUUGCCAGCUGAGGCG	.((((((((((.((((.(((((...((((((((((..(((((((((((((((.((((((.((((.((((........(((.((((.(((((..(((((.(...(((((.......)))))...).)))))))))).)))).))))))).)))).))).......))).)))))))))))))))..))))))))))...))))).)))))).)))))))).	UCUAGAUGUGCACUCUCAAAG	21	UUGAGUAUGCAUAUCUAGACA	10	1	0	18	2	0	0	14	7	1	0	0	16	0	0	12	84	69	0	18	79	40	0	3	9	0	2	3	8	0	0	7	7	1	0	14	13	0	0
miRNA-precursor_180	Novel-miRNA-35	chr01	64616942	64617036	-	GGCAUAUUUCACGUUUGUGCGUGAAUCUAACAACCCUUUUCAUCAGAAAAACUGUUGUUGUUUGCUAGAUUCACGCACAAACUCGUAAUAUGUA	.(((((((....((((((((((((((((((((((..(((((....)))))...))))).......)))))))))))))))))....))))))).	CUAGAUUCACGCACAAACUCG	21	CGUUUGUGCGUGAAUCUAACA	7161	6475	243	2	7744	6959	284	0	9272	8644	204	0	13353	11665	579	0	11224	9545	582	0	12694	10839	602	0	5730	5039	281	0	5284	4584	294	0	8509	7477	436	0	7462	6420	484
miRNA-precursor_182	Novel-miRNA-36	chr01	65059776	65060071	-	UGGGGGCAUUUGAGAGUUGGAAUGAAGGAUAAGGGAUUUUCAUUUAUUUUUUUAUUUUUAUGGUUAUAAUAUUUUAAUUAUGCGAAAUGGGGGUUGGAUUAGAAUAUUUGAAAGUUUAGGGUUAAAAUUAAGGGUAAAGUUUUGGGGGUUUUGGUGGGUUUCAUAAUUUUUUUAAUUUUAACCCUAAACUUUCAAAUAUUCUAAUCCAACCCCCAUUUCGCAUAAUUAAAAUAUUAUAACAAAAAAAAUAAAAUGAAAAUCCCUUAUCCUUCAUUCCAACUCUCAUAUGUCCCUU	.((((((((.(((((((((((((((((((((((((((((((((((.......(((((((...((((((((((((((((((((((((((((((((((((((((((((((((((((((((((((((((((((((...((((((.(((((.((.....)).))))).))))))))))))))))))))))))))))))))))))))))))))))))))))))))))))))))))))))))))))...)))))))))))))))))))))))))))))))))))))))))).)))))))).	GUUGGAAUGAAGGAUAAGGGA	21	CCUUAUCCUUCAUUCCAACUC	22	14	1	22	33	15	2	33	61	41	4	61	21	6	2	21	12	2	1	12	15	13	0	15	37	24	2	37	25	13	3	25	56	31	5	56	16	8	0
miRNA-precursor_183	Novel-miRNA-37	chr01	65059777	65060069	+	AGGGACAUAUGAGAGUUGGAAUGAAGGAUAAGGGAUUUUCAUUUUAUUUUUUUUGUUAUAAUAUUUUAAUUAUGCGAAAUGGGGGUUGGAUUAGAAUAUUUGAAAGUUUAGGGUUAAAAUUAAAAAAAUUAUGAAACCCACCAAAACCCCCAAAACUUUACCCUUAAUUUUAACCCUAAACUUUCAAAUAUUCUAAUCCAACCCCCAUUUCGCAUAAUUAAAAUAUUAUAACCAUAAAAAUAAAAAAAUAAAUGAAAAUCCCUUAUCCUUCAUUCCAACUCUCAAAUGCCCC	.(((.(((.((((((((((((((((((((((((((((((((((((((((((...(((((((((((((((((((((((((((((((((((((((((((((((((((((((((((((((((((((........................................)))))))))))))))))))))))))))))))))))))))))))))))))))))))))))))))))))))...))))))).......))))))))))))))))))))))))))))))))))).)))))).	GUUGGAAUGAAGGAUAAGGGA	21	CCUUAUCCUUCAUUCCAACUC	22	14	1	22	33	15	2	33	61	41	4	61	21	6	2	21	12	2	1	12	15	13	0	15	37	24	2	37	25	13	3	25	56	31	5	56	14	8	0
miRNA-precursor_198	Novel-miRNA-38	chr01	71228965	71229052	-	CUAAUCAUCUAAAGUGCUUAUAAGUUAAAUAAUAAGUUGGUCAAUCCUAGCUUAUGGCUUUUCAACUUAUAAGCACUUUUUGAUUGA	.((((((...(((((((((((((((((((..(((((((((......)))))))))....))).)))))))))))))))).)))))).	UUUUCAACUUAUAAGCACUU	20	GUGCUUAUAAGUUAAAUAA	18	9	0	0	18	11	0	0	9	5	0	0	26	8	0	0	43	31	0	0	59	23	0	0	11	5	0	0	9	6	0	0	7	5	0	0	19	8	0
miRNA-precursor_199	Novel-miRNA-39	chr01	71388522	71388691	-	UGUGAUGUUAUGGUGUAUGUGGCCAAAGUCCGAUUAUAUCAACUUUUACUUUUUUUCUUUUUAGAAUAAAUAAGUGGAAAUUAUCCAUUUCCCACUUAUUUAUUCUAAAAAGAAAAAAGUAAAAGUUGAUAUAAUUGGACUUUGGCCACAUACACCAUGAUUUUUUGCC	.((((.(((((((((((((((((((((((((((((((((((((((((((((((((.(((((((((((((((((((((((((.....)))).))))))))))))))))))))))))))))))))))))))))))))))))))))))))))))))))))))))...)))).	UGAUAUAAUUGGACUUUGGCC	21	CCAAAGUCCGAUUAUAUCAAC	10	6	0	0	6	3	2	0	14	11	0	0	8	5	0	0	6	6	0	0	6	2	0	0	7	4	1	0	7	4	0	0	17	8	1	0	6	5	0
miRNA-precursor_207	Novel-miRNA-40	chr01	73653994	73654239	-	CUUGAUCUCAACUAGACAUCUUUGCCCUCCAAUUCUGAGUCUGCACAAGUAGAUACGUAAACUUAUAUAAAGUUGAACAAGUAGACACAUGUGUCCUAUAUGACAUAAUGAAAAUCAGUUUGGGUGUGUCUCACGUGAAUUGACACGUAGGACACAUUUAUCUACUUGUUCAACUUUAUACAAGUUUAAGUGUCUACUUGUGCAUACCGAAAGUUGUAGGGCAUAUAUGUCAACUGAAGUCAAGU	((((((.(((....(((((...((((((.(((((.(..((.(((((((((((((((.(((((((.((((((((((((((((((((...(((((((((((.((............((((((((.(((.....))).)))))))))).)))))))))))...)))))))))))))))))))).))))))).))))))))))))))).))..).))))).))))))...)))))...))).)))))).	AUAAAGUUGAACAAGUAGACACA	23	UAUCUACUUGUUCAACUUUAUAC	144	37	0	16	90	0	0	7	156	72	0	23	188	0	0	15	169	103	0	29	290	92	0	19	64	0	0	25	133	37	1	26	71	0	1	45	96	0	0
miRNA-precursor_211	Novel-miRNA-41	chr01	74491398	74491470	+	CUGCCUCUCCCUCAAGGGCUUCUCUCCUGCAUGCUUAUAUGUUGGGAAAGAAGCUCUAGCAGGGAGAGCCAA	.((.(((((((((.(((((((((.(((((((((....)))).))))).))))))))).).)))))))).)).	CCUCUCCCUCAAGGGCUUCUC	21	GAAGCUCUAGCAGGGAGAGCCA	21	21	0	0	34	33	0	0	12	11	0	0	49	49	0	0	12	10	0	0	24	24	0	0	101	94	1	0	85	75	0	0	91	80	0	1	8	6	0
miRNA-precursor_212	Novel-miRNA-42	chr01	74491519	74491614	+	ACAGUCUUUUUUCACUCUCCCUCAAAGGCUUCUGGCUUAAAAUGCCUUUUGUGCUAAUGCUAGAGGUCUUUCGAGUGAGAGUGAAUAAAUUCUGC	.(((..(((.(((((((((.((((((((((((((((.......(((....).))....))))))))))))).))).))))))))).)))..))).	GAGGUCUUUCGAGUGAGAGUGA	22	ACUCUCCCUCAAAGGCUUCUG	325	177	117	0	450	256	132	0	393	151	217	0	398	250	99	0	411	212	122	0	434	270	111	0	1555	1085	291	0	1278	930	203	0	1092	720	249	0	378	275	64
miRNA-precursor_219	Novel-miRNA-43	chr01	75876748	75876880	+	AGGCAUCUCCUUCAGAUAUGCUUCACCAACGUUUUCGUACUUAAAUCUUCGUUUCACUUCCUUCCAAAUGAAAGAAAGCAAACAUUAUGUAUGAAGACAUUUGUGAAGCAUCCCUGAAUGAGUUUGAUGCCA	.((((((((.(((((..(((((((((.((.((((((((((.(((..(((..(((((.((......)).)))))..)))......))).)))))))))).)).)))))))))..))))).))....)))))).	UGAAGACAUUUGUGAAGCAUC	21	UGCUUCACCAACGUUUUCGUA	1	1	0	0	7	5	0	0	2	2	0	0	15	15	0	0	9	9	0	0	15	15	0	0	3	2	1	0	6	4	0	0	4	2	0	0	0	0	0
miRNA-precursor_223	Novel-miRNA-44	chr01	77155876	77155969	+	GGGGGUUGAGUUGGUAUUUUGAAGGUUUUGACUAUUGUAGAUGUUGAACUGGUUCUUCUUUAGUAAAACCUUCAAAGUACUAACUCAAUUUCA	.(((((((((((((((((((((((((((((.(((..(.(((............))).)..)))))))))))))))))))))))))))))))).	GUUGAGUUGGUAUUUUGAAGG	21	UUCAAAGUACUAACUCAAUUU	2	0	0	0	1	0	0	0	1	0	1	0	6	6	0	0	6	5	0	0	5	5	0	0	0	0	0	0	0	0	0	0	0	0	0	0	3	0	0
miRNA-precursor_225	Novel-miRNA-45	chr01	78422725	78422837	+	UAGCUCAUGUUGGAGAAGCAGGGCACGUGCAAAUUCUUGUAUUCGACGAUAUACGCAUUACUAUUGGUAAUGCAUGUGUUUUGCACGUGUUCUCCUUCUCCAACCCGAGUUU	.(((((..((((((((((.(((((((((((((...............((((((.((((((((...)))))))).))))))))))))))))))).))))))))))..))))).	UGGAGAAGCAGGGCACGUGCA	21	CACGUGUUCUCCUUCUCCAAC	451	425	0	0	527	493	0	0	1126	1082	0	0	562	533	1	0	517	482	0	0	552	526	0	0	483	451	5	1	407	374	1	0	532	496	3	0	603	562	1
miRNA-precursor_226	Novel-miRNA-46	chr01	78598408	78598629	-	AUCUCUAAUUACUUGUCCAUUUUGACAAAUCAAGAAAGGACAAUUUUUUUAUCUAUUAUACCCUCGAUUAAUUACUUUGAAAAAAGUAGAACUUUUUGAAAAUCUUAAGUUUUUAAUUCAUCUACUUCAUAAUUAAUAAGGGUAAAAUGAUAAACUCACUAUGUCAAUAAUUAUUUUCUUAAUAGGUGUGUCAAUUCAAAAGUGGACAAGUAAUUAGGGAC	.((((((((((((((((((((((((((.((((((((((((((.....((((((.(((.((((((..((((((((...(((....((((((.....((((((((.....))))))))....))))))))))))))))).)))))).))))))))).......))))........)))))))....))).)))))......))))))))))))))))))))).	AAAAGUGGACAAGUAAUUAGGGA	23	UCUAAUUACUUGUCCAUUUUGAC	26	0	0	7	41	0	0	15	28	0	0	10	31	0	0	34	20	0	0	49	142	98	0	14	57	0	0	17	16	0	0	16	78	0	3	31	39	23	0
miRNA-precursor_229	Novel-miRNA-47	chr01	79125064	79125166	+	UUAGCUGGAGUACAAGCUUCCAAAGCUGCAGAAAUGAGUUUUUUUUUAAACUGAAAAAAAAAAACUCAAUUCUGCAGCUUUAGGAGUUUGUACUCCAGCUAA	.(((((((((((((((((((.((((((((((((.(((((((((((((........))))))))))))).)))))))))))).))))))))))))))))))).	UCAAUUCUGCAGCUUUAGGAGU	22	UUCCAAAGCUGCAGAAAUGAGU	47	22	16	0	72	32	29	0	33	9	14	0	0	0	0	0	0	0	0	0	0	0	0	0	30	17	9	0	38	18	10	0	49	15	26	0	0	0	0
miRNA-precursor_230	Novel-miRNA-48	chr01	79151834	79151998	+	UGUUCUUAUUGCAUAUAAUCUAGGACUUAUCUCCCAAGUAUCUACAAUUACUGCUAUUUUUCUUAAAAAAUCGGACUACAAUUAGUCAGAGGUUGUGUUGAACAAAGAGGGAAAAGGCACCCCAAUUUGGGAGAUAAGUCCUAGAUUAUAUGCAAUAAGAUACU	.((((((((((((((((((((((((((((((((((((((............((((.((((((((......((.(((((....))))).))..((((.....)))).)))))))).)))).....)))))))))))))))))))))))))))))))))))).)).	CCUAGAUUAUAUGCAAUAAGA	21	UUAUUGCAUAUAAUCUAGGAC	5	2	0	5	2	2	0	2	0	0	0	0	4	1	0	4	2	2	0	2	8	8	0	8	3	2	1	3	1	1	0	1	7	6	0	7	9	7	0
miRNA-precursor_232	Novel-miRNA-49	chr01	79638897	79638995	-	AGUGGAGAGGAUAGACAGGGACGAGGCAGCGCAUGAGAUGUACAAUUUUACUAGUUGCCCAUUCCAUGCACAGCCUCUUCCCUGGUUCUCCUCCCCCA	.(.((.(((((.(..((((((.(((((.(.(((((.((((..(((((.....)))))..)))).))))).).))))).))))))..).))))).))).	UGCACAGCCUCUUCCCUGGUU	21	ACAGGGACGAGGCAGCGCAUG	3	2	0	0	4	1	1	0	6	6	0	0	3	3	0	0	0	0	0	0	8	3	0	0	1	1	0	0	2	2	0	0	5	3	1	0	3	1	0
miRNA-precursor_233	Novel-miRNA-50	chr01	79681693	79681794	-	GGUGUGGUAUGGAUAGACGGGGACGAGACAGAGCAUGAGAUGUGCAAUUUUUACUUGCCUAUUCCAUGCACUGCCUCUUCCCUGGCUCUCCUCUCCCCACA	.(((.((...(((.((.((((((.(((.(((.(((((.((((.((((.......)))).)))).))))).))).))).)))))).)).)))...)).))).	ACGGGGACGAGACAGAGCAUG	21	UGCACUGCCUCUUCCCUGGCU	19	15	0	0	12	11	0	0	32	21	0	0	8	6	0	0	8	8	0	0	31	9	0	0	5	5	0	0	4	4	0	0	26	21	0	0	32	22	0
miRNA-precursor_236	Novel-miRNA-51	chr01	81056675	81056793	+	UUCAACCUUCAGGAACAUCUAAUGUCGGGAAUUGAAACGUAUUGUGGAUUUUAAAAUUGAUGAUUAUAUUGUGAUAUUGAGUUUCAACUCCCUACAUGAGAUGUUCUUGAAGGUUGAU	.(((((((((((((((((((.((((.((((.(((((((.((.(((.(....((.((((...)))).))...).))).)).))))))).)))).)))).))))))))))))))))))).	UCCCUACAUGAGAUGUUCUUG	21	GGAACAUCUAAUGUCGGGAAU	1	1	0	0	8	5	0	0	19	12	2	0	5	3	0	0	2	1	0	2	7	0	0	2	2	0	0	1	3	1	2	0	4	4	0	0	3	3	0
miRNA-precursor_240	Novel-miRNA-52	chr01	81634635	81634820	-	UGUGUGUGGUGAGUUUGAGGGGGAUGUUGUUUGGCUCGACACAAUUACUCUCUUGUAUGUGUUUAUUUAUUCGUCAUCAAGAUUGAUGUUGAUAACGAAUAAAUUAAACACAACAAGAUAUGUAAAAAGGGAGUAAAGGCGUCGGACCAGGCUUCAUUCCUCUCAAACAAUAUUCUACUUCUACA	.(((.((((...((((((((((((((..((((((.(((((.(..((((((((((((.(((((((((((((((((.(((((........))))).))))))))).))))))))))))))............))))))..).))))).))))))..))))))))))))))......))))...))).	UCGGACCAGGCUUCAUUCCUC	21	GGGAUGUUGUUUGGCUCGACA	12871	11289	1475	4	18141	15931	2078	6	27309	24427	2744	5	18884	18870	3	10	16833	16803	0	7	19155	19134	0	16	11039	9609	1346	3	10461	9039	1341	2	17613	14652	2812	9	7894	7882	0
miRNA-precursor_252	Novel-miRNA-53	chr01	87249068	87249212	+	GUCUAAUUUAGAUCCAGGGUGUAAUUUGCUUAUUCAAUGCAACAUACUCAUCACCACAUCUUUCAUCUCAUGUGCAAAAGAUGAAAGUUACGGAGAUGAGUAUGGUGCAUUGGAUGUGUGGCCAUGCCAUGAAUGAUAUUAGAA	.((((((....((.((.(((((...((((.(((((((((((.((((((((((.((....(((((((((..........)))))))))....)).)))))))))).))))))))))).))))..))))).)).))...)))))).	CAAUGCAACAUACUCAUCACC	21	AGAUGAGUAUGGUGCAUUGGA	24	22	1	0	64	40	15	0	44	32	7	0	55	32	20	0	78	54	15	0	29	26	1	0	35	28	4	0	28	18	6	0	45	39	5	0	35	26	3
miRNA-precursor_260	Novel-miRNA-54	chr02	2640607	2640695	-	CCUAAGAAUUCUAUAAAUGACAUUUUAUCAAACACAUGGUGGGCUAUUGUUCAUGUAGAUAAAAUCAUGUCUUUCAAGAGUACUAAGU	.((.((.(((((..(((.(((((((((((..(((.....(((((....)))))))).))))))...))))))))..))))).)).)).	UAAGAAUUCUAUAAAUGACAUU	22	UCAUGUCUUUCAAGAGUACUAAGU	173	0	0	7	1393	1368	0	0	26	0	0	0	3	0	0	0	0	0	0	0	0	0	0	0	9	0	0	1	100	0	0	0	1	0	0	0	2	0	0
miRNA-precursor_269	Novel-miRNA-55	chr02	10330224	10330286	+	CCUCGAUUGACUGUGUACAUAAAUCAAAGUAGAAUUAUAUGACUGUCCAUAGUUAACUGAGA	.((((.(((((((((.((((((.((......)).)))......))).))))))))).)))).	UGACUGUCCAUAGUUAACUGAGA	23	UCGAUUGACUGUGUACAUAAAUC	5	0	0	2	2	0	0	2	14	4	0	1	1	0	0	0	0	0	0	6	4	4	0	0	11	8	1	0	9	0	1	1	1	0	0	0	1	0	0
miRNA-precursor_278	Novel-miRNA-56	chr02	14311274	14311386	+	GGAGUAAGAAUGAUGUGCCUGGCUCCCUGUAUGCCACACACUUUCACCAAUUCUUUGAUUGACUGAUCAGUGGGUGGCGUGCGAGGAGCCAAGCAUACCACCCGCUUUCUCA	.(((.(((..((.(((((.(((((((.((((((((((.((((.(((.(((((....)))))..)))..)))).)))))))))).))))))).))))).))....))).))).	UGCCUGGCUCCCUGUAUGCCA	21	GCGUGCGAGGAGCCAAGCAUA	831	685	2	0	1104	978	0	0	1431	1311	1	0	1328	1135	1	1	1190	1000	0	3	1155	930	0	3	1038	903	0	0	857	728	1	2	819	692	0	0	222	152	0
miRNA-precursor_283	Novel-miRNA-57	chr02	16574777	16574834	+	CUAUCGCAGUCGGGUUACUUCAGGGCAUUCAUCUUCGGGGUGUUUUGAUUGCGGUGC	.(((((((((((((.((((((((((......)))).)))))).))))))))))))).	CGCAGUCGGGUUACUUCAGGG	21	UUCGGGGUGUUUUGAUUGCGGU	0	0	0	1	0	0	0	0	0	0	0	1	32	15	0	0	19	12	0	0	26	13	0	0	0	0	0	4	0	0	0	0	0	0	0	0	5	2	1
miRNA-precursor_290	Novel-miRNA-58	chr02	19046414	19046477	-	UGAUAUUGGCCUGGUUCACUCAGACACACACUAUUUUGCUUUGAUUGAGCCGUGUCAAUAUCU	.(((((((((.(((((((.(((((((..........)).))))).))))))).))))))))).	UAUUGGCCUGGUUCACUCAGA	21	UGAUUGAGCCGUGUCAAUAUC	9	9	0	0	30	30	0	0	4	3	1	0	30	30	0	0	16	16	0	0	17	17	0	0	1	1	0	0	0	0	0	0	286	286	0	0	0	0	0
miRNA-precursor_298	Novel-miRNA-59	chr02	21414295	21414399	+	GGAAGAUGUUGUUGACAGGAGAUAGAGAGCACAAAUGAUUAAGUGCAUGAAAAUUGUAUGCACCUUACUCCUUUGUGCUCUUUAUUCUUCUGUCACCAUCCUCA	.((.((((..((.((((((((((((((((((((((.((.((((((((((.......)))))).)))).)).))))))))))))).))))))))))))))).)).	UGUGCUCUUUAUUCUUCUGUC	21	CAGGAGAUAGAGAGCACAAA	48	35	0	0	54	26	0	0	74	31	0	0	22	5	0	0	31	9	0	0	22	4	0	0	22	16	0	0	21	13	0	0	22	10	0	0	4	2	0
miRNA-precursor_300	Novel-miRNA-60	chr02	21477535	21477659	+	UUUUCCACCGAGAAUCAGUGAGAAGUUUGUGCUAUAAAACAUGAUUUUCCCCUCGGUCCCAUGAACCAACUCAAGGGCCGAAAAAUAUAUGGAUAAAACAGAUUCUCGCUGAAAUAGUGGAAAU	.(((((((......((((((((((.(((((.........(((((((((....((((.(((.(((......))).)))))))))))).))))......)))))))))))))))....))))))).	AACAGAUUCUCGCUGAAAUA	20	AAUCAGUGAGAAGUUUGUGCU	43	10	1	15	56	15	0	26	67	21	0	28	7	5	0	0	20	12	0	0	15	8	0	0	30	4	0	11	42	13	0	17	56	15	0	23	20	8	0
miRNA-precursor_310	Novel-miRNA-61	chr02	26751294	26751562	-	AUGUUGGUUUUUGAGAGGUUAAAGCUGCCAGCAUGAUCUGGUAAGAACAAAAUCCAAUUAUUUUUCAUCUAUAUUUUCUUUACAAAGAAGAAAUGAAUUUAAAGUUGAUUUUUAAAAAAAAUAAAAAUUCUUGAGGUUUUUAAUUUCCUUCUUUUGGAUUUGAGAAAAGAAAAUUAAAUUUUGUAAGGAUUUAUUUCUUUGAAGAAAAUAUAGAUAGAUAGCUUUGGUUCCAUCAGGUCAUCUAGCAGCUUCAAUCACUCACCAACAA	.(((((((....(((.((((.(((((((.((.((((((((((..(((......((((((((((...(((((((((((((((.....(((((((((((((.......((((((((.......))))))))((((.....((((((((.((((((........))))..)).)))))))).....))))))))))))))))))))))))))))))))))))))..))))))).)))))))))))).))))))).)))).)))))))))).	UAAAGCUGCCAGCAUGAUCUGG	22	AGGUCAUCUAGCAGCUUCAAU	69	6	4	3	98	6	6	0	86	14	4	0	117	34	10	0	159	18	6	0	105	7	10	0	48	5	4	0	61	6	5	0	71	6	6	0	69	6	3
miRNA-precursor_316	Novel-miRNA-62	chr02	28381027	28381262	-	CAAUUUAUGUGGUAUUUUUCGGAUUUCGAUAUUCAAACAAGUUUAUCUUUGAUCGUAGAUUUUUCAUAUAUCUUUUAAAUCUUUUGAAUUGUUAAUGAUUGUGACUUACGUUACUUUUUACGUAGUUUAUAAAUAUAUAACUUUCAUUUCAAAAAAAUUAAAAAUUUCACGCGUAAAUUUUUUAUCAAACUUAAAUUAUUUGACUCUCAAAAAAAGAAAAGUACUACAUAAAUUA	.(((((((((((((((((((...(((.((...(((((..((((((..((((((...((((((..........((((((...(((((((..(((((((.((((((.((((((........)))))).)))))).))).))))......)))))))...))))))...........))))))...))))))..)))))).)))))...)).)))...))))))))))))))))))).	AAACUUAAAUUAUUUGACUCUCA	23	AUAUUCAAACAAGUUUAUCUUUGA	18	3	0	21	12	1	0	19	24	4	1	22	19	7	0	12	39	12	0	7	38	15	0	32	14	1	0	12	19	1	2	16	23	5	0	16	14	8	0
miRNA-precursor_327	Novel-miRNA-63	chr02	31506721	31506810	-	AAAAUAAAUUCGUUAGUUGCUCAAGCCUCAAGGAGAUUGACAGGAAGAAAAGUCAUUUUUCUUAAAUUUGAGGAAAAUGAGUUGAUUUA	.((((.((((((((..((.((((((....(((((((.((((..........)))).)))))))...)))))).)))))))))).)))).	UUUGAGGAAAAUGAGUUGAUUUA	23	AAUAAAUUCGUUAGUUGCUCAAGCC	16	12	0	1	11	7	0	0	4	3	0	1	12	9	0	3	8	2	0	0	5	5	0	0	9	5	0	5	6	6	0	0	2	2	0	4	6	6	0
miRNA-precursor_330	Novel-miRNA-64	chr02	31899565	31899799	+	CAUCAUUCCCGGAGUCAAUCUCGUACUCGACAGCCUCACCAUCAGUUAGGCUAUGAAAACAUUCAGAUCUAUUCCGGAUUGAUGAACAAAGAGAUCAUUAGAGCCAUCGUUGACGAUUCAGUGAUGAUGGCUCUAACAAUCUCGUUGUUCAUCAAUCCGAAAUCAGAUCUGGAAGUUUUCAUAGCCUGACUAAUGGUGAGGCUGUCAAAUAUGGGAUUGAGUUCAACAUUGAUC	.((((.....(((.(((((((((((...((((((((((((((.(((((((((((((((((.((((((((((((.(((((((((((((((.(((((..((((((((((((((.((......))))))))))))))))..))))).))))))))))))))).))).))))))))).))))))))))))))))).))))))))))))))...))))))))))).))).....)))).	UAGGCUAUGAAAACAUUCAGA	21	UGGAAGUUUUCAUAGCCUGAC	69	32	0	5	85	35	1	0	71	31	0	5	0	0	0	1	0	0	0	0	0	0	0	0	59	20	0	2	54	23	0	0	82	37	0	12	0	0	0
miRNA-precursor_332	Novel-miRNA-65	chr02	31929113	31929329	+	CGGAGUCAAUCUCGUACUCGACAGCCUCACCAUCAGUUAGGCUAUGAAAACAUUCAGAUCUAUUCCUGAUUGAUGAACAAAGAGAUCAUUAGAGCAAUCGUUAACGAUUCAAUGAUGAUGGCUCUAACAAUCUCGUUGUUCAUCAAUCCGAAAUCAGAUCUGGAAGUUUUCAUAGCCUGACUGAUGGUGAGGCUGUCAAAUACGAGAUUGAAUCCA	.(((.(((((((((((...((((((((((((((((((((((((((((((((.((((((((((((.(.(((((((((((((.(((((..(((((((.(((((((.........))))))).)))))))..))))).))))))))))))).).))).))))))))).))))))))))))))))))))))))))))))))...))))))))))).))).	UAGGCUAUGAAAACAUUCAGA	21	UGGAAGUUUUCAUAGCCUGAC	127	32	0	6	153	35	1	3	132	31	0	6	0	0	0	1	0	0	0	0	0	0	0	0	108	20	0	2	113	23	0	0	179	37	0	12	0	0	0
miRNA-precursor_334	Novel-miRNA-66	chr02	32329154	32329319	+	AUAUAAUUCCAAGAGUUGAUUUCUCAUAUGUUCACUCUAUUAAUACUUAUUAUCUCAGAAAGUCACUUUCUUUGUUGAAGAAAAUUGGAACAAGAAGAAAAAUGACUUUCUGAUCUAUUAACUAUUAGUUGAUUGACCAUAUGAGAAAUCAACCUAAAGUUAUAA	.(((((((...((.((((((((((((((((.(((.((.(((((((.(((.((..(((((((((((.((((((((((............))))..))))))..)))))))))))..)).))).))))))).)).))).))))))))))))))))))..))))))).	UUGAUUUCUCAUAUGUUCACU	21	UGACCAUAUGAGAAAUCAACC	9	2	2	5	9	3	1	3	11	5	0	1	4	0	0	7	6	1	0	0	8	0	0	7	6	2	0	4	2	2	0	0	7	3	0	2	5	0	0
miRNA-precursor_335	Novel-miRNA-67	chr02	32572069	32572165	-	ACUCAUUAAAUUUAGGUUAUUUUUAUUUAUUAUUCGUAUAGUUCAUGUGACAUAUUUCAAUUUUACUAGAGACAAACAAUUUAAGUUUGAUCGAGA	.(((((((((((((((((.(((...........((...((((.....(((......))).....))))..)).))).)))))))))))))).))).	AAACAAUUUAAGUUUGAUCGAGA	23	UCAUUAAAUUUAGGUUAUUUUU	22	14	0	0	19	11	0	0	14	6	0	1	20	11	0	0	18	12	0	0	23	18	0	3	17	7	0	1	4	1	0	0	24	14	0	2	7	5	0
miRNA-precursor_336	Novel-miRNA-68	chr02	32832661	32832878	-	CCCAACAUUUCACUUCCUCUUUCAACCUUACUUCCCCAAUAUAUUCACUUACAAUCUCAAAAAAUACUACCUAAAUACACUCAUGUAUCACCACAAAAAAUUAUGAGUGUUUUGGUAAUUUCUUAUGGUGAUACAUGUGUGUAUUUAAGUAUUGUUUUUCGAGAUUGUAGGCGAAUAUAUUGGGGAACAAGGUUGAUAAAUGAAGUGAAAUGUUGGA	.(((((((((((((((.....((((((((..(((((((((((((((.(((((((((((.(((((((.(((.(((((((((.((((((((((((.((.(((((((.((....)).))))))).)).)))))))))))).))))))))).))).))))))).))))))))))).))))))))))))))).)))))))).....))))))))))))))).	ACUACCUAAAUACACUCAUGU	21	AUGUGUGUAUUUAAGUAUUGU	7	2	0	4	13	4	0	9	13	5	0	5	6	0	0	7	3	0	0	1	0	0	0	4	8	0	2	2	12	1	0	8	10	1	0	11	2	0	0
miRNA-precursor_339	Novel-miRNA-69	chr02	34792217	34792385	-	AUCUUUUAUUUACCCUGCAUCUAGGGAGUCUGUUGUUUAAAAGCUUUAAUUAAAUUUGAAACAUAUAUAAUUCCUACUUCUCCUAAAAGCAAUGAGGCGCUUUUCAAAUUUAAUGAAAGCUUUUAAACAACAGACUCCCUAGAGAUGCAUUGGGAAGGUUAUAGAGAA	.(((((.((((.(((((((((((((((((((((((((((((((((((.(((((((((((((..........................(((........)))))))))))))))).))))))))))))))))))))))))))))..))))..))).))))...))))).	GCUUUUAAACAACAGACUCCC	21	GAGUCUGUUGUUUAAAAGCUU	8	1	0	7	2	0	1	2	11	4	1	11	0	0	0	0	0	0	0	0	0	0	0	0	2	1	1	2	4	1	1	3	3	0	1	2	0	0	0
miRNA-precursor_343	Novel-miRNA-70	chr02	35988806	35989102	-	AAGGAAAAAGGGUCUGAAAAAUACUUUAAUUUUGGCCGAAAUUGUUGUUACGAUACCAAACUUUAUGGAGGACAUUUUACCCUCUUGAACUAUUUAAUAGUGUAUUUUAAAGGUAUAUAUGUGUCCACGUGGACACAUUACUAUUUAUAAUUAUGCAAUAUUUAUGCCAUAUGGGCACAUAUAUACCUUUAAAAUACAAUAUUAAAUAGUGCAGGGAUAAAAGGUUAUUUCCAAAGUUCGGUAUCAUAACAGCAAUUUCGGCCAAAGUUCAGAUAUAUUUCAGACUUUUUUCCCUA	.(((.((((((((((((((.(((((..(((((((((((((((((((((((.((((((.(((((..((((((((.(((((((((.....(((((((((((.(((((((((((((((((((((((((((.((((...(((...(((((((....))).))))...))))))).))))))))))))))))))))))))))).)))))))))))..)))).))))).)))..)))))))))).)))))).))))))))))))))))))))))).)).))).)))))))))))))).))).	UUGGCCGAAAUUGUUGUUACG	21	UAACAGCAAUUUCGGCCAAAG	50	0	0	59	99	0	0	71	66	0	0	128	480	370	3	67	86	0	0	86	430	323	0	85	51	0	0	39	45	0	0	23	60	0	0	67	26	0	1
miRNA-precursor_354	Novel-miRNA-71	chr02	39031342	39031403	-	CUGUUAUAAGAGUGAUAGAGCAUUAUUCAUUAAGAUAAUUUCUUUAAAACUACUAAAAUAU	.((((.((..(((..(((((.((((((......))))))..)))))..)))..)).)))).	GUUAUAAGAGUGAUAGAGCAUUA	23	AUUUCUUUAAAACUACUAAAAUAU	9	0	1	1	5	0	0	4	7	0	0	2	9	4	0	0	6	0	0	7	3	0	0	2	6	3	2	0	5	1	0	2	1	0	0	0	1	1	0
miRNA-precursor_355	Novel-miRNA-72	chr02	39181383	39181502	-	UUUCAAGGAUUGAUACCAUAUCUGAGAAGCAUAGGGAAUUGAGAUAGAUGAAGAAGAACAACUUCAGCCAUCUCUUUUCAAUUCCUAUCCUCCUCAGAUCUGAUUUCAAUUCAUUGAAU	.((((((((((((...((.(((((((.((.(((((.((((((((.(((((..((((.....))))...)))))..))))))))))))).)).))))))).))...))))))).))))).	UAUCUGAGAAGCAUAGGGAAUU	22	UUCCUAUCCUCCUCAGAUCUG	582	537	2	0	766	709	5	1	1058	1011	5	0	215	87	7	127	191	90	5	79	247	91	0	130	782	731	5	0	573	519	6	1	651	624	1	2	79	24	0
miRNA-precursor_356	Novel-miRNA-73	chr02	39216650	39216764	-	AGAUGGGGAAAAUACCAUAUCUGAGUAGCAUAGGGAAUUGAGAUAGAUGAAGAAGAACAACUUCAGCCAUCUCUCUUCAAUUCCUAUCCUCCUCAGAUCUGAUUUCAUUCAUUA	.((((((((((....((.(((((((.((.(((((.((((((((.(((((..((((.....))))...))))).)).))))))))))).)).))))))).)).)))).)))))).	UAUCUGAGUAGCAUAGGGAAUU	22	UUCCUAUCCUCCUCAGAUCUG	2	0	2	0	5	0	5	0	6	0	5	1	152	47	7	60	140	34	5	56	154	42	0	69	7	0	5	1	7	0	6	1	4	0	1	0	65	22	0
miRNA-precursor_358	Novel-miRNA-74	chr02	39568010	39568187	+	UGUAAGUAUAAACUAUUUCAAAGAGAGGAGGCAAGUAUUGGGCGAGCUGUUGUUGACAGAAGAUAGAGAGCACGAAUAAUGGAAGCUGCAUGCACCUUAAUUCUUUGUGCUCUCUAUUCUUCUGUCAUCAUCCUCAGCCCCUCCCAGAUCCUCUCUAGUCUCUACCUUUAAUUUAUU	.((((((.((((.........((((((((..........(((((((....((.(((((((((((((((((((((((.(((((..((.....))..))..))).))))))))))))).)))))))))).))..))).))))........))))))))..........)))))))))).	UUGACAGAAGAUAGAGAGCAC	21	GCUCUCUAUUCUUCUGUCAUCA	3695	1557	0	0	4903	2075	0	0	5713	2350	0	0	8822	4906	8	2	7452	4198	6	0	8934	4870	17	0	4147	1682	0	0	3831	1559	0	0	5015	1919	0	0	2165	1556	6
miRNA-precursor_364	Novel-miRNA-75	chr02	41395205	41395294	+	UAAUGUUUUUCAAUCACAUUGCACAAAAAUGAAUGCCUAUAAUACUACUGUAGGCAUUCAUUUUUGUGCAAUGUGAUUGAAAAACAUUU	.((((((((((((((((((((((((((((((((((((((((.......)))))))))))))))))))))))))))))))))))))))).	AUUUUUGUGCAAUGUGAUUGA	21	AAUCACAUUGCACAAAAAUGA	0	0	0	0	0	0	0	0	0	0	0	0	45	16	2	45	37	14	0	37	39	12	0	39	1	0	0	0	0	0	0	0	0	0	0	0	13	9	1
miRNA-precursor_370	Novel-miRNA-76	chr02	44074111	44074208	+	CGGAUUUCAACUCGUGUAUCCUAAGCAUGAAAUAUGGUAGAAGAAUUAAUAUUUGAAACUAUUGGGAAUCAGCUAGUGGGAUUUAUGUAGUUUGCCC	.((.....((((((((.(((((((((.(((....((((((..((((....))))....))))))....))))))..)))))).)))).))))..)).	UAGUGGGAUUUAUGUAGUUUGCC	23	AUUUCAACUCGUGUAUCCUAAGC	4	0	0	8	9	0	0	4	6	0	0	8	1	0	0	2	4	0	4	3	0	0	0	1	1	0	0	5	6	4	0	1	14	0	1	5	5	4	0
miRNA-precursor_371	Novel-miRNA-77	chr02	44268466	44268569	-	AGGGGAUCUUGUCGCAGGAGAGAUGGCACUUAGCAUUCCUUUUAAUUGGUAAAAUGCCUAAAUGGAACCAAUUAAGUGCCUCUGUCUUUCGACACGAUGCCCA	.(((.(((.(((((.((((.(((.(((((((((..((((.((((...((((...)))))))).))))....)))))))))))).)))).))))).))).))).	UCGCAGGAGAGAUGGCACUUAG	22	AAGUGCCUCUGUCUUUCGACA	114	87	0	0	109	72	0	0	284	225	0	0	1782	1440	5	0	1532	1289	3	0	1550	1303	7	0	132	89	0	0	85	51	0	0	148	109	0	0	432	365	1
miRNA-precursor_373	Novel-miRNA-78	chr02	45103905	45103975	+	AUGUUGAAUUCUUGCAUGCUGGAAUUCAAGAACUCGAUAUGUUGAAUUCUUGCAUGCUGGAAUUCAAGAA	.(.(((((((((.((((((.(((((((((.(........).))))))))).)))))).))))))))).).	UGCAUGCUGGAAUUCAAGAAC	21	UGUUGAAUUCUUGCAUGCUGG	168	35	31	0	191	43	34	0	179	62	21	0	14	0	4	0	25	0	5	0	32	0	12	0	83	17	14	2	104	33	10	0	103	25	17	1	14	0	4
miRNA-precursor_380	Novel-miRNA-79	chr03	650617	650709	+	UUCUUUUAAUUGGGUAAAUAAUGAUGUGGACCAAUAUAAAGUUGCCAUUUGUUUAGUUAAAUUUCAUGUCAUAUUUCUGUUAAUUAGUGGAC	.(((.((((((((..(((((.(((((((((......((((...........)))).......))))))))))))))...)))))))).))).	AAAUUUCAUGUCAUAUUUCUGUU	23	GUAAAUAAUGAUGUGGACCAAUA	2	1	0	1	5	1	0	2	12	1	1	2	6	3	0	2	6	5	0	0	6	0	0	2	5	0	1	9	3	0	0	3	5	1	1	2	3	0	0
miRNA-precursor_381	Novel-miRNA-80	chr03	1311956	1312067	+	AAAUAACAGUGCAAUUCUCCUUUGGCAAAUGAAUAUAUGCAAACCCUAUAUAUAUAUAUGUUUUGCAUGGCAUUAUAUUAUCUUUGCCAAAGGAGAAUUGCCCUGUCAUUC	.(((.((((.(((((((((((((((((((..((((((((((((.(.((((....)))).).))))))......))))))...))))))))))))))))))).)))).))).	UGCCAAAGGAGAAUUGCCCUG	21	GUGCAAUUCUCCUUUGGCAAA	0	0	0	0	2	2	0	0	1	1	0	0	34	34	0	0	15	15	0	0	24	19	5	0	1	1	0	0	1	0	0	0	2	2	0	0	2	2	0
miRNA-precursor_382	Novel-miRNA-81	chr03	1988723	1988930	-	CUUGGGCCUGCUCAGAGGUGAAUAUAUCAUAGAACCCAUCCCACCACUCUGCUAGAGAUCCCCUGGAGAAUUGAUUGUUAAAACAAAUUCCAAAAGUAACUUAGAAUUCUUGGGCAUACUUGGAACUUUUUUAGCCAUCAGUUCUUGAGAGGGAUUUUUGGCGAAUUGGGGGAUGUGUUCCAGAUAUAUUCAUCUUUAGUCUCCAGA	.(((((...(((.(((((((((((((((...((((.((((((.(((...(((((((((((((((.((((((((((.(((((((.((.((((((..((..((.((....)).))..))..)))))).))))))))).)))))))))).)).)))))))))))))...))))))))).))))..)))))))))))))))))).))))).	GAUCCCCUGGAGAAUUGAUUG	21	AUCAGUUCUUGAGAGGGAUUUU	465	407	6	0	522	429	11	0	685	604	5	0	722	620	13	0	671	602	7	0	682	597	9	0	362	317	10	0	301	258	7	0	489	413	6	0	452	407	5
miRNA-precursor_383	Novel-miRNA-82	chr03	2003285	2003556	-	AGAAAACCGGGUGAAACCUCAACAUAGGAUUCUUGGGCCUGCUCAAAGGUGAAUAUAUCAUAGAACCCAUCCCACCACUCUGCUAGAGAUCCCCUGGAGAAUUGAUUGUAAAAACAAAUCCCAUAAGUAACUAAAAUUCUUGAGAUUUCUUUAGCUAUCAGUUCUUGAGAGGGAUUUUUGGCAAAUUGGGGGAUGUGUUCCAGAUAUAUUCAUCUUUAAUCUCCAGAGCAUGUUCAAGAAUCAUAUGUUAAGGUGUCACCUAAGCUUUUCA	.(((((.(((((((.((((.((((((.(((((((((((.((((((((((((((((((((...((((.((((((.(((...(((((((((((((((.((((((((((.((.(((..(((((.((..(((.......)))..)).))))).))).)).)))))))))).)).)))))))))))))...))))))))).))))..)))))))))))))))........))))).))))))))))).)))))).)))).))))))..).))))).	GAUCCCCUGGAGAAUUGAUUG	21	AUCAGUUCUUGAGAGGGAUUUU	464	407	6	0	518	429	11	0	681	604	5	0	721	620	13	0	675	602	7	0	675	597	9	0	359	317	10	0	299	258	7	0	484	413	6	0	449	407	5
miRNA-precursor_397	Novel-miRNA-83	chr03	4901643	4901931	-	AUAUAGAAUUUGAAUGGAAUGUGCCUGUCUCAAUCAUUACUAGAGAGAAAUGAAGUCUUGUCUUCUUAUUUUCCUCCAUCAAAAUGAGGCAUUAUGGCGUUGGUAUGCGCCCUCAUAGCUCCUUCUCAGUUCUCUGUUACGACAAGGUUUCUUUGGCGUAUUAAAGGGGAGCUAUGAGGACACAUACCAAUGCCAUAAAGCCAAAUUUGACUGAGGAAAAUAGAAAGGCAAGACUACCAUUCUGUCCUUCGAUGUUUGAGUCUGGUACACUCCAUUGAAAUCAUAUAA	.((((..((((.((((((.((((((.(.(((((.((((....((.((((..(.(((((((((((.(((((((((((..(((((....(((.((((((((((((((((.(.((((((((((((((..(((....))).((((.(((((...))))).)))).....)))))))))))))).).)))))))))))))))).)))...)))))..))))))))))).))))))))))).)..)))).))....)))).))))).).)))))).)))))).))))..)))).	AAUGGAAUGUGCCUGUCUCAAUC	23	UUGAGUCUGGUACACUCCAUUGA	10	3	2	0	12	9	0	0	12	5	0	0	4	0	0	0	0	0	0	0	2	0	0	0	7	3	0	0	10	5	0	0	6	4	0	0	3	0	0
miRNA-precursor_421	Novel-miRNA-84	chr03	22919002	22919090	-	CCUAAGAAUUCUAUAAAUGACAUUUUAUCAAACACAUGGUGGGCUAUUGUUCAUGUAGAUAAAAUCAUGUCUUUCAAGAGUACUAAGU	.((.((.(((((..(((.(((((((((((..(((.....(((((....)))))))).))))))...))))))))..))))).)).)).	UAAGAAUUCUAUAAAUGACAUU	22	UCAUGUCUUUCAAGAGUACUAAGU	173	0	0	1	1393	1368	0	0	25	0	0	0	4	0	0	0	0	0	0	0	0	0	0	0	9	0	0	1	100	0	0	0	17	0	0	0	3	0	0
miRNA-precursor_423	Novel-miRNA-85	chr03	23662028	23662101	-	UUGAAAAUAUAUUGCCGGAAUAAGUGGAGAUGAUAGGAGAAAAUUCUACCACUUAACCCUGCAAUAUCAUCAC	.(((....(((((((.((..((((((((((..............))).)))))))..)).)))))))..))).	UUGCCGGAAUAAGUGGAGAUG	21	UCUACCACUUAACCCUGCAAUA	20	17	0	0	10	9	0	0	21	19	0	0	12	8	0	0	24	24	0	0	22	12	0	0	14	13	0	0	8	5	0	0	13	12	0	0	8	8	0
miRNA-precursor_430	Novel-miRNA-86	chr03	26815493	26815581	-	CCUAAGAAUUCUAUAAAUGACAUUUUAUCAAACACAUGGUGGGCUAUUGUUCAUGUAGAUAAAAUCAUGUCUUUCAAGAGUACUAAGU	.((.((.(((((..(((.(((((((((((..(((.....(((((....)))))))).))))))...))))))))..))))).)).)).	UAAGAAUUCUAUAAAUGACAUU	22	UCAUGUCUUUCAAGAGUACUAAGU	133	0	0	6	1	0	0	1	1	0	0	22	3	0	0	0	3	0	0	0	0	0	0	1	22	0	0	0	715	714	0	0	1107	1103	0	2	2	0	0
miRNA-precursor_439	Novel-miRNA-87	chr03	30440930	30441068	-	CAUGGAAAAUAGGGUAGUAAUUAUGCAACGAAACCAGUGAACAACCUACAACAACACCUUUACAUUCAUAACAUGAUCACAUUAUCUUCAUUGAACUCUCAUUUAUACAAUGUCAUGAUAACACUCCAAUUUCUCAUA	.(((((((...((((.((.((((((((.........((((.((..............................)).))))...........(((....))).........)).)))))).))))))...)))).))).	AAAAUAGGGUAGUAAUUAUGCA	22	CAUGAUAACACUCCAAUUUCUC	4	0	0	0	4	0	0	0	16	9	0	1	3	0	0	5	0	0	0	0	0	0	0	0	16	4	0	7	11	0	10	3	0	0	0	0	0	0	0
miRNA-precursor_467	Novel-miRNA-88	chr03	35840150	35840209	+	UCAUAUCUGAUUUGCAUAGCACCGUGUGUCUUUUUGGUGACUCCUCAGAUUUGAUUUGC	.((.(((.((((((...(((((((..........))))).))...)))))).))).)).	UAUCUGAUUUGCAUAGCACCGUG	23	UGGUGACUCCUCAGAUUUGAUUUG	78	34	0	0	98	39	0	1	111	42	0	0	4	0	0	0	3	0	0	0	9	0	0	0	61	26	0	0	46	15	0	0	57	26	0	0	0	0	0
miRNA-precursor_469	Novel-miRNA-89	chr03	36627824	36628023	-	AGGAAUGGUCCAAGAGAGCUUCCUUCAGCCCACUCAAGGAGGAGAAAUGGGGUUGAAUUAGCUGCCGACUCAUUCAUCCAACCGCUCAGUAGAAAGGAUAGGUUUUGUGCUACUGUGAUUGAGUGAAUGAUGCGGGAGAUAGUUUUCUAUCCCUCUCUUUCCUUGCUUGGACUGAAGGGAGCUCCUUUUUCCCAUUCUC	.(((((((...(((.(((((((((((((.(((..(((((((((((...(((((.((((((.((.(((..((((((((.(((.(((..((((.((((......)))).))))...))).))).))))))))..))).)).))))))...))))))))).)))))))..))).))))))))))))))))....))))))).	AGCUGCCGACUCAUUCAUCCA	21	AGUGAAUGAUGCGGGAGAUAG	66	16	3	0	90	16	4	0	74	13	3	0	40	6	5	0	69	19	9	0	91	34	2	0	54	3	1	0	47	5	3	0	59	9	5	0	25	5	1
miRNA-precursor_473	Novel-miRNA-90	chr03	37690314	37690458	+	UGUUGAUUUCUCAGAUGGUCACUCGACUAAUAGUUGUAUUAUCUUAGAAAGGCACUUUUUUGGUUGAAGAAAAGCAGAAUCAAGAAGAAAAACGACUUUUUGAUAUAAUAACUAUUAAUCGAGUGAACAUCUGAGCAAUCAACC	.(((((((.((((((((.((((((((.((((((((((..((((..((((((....((((((..((((............))))..))))))....))))))))))..)))))))))).)))))))).)))))))).))))))).	CUAUUAAUCGAGUGAACAUCU	21	AUGGUCACUCGACUAAUAGUU	5	0	0	1	1	0	0	2	8	0	0	4	15	6	0	29	22	7	1	23	11	5	0	11	3	0	0	2	4	0	0	4	6	0	0	7	13	3	0
miRNA-precursor_485	Novel-miRNA-91	chr03	41361922	41361990	-	GUAGGGCUACUCUCUAUUGGCAUGCACUUAUACAUCUAAGCUGACAUGCCAAAGGAGAGCUGCCCUGU	.((((((..((((((.((((((((((((((......)))).)).)))))))).))))))..)))))).	GGGCUACUCUCUAUUGGCAUG	21	UGCCAAAGGAGAGCUGCCCUG	5	5	0	0	8	8	0	0	12	12	0	0	21	19	1	0	9	0	2	0	10	10	0	0	0	0	0	0	4	4	0	0	0	0	0	0	0	0	0
miRNA-precursor_486	Novel-miRNA-92	chr03	41368567	41368657	-	GGGAAACAGUGGUAGGGCUACUCUCUAUUGGCAUGCACCUAUAUAUUUAAGCUGACAUGCCAAAGGAGAGCUGCCCUGUUACUGUCUCUG	.(((.(((((((((((((..((((((.((((((((((.((.........)).)).)))))))).))))))..))))))))))))).))).	GGGCUACUCUCUAUUGGCAUG	21	UGCCAAAGGAGAGCUGCCCUG	5	5	0	0	8	8	0	0	12	12	0	0	21	19	1	0	9	0	2	0	10	10	0	0	0	0	0	0	4	4	0	0	0	0	0	0	0	0	0
miRNA-precursor_487	Novel-miRNA-93	chr03	41370764	41370863	+	AUAAGCGAAACAGUGAUAGGGCUACUCUCUAUUGGCAUGCAAUUGUAUAUUUCAGCUGACAUGCCAAAGGAGAGCUGCCCUGUUACUGUCUCUGCUUAA	.(((((((.(((((((((((((..((((((.((((((((((.(((.......))).)).)))))))).))))))..))))))))))))).)).))))).	GGGCUACUCUCUAUUGGCAUG	21	UGCCAAAGGAGAGCUGCCCUG	0	0	0	0	0	0	0	0	12	12	0	0	22	19	1	0	35	26	2	0	3	0	0	0	1	1	0	0	0	0	0	0	1	1	0	0	32	29	0
miRNA-precursor_488	Novel-miRNA-94	chr03	41389216	41389306	-	GAGAAACAGUGGUAGGGCUACUCUCUAUUGGCAUGCACUUAUAUAUUUAAGCUGACAUGCCAAAGGAGAGCUGCCCUGUUACUGUCUCUG	.(((.(((((((((((((..((((((.((((((((((((((......)))).)).)))))))).))))))..))))))))))))).))).	GGGCUACUCUCUAUUGGCAUG	21	UGCCAAAGGAGAGCUGCCCUG	5	5	0	0	8	8	0	0	12	12	0	0	21	19	1	0	9	0	2	0	10	10	0	0	0	0	0	0	4	4	0	0	0	0	0	0	0	0	0
miRNA-precursor_489	Novel-miRNA-95	chr03	41397731	41397821	-	GGGAAACAGUGGUAGGGCUACUCUCUAUUGGCAUGCAGUGAUCUAUUUAAGCUGACAUGCCAAAGGAGAGCUGCCCUGUUACUGUCUCUG	.(((.(((((((((((((..((((((.((((((((((((...........)))).)))))))).))))))..))))))))))))).))).	GGGCUACUCUCUAUUGGCAUG	21	UGCCAAAGGAGAGCUGCCCUG	5	5	0	0	8	8	0	0	12	12	0	0	21	19	1	0	9	0	2	0	10	10	0	0	0	0	0	0	4	4	0	0	0	0	0	0	0	0	0
miRNA-precursor_490	Novel-miRNA-96	chr03	41406058	41406161	+	AUAAGUGAAACAGUGAUAGGGCUACUCUCUAUUGGCAUGCAGUUUGUCACACAUUUCAGCUGACACGCCAAAGGGGAGCUGCCCUAUUACUGUCUCUGCUUAA	.(((((((.(((((((((((((..((((((.(((((.((((((((((...)))....))))).)).))))).))))))..))))))))))))).)).))))).	GGGCUACUCUCUAUUGGCAUG	21	CGCCAAAGGGGAGCUGCCCUA	1	0	1	0	0	0	0	0	13	12	0	0	21	19	0	0	26	26	0	0	3	0	0	0	2	1	1	0	0	0	0	0	1	1	0	0	32	29	0
miRNA-precursor_492	Novel-miRNA-97	chr03	41499773	41499923	+	UUGAGCCCAUUGCUUCUUUAGUAAUUGUGAUGAAAAGUUAGUCUAGUUUUUUUAUCACAGUAAAACAAUCCUGAAUUAUUUGCAUGGUGUACUGUAAUAAGAAGCUAGUCUAACUUUUCAGCACAAUUACCAACGAAUUAAUGGCCUCAC	.((((.((((((.(((.((.(((((((((.(((((((((((.((((((((((.((.((((((...((.................))...)))))).)))))))))))).))))))))))).))))))))).)).))).)))))).)))).	UGUGAUGAAAAGUUAGUCUAG	21	AGUCUAACUUUUCAGCACAAU	1	1	0	0	9	9	0	0	2	2	0	0	7	7	0	0	10	10	0	0	19	16	0	0	8	8	0	0	3	3	0	0	5	4	0	0	5	5	0
miRNA-precursor_495	Novel-miRNA-98	chr03	42536026	42536214	-	AUGAAACCAUAACCUUUCUACGUCAAUAUGCAAUUAAUUCAUAGUGCUGGUGGAUUAUUCCAAAGGGAUCGCAUUGAUCCUGUGUCCCAAAUUAAUUAACUGGGGUCUAUGGGAUCAUGCGAUCUCUUCGGAAUUCUCCAUAUUACUGGCUCUAAUUAAUCAACGACUGAUCGAGGAUCUAGUAUCAA	.(((.((.....((((.....(((....((..((((((...(((.(((((((((..(((((.((((((((((((.((((((((((((((...........)))))..))))))))))))))))))))).)))))..))).....)))))).)))))))))))..))).....)))).....)).))).	UCCAAAGGGAUCGCAUUGAUCC	22	AUCAUGCGAUCUCUUCGGAAU	68	43	0	7	80	45	0	4	42	23	0	8	172	84	0	23	158	78	0	47	206	111	0	6	70	42	0	5	80	51	0	3	64	38	0	3	78	28	0
miRNA-precursor_500	Novel-miRNA-99	chr03	44921984	44922169	-	UUUGUAUGAAGAUAAAGUGCCUGCUCUGAUAGCCAAGGAUGACUUGCCUAAAACCCUUUUUAUGAAGGGUCAUUAAUUAAUUAAACUUUAGUUACUAAAAUUAAAGUUUAUAUUAUAUGAUCCUAAAAUUGGGAUUUUAGGCGUUGUCUGAGGCUAAUCUGAGAGGCACUUAUCUUUCAUGUAAC	.((((((((((((((.((((((.(((.(((((((..(((((((..(((((((((((..(((....((((((((........((((((((((((.....))))))))))))......)))))))).)))..))).)))))))))))))))..)))).))).)))))))))))))).))))))))).	AGGCGUUGUCUGAGGCUAAUC	21	UAGCCAAGGAUGACUUGCCUAA	17	6	0	0	44	20	0	0	29	20	0	0	158	73	0	0	153	73	0	0	159	80	0	0	309	189	0	1	330	192	0	0	600	348	0	0	404	248	0
miRNA-precursor_502	Novel-miRNA-100	chr03	45042532	45042606	-	AAAUUAGUGAGAUUUAUGUAGUUUGCCUUAUCUUGAGCCCAACCCUUAAAAUUAUAUACAAAUUGAACGAGUUA	.((((.((..((((((((((((((........(((....)))......))))))))))..))))..)).)))).	AGUGAGAUUUAUGUAGUUUGCC	22	AAAAUUAUAUACAAAUUGAACGAG	48	6	3	13	49	13	7	15	42	9	1	13	11	2	0	10	28	4	0	0	18	5	0	0	35	4	4	18	16	3	0	5	30	2	0	6	13	5	0
miRNA-precursor_504	Novel-miRNA-101	chr03	45981301	45981541	-	AAUACCCUCCUUCAUACUUUUGGGACAUUGAUGCCCCUGCCGUCCAAAAACUAGAACGUAUAUACCCUUUAUACUAAUGAACAUACACGUGUCAUAAUCUUAUCCACCGAUCCGACAUUUAUCGGCGGAUAAGAUUGCGCCACGUGUCCCUAUUUAGUCUUCCAUUAGAGUGAAGGGCAUAUAUGCUUUAGUUUUUGGACAGCAAGGGCACCAAUGUCCCAAAAAUAUGACGCAGGGUAU	.(((((((.(.(((((.(((((((((((((.(((((.(((.((((((((((((((.(((((((.((((((((.((((((((.(((((((((.(.(((((((((((.(((((.........))))).))))))))))).).))))))).........)).)).)))))).)))))))).))))))).)))))))))))))).))).))))).))))))))))))).))))).).)))))))	AAAAACUAGAACGUAUAUACC	21	CAUAUAUGCUUUAGUUUUUGG	43	0	2	82	41	0	0	68	51	0	1	72	185	45	1	63	184	54	0	111	189	47	2	113	43	0	1	32	54	0	0	44	44	0	1	36	62	14	0
miRNA-precursor_505	Novel-miRNA-102	chr03	46131020	46131086	+	GGUGUUUGGCCAUGUGAUAUCAUAUCACGAUAUGAAAUCGUGACAUGGAAUCGGUGUUUGGACAUG	.((((((((.(((.((((.((((.(((((((.....))))))).)))).))))))).)))))))).	GUUUGGCCAUGUGAUAUCAUAUC	23	CAUGGAAUCGGUGUUUGGACAU	19	3	2	6	34	15	0	6	21	7	0	4	1	0	0	0	5	5	0	0	3	3	0	0	22	10	0	6	15	7	0	4	17	3	0	10	0	0	0
miRNA-precursor_506	Novel-miRNA-103	chr03	46236578	46236718	-	GGAAGUUAGUGGGAAAAUGAUGGUUAAUGCCUUGCUGCAAUAUCAGCUUAGUAGUUUGUAUUGGCUAAAACAAGAUACAAACUACUAAGCUGAUAUUGCAGCAAGGCAAAAGUUAAACUGACUGUUUCUUGCUUAUAUCU	.((.((.(((((((((..(..(((((((((((((((((((((((((((((((((((((((((...........)))))))))))))))))))))))))))))))))))....)).))))..)..))))))))).)).)).	AGCUGAUAUUGCAGCAAGGCA	21	CCUUGCUGCAAUAUCAGCUUA	8	0	1	4	15	0	0	10	5	3	0	4	36	9	0	36	5	4	0	5	47	18	0	47	4	2	0	3	9	0	0	7	15	1	1	7	19	5	0
miRNA-precursor_508	Novel-miRNA-104	chr03	46314331	46314414	+	UUGCCUUGCUGCAAUAUCAGCUUAGUAGUUUGUAUCUUGUUUUAGACAAUACAAACUACUAAGCUGAUAUUGCAGCAAGGCAU	.((((((((((((((((((((((((((((((((((..((((...)))))))))))))))))))))))))))))))))))))).	AGCUGAUAUUGCAGCAAGGCA	21	CCUUGCUGCAAUAUCAGCUUA	4	0	1	6	10	0	0	12	4	3	0	4	36	9	0	36	5	4	0	5	47	18	0	47	3	2	0	3	7	0	0	9	7	1	1	10	19	5	0
miRNA-precursor_511	Novel-miRNA-105	chr03	47199091	47199247	-	UUUGAGGGGAAUGUUGUCUGGCUCGAAGUCAUUAUGUCUUCUCGAUCAUUUAAGUACUAUAGAUCGAACCAAUUCAAUUUAUAUUUUUAAAUCUAGUGUAAAUAUAUAUGAUCACCAUGAGUUAGUGUCUUCGGACCAGGCUUCAUUCCCCCCAAU	.(((.((((((((..((((((.((((((.(((((..((.....((((((.....(((..(((((..........................)))))..))).......)))))).....))..))))).)))))).))))))..)))))))).))).	UCGGACCAGGCUUCAUUCCCC	21	GGAAUGUUGUCUGGCUCGAAG	70170	66322	143	0	85904	81256	203	0	121100	114947	226	0	62596	58320	933	2	55249	50881	970	0	63118	58243	972	0	43390	41159	125	0	36515	34478	104	0	47036	44292	167	1	24619	22012	491
miRNA-precursor_512	Novel-miRNA-106	chr03	47374787	47374895	+	GAUGGAGAAGUAGACAUGGUGUGAUAUUGGUUCGGCUCACUAAUUUCUGAUUCAUGAAACAGAUUAGAGAUGAGCCGAACCAAUAUCACUCUUGUAUUCUUCUUCAUA	.(((((((((...(((.((.(((((((((((((((((((....(((((((((.........)))))))))))))))))))))))))))).)))))...))))))))).	UGAGCCGAACCAAUAUCACU	20	UGAUAUUGGUUCGGCUCACU	24	8	0	0	45	24	0	0	33	20	0	0	99	32	0	0	102	52	0	0	134	68	0	0	34	18	0	0	42	21	0	0	47	26	0	0	32	19	0
miRNA-precursor_518	Novel-miRNA-107	chr03	49828848	49828930	-	AAUGAUGUUGGAAUGGCUCAAUCAAAUCAAAUUCCUCAAAGUAUUGGGUCAUUUCAUUUGAUUGAGCCGUGCCAAUAUCAUC	.((((((((((.(((((((((((((((.((((..(((((....)))))..)))).))))))))))))))).)))))))))).	UGAUGUUGGAAUGGCUCAAUC	21	UUGAGCCGUGCCAAUAUCAUC	3538	3146	29	2	3842	3319	34	7	2658	2209	25	4	7002	6029	119	5	6779	5792	143	11	7466	6459	107	0	1996	1608	26	6	1921	1561	24	0	2133	1735	25	2	2220	1913	37
miRNA-precursor_525	Novel-miRNA-108	chr03	53619485	53619662	+	CAAGCGGGAUAACUGAUCUGUUUUUCUUUUUGUUGGGUUAGAACACUGGAGGCAGCGGUUCAUCGAUCUGUUCCCUGAAAAGCGAUAAAUAUAGCAACAGGAAGCGAUCGAUAAACCUCUGCAUCCAGUGCUUAACCCGCCUCACAUUGUUAGGGCAUCGAUCUGGUUUUCUGUUUU	.((((((((.((((((((((((((......(((((((((((..(((((((.((((.((((.(((((((.(((.((((....((..........))..)))).)))))))))).)))).)))).))))))).))))))))....))).....))))))..)))).)))))))))))).	UCGAUAAACCUCUGCAUCCAG	21	GGAGGCAGCGGUUCAUCGAUC	162102	160818	122	0	184318	182917	150	0	252046	250143	245	0	209173	206741	177	0	175814	173541	277	0	203280	200671	249	0	106448	105644	59	0	94162	93442	62	0	139931	138727	121	0	101283	99723	197
miRNA-precursor_536	Novel-miRNA-109	chr03	55767183	55767343	-	CCAUUAACAUCAACAGAUCAUUGUGUAAAUCUACGUUGCUUGGACUCUUCAAAAAUGUAGUGCACUACUUUUGGAAGUCUAACAUUUUUGAAGAGUUCGAGCAACAUAGGUUUAAACAAGUUUUUUCAUUCCAAGUCUGAUUCUUGUUGUGUCUUAAUGU	.((((((((.((((((((((((((.((((((((.((((((((((((((((((((((((((....(((....)))....)).)))))))))))))))))))))))).)))))))).))))..................)))))..))))))))..))))).	UCUACGUUGCUUGGACUCUUC	21	AGAGUUCGAGCAACAUAGGUU	10	7	2	6	16	14	2	9	10	1	1	7	7	0	0	4	0	0	0	5	21	0	0	8	10	2	1	0	9	4	0	1	9	5	0	6	5	0	0
miRNA-precursor_538	Novel-miRNA-110	chr03	56266324	56266511	+	UGUAUAGGCCUAAAUGAACCAUUCUAUGUAACACAAACUCUCAAGACCAUACAAAUCAGGAAAAACGUUUUGAUUAUUCUUCAGCUGUUCAUCCAGUGUGUUUCUAUGCUUUGGAUAUAACGUGUUCAUCUGGGCUUGUAUGGUCUAGAGAGUUUGUGUUGCAUAGAACGAUUCAUUUACUUGUACC	.(((((((..((((((((.(.(((((((((((((((((((((.(((((((((((.(((((....(((((((((.......))))......((((((.((((....)))).))))))..))))).....)))))..))))))))))).))))))))))))))))))))).).))))))))))))))).	UAGAGAGUUUGUGUUGCAUAG	21	AUGUAACACAAACUCUCAAGA	5	1	0	0	8	2	1	0	9	4	0	0	1	1	0	0	4	0	0	0	8	0	3	0	7	0	0	0	4	0	0	0	8	2	0	0	9	1	4
miRNA-precursor_539	Novel-miRNA-111	chr03	56266324	56266511	+	UGUAUAGGCCUAAAUGAACCAUUCUAUGUAACACAAACUCUCAAGACCAUACAAAUCAGGAAAAACGUUUUGAUUAUUCUUCAGCUGUUCAUCCAGUGUGUUUCUAUGCUUUGGAUAUAACGUGUUCAUCUGGGCUUGUAUGGUCUAGAGAGUUUGUGUUGCAUAGAACGAUUCAUUUACUUGUACC	.(((((((..((((((((.(.(((((((((((((((((((((.(((((((((((.(((((....(((((((((.......))))......((((((.((((....)))).))))))..))))).....)))))..))))))))))).))))))))))))))))))))).).))))))))))))))).	UAGAGAGUUUGUGUUGCAUAG	21	AUGUAACACAAACUCUCAAGA	5	1	0	0	8	2	1	0	9	4	0	0	1	1	0	0	4	0	0	0	8	0	3	0	7	0	0	0	4	0	0	0	8	2	0	0	9	1	4
miRNA-precursor_540	Novel-miRNA-112	chr03	56714005	56714161	-	GAAGAGAUGAUAUUAAUGGAAAUCCAGAGUUUUCUGAACUCUCUCCCUCAAUGGCUGUUCAUAUAAUUAUGCUGCUACUUUGCAGCUUAAUUAAAUAGCAGCUUUGGGGGUUUGAGUCCAGAAAACUCUUGCUUUCUUAGUUAAGCGUUUCUCUUG	.((((((.....((((((((((.(.(((((((((((.((((...(((((((.(((((((.((.((((((.(((((......))))).)))))).))))))))))))))))...)))).))))))))))).).)))))..))))).....)))))).	UGAACUCUCUCCCUCAAUGGC	21	UUUGGGGGUUUGAGUCCAGA	7	3	0	0	2	0	0	0	18	7	0	0	78	43	0	4	57	27	0	0	102	72	0	0	30	8	0	0	20	4	0	0	50	11	0	0	47	14	0
miRNA-precursor_543	Novel-miRNA-113	chr03	57472222	57472372	+	UGGAGUGGGUGAUAUUGUUGACAGAAGAUAGAGAGCACAUAUGAUGAAAUGCUGCUGCUGCUAAAUCUGUCUGGAGAGUCCAACAAUAAAUAAAAGCAUUUCACUUCAUUUGUGCUCUCUAUGCUUCCGUCAUCCCUUUCACCCACUUUU	.(((((((((((......((((.((((((((((((((((.(((((((((((((((....))......(((.((((...))))))).........)))))))))..)))).)))))))))))).)))).))))......))))))))))).	UUGACAGAAGAUAGAGAGCAC	21	GCUCUCUAUGCUUCCGUCAUCC	3583	1557	3	4	4783	2075	3	5	5586	2350	3	2	8420	4906	0	2	7097	4198	1	6	8492	4870	0	0	4026	1682	1	5	3722	1559	1	2	4826	1919	5	2	2127	1556	0
miRNA-precursor_544	Novel-miRNA-114	chr03	57566915	57567102	+	GGGAGUGGAGCUCCUUGAAGUCCAACAGAAGAUCUAACAGGUUAGAUUGAGCUGCUGACCUAUGGAUUCCUCAGCCCUAUCUAUUUAUGAUUUAACAUAUAGAUAGCUUUGUGGGUUUGCAUAUGUCAGGAGCUUUAUUUUACCUUUUGUUUGAUCAUUUUUUGGAUUGAAGGGAGCUCUACAUUCG	.(((((((((((((((..(((((((.(((.((((.(((((((.((((.(((((.(((((.((((.(..((((((..(((((((..((((......)))))))))))..))).)))..).)))).))))).))))).)))).)))...)))).)))).))).)))))))..)))))))))))).))).	UUUGGAUUGAAGGGAGCUCUA	21	GAGCUCCUUGAAGUCCAACAG	37407	35186	90	0	44516	41541	103	0	70460	67494	166	0	44858	42076	128	1	38298	34414	148	0	45851	41847	177	0	39640	37348	94	0	31154	29053	90	0	52428	49205	153	0	24632	20763	163
miRNA-precursor_563	Novel-miRNA-115	chr04	1038876	1038982	-	AAUUGAGAUAACAUCUAGGUUUGAUGAUCUUUUGAUUAGCUAAUUGUAUAGUUAUCACCUGUACACUUGCACAAAAUUAUUAUUGAACCUUGAUGUUAUCUCAGUG	.((((((((((((((.((((((((((((.(((((....((.((.(((((((.......))))))).)))).)))))..)))))))))))).)))))))))))))).	UUAUUGAACCUUGAUGUUAUC	21	UAACAUCUAGGUUUGAUGAUC	646	639	1	0	713	693	1	0	544	530	1	0	1556	1510	0	0	1291	1229	9	0	1669	1587	2	0	464	454	0	0	399	388	0	0	578	565	1	0	396	369	0
miRNA-precursor_564	Novel-miRNA-116	chr04	1040145	1040431	+	AGGAGCUUGACCAAAAUUCUUCUUCCCCAGUCCAGGCAUUCCAACAGUUGAUAACAUCUAGAUCUGCCAAUCCUUUGUAUUUUUGUUCUUCUGUUUUUCACAUGACAUCUUCAAAACCCACUAUGAGCUUCAUUAUGAGCUAUGAAAUGGUGAGUUUUGAUGAUGUCAUGCCUAAAAUAGGAUUAAUGAAAGUAUUAGUAAAAAGGUGUUCAAAUCUGGAGGUUAUGUUAAGCUGGUGGUAUGCUUUGACUGGGAAAGAUGACUUAGGUCAAAAUAAAUAUAUCCA	.(((..((((((.....((.((((.(((((((.((((((.(((.((((..(((((.(((((((.((.....((((((((((((((((.(((((((((...(((((((((.(((((((.((((((.(((((......))))).....)))))).))))))).)))))))))...)))))))))..)))))))))))......)))))....)).))))))).))))).....)))).))).)))))).))))))).)))).))....))))))..........))).	UCCCCAGUCCAGGCAUUCCAAC	22	UGGUAUGCUUUGACUGGGAAAG	2722	1819	476	0	3141	2098	540	1	4475	3301	525	2	4283	2925	885	0	3652	2397	805	0	4176	2645	859	0	2431	1739	337	0	2162	1477	344	1	3082	1958	592	0	1962	1028	644
miRNA-precursor_578	Novel-miRNA-117	chr04	5851215	5851282	+	GCACCAAGGAAACUCUAGAUUUGUUGGAGAGGAUGACAGAAAGAGAUCUAGAAAUUUACCUUCGUGA	.(((.(((((((.(((((((((.((...............)).)))))))))..))).)))).))).	AAGGAAACUCUAGAUUUGUUG	21	AGAGAUCUAGAAAUUUACCUUCG	8	4	0	12	9	5	0	12	15	10	0	5	28	27	0	16	26	26	0	36	34	28	0	26	3	2	0	16	7	6	0	10	8	5	0	14	21	21	0
miRNA-precursor_595	Novel-miRNA-118	chr04	8431610	8431793	-	CAGUCAAUUUUUGCAGAUGCAGCAUCUUCAAGAUUCACAUAGAUUUAUAUAAUAUAUAGAGUUCCACGAUGGGGUGAAAGUGAUUAAUUAAUAUUAAUUAAUUAAUUUGCUCCUAUAUAUUGGCUCUAUUAAUUAUUUUUGAUGUGAGAAUCUUGAUGAUGCUGCAGCGGCAAUGAAUGGCUA	.(((((.((.((((...(((((((((.(((((((((.((((.......(((((..((((((((.....((((((((((..((((((((((....)))))))))).))))).))))).....))))))))..)))))......)))).))))))))).)))))))))...)))).)).))))).	AGAAUCUUGAUGAUGCUGCAG	21	GCAGCAUCUUCAAGAUUCACA	24	7	0	0	43	7	0	0	29	7	0	0	1798	1658	13	0	1397	1287	37	0	1708	1594	8	6	20	3	0	0	24	4	0	0	31	11	0	0	373	340	4
miRNA-precursor_596	Novel-miRNA-119	chr04	8431610	8431793	-	CAGUCAAUUUUUGCAGAUGCAGCAUCUUCAAGAUUCACAUAGAUUUAUAUAAUAUAUAGAGUUCCACGAUGGGGUGAAAGUGAUUAAUUAAUAUUAAUUAAUUAAUUUGCUCCUAUAUAUUGGCUCUAUUAAUUAUUUUUGAUGUGAGAAUCUUGAUGAUGCUGCAGCGGCAAUGAAUGGCUA	.(((((.((.((((...(((((((((.(((((((((.((((.......(((((..((((((((.....((((((((((..((((((((((....)))))))))).))))).))))).....))))))))..)))))......)))).))))))))).)))))))))...)))).)).))))).	AGAAUCUUGAUGAUGCUGCAG	21	GCAGCAUCUUCAAGAUUCACA	24	7	0	0	43	7	0	0	29	7	0	0	1798	1658	13	0	1397	1287	37	0	1708	1594	8	6	20	3	0	0	24	4	0	0	31	11	0	0	373	340	4
miRNA-precursor_599	Novel-miRNA-120	chr04	9331469	9331593	-	AGAUAUAUGUGAAUCUACUUGAAUACAGUAUAUCUAGAAUAAAUUAUGCCUAAUUUUGACCUCAUUUAUCGUGAGAUACAUUUAUCUAGACGUACCAAAUUAUGGUAAGAUUCGUAAUAUUGCA	.(..((((.((((((((((..(((...((((.((((((.((((((((.............(((((.....)))))))).))))))))))).))))...)))..))).)))))))..))))..).	AUGUGAAUCUACUUGAAUACA	21	AAUUAUGGUAAGAUUCGUAAUAU	11	9	0	8	9	4	0	17	9	7	0	5	5	3	0	0	13	13	0	0	4	1	0	3	6	4	0	4	8	4	0	7	5	2	0	5	7	6	0
miRNA-precursor_602	Novel-miRNA-121	chr04	11643446	11643629	+	AGAUUAAAAUAAAAGGUUGAAAAACAUUAGACAAAAUGAUGUUGAAAGUUAGAAAGUGUAAACUAGUAAAUCAGGCUAAUACAUAUUAGUUAAAAAAAAAAAUUUGACUAUUAAGUACUUCUUUCGUGGCACUUUUCGAAUUUUGAGAUUCAAAUAAGUCUAUUUUUAAUCGUAAAUUUUUCA	.((..(((((....(((((((((....(((((....(((..((.((((((.((((((((..((((((.......)))).(((.((.((((((((........)))))))).)).)))........)).))))))))..)))))).))..))).....))))))))))))))....))))))).	GGCACUUUUCGAAUUUUGAGAUU	23	GUUGAAAGUUAGAAAGUGUAAA	19	3	0	7	20	4	0	5	27	12	0	7	15	7	0	16	4	4	0	8	38	13	0	12	22	3	0	5	24	4	0	4	25	7	0	6	9	4	0
miRNA-precursor_607	Novel-miRNA-122	chr04	13305643	13305766	+	UGAAACAGUUUCUCCUUGUGAGUAAGUUGAAUCUCAUGCUUGUUAAACUUCAACACGUGUUGCAGAAUGCGUCCCAACUUAACAAGCAUGAGUUCAACUUUCUCACUUGGAGAAACUGUUUUU	.((((((((((((((..(((((.((((((((.((((((((((((((........(((((((....)))))))......)))))))))))))))))))))).)))))..)))))))))))))).	AGUUCAACUUUCUCACUUGGA	21	CUUGUGAGUAAGUUGAAUCUCA	0	0	0	0	0	0	0	0	0	0	0	0	29	8	1	0	14	5	0	0	28	9	0	0	0	0	0	0	0	0	0	0	0	0	0	0	3	0	0
miRNA-precursor_608	Novel-miRNA-123	chr04	13689046	13689347	+	AGAAGAACUUGCAGAAGAUUGGUGCUUUGAAUGUAAAGAUGGAGGAGAGCUCAUGAUUUGUGAGUUGUGACUAUGGCCAAGUCCUUUUGCUAAAAAAUUAAUUUUAUUUUUGGUAUUAUUGAUGAAAUAAACUAGAAACAUGGUCAUCAUUUGGAAACAUUUUUAUGAUGACCAUGUUUCUAGUUUAUUUCAUCAAAUAUACCAAAAAUAAAAUUGAUUUUUUUAGCAAAAGGACUUGCCCAUAAUCAUGAGCUUUCCUCCAUCUUUACAUUCAAAGCACCAAUCUUCUGCAAGCUCUUCU	.(((((.((((((((((((((((((((((((((((((((((((((((((((((((((..............(((((.(((((((((((((((((((((((((((((((((((((((..((((((((((((((((((((((((((((((((..(((....)))..))))))))))))))))))))))))))))))))..))))))))))))))))))).)))))))))))))))))))).))))))))))))))))))))))))))))))))))))))))))))))))))))))).))))).	CCAAUCUUCUGCAAGCUCUUC	21	AGAACUUGCAGAAGAUUGGUG	10	1	0	6	20	2	4	10	18	7	3	3	0	0	0	0	0	0	0	0	0	0	0	0	11	0	0	6	3	0	1	2	7	1	1	2	0	0	0
miRNA-precursor_609	Novel-miRNA-124	chr04	13689046	13689347	+	AGAAGAACUUGCAGAAGAUUGGUGCUUUGAAUGUAAAGAUGGAGGAGAGCUCAUGAUUUGUGAGUUGUGACUAUGGCCAAGUCCUUUUGCUAAAAAAUUAAUUUUAUUUUUGGUAUUAUUGAUGAAAUAAACUAGAAACAUGGUCAUCAUUUGGAAACAUUUUUAUGAUGACCAUGUUUCUAGUUUAUUUCAUCAAAUAUACCAAAAAUAAAAUUGAUUUUUUUAGCAAAAGGACUUGCCCAUAAUCAUGAGCUUUCCUCCAUCUUUACAUUCAAAGCACCAAUCUUCUGCAAGCUCUUCU	.(((((.((((((((((((((((((((((((((((((((((((((((((((((((((..............(((((.(((((((((((((((((((((((((((((((((((((((..((((((((((((((((((((((((((((((((..(((....)))..))))))))))))))))))))))))))))))))..))))))))))))))))))).)))))))))))))))))))).))))))))))))))))))))))))))))))))))))))))))))))))))))))).))))).	CCAAUCUUCUGCAAGCUCUUC	21	AGAACUUGCAGAAGAUUGGUG	10	1	0	6	20	2	4	10	18	7	3	3	0	0	0	0	0	0	0	0	0	0	0	0	11	0	0	6	3	0	1	2	7	1	1	2	0	0	0
miRNA-precursor_616	Novel-miRNA-125	chr04	16790512	16790646	-	CUCUUGUGUCAAACAAGCUUUUCUGUCAACCAACCAUGUGAAACAUAUUUUACUUCUGUUGGUAAAACAUUGCACCAACAAAAGUAAAAUGUUUCACAUGGUUGGUUGUCAGAAAAGCUUGUUUGACACGAGGU	.((((((((((((((((((((((((.((((((((((((((((((((..(((((((.(((((((..........))))))).))))))))))))))))))))))))))).)))))))))))))))))))))))).	UUUCUGUCAACCAACCAUGUGA	22	ACAUGGUUGGUUGUCAGAAAAG	1	0	0	7	0	0	0	9	0	0	0	5	5	0	2	6	9	3	0	1	11	6	0	13	0	0	0	4	0	0	0	4	1	0	0	0	5	2	0
miRNA-precursor_617	Novel-miRNA-126	chr04	17005772	17005856	-	UGUAUACCAGAUACAUGCGAAUCACACUAGAUGUAUGUAUUUUUUUUUAUGUAUAUGGAGUGAUUCACAUGUAUCUGGAAUGCC	.((((.(((((((((((.(((((((.((..(((((((((........))))))))))).))))))).))))))))))).)))).	AGAUACAUGCGAAUCACACUAGA	23	GAGUGAUUCACAUGUAUCUGG	12	5	0	3	5	1	0	2	4	0	0	0	5	0	0	0	8	6	0	4	8	8	0	4	7	6	0	1	17	9	1	2	6	0	0	8	1	0	0
miRNA-precursor_625	Novel-miRNA-127	chr04	26089370	26089505	-	ACUAAUUCAUGGUUUAAGUUAAGAUUCAUAUAUUAGUCUUGUUCUUUGUAAUAAUUUCCUACACAUUGAAUUUUAAACAUGAAAAGUGAUUGUUUUGAGCUUGUUGUGACCCUAGAACUUGAACCUAAAUUUGGA	.((((.....((((((((((.((..(((((....((.(((((((..(((.............)))..))))...(((((...........))))).)))))...)))))..))..)))))))))).....)))).	UGACCCUAGAACUUGAACCUAA	22	UGGUUUAAGUUAAGAUUCAUA	19	16	0	3	17	0	0	12	2	0	1	2	1	0	0	0	0	0	0	0	0	0	0	0	17	0	0	2	3	0	0	1	0	0	0	4	0	0	0
miRNA-precursor_627	Novel-miRNA-128	chr04	32155176	32155274	+	AGUGUAUCAUUGUAUCAUUAUAGGUUUUAUGAAUUGCCACAAUUUAGUGUAGUUCUGUGUAGAGGCGGAUCUAGGAUUUGGAGGUCAUGGGUGCCACA	.(((((((..((.(((....(((((((((.((.(((((.(.((.(((.......))).)).).))))).)))))))))))..)))))..)))).))).	AGAGGCGGAUCUAGGAUUUGG	21	AGGUUUUAUGAAUUGCCACAAU	28	3	0	1	20	2	0	3	15	1	0	0	41	18	0	1	35	10	0	0	29	15	0	2	9	1	0	0	16	3	0	0	32	3	0	2	21	7	0
miRNA-precursor_634	Novel-miRNA-129	chr04	43937651	43937720	-	UAGGUAUCGGAUAAUUAUAUGUUUUAGUUUUUGCAUUUAAAUUUCUAUAAUCAAUAACCAUUCUGCUUU	.(((((..((((..((((..(((.(((...((.......))...))).)))..))))..))))))))).	UAUAAUCAAUAACCAUUCUGCU	22	UAUCGGAUAAUUAUAUGUUUUAGU	1	0	0	1	1	0	1	0	1	0	0	0	13	0	0	0	1	0	0	0	13	13	0	0	3	0	0	0	2	0	0	2	1	0	0	1	0	0	0
miRNA-precursor_635	Novel-miRNA-130	chr04	43947139	43947208	-	UAGGUAUCGGAUAAUUAUAUGUUUUAGUUUUUGCAUUUAAAUUUCUAUAAUCAAUAACCAUUCUGCUUU	.(((((..((((..((((..(((.(((...((.......))...))).)))..))))..))))))))).	UAUAAUCAAUAACCAUUCUGCU	22	UAUCGGAUAAUUAUAUGUUUUAGU	1	0	0	1	1	0	1	0	1	0	0	0	13	0	0	0	0	0	0	0	13	13	0	0	3	0	0	0	2	0	0	2	1	0	0	1	0	0	0
miRNA-precursor_650	Novel-miRNA-131	chr04	48593292	48593492	-	UGAUAGUCGAAGUACAAAACAACAAAUAAUAAUAGAAGUUGAAGGACCAUGAACUACGGGAGCAAUACUAUAACUACUAGUAUGGACGGAUAACAAAACAACACACUUGCUACCUACUAACCUUCUAUUUAAUUUGUAUCCUCUACAACCUUCUAUCUAAGGUCAUGUCCUCGAUAAGUUAGAUUGUGUCAUGUCUGUCU	.(((((.......(((..(((.(((....((((....(((((.((((.((((.((..(((((..((((((.......))))))(((.(((((.((((...................................)))))))))))).....))))).....)).)))))))))))))..))))..))))))..)))))))).	AAGGUCAUGUCCUCGAUAAG	20	GAAGUUGAAGGACCAUGAACUACG	11	9	0	0	10	10	0	4	7	7	0	5	20	15	0	2	30	26	0	0	18	18	0	4	4	2	0	1	5	5	0	3	4	3	0	1	25	24	0
miRNA-precursor_671	Novel-miRNA-132	chr04	53453761	53453973	-	CCAGUAGACAGUUCAAUAUCUGAGACCCGCAAUUUGUCACCAAUCACUUAUGUAAACUGUCUGGCCUCAUAUGUUUUAUGCUAGAAACGUUCGUAGUAUGAACAUCAGGACCUCUUUCAUACUAAGACGUUUCUAGCAUAAAGCAUAUGAGGCCAGACAGUUUACAUAAGUGAUUGGUCAUCUAGUUUUUCCACAAUAUAGAAGUUCUCUGA	.(((.(((.(.(((.((((.((.((...((....((..(((((((((((((((((((((((((((((((((((((((((((((((((((((..(((((((((.............))))))))).)))))))))))))))))))))))))))))))))))))))))))))))))))))))....))...))))..)))).))).))))))).	UUAUGUAAACUGUCUGGCCUC	21	GGCCAGACAGUUUACAUAAGU	14	7	0	78	13	11	0	58	18	12	0	65	0	0	0	0	0	0	0	0	0	0	0	0	14	8	0	51	14	6	2	50	21	8	0	95	0	0	0
miRNA-precursor_679	Novel-miRNA-133	chr04	56874803	56874966	+	CGUUGAAAGGGAUGAGAGUAUUGGGAAGUUGUUGGUUGUGGGUGGGGUGGAAAGAUUUGAUGAUCUAUCUUUUUCCAAAUCAAAAUGGAAAAAAUGGAAAAAAGAUUAGAUCUUUCCUACUCCUCCCAUACCCAUGACUUCCACUAGCUUCUCCCUUUCUUCA	.(..((((((((.((.(((....(((((((((.(((.(((((.((((((((((((((((((..(((((.((((((((........)))))))))))))......))))))))))))).))))).)))))))).)))))))))....)))))))))))))..).	UCUUUCCUACUCCUCCCAUACC	22	UUGUGGGUGGGGUGGAAAGAUU	7007	6638	0	0	9901	9351	0	0	10756	10324	0	0	17270	16504	0	0	14038	13304	0	0	16952	16101	0	0	6800	6420	0	0	5377	5084	0	0	7618	7172	0	0	4569	4224	0
miRNA-precursor_680	Novel-miRNA-134	chr04	56881730	56881869	+	GGGUGAAGGAGAGGUUAUUGGAGUGGGAGGAAUCGAAAGAUAUAAGGAUUUAUUUAUUUUUUCAAUUUGAUUGGAAAAAUAGAAAAAAAAAGAAUUAUGUCUUUCCGAUGCCUCCCAUUCCCAUGGCUUCCGUUCACUU	.((((((.(.((((((((.(((((((((((.((((((((((((((...(((.((((((((((((((...)))))))))))))).....)))...)))))))))).)))).))))))))))).))))))))).)))))).	UAUGUCUUUCCGAUGCCUCCCA	22	GGAGGAAUCGAAAGAUAUAAG	689	376	96	0	806	418	144	0	1254	929	94	0	1195	233	109	0	1103	189	91	0	1354	244	120	9	577	336	106	0	488	265	80	0	711	378	126	1	524	68	57
miRNA-precursor_718	Novel-miRNA-135	chr04	68879751	68879958	+	CUUGAUUUUCAUGAAGAUUUCUCAAAGGGUUCCUUACAUAGUUCUUUGGCAUUCUGUCCACCUCCAAUUAGCUUCAUGAUCUUCUAUAUUUUUUUAGAAAAUUAUAAUUUAUUAUUUAGAAAAAAAAAAUAAGAAAAAAAAUGGAGGUGGGCAUACUGUCAACAGAUUUGUGUUGGUUUCUCUUUGUGAAAUCUUCUUGAUAUUAAU	.(((((..(((.(((((((((.(((((((..((..((((((.(((((((((...((((((((((((......((((((((.(((((........))))).)))))...(((((.(((......))).))))))))......))))))))))))...)))))).))).)))))).))...))))))).))))))))).))).))))).	UUGGCAUUCUGUCCACCUCC	20	AGGUGGGCAUACUGUCAACA	2049	1868	1	0	2041	1828	0	0	1830	1660	2	0	2555	2364	3	0	2309	2088	0	0	2731	2527	5	0	1091	972	0	0	845	746	1	0	972	888	1	0	559	481	3
miRNA-precursor_720	Novel-miRNA-136	chr04	69764124	69764231	+	CGACGUUCGAGUCGGAAGUUACGAUCAUUUGAAAAAAUUCUUAGAGAUUUAAGGUAGCCGUGAAUUUAGGAAAUUUCAAACGGCCAUAACUCGGGCUUCGGAUGUCC	.((((((((((((.((.((((.(.((.(((((((...((((((..((((((.((...)).)))))))))))).))))))).)).).)))))).))).))))))))).	UUUCAAACGGCCAUAACUCGGG	22	GGAAGUUACGAUCAUUUGAAAAA	5	0	0	3	8	0	1	2	3	0	0	1	0	0	0	0	0	0	0	0	0	0	0	0	5	5	0	2	0	0	0	2	3	0	0	1	1	0	0
miRNA-precursor_722	Novel-miRNA-137	chr05	492837	492965	-	UGAACAAUGGUGUAUCCCCAGAGGAGUGUGCCUGGAAACACAGGUGCAUUUUGGUCCUUUUUUUUUUCAAUUGCUGGACCAAAAUAUAUUUGUGUUCCCAGGUCACCCCUUUGGGGUCACCUUGUUUU	.((((((.((((...(((((((((.(((.((((((.((((((((((.((((((((((..................)))))))))).)))))))))).))))))))).))))))))).)))))))))).	UGUGUUCCCAGGUCACCCCUU	21	GGAGUGUGCCUGGAAACACAGG	0	0	0	3	0	0	0	2	1	1	0	2	15	6	3	6	10	6	2	5	9	7	0	8	2	1	0	1	1	1	0	0	1	1	0	1	5	2	1
miRNA-precursor_731	Novel-miRNA-138	chr05	4010652	4010875	+	UAUUUAGGGCAUAUGGAGAAAAUAAGGAGCUCUCUCCGGUCCAGUCCGAGGCAGUCGAAGGUUAAAAACACAGCUGACGACUCGUUGAUUCUCAAGCACGUCAACAAACAUUUUUAGAAAUUGACGUGUUUGAGAUUCAACGAUGCGUGAGCUAUGUUUAGCUAGAGUUGUCACGUCUUGGACUGAAGGGAGCUCCCUAUUAUAUAUCCACUACCCCUUAAUU	.(((.((((....((((...((((.((((((((((.((((((((..((.(((((((...((((((..(((.((((.(((..(((((((.(((((((((((((((................))))))))))))))).)))))))..))).)))).))))))))).)).))))).))..)))))))).)))))))))).)))).....))))....)))).))).	CUUGGACUGAAGGGAGCUCCC	21	GAGCUCUCUCCGGUCCAGUCC	505	391	0	3	579	446	0	4	543	390	0	3	485	369	0	0	559	416	0	0	551	398	0	0	646	485	0	0	551	388	0	1	670	494	0	0	489	380	0
miRNA-precursor_732	Novel-miRNA-139	chr05	4090126	4090268	+	AAGAGGUAGUUUGCAAUCUGUAGAAUAGUCGAGGUGUGCACAAGCUGACUUGAAUACCUCUACCAUUAUUAGAAUAAACAUUAGUAGGACUCUAUUUGCCAAACAAUGUGCUCACCCUUGAUUAUUUUUGAACUAUUGGCUG	.((.(((((((((........(((((((((((((((.(((((.........(((((((((((...((((....))))....))).)))....))))).........))))).)).))))))))))))))))))))))..)).	AUAGUCGAGGUGUGCACAAG	20	UGUGCUCACCCUUGAUUAUUU	343	329	0	0	413	404	0	0	271	260	0	0	419	389	0	0	644	605	0	0	527	498	0	0	191	178	0	0	212	202	0	0	213	200	0	0	244	229	0
miRNA-precursor_754	Novel-miRNA-140	chr05	14709204	14709291	-	CCCUUCGUGGUGGUCCAAUGGUUUGGGCUUGAGACUUUCACGUUGGAGGUCUCAAGUUCGAAAAUCCCUUUCCAGCAAAAACAAGGA	.((((..((.(((........(((((((((((((((((((...))))))))))))))))))).........))).)).....)))).	AAUGGUUUGGGCUUGAGACUUUC	23	AGGUCUCAAGUUCGAAAAUCCCU	0	0	0	4	7	0	0	7	3	0	1	11	21	6	0	12	5	1	0	5	17	1	0	20	4	0	0	6	3	0	0	3	0	0	0	8	19	7	0
miRNA-precursor_801	Novel-miRNA-141	chr05	46628342	46628566	+	AUAGUUGUGCCCGGUUAUAUAAAUUCACAACAUGAUAAACAAACCAAUUAAGCUACGUUGCUUGGAUUCUCGAAAAAUGUUUCCGCAUCUGCGUUGGAUCCUCCAAAAUACGUGUAUUUUUAAGGAUCCGAGGCAGAUGCGGCAAUAUUUUUGGGGAGUCCGAGCAACGUAGUUUAAUUGGUUUUUUUUUUAUGUUGUGAAGUUAUAUAACCGAGCACAACUAG	.(((((((((.(((((((((((.((((((((((((.(((.(((((((((((((((((((((((((((((((.(((((((((.((((((((((.(((((((((..((((((....))))))..))))))))).)))))))))).))))))))).))))))))))))))))))))))))))))))).))).)))))))))))).))))))))))).))))))))).	CGAAAAAUGUUUCCGCAUCUG	21	GAUGCGGCAAUAUUUUUGGGG	5	0	0	0	6	0	0	0	3	0	0	0	21	4	0	0	15	0	4	0	14	0	3	0	1	0	0	0	3	0	0	0	0	0	0	0	9	0	3
miRNA-precursor_803	Novel-miRNA-142	chr05	47002012	47002279	-	UCUACUCCCUCCGUCCCAUUUUAUAUGUCACCUUCCGGAUUUCAAGAUUCAAACAAGUCUAUCUUUGACCGUAAAUUUUUCAUAGAUCUUUUAAACAUUUUGAAUUAUCAAUUAUUGUGACUCAUAGUACUUUUUACGUAAUUUACAAAUAUAUAAGUUUCAUUUCAAAAAAAUUGAAGAUUUAAUGCGCAAAUUUCCGGUCAAACUUAAACUGUUUGACUCUCAAAACAUAAAAGGUUUCAUAUAAAUUGGGAUAGAGGGAGUAGC	.((((((((((.((((((.((((((((..(((((.....(((..(((.(((((((.((.((..((((((((.((((((..(((((((((((......(((((((.......(((((((((......(((.....))).....))))).....)))).......))))))).....)))))))).)))...)))))).))))))))..)).))))))))).)))..))).....)))))..)))))))).)))))).)))))))))).	AAACUUAAACUGUUUGACUCUCA	23	AGAUUCAAACAAGUCUAUCUUUGA	236	48	0	47	166	0	0	58	175	55	0	59	187	45	0	124	177	33	0	78	191	34	0	145	165	38	0	63	145	0	23	38	256	53	0	53	124	60	0
miRNA-precursor_814	Novel-miRNA-143	chr05	51459579	51459865	-	UACACUUAAACUUGGUCUCAGCUAGCAAGUAAACAGUCCAACUUUGAGUAUGCACGUCUAGACACCUCAACUCAUCUCUACUAUGUCAGUUGAGCAAUCCAACUUACAAAAUGAUCAUCUAGGCACCUCCAAUAUUUAUGUAUCACGUCUGUGUCACGUGUUCACGAGACACAGUGGGGACAAUUUGGAGCAUUUAGUUGUCAGUUGAGAUCAAGUAAAGGUGUCUAGAUGUGCACUCUCAAAGUUGGGAGUGCUCACUUGCUAGCUGAGGCCAAGUUUGAGUGUU	.(((((((((((((((((((((((((((((...((.((((((((((((..(((((((((((((((((..(((.(((((.(((.(((.(((((.......))))).)))....((.((.(((((...((((((......(((.((.((.(((((((.(((....))).))))))))))).)))..))))))..))))).))))))).)))))..)))..)))))))))))))))))..))))))))).))).))...))))))))))))))))))))))))))))).	UCUAGAUGUGCACUCUCAAAG	21	UUGAGUAUGCACGUCUAGACA	21	1	0	20	34	0	0	29	29	1	1	31	72	0	0	49	124	69	0	72	145	40	0	48	18	0	0	17	19	0	0	12	26	1	0	40	41	0	0
miRNA-precursor_822	Novel-miRNA-144	chr05	53567905	53568057	-	CAUGGCCUAGUUUUCCUACUUAUUUUUUUUGGUUACAGAAGAACUUGAGUAGAAAAUUGUUUGUUUUUCUGAAUUUCUGAAUACCGCAAACAAUUUUCUUGCUCAAGUUCUUUCUAACAAAAGAAAUCUAUUGUAAGAAAACUUAGGUUAUC	.((((((((((((((.(((..((((((((((.(((..(((((((((((((((((((((((((((..(((.((...)).)))....))))))))))))).)))))))))))))).))))))))))))).....))).)))))).)))))))).	AGAACUUGAGUAGAAAAUUGUU	22	CAAUUUUCUUGCUCAAGUUCUUU	2	0	0	2	0	0	0	2	4	0	0	1	171	81	0	1	124	55	4	0	179	64	2	0	1	0	0	1	0	0	0	1	0	0	0	0	342	163	0
miRNA-precursor_823	Novel-miRNA-145	chr05	53669459	53669645	+	UGACUGGAAAGUAAGCGCUCCAACUUUGAGAGUGCACAUCUAGACACCUCAACUUGGUGUUACUUUACAUUGAAGGUGUCUAAAUGAUCAUUUGGUAAGUUGGAGUGUACUACUGACACAUUGGAGACGAGUUGAGGUAUCUAGGUGUGCAUACUCAAAGUUAGAGUGCUAAGUGCUUAGUUGUCG	.(((....((((((((((((.(((((((((.(((((((((((((.(((((((((((((((((...((((((..((.(..((((((....))))))..).))..))))))....))))))........))))))))))).))))))))))))).))))))))).)))))))...)))))....))).	UAUCUAGGUGUGCAUACUCAA	21	GAGAGUGCACAUCUAGACACC	36	12	0	13	47	21	0	9	37	14	0	9	25	5	0	27	38	7	0	82	18	4	0	89	28	8	0	3	23	9	0	14	37	11	0	17	15	3	2
miRNA-precursor_825	Novel-miRNA-146	chr05	53829649	53829854	-	AUAGACACUCAAAACUGGCCUCAACGGGCAACUAAACACUCCAAACUUAGCUCUCCACUAUGUCAGUUGAACACUCCAAUUUACAAAAUGAUUAUUUAGACACUUCCAAAAUUUAUAUGUCACAUUAGCAUCGGGUGUCUACGAGAGACAGUGGGAACAAGUUUGAGUGUUUAGUUGAUCGUUGAGACCAAGUUGAGGUGUCUAG	.((((((((...((((((.(((((((..(((((((((((((.((((((.(.((.(((((..(((..(((.((((((...........(((.(((....((((...............))))....)))))).))))))...)))..)))))))))).))))))))))))))))))))..))))))).)).))))..)))))))).	GUGUUUAGUUGAUCGUUGAGA	21	UCAACGGGCAACUAAACACUC	5	0	0	8	2	0	0	11	4	0	0	4	38	17	12	39	57	19	19	32	74	26	27	30	2	0	0	9	1	0	0	4	2	0	0	5	63	37	17
miRNA-precursor_828	Novel-miRNA-147	chr05	54382372	54382498	+	CAGUUGUUGCUUGCUAGUGCAGCACCAUCAAGAUUCACAUAGAAAAUAUGGACUAUGAAAUGAAAUAUGCCCAAUUUUUGAAUACAUGAGAAUCUUGAUGAUGCUGCAUUGGCAAAUUGAUGACUU	.((((((((.((((((((((((((.(((((((((((.(((.((((((.(((.((((........))).).)))))))))......))).))))))))))).))))))))))))))..)))))))).	AGAAUCUUGAUGAUGCUGCAU	21	GCAGCACCAUCAAGAUUCACA	379	361	0	1	611	570	1	0	456	430	1	0	1253	1121	1	0	1076	982	0	0	1203	1095	0	0	499	480	1	0	450	427	0	0	520	497	0	0	326	298	0
miRNA-precursor_830	Novel-miRNA-148	chr05	54648075	54648166	-	UAUAUGCCUGGCUCCCUGUAUGCCAUUUGCAAAGCUCACCGUAAUAUAUCGAUGGGCCUUGUUGAAUGGCGUAUGAGGAGCCAAGCAUAUU	.((((((.(((((((.((((((((((((((((.(((((.((........)).))))).))).))))))))))))).))))))).)))))).	UGCCUGGCUCCCUGUAUGCCA	21	GCGUAUGAGGAGCCAAGCAUA	921	685	44	0	1227	978	45	0	1551	1311	63	0	1552	1135	96	0	1334	1000	50	0	1344	930	94	0	1127	903	43	0	940	728	42	0	915	692	45	0	323	152	38
miRNA-precursor_835	Novel-miRNA-149	chr06	868714	868872	-	UGGAGAAUUGAUGAAUCGAUGCUUUAAAGUUUGAGUUAUGAGAUGUAUGGAAAUCCAGAGAUGUGUUGAUGACACUCAUGAAUGUUGAUGAUAUAAUAUGAAGGAUUCUUCAAUAUAAAGUAUACCUUGAAUUGGUAGGGCUUAUGCAUCGUUUUCUU	.(((((((.((((.......((((((.((((((((.((((...(((((((((((((......(((((...)))))(((((.(((((...)))))..))))).))))).))).)))))...)))).))))))))..)))))).....))))))))))).	UGAGAUGUAUGGAAAUCCAGAG	22	AAGGAUUCUUCAAUAUAAAGUAUA	114	69	0	1	37	0	0	8	31	0	3	2	2	0	0	0	5	0	0	0	0	0	0	0	12	0	2	0	7	0	0	0	40	0	0	2	0	0	0
miRNA-precursor_836	Novel-miRNA-150	chr06	922100	922319	+	AUGCAAAUAUUUUCUCAGGGGCCUGUGCAAUCGGGGUCCUCACUGAUCCUUUUCUCAUUCUAUACAAGCAAAGAGGCCCAUUUGCAAUUUUUUCCUCUCUUUACUAUUGAUACAUGUAAAGAGAAGAAAAACUUGCAUGUGGGCCUCUUUGCUGGUAUAGAAUGAGAAAAGGAAUAGUCGGGACCCCGGUUGCACAUGCCUCUCAGUAAAUAUUUGCAC	.(((((((((((.((.((((((.(((((((((((((((((.((((.(((((((((((((((((((.(((((((((((((((.(((((.((((((.(((((((((...........))))))))).)))))).))))).))))))))))))))).))))))))))))))))))).)))).))))))))))))))))).)))))).)).))))))))))).	CAGGGGCCUGUGCAAUCGGGG	21	CCGGUUGCACAUGCCUCUCAG	109	42	9	0	158	75	18	0	218	109	32	0	28	2	0	0	20	2	0	0	62	11	0	0	90	26	9	0	72	23	7	0	115	44	15	0	29	8	0
miRNA-precursor_837	Novel-miRNA-151	chr06	995224	995463	+	AGAGAAUUCCCACUGAAAUUAUUGCUUCCCAAAUCUAGCACUAAUAGCUAAGCAAUGUGGAACCGAGUCAUUGUUGUGUGAUAAUUCCAGCAAUUUAAUGCCACUCACUCCCAUAACCCUGUUUGGUACUCAAAUUUCUGGAAUUAUCACACAACAAUGACUCGGUUCCACAUUUGCUUCAGCAACAUGGCUAAGCUGGUGCUGGGUUUGAGAAGUAAUAAUUUUGGUGUGAGUCUCUU	(((((.(((.((((((((((((((((((.((((((((((((((.((((((((((((((((((((((((((((((((((((((((((((((.(((((..(((((..((............))..)))))...))))).))))))))))))))))))))))))))))))))))).))))).........))))))...)))))))))))))).)))))))))))))))))).)))))))).	AUUAUUGCUUCCCAAAUCUAGC	22	UGGGUUUGAGAAGUAAUAAUUU	882	486	33	120	1104	598	56	127	862	378	58	113	2791	668	71	1739	2393	620	61	1478	3170	808	84	1932	850	444	55	122	745	426	46	88	825	361	68	112	1355	243	62
miRNA-precursor_838	Novel-miRNA-152	chr06	995276	995399	-	AAAUGUGGAACCGAGUCAUUGUUGUGUGAUAAUUCCAGAAAUUUGAGUACCAAACAGGGUUAUGGGAGUGAGUGGCAUUAAAUUGCUGGAAUUAUCACACAACAAUGACUCGGUUCCACAUUG	.(((((((((((((((((((((((((((((((((((((.(((((((...(((..((............))..)))..))))))).))))))))))))))))))))))))))))))))))))).	AACCGAGUCAUUGUUGUGUGA	21	ACACAACAAUGACUCGGUUCC	118	38	0	92	126	36	0	100	113	22	0	84	1738	244	126	1639	1476	167	96	1357	1928	233	123	1852	122	33	0	93	86	29	0	67	111	32	0	95	909	125	67
miRNA-precursor_841	Novel-miRNA-153	chr06	1604994	1605180	+	UCUCUAAAAUAACAACAUAAAAAGAGAGAGACAUGUAAUAUUGUUGAGGAGAAUGUCGUCUGGUUCGAGAUCUUUCAUAAGAAGGUAACAUGCAAUGAGAUGAUUUCGGACCAGGCUUCAUUCCCCUCAACUCUGAUCCAACAAGUAUGUGUUCUUAAUUUUUUAUUUUAUAAUUUCUUUUAGGGU	.((((((((.......((((((((.(((((.((((((.....(((((((.(((((..(((((((((((((((((((((.....(....).....)))))).)))))))))))))))..))))).)))))))..............)))))))))))..))))))))...........)))))))).	UCGGACCAGGCUUCAUUCCCC	21	AGAAUGUCGUCUGGUUCGAGA	70583	66322	475	0	86326	81256	498	1	121609	114947	665	1	62398	58320	706	4	54869	50881	619	3	62779	58243	674	0	44153	41159	748	0	37223	34478	700	0	48240	44292	1223	2	25411	22012	1140
miRNA-precursor_845	Novel-miRNA-154	chr06	2502933	2503020	-	AUGAUGUGUGUGUCGGAUUGUUACACAUUUGUUAAGAUUGAACACUUCAAUCUUAACAAAUGUGUAGCAAUUCGACACACACAACAG	.((.((((((((((((((((((((((((((((((((((((((...)))))))))))))))))))))))))))))))))))))).)).	GUGUGUGUCGGAUUGUUACAC	21	GUAGCAAUUCGACACACACAA	35	26	1	0	33	25	0	0	24	20	0	0	0	0	0	0	1	0	0	0	0	0	0	0	33	27	0	0	29	19	1	0	25	19	1	0	1	0	0
miRNA-precursor_846	Novel-miRNA-155	chr06	3074476	3074562	-	AUUAUCUCCCGACUCAUUCAUUCAAACACAAUAGGAAGUAUGUAUUCUUAUACUAUUGUGAAUGCGUGAAUGAUGCGGGAGAUAAA	.((((((((((..((((((((.((..((((((((.(((........)))...))))))))..)).))))))))..)))))))))).	AUCUCCCGACUCAUUCAUUCA	21	CGUGAAUGAUGCGGGAGAUAA	64	60	1	0	117	89	3	0	137	116	13	0	36	36	0	2	21	18	0	0	37	26	0	0	87	65	7	0	65	52	3	0	92	76	4	0	45	40	0
miRNA-precursor_856	Novel-miRNA-156	chr06	4951250	4951440	-	GGUUUUCUUCAUCAGUCAGUGUUUGAGGAUGCAACAUCAUCAAGAUUCACAAAACUUGAAGGGAGAAUUAUUUAAUUAUAUAUUUAGGUUGAAUAUUGGAUAUAUAUAAUAUAGUUCAAAUCUCUUCUCUUCUCUCUUUGGGAAUCUUGAUGAUGCUGCAUCAUCUAACAUAUGACUAUCAUUCUAAACA	.((((........((((((((((.((.((((((.((((((((((((((.((((....((((((((((((((.....(((((((((((........)))))))))))....)))))))........)))))))....)))).)))))))))))))).)))))).)).))))).)))))........)))).	GGAAUCUUGAUGAUGCUGCAU	21	GCAACAUCAUCAAGAUUCACA	292	213	17	0	408	294	33	0	490	324	41	0	587	392	28	1	436	252	26	0	645	410	13	0	260	188	33	1	230	164	41	0	336	213	42	0	227	116	33
miRNA-precursor_867	Novel-miRNA-157	chr06	7859718	7859802	+	UGAAUUGUUGAGACAUUUUUCAUUUUUCAAAUUAACUUAAUUGUUCAAUUUUCAAGACAACUUUUAGAAUGUUCUUCCAAUUUU	.((((((..((((((((((.......((((((((((......))).)))))....))........)))))).)))).)))))).	AAUUGUUGAGACAUUUUUCAUUU	23	UUUUAGAAUGUUCUUCCAAUUUU	3	0	0	3	2	0	0	5	8	0	3	8	3	0	1	3	2	0	0	11	15	10	0	8	9	0	0	2	0	0	0	6	0	0	0	2	6	0	0
miRNA-precursor_868	Novel-miRNA-158	chr06	9468930	9469144	+	AGAGAGUUGAGUUUAUAUUGAGGAAUGAACAAAAUAGGAAAAGUAUCAAAAGGCUUGCUACGCAGGAGAGAUGAUGCUGGACGAUAGAGAUAUGAGAAUAUUAAAGGGGCUUUAAUUUAUUGGCCAGCAUCAUACUCCUGCAUAUUAAGCCUAAAAAUGAUGCUAUUAUAAAUUACCCUGAUGGUUAUACAUACUUCACAUAUUUCAGCUGACA	.(..(((((((...(((((((((.((((((....((((((.(((((((..(((((((.((.(((((((..((((((((((.(((((((.....(((.............)))...))))))).)))))))))).))))))).)).))))))).....))))))).)).........))))...)))...))).))))).)))))))))))..).	ACGCAGGAGAGAUGAUGCUGGA	22	CAGCAUCAUACUCCUGCAUAU	25	2	0	0	18	6	0	0	20	10	0	0	23	11	0	1	43	6	0	0	27	11	0	0	5	1	0	0	3	3	0	0	10	3	0	0	16	5	1
miRNA-precursor_870	Novel-miRNA-159	chr06	11002027	11002120	+	UUAUUUUAUAAUGUAUUGUACUGUAUGGUAGAUAAAAUGUUUGGUUAGAGUGUAUUGUUUGGUUUGACUGUAUCACACUAUAUUGUAAUUUAU	.((..((((((((((.(((...(((((((((((.(((((................))))).)))).))))))).))).))))))))))..)).	UAUUGUUUGGUUUGACUGUAUCA	23	CUGUAUGGUAGAUAAAAUGUUUGG	6	0	0	0	5	1	0	2	4	1	0	0	5	1	0	2	2	0	0	2	28	13	0	0	3	0	0	2	2	0	0	1	6	1	3	2	1	0	0
miRNA-precursor_873	Novel-miRNA-160	chr06	12537435	12537563	-	AUCGGUGUUUGCAGGUGUAGCAUCAUCAAGAUUCACAUGCAAAUUAAAUGCAAGGUUGUGGCAGAUCUAUUUUUAAAGGGCCUUUUCAAAGUGAGAAUCUUGAUGAUGCUGCAUCAUCAAUAAACGAC	.(((....(((..(((((((((((((((((((((.((((((.......)))((((((.(...(((.....)))...).))))))......))).)))))))))))))))))))))..)))....))).	AGAAUCUUGAUGAUGCUGCAU	21	GUAGCAUCAUCAAGAUUCACA	378	361	0	0	614	570	0	0	460	430	0	0	1310	1121	0	0	1104	982	0	0	1278	1095	0	0	506	480	0	0	452	427	0	0	529	497	0	0	354	298	0
miRNA-precursor_909	Novel-miRNA-161	chr06	39201456	39201552	-	GUAAUUUUAUUGUCCACAGCCUGUGAAUACUAGUUAAUUUCUAUUAUAUAUAGGAUAGAGAUUAACUACUAUCCACUGACAAUGGACAAGAAUUGU	.((((((..(((((((..(.(.(((.(((.(((((((((((((((........))))))))))))))).))).))).).)..))))))))))))).	AGAUUAACUACUAUCCACUGACA	23	CCUGUGAAUACUAGUUAAUUUCU	2	0	0	3	9	0	0	5	7	2	1	4	4	2	0	1	1	0	0	0	5	3	0	1	5	1	0	5	3	0	0	4	8	0	0	4	7	6	0
miRNA-precursor_920	Novel-miRNA-162	chr06	41900206	41900342	-	AAAGGGGAUGAAUGUUUCAGGGAGCUUUUGGAGUGGGUGGCAUGGUAAGAUAUCAUAUUUUGUUUUUCAUAAAAAAUGGAAUUGAAAUCUUACCGAUUCCCCCCAUUCCAAUGGCUUCCAGUCAUUUCUCCCUUUC	.(((((((.(((((.....(((((((.((((((((((.((.((((((((((.(((.(((((((((((....)))))))))))))).)))))))).)).)).)))))))))).)))))))...))))).))))))).	UUACCGAUUCCCCCCAUUCCAA	22	GGAGUGGGUGGCAUGGUAAGA	381	186	6	1	672	347	17	0	909	614	16	0	597	392	18	0	552	280	8	0	564	362	32	0	464	270	17	0	357	179	10	0	619	365	15	0	355	169	10
miRNA-precursor_921	Novel-miRNA-163	chr06	41904732	41904826	-	GGGAGGUGUUGGAGUGGGUGGUGUGGUAAGAUUUCAUAUUUAUUUUCCAUAAAAAUUGAGAUCUUGCCAAUACCGCCCAUUCCUAUGGCUUCCG	.((((((...((((((((((((((((((((((((((..(((((.....)))))...)))))))))))).))))))))))))))....)))))).	UCUUGCCAAUACCGCCCAUUCC	22	AGUGGGUGGUGUGGUAAGAUU	2454	2288	9	0	3177	2939	27	0	3111	2860	23	3	3604	3376	24	0	2950	2786	38	0	3258	3096	31	2	2438	2280	8	0	1950	1796	22	1	2215	2026	26	1	1307	1177	27
miRNA-precursor_954	Novel-miRNA-164	chr06	50791910	50792097	+	CUUCUUUUGGGUUUUCUUUGCUUCUCCAACAUCUCUUCGAUGCUCGAACUCGAUUUGUUUUUUUUAUUGGCCGAGUUGAAAAAUGCAUUAUUUUACCUUUUUGAUUUAAUUUUUUCAACUCGGUCAAUAAAAAAUCAAAAACUGAGUGUCGGAGAGGCGUCGGAGAAUAAAGAGAAGCUGAAAGAGU	.(((((((((.(((((((((.((((((.((.(((((((((((((((.......((((..((((((((((((((((((((((((...((((..(((......)))..)))))))))))))))))))))))))))).))))...))))))))))))))).)).))))))))))))))).))))))))).	UCGGAGAGGCGUCGGAGAAUA	21	CUUCUCCAACAUCUCUUCGAUG	8	4	0	0	10	5	4	0	9	6	1	0	18	1	8	2	16	0	5	0	9	0	5	0	6	5	0	0	4	3	0	0	5	2	0	0	3	0	0
miRNA-precursor_957	Novel-miRNA-165	chr06	51537118	51537244	-	AAAGGUUGGUGAUAAUUGUUGACAGAAGAUAGAGAGCACUAAUGAUGAUAUGCUAAUUUCAUUCAGCAAAAGCAUCUCACUUCAUUUGUGCUCUCUAUGCUUCUGUCAUCACCUUCGCCCUCUUUC	.((((..(((((....((.((((((((((((((((((((.((((((((.(((((................))))).)))..))))).))))))))))).))))))))).))...)))))..)))).	UUGACAGAAGAUAGAGAGCAC	21	GCUCUCUAUGCUUCUGUCAUCA	3850	1557	2	0	5111	2075	6	0	6000	2350	6	0	10329	4906	30	0	8841	4198	31	0	10402	4870	33	9	4433	1682	10	0	4113	1559	4	0	5238	1919	9	0	2960	1556	22
miRNA-precursor_959	Novel-miRNA-166	chr06	51801632	51801739	+	GAAGACACUGGAGGCAGCGGUUCAUCGAUCUGUUCCCUGAAAGCUGAAUAUAUAUGCAAAAAUACAGCAAAAGGAACCGAUCGAUAAACCUCUGCAUCCAGUGCUUA	.(((.(((((((.((((.((((.(((((((.(((((......((((..................))))....))))).))))))).)))).)))).)))))))))).	UCGAUAAACCUCUGCAUCCAG	21	GGAGGCAGCGGUUCAUCGAUC	161839	160818	122	0	184017	182917	150	0	251644	250143	245	3	208781	206741	177	0	175440	173541	277	0	202776	200671	249	0	106267	105644	59	0	93980	93442	62	0	139628	138727	121	0	100986	99723	197
miRNA-precursor_960	Novel-miRNA-167	chr06	52057169	52057240	-	CUUCAAUCUUGAGGAAGGUUUUGGAUUAGGGUUCUUGAGAAUCUUGAGAGAAAAUGUGUCUAAGUAUGGGA	.((((..(((.(((.(.(((((...(((((((((....)))))))))...))))).).))))))..)))).	UUGAGAGAAAAUGUGUCUAAGU	22	UUGAGGAAGGUUUUGGAUUAGGG	0	0	0	0	2	0	0	1	0	0	0	0	21	15	0	0	6	0	0	0	14	0	0	0	0	0	0	0	1	0	0	0	2	0	0	0	2	0	0
miRNA-precursor_971	Novel-miRNA-168	chr06	54958606	54958707	-	AGGAAAAUGGAGAAAAGACUAGCUAGAGUCACUUUGUAAUACUUGACCUACCAGUUAAAGUAUUACAAAGUCGCUCUAGAUGGUCUUUUCUGCAUUUUUUG	.((((((((.(((((((((((.(((((((.(((((((((((((((((......))).)))))))))))))).))))))).))))))))))).)))))))).	UUACAAAGUCGCUCUAGAUGG	21	AGCUAGAGUCACUUUGUAAUA	18	10	1	0	22	16	5	0	14	7	1	0	10	4	2	0	7	2	0	0	15	11	0	0	16	10	1	0	11	7	0	0	17	8	2	0	4	1	0
miRNA-precursor_974	Novel-miRNA-169	chr06	56034409	56034520	+	CGUAUGUAGCAUAAUCAAGAUUCACAUGAAAAGUUGCAAAUUUGUUAUAUAAUUGAUGAAAUUAAUGGCUAGCUAUUUGAAAUUCAUGAGAAUCUUGAUGAUGCUGCAUCA	.(.(((((((((.((((((((((.(((((...(((.(((((..(((((.(((((.....)))))))))).....))))).)))))))).)))))))))).)))))))))).	AGAAUCUUGAUGAUGCUGCAU	21	GUAGCAUAAUCAAGAUUCACA	392	361	13	0	633	570	21	0	472	430	12	0	1249	1121	2	0	1066	982	3	0	1218	1095	3	0	505	480	0	0	453	427	2	0	528	497	1	0	329	298	0
miRNA-precursor_979	Novel-miRNA-170	chr06	56908924	56909059	-	CAGUGACAAAACAUAGUUGAUAUUUCUUAUAAUCACUUAAUUAAGUCAAAAAAAUAAUUUUUAGUUGAAAUUUUUUUGAAUAAAAAAUAAAUUUAAGAUAUCUUUCUGAGAUAAUAACUAUUAGUUGAAUUACUA	.(((((...((((((((((.((((((.........(((((.....((((((((((..(((......))))))))))))).............)))))..........)))))).)))))))..)))...))))).	UUCUGAGAUAAUAACUAUUAGUU	23	CAUAGUUGAUAUUUCUUAUAA	46	28	0	23	95	50	0	2	97	61	0	31	44	8	0	30	35	4	0	38	20	12	0	16	53	40	0	12	47	26	0	20	75	45	0	7	9	3	0
miRNA-precursor_980	Novel-miRNA-171	chr06	57198634	57198853	-	AUCUCUAAUAAUCCAUUUAAGUUACUUUGUUGCUCAAACUAAUGAUUCAACUGCUUCCAUUAUGGUUAACCUUUGGAAUCUUGAAGGGGAGUAGGUAAUAUCACUUCUCCACUUAAGCCCUGUUAUCCCAAAAGGUUCAAGAUUCCAAAGCUUAGCUAUAAAGGAGGGAGUUGAACUAGCAUUAGUUCGAUCAGCAAAGUACCUUAUAUGAAUUAGAGA	.((((((((....(((.((((.((((((((((.((.((((((((.(((((((.(((((.((((((((((.(((((((((((((((((((((.((((......)))))))).)))....(((...........))).)))))))))))))).)))))))))).))))).)))))))....)))))))).)).)))))))))).)))).))).))))))))	AGAUUCCAAAGCUUAGCUAUA	21	UGGUUAACCUUUGGAAUCUUG	212	68	1	0	259	86	1	0	314	138	0	0	23	6	0	0	22	6	0	0	15	8	0	0	240	80	0	0	198	63	1	0	272	103	2	0	9	4	0
miRNA-precursor_985	Novel-miRNA-172	chr06	59110788	59110905	-	CCGUGCAGCACUAGCAGUUGAAGCUGCCAGCAUGAUCUAAACUUCCCUUUUUAGUUCAAAUAUGAUAUGAGGAAAGAUCAGAUCAUGUGGCAGCCUCACCUGUUGAUGCCAUCACGA	.((((..(((.((((((.(((.(((((((.((((((((...(((.((((......(((....)))...)))).)))...))))))))))))))).))).)))))).)))...)))).	UGAAGCUGCCAGCAUGAUCUA	21	GAUCAUGUGGCAGCCUCACC	2858	2599	0	0	3985	3650	1	0	7266	6667	0	1	7838	7231	0	2	6190	5587	0	4	7750	7076	0	0	3429	3109	0	0	3000	2763	1	0	3749	3464	3	0	2306	2075	0
miRNA-precursor_990	Novel-miRNA-173	chr07	800030	800140	+	AGAGAGAAUCAAGACUGACAGAAGAGAGUGAGCACACGCAGUCGAAUUGUAUAAACAUUUAUACAAUUGUCAUUUGCGUGUGCUCACUUCUCAUUCUGUCAGCUCUCUCA	.((((((.....(.(((((((((((((((((((((((((((...((((((((((....)))))))))).....)))))))))))))).)))).)))))))))))))))).	GCUCACUUCUCAUUCUGUCAGC	22	CUGACAGAAGAGAGUGAGCAC	1849	314	74	0	1814	393	86	0	2697	211	120	0	3339	891	188	2	3172	841	207	22	3526	826	204	7	1021	180	51	0	952	165	47	0	923	136	47	2	1083	182	56
miRNA-precursor_1002	Novel-miRNA-174	chr07	3298377	3298518	-	AGGGGUUUUACAUGAAGUUGAGAGUAUUGUUUAGUAGCCAAGGAUGACUUGCCUACUCCAUUUGAUAAUAUUUUUUAUUUGGUUGUAGGCAAGUUAUCCUGGCUAUCUUGACAUGCUCUUAAUUUUUCAUGUAAGACCUUC	.((((((((((((((((((((((((((.(((.((((((((.(((((((((((((((.(((..(((.........)))..)))..))))))))))))))))))))).)).))))))))))))))..))))))))))))))).	AAGGAUGACUUGCCUACUCCAUU	23	UGGUUGUAGGCAAGUUAUCCUGG	1	0	0	0	0	0	0	2	0	0	0	0	6	1	0	0	1	1	0	1	0	0	0	0	16	3	2	0	11	2	0	1	17	8	1	1	5	3	0
miRNA-precursor_1003	Novel-miRNA-175	chr07	3301090	3301177	+	AGUAGCCAAGGAUGACUUGCCUGCUCCAUAGUCUAAAAUGUGUUUAAUCACCUUUUAGUUUGGUUUCAGGCAGUCUCCUUGGCUACC	.(((((((((((.((((.(((((..(((....((((((.(((......))).))))))..)))...)))))))))))))))))))).	UAGCCAAGGAUGACUUGCCUG	21	GGCAGUCUCCUUGGCUACC	0	0	0	0	0	0	0	0	0	0	0	0	1	1	0	0	0	0	0	0	0	0	0	0	8	5	3	0	8	4	4	0	7	4	3	0	2	2	0
miRNA-precursor_1004	Novel-miRNA-176	chr07	3301287	3301444	+	AGAAGUCUAGCAUGAUGAGAAGAGUCUUAUUUGGUAGCCAAGGAUGACUUGCCUGCACCAUAUUUGAAAAGGGGUUUCAUAUGUCCUUUCAUUCUUGGGGUCAAGCAGGUCAUCUUUAGCUAACUUGACAAGCUCUUCUUUUUCAUGCAAGACUUUC	.(((((((.((((((.((((((((.(((.((.((((((.(((((((((((((.(((.(((....(((((.(((..........))))))))....))).).)).))))))))))))).))).))).)).)))))))))))..)))))).))))))).	AGCAGGUCAUCUUUAGCUAACU	22	UAGCCAAGGAUGACUUGCCUG	12	12	0	1	12	10	0	0	5	5	0	0	5	4	1	0	1	0	0	0	5	2	0	2	28	23	5	0	20	16	4	0	21	16	4	0	3	1	2
miRNA-precursor_1005	Novel-miRNA-177	chr07	3309437	3309593	+	AGAGGAGAGUCAUAUUAUUGUUUAGUAGCCAAGGAUGACUUGCCUGCUUCAAUAUUACUUAAAAGGUUUUUAAUUACAUCAUUAUUAAUACAAUGGUGACCUUUUAUUGGUUGGUUUCAGGCAGUCUCCUUGGCUACCUUGACAUGCUCUCCUCUU	(((((((((.((......((((..(((((((((((.((((.(((((..(((((......((((((((.........(((((((........)))))))))))))))...)))))...))))))))))))))))))))...))))))))))))))).	UAGCCAAGGAUGACUUGCCUG	21	GGCAGUCUCCUUGGCUACC	0	0	0	0	0	0	0	0	1	0	0	0	1	1	0	0	0	0	0	0	0	0	0	0	8	5	3	1	8	4	4	0	7	4	3	0	2	2	0
miRNA-precursor_1006	Novel-miRNA-178	chr07	3309915	3310087	+	UGAGAAGAGGAGUCUAGCAUGAUGAAAAGAGUCUUAUUUGGUAGCCAAGGAUGACUUGCCUGCACCACUUCUGAAAAGAUCUUUCAUAUGUUCUUUCGUUCUUGGGGUCAAGCAGGUCAUCUUUAGCUAACUUGACAAGCUCUUCUCUUUCAUGCAAUACUUUCUCUUCUUC	.((((((((((((...((((((.((.(((((.(((.((.((((((.(((((((((((((.((.(((.((...(((((((.(........).))))...)))..))))))).))))))))))))).))).))).)).)))))))).))..))))))...)).)))))))))).	AGCAGGUCAUCUUUAGCUAACU	22	UAGCCAAGGAUGACUUGCCUG	12	12	0	1	12	10	0	0	5	5	0	0	5	4	1	2	0	0	0	0	5	2	0	7	28	23	5	0	20	16	4	0	20	16	4	0	3	1	2
miRNA-precursor_1008	Novel-miRNA-179	chr07	3320517	3320673	+	AGAGGAGAGUCAUAUUAUUGUUUAGUAGCCAAGGAUGACUUGCCUGCUUCAAUAUUACUUAAAAGAUUUUUAAUUACACCAUUAUUAAUACAAUGGUCACCUUUUAUUGGUUGGUUUCAGGCAGUCUCCUUGGCUACCUUGACAUGCUCUCUUCUU	(((((((((.((......((((..(((((((((((.((((.(((((..(((((......((((((............((((((........))))))...))))))...)))))...))))))))))))))))))))...))))))))))))))).	UAGCCAAGGAUGACUUGCCUG	21	GGCAGUCUCCUUGGCUACC	0	0	0	0	0	0	0	0	0	0	0	0	1	1	0	0	0	0	0	0	0	0	0	0	8	5	3	1	8	4	4	0	7	4	3	0	2	2	0
miRNA-precursor_1011	Novel-miRNA-180	chr07	3998568	3998677	-	CUUUUCCACAGCUUUCUUGAACUUCUUCUUGCUAAAUUUUGAUCUCUAAAUUGAUAAUUUUGAGAUGAAAUUUUUGAAGCUAUGAAAGUCCAAGAAAGCUGUGGGAAAA	.((((((((((((((((((.((((......((((((.(((.(((((.(((((...))))).))))).))).)))...))).....)))).)))))))))))))))))).	UUCCACAGCUUUCUUGAACUU	21	GUCCAAGAAAGCUGUGGGAAA	9155	2797	62	0	11555	2974	87	0	15455	5843	127	0	16386	4477	186	0	14698	3614	148	0	17306	4182	129	0	8518	2257	53	0	7396	1841	57	0	8825	2457	95	0	5489	1220	49
miRNA-precursor_1012	Novel-miRNA-181	chr07	4061785	4061897	+	UUGAAUUAGAGAAGCGAUGUUGGUGAGGUUCAAUCUGAAGACGAGUUUACGUUUUAUUUUAGUAAAGAACGAUCUCAGAUUGAGCCGCGCCAAUAUCAUUUCUUUUUACCAA	.((....(((((((.((((((((((.((((((((((((.((((..(((((...........)))))...)).)))))))))))))).)))))))))).)))))))....)).	CGAUGUUGGUGAGGUUCAAUC	21	UUGAGCCGCGCCAAUAUCAUU	96	71	17	6	119	87	15	6	75	52	13	5	157	88	35	3	122	90	19	0	184	123	29	12	152	100	23	1	141	109	13	1	142	106	15	5	175	132	15
miRNA-precursor_1013	Novel-miRNA-182	chr07	4118658	4118740	+	CAUAUGACUUAUUUUAGACCACAAGUUACAAAAAAAAAUUCUUCCUUUCUGAACUUUAUAUCAAGUCAAACUAACUCAUAUA	.((((((.(((.(((.(((...(((((.((.(((...........))).)))))))........)))))).))).)))))).	AUCAAGUCAAACUAACUCAUAUA	23	UAUGACUUAUUUUAGACCACAAGU	16	4	2	2	21	7	0	1	15	5	0	0	28	10	0	5	14	9	0	1	15	4	0	0	11	2	0	2	13	4	0	2	6	1	0	3	9	3	0
miRNA-precursor_1015	Novel-miRNA-183	chr07	4881774	4882033	-	UCUUUUAAUUUGAUCUCAUUUCACAUUUAUGUUCUUCAACUUUGGGUGUGCCCAAGUAGACACUUAAAUUUGUAUGAAGUUGAACAAUUAGUAGAUACAUGAGUCCUACAUGACAUAAUACACGUAGGACACCACAUAUGACUCAAUUUCCAUGAAAGAUGUGUGUGUAUAUUUGUUCAACUCUAUACAAGUUUAUGCGUCUACUUGUGCACACCCAAAGUUGGAGGGCAUAAAUGUGAACUACUGCCAAAUCAAAGGG	.(((((.(((((.......((((((((((((((((((((((((((((((((.(((((((((.(.((((((((((((.((((((((((.((............(((((((.((........)).)))))))(((((((((...(((.......)))...))))))).)).)).)))))))))).)))))))))))).).))))))))).)))))))))))))))))))))))))))))))).......))))).))))).	CAUUUAUGUUCUUCAACUUUG	21	AAGUUGGAGGGCAUAAAUGUG	34	0	0	24	52	0	0	29	51	0	0	20	97	13	0	50	90	30	8	36	165	35	20	47	38	0	0	24	29	0	0	25	49	0	0	31	40	16	0
miRNA-precursor_1022	Novel-miRNA-184	chr07	6605731	6605873	-	AGAGUUUACAUGAUAGAAAUGGAGAGUGGAUUGCAGCCAGGGAUGACUUGCCGAUGAUUUUUUUGUAAUUUUCCUAUUAAGGAUUUUGUGUCGGCAAGUUGUCUCUGGCUACAUUUUGCUCUCUUCUUCUCAUGUGAACUUC	.((((((((((((..(((..((((((((((.((.((((((((((((((((((((((...............((((....)))).....)))))))))))))))))))))).)).))))))))))..))))))))))))))).	CAGCCAGGGAUGACUUGCCGA	21	GGCAAGUUGUCUCUGGCUACA	1	0	0	0	10	3	1	1	12	0	8	0	61	42	0	2	45	38	0	4	39	31	0	0	12	3	4	0	9	3	3	0	19	7	4	0	35	25	0
miRNA-precursor_1034	Novel-miRNA-185	chr07	12384653	12384791	+	GGACAAGUCGAAAUCAUUGAAUUGGCUGUUGGAUUUGAGUUUAGCCCAAUGUUCAUUUAACAUAUACUAAGAUUAAAAAAAAUGAAUAUUAGGCAUGACUCAAGUCCAACGGACAAUUCAGAAAUUGAAAAUUGCUCA	.(((((.((((..((..(((((((.((((((((((((((((..(((.(((((((((((.....................))))))))))).)))..)))))))))))))))).)))))))))..))))...))).)).	CAAGUCCAACGGACAAUUCAGA	22	AUUGAAUUGGCUGUUGGAUUUGAG	233	193	0	1	219	159	0	3	118	89	1	3	554	470	0	3	465	389	0	0	496	435	0	0	300	241	0	3	258	208	0	0	441	378	0	2	410	367	0
miRNA-precursor_1035	Novel-miRNA-186	chr07	13213262	13213555	+	AUCUGAUUUUUUCACUCGGGUUUUGCUAACUUUACCUGAAGAAGAUGAAGAAACCAAUGCAGACUGUUAUUCAUAUAUAUUACCGAGAAAACCACUGGAUACCUAAUCCAAAAACUGUUUACUAUCUGCCCUACCUUGUCUUCUCUUCAUGGGUAUAGAGAUAUGAUGGAAUUGUUUUGGGAUUGAACCAGAAUUAGGGUUAGGAUUAGAAUUUCGGAAGUGAAUUGAAAUUGGGAGUAAAACUAUUGUUCAUGUUUGAGUUAGACAAAUGAAUUGGGAAUUGGGAAUUGGAG	.((((((((((...(((((..(((((((((((.((.((((.((..........(((((...........((((....((((.((((((......((((...((((((((.....(((((...(((((.(..(((((((.........)).)))))..)))))).)))))....(((((((.......)))))))..)))))))).))))..)))))).))))...)))))))))...........)).)))).))..))))))).))))....)))))....)))))))))).	UUUGCUAACUUUACCUGAAGA	21	UUCAUGUUUGAGUUAGACAAAUG	0	0	0	2	0	0	0	0	1	0	0	0	772	529	0	73	614	435	0	67	784	547	0	68	0	0	0	0	0	0	0	0	0	0	0	0	220	149	0
miRNA-precursor_1039	Novel-miRNA-187	chr07	17132289	17132346	+	CUAUCGCAGUCGGGUUACUUCAGGGCAUUCAGCUUCGGGGUGUUUUGAUUGCGGUGC	.(((((((((((((.((((((.((((.....)))).)))))).))))))))))))).	GCAGUCGGGUUACUUCAGGGC	21	UUCGGGGUGUUUUGAUUGCGG	0	0	0	1	0	0	0	0	0	0	0	1	35	4	9	0	20	0	0	0	26	6	0	0	0	0	0	4	0	0	0	1	0	0	0	0	6	1	0
miRNA-precursor_1040	Novel-miRNA-188	chr07	17138813	17138870	+	CUAUCGCAGUCGGGUUACUUCAGGGCAUUCAGCUUCGGGGUGUUUUGAUUGCGGUGC	.(((((((((((((.((((((.((((.....)))).)))))).))))))))))))).	CGCAGUCGGGUUACUUCAGGG	21	UCGGGGUGUUUUGAUUGCGGU	0	0	0	2	0	0	0	0	0	0	0	1	46	15	0	1	19	12	0	0	39	13	13	0	0	0	0	4	0	0	0	1	0	0	0	0	6	2	0
miRNA-precursor_1047	Novel-miRNA-189	chr07	26329651	26329774	+	AUGCUUAUUAUGUAUUCGAGAUACAUGUUUUUGGAUAUAACGUAUGAAAUUUAAAUACACAUAAUUAGAUGUAUAUGCUUACUAUGUAUUCGAGAUACAUGUUUUUGGAUAUAACAUAUGCAA	.(((.(((..(((((((((((.(((((((((((((((((..(((..........(((.((((......)))).)))...)))..))))))))))).)))))))))))))))))..))).))).	UUCGAGAUACAUGUUUUUGGAUA	23	UUCGAGAUACAUGUUUUUGGAUA	6	0	0	1	17	3	3	1	0	0	0	9	6	0	0	5	2	0	0	3	1	0	0	8	3	0	0	2	1	0	0	8	6	4	0	4	2	0	0
miRNA-precursor_1054	Novel-miRNA-190	chr07	28791795	28791864	-	UAGGUAUCGGAUAAUUAUAUGUUUUAGUUUUUGCAUUUAAAUUUCUAUAAUCAAUAACCAUUCUGCUUU	.(((((..((((..((((..(((.(((...((.......))...))).)))..))))..))))))))).	UAUAAUCAAUAACCAUUCUGCU	22	UAUCGGAUAAUUAUAUGUUUUAGU	1	0	0	1	1	0	1	2	1	0	0	0	13	0	0	0	0	0	0	0	17	13	0	0	3	0	0	0	2	0	0	2	1	0	0	1	0	0	0
miRNA-precursor_1061	Novel-miRNA-191	chr07	39974206	39974307	-	CGGUAUAGAAAGUAAUAUUCCAAACUAUCGUGGAUCAUAGUAAUUAUAACCUAAGCUAGUGAGAUUUAUGUAGUUUGCCCUAUUAUUAAUGUGUUGUACCU	.(((((((..(((((((...(((((((.((((((((.((.((.(((.....)))..)).)).)))))))))))))))...)))))))......))))))).	AGUGAGAUUUAUGUAGUUUGCC	22	CAAACUAUCGUGGAUCAUAGUAA	23	6	0	3	34	13	0	5	22	9	0	4	8	2	0	2	25	4	0	0	24	5	0	6	13	4	0	4	11	3	0	8	23	2	0	1	9	5	0
miRNA-precursor_1068	Novel-miRNA-192	chr07	42156989	42157106	-	UUUUAAGAAAGCGACGGGAAAUGUCUCUUAGUCUGUCGCUUUUUGGUCAAAAUGUUGGUCAAACAUUUUUUUUAAAAAGCGACGGACAUAGAGACGUUGUCCUUCGCUUUUUUAAAA	.(((((((((((((.(((((((((((((..((((((((((((((((..((((((((.....))))))))..))))))))))))))))..))))))))).))))))))))))))))).	UCUUAGUCUGUCGCUUUUUGGUC	23	UUAAAAAGCGACGGACAUAGAGA	3	0	2	0	1	0	0	1	3	0	1	1	2	0	0	1	7	0	0	0	12	6	0	5	0	0	0	0	4	0	0	0	4	0	0	0	1	0	0
miRNA-precursor_1081	Novel-miRNA-193	chr07	47213869	47213992	-	GGCAAUGGAGUACCAAGAUCUUAAUAUCUCAUGGAACUAAGCUUUAUGAACAUGGAAAAAGGAAAAGAAGUGCUAACAAAAGCUUAGUUCCAUGAGAUAUUAAGAUCUUGGUACUCCAUUGCA	.((((((((((((((((((((((((((((((((((((((((((((.....(((................)))......)))))))))))))))))))))))))))))))))))))))))))).	GAUAUUAAGAUCUUGGUACUC	21	GUACCAAGAUCUUAAUAUCUC	12	9	0	12	18	11	0	18	16	10	0	16	23	16	0	23	12	9	0	12	24	21	0	24	11	6	0	11	10	9	0	10	17	11	0	17	9	8	0
miRNA-precursor_1088	Novel-miRNA-194	chr07	48488893	48489194	+	AAAGAUCGAUAAACGAUCUUAAGAUAAAUGUGUAUUUUGGUACGAAAACAAGCUCUCAAAGACGAAUACCAAAGGCUAUUUGCUUGGGAUAUGUUAAAUGAUUUAGCAUGAGUCGUGGCAAGUAUUUUCAGUUGAGGUUUGAACAUUUAACGUAUAAAGUUUAAACUCCAAUUCAAAAUACUUACCACGACUCGAGCUGAACAUCUAACCUAUGCUAAGUAAGUAAUUUUUGGAAUUCAUCUUUCAAAACAUGUUUUUAUACCAGAAAACACCUUUAUCUUGAGAUCCUUUAUCGAUCUUU	.((((((((((((.((((((((((((((.((((.((((((((.(((((((.......(((((.((((.(((((((.(((((((((((.(((.((((.(((.((((((.((((((((((.(((((((((.(((((.(((((((((.((((.....))))))))))))).))))).))))))))).)))))))))).))))))))).)))).))).))))))))))).))))))).)))).))))).......))))))).)))))))).)))).)))))))))))))).)))))))))))).	UAUCUUGAGAUCCUUUAUCGA	21	GAUAAACGAUCUUAAGAUAAA	2857	2399	4	9	3733	3179	2	13	4175	3796	2	10	647	359	0	6	480	251	0	5	537	288	0	4	2520	2229	2	9	2058	1794	0	1	2009	1737	2	11	305	152	0
miRNA-precursor_1089	Novel-miRNA-195	chr07	48672435	48672545	+	UUAGGAAGAUAUAUAUAGAUAUUGAUGUGGCUCAAUCUGAAGACAUGGCUAAAUAUGUAAUUAGCCAUGUGAUUUUGGAUUGAGCCGCGUCAAUAUCUCUCUCUUCCUAU	.((((((((.......((((((((((((((((((((((((((((((((((((........))))))))))..))))))))))))))))))))))))))...)))))))).	UUGAGCCGCGUCAAUAUCUCU	21	AGAUAUUGAUGUGGCUCAAUC	94	73	0	1	103	93	0	3	133	117	0	0	259	235	0	0	289	272	0	0	328	257	0	3	77	66	0	4	37	34	0	2	67	53	0	2	22	17	0
miRNA-precursor_1092	Novel-miRNA-196	chr07	49502579	49502681	+	AAUUUUAUCAGUAGUUUAAGAUUGUGGAAUAACAGAAGACUAUGUACAAUCACACAUGAAUUGUCUUUUGCUAGUCCACAAUCUUCUACUACUGAUAAAAUA	.((((((((((((((..(((((((((((.((.(((((((((((((........)))))....)))))))).)).)))))))))))..)))))))))))))).	UUUUGCUAGUCCACAAUCUUC	21	AGAUUGUGGAAUAACAGAAGA	2	0	1	0	1	0	0	0	1	0	0	0	8	0	1	2	16	8	6	0	0	0	0	3	0	0	0	0	2	0	0	0	1	0	0	4	1	0	0
miRNA-precursor_1098	Novel-miRNA-197	chr07	50904872	50905158	-	UGUAUUAGUAAUUCUUGUACUUCCUCCGUCCCAUUUUAUAUGUCACCUUUCGGAUUUUAAGAUUCAAACAAGUCUAUCUUUGACCGUAAAUUUUUUAUAGAUCUUUUAAACAUUUUGAAUUAUCAAUUAUUGUGACUCAUAGUUUUUUUUACGUAGUUUACAAAUAUAUAAAUUUUAUUUAAAAAAAUUUGAAGAUUCCAUAAUUUCCGGUCAAACUUAAACUGUUUGACUCUCAAAAAAUAAAAUGUGUCAUAUAAAUUGGGACAGAGGGAGUAUUACUUAUACU	.((((.((((......((((((((((.((((((.((((((((.(((.(((....((((.(((.(((((((.((.((..((((((((.(((((.......(((((((......((((((((.......(((((((((((.(((......))).).)).)))))...)))........))))))))......)))))))....))))).))))))))..)).))))))))).))).))))....))).))).)))))))).)))))).)))))))))))))).)))).	AAACUUAAACUGUUUGACUCUCA	23	AGAUUCAAACAAGUCUAUCUUUGA	169	48	0	54	165	66	0	42	153	55	0	42	196	45	0	90	187	33	0	48	129	34	13	51	129	38	0	46	119	0	23	31	220	53	0	30	140	60	0
miRNA-precursor_1107	Novel-miRNA-198	chr07	51898169	51898225	-	AAAUUGAGAGAAAUAUAGAUAUAUAGAUAUUUUAAGUUGCUAAUUAUUCUGAGUUA	.((((.((((.(((.(((..((.((((...)))).))..)))))).)))).)))).	UAAGUUGCUAAUUAUUCUGAGUU	23	UUGAGAGAAAUAUAGAUAUAUAGA	11	0	3	0	4	0	0	1	17	9	0	6	0	0	0	0	0	0	0	0	0	0	0	0	5	0	1	2	5	2	0	6	8	3	0	5	0	0	0
miRNA-precursor_1113	Novel-miRNA-199	chr07	53570265	53570402	+	ACUAUAUAUCACUCCCUUUGUAUUAAAACGCGUGUUGAUGCUGAGUUAACCUACACACACCUGCUGUCGAUUAGGAACAAAUAUUGGCCAACUCAGCAUCGAGGUGUGUUUUAAUACAAAGAGAGUGAUAGUUUAGG	.(((..((((((((.((((((((((((((((((.(((((((((((((..((........((((........))))..........))..))))))))))))).)))))))))))))))))).))))))))...))).	AGGUGUGUUUUAAUACAAAGA	21	UUUGUAUUAAAACGCGUGUUG	1	0	1	0	6	1	1	1	1	0	0	0	4	0	1	13	3	3	0	7	4	4	0	11	0	0	0	1	0	0	0	0	5	0	0	2	1	0	0
miRNA-precursor_1116	Novel-miRNA-200	chr07	53969594	53969773	-	AUUUGUGAGUACUACGUGAACUAUAACCAACUAUUUAUCAAAAACACACCUCAAAAUAUAAGUUGUUUCCUUUUACUGCCUAAAAUAUCACCAAGUUAAGGUAGGAAAUAGGAACCAUUGAUAAUUAAGGUGUAUUUUGAUAAAUAAUUGGUGAUAGUUCAGCUAGAAAACUCACAGAC	.(((((((((.(((..((((((((.(((((.((((((((((((..((((((.....(((.(((.(((((..((..((((((..(((........))).))))))..))..))))).))).)))....)))))).)))))))))))).))))).))))))))..)))...))))))))).	UGAUAAAUAAUUGGUGAUAGU	21	UAUAACCAACUAUUUAUCAAA	23	13	0	2	23	11	0	3	12	7	0	2	6	1	0	5	14	4	0	0	9	1	0	0	13	7	0	3	18	9	0	1	10	3	0	4	5	5	0
miRNA-precursor_1118	Novel-miRNA-201	chr07	54605893	54605951	-	UUGUAGGAUUUCACUGGGUAUGUUGUUUUUGUUGUGUAACUAUUUUGAUUUGCUGCAC	.(((((.(..(((..(((((.((((...........))))))))))))..).))))).	AACUAUUUUGAUUUGCUGCAC	21	GUAGGAUUUCACUGGGUAUGUUGU	2	0	0	0	6	0	0	1	1	0	0	1	5	2	1	0	6	6	0	1	4	0	0	9	1	0	0	0	2	0	2	0	2	0	1	1	1	0	0
miRNA-precursor_1119	Novel-miRNA-202	chr07	55138946	55139077	-	CCCUUUAUUACAGAGUGCUUAGAAACAUCAUUGAGUGCAGCGUUGAUGACAUAUUUGAGAAUUUCUGUAUUUUGGCCUUUCUCAUUUUUCAUCAACGCUACACUCAAUCAUGUUUUUAAUUCUCUGAAGGA	.((((.....(((((...((((((((((.((((((((.(((((((((((...(..((((((...(((.....)))...))))))..).))))))))))).)))))))).))))))))))..))))))))).	AUUGAGUGCAGCGUUGAUGAC	21	CAUCAACGCUACACUCAAUCA	29	13	1	24	46	16	1	41	71	26	4	34	105	48	0	82	66	22	0	77	101	33	0	102	80	24	2	24	58	14	3	35	81	33	1	30	79	18	0
miRNA-precursor_1124	Novel-miRNA-203	chr08	626770	626944	+	AUGGCAUAAUAUAUAAACUAACACUCAAACUUAGUCUCUGCUGGCAAGUAAGCACUACAACUUUGAGUAUGCACAUCUAGACGCCAAGUUGAGGUGUCUAGAUGUGCACUCUCAAAGUUGGAGUGCUUACUUGCUAGUUGAGGCCAAGUUUGACUGUUUAUGUAUUAUGACUAA	.(((((((((((((((((......((((((((.(((((.(((((((((((((((((.((((((((((..((((((((((((((((.......))))))))))))))))..)))))))))).))))))))))))))))).))))).))))))))..)))))))))))))).))).	UUGGAGUGCUUACUUGCUAGU	21	UGGCAAGUAAGCACUACAACU	79	12	3	33	95	28	4	48	104	46	7	47	138	9	1	85	94	6	0	36	70	4	2	71	82	17	5	29	62	28	5	37	115	29	9	32	79	5	1
miRNA-precursor_1141	Novel-miRNA-204	chr08	4469761	4469916	-	CCUCUUAUUCGCUUGGUGCAGGUCGGGACCUCAUUCGCCGGCGCCGGAAAUAAUGACGGACGACGGCGGUGUUAAUUCUACUAAGUUGUCAACGACGAAUAUAUUUUGAUUAGCGGCGAAAUUUGGGUCCUGCCUUGCAUCAACUGAAUUGGAGA	.((((.(((((.((((((((((.((((((((..(((((((......((((((....((...((((((...((.......))...)))))).....))....))))))......)))))))....)))))))).)))))))))).))))).)))).	UCGCUUGGUGCAGGUCGGGACC	22	UCCUGCCUUGCAUCAACUGAAU	3831	1259	516	0	4111	1448	559	0	6796	2633	1024	0	9345	2958	1064	0	9125	2383	896	0	10396	2651	1126	0	3116	1114	441	0	2764	867	396	0	4322	1271	592	0	5754	1104	554
miRNA-precursor_1148	Novel-miRNA-205	chr08	5907814	5907879	-	UCGGGUCGUGACAAACUUGGUAUCAGAGCACAAAGUUUAAGUGUCCUAGGGUGUCUAUGAAGUCG	.(((.((((((((..((.(((((..((((.....))))..))).)).))..)))).))))..)))	UCGUGACAAACUUGGUAUCAGA	22	AAGUGUCCUAGGGUGUCUAUGAAG	2	0	0	1	1	0	0	4	2	0	2	4	10	0	0	6	0	0	0	1	3	0	0	3	1	0	0	2	3	0	0	5	15	0	0	1	13	0	0
miRNA-precursor_1151	Novel-miRNA-206	chr08	6371516	6371579	-	UCUAGGAAUUCUAUAGUAGACCCAUUUAAAUUUUACUUUUUGUUUUAAAUUAGAGAACUUGGC	.(((((..(((((...((((..((................)).))))...)))))..))))).	AGGAAUUCUAUAGUAGACCCAUU	23	UGUUUUAAAUUAGAGAACUUGG	7	0	0	1	11	0	0	0	18	0	0	0	5	0	1	0	15	0	0	3	16	0	0	0	1	0	0	1	2	0	0	0	2	0	0	0	5	0	0
miRNA-precursor_1153	Novel-miRNA-207	chr08	6765772	6765911	-	AAGGAGGAAUUAGCAAUUUUUGUUUAAUUUUGAGGGGAAUGUUGUUUGGCUCGAGGCCACCAACUUCAUCUAAUGUAAGCAACUCUUGUUAGUGUCGUCGGACCAGGCUUCAUUCCCCUCAAAAUAUCGCUUCCUCUUA	.(((((((...(((.((.........(((((((((((((((..((((((.((((.(.(((.(((.......................))).))).).)))).))))))..))))))))))))))))).)))))))))).	UCGGACCAGGCUUCAUUCCCC	21	GGAAUGUUGUUUGGCUCGAGG	70726	66322	1470	0	86309	81256	1590	0	121239	114947	1883	0	65093	58320	4463	2	59535	50881	6247	0	67617	58243	6724	0	42918	41159	211	0	36145	34478	267	0	46834	44292	597	0	25624	22012	2203
miRNA-precursor_1186	Novel-miRNA-208	chr08	32528295	32528396	+	CUGCAUUUGUUCAUCCACAUAGAAGCAAUACAACCACUUUAAAUCUGCCUCAAUCUUACGAUGAGUGGUCAUAUUGCUUCUACGUGGAUGAACAUAUGCAA	.(((((.(((((((((((.(((((((((((..(((((((...(((..............))))))))))..))))))))))).))))))))))).))))).	UCUACGUGGAUGAACAUAUGC	21	AUUUGUUCAUCCACAUAGAAG	0	0	0	0	0	0	0	0	0	0	0	0	7	7	0	0	13	11	0	0	0	0	0	0	0	0	0	0	0	0	0	0	0	0	0	0	9	9	0
miRNA-precursor_1191	Novel-miRNA-209	chr08	38518452	38518549	-	UAGGGGUAAACAAAAUCGAACCGAAAAUCAAGUCAAACCGAGAAAAAAAAUGAAUAGUGGUUUGGUUUGACUUGAUUUGGUAUUGAAGAAACCCCUC	.((((((........(((((((((..((((((((((((((((..................))))))))))))))))))))).))))....)))))).	UUGGUUUGACUUGAUUUGGUAUU	23	ACCGAAAAUCAAGUCAAACCGAGA	4	0	0	0	3	0	0	0	16	4	0	1	12	3	0	5	16	8	0	4	28	12	2	0	1	0	0	2	6	1	0	5	6	0	0	3	11	1	0
miRNA-precursor_1193	Novel-miRNA-210	chr08	39269585	39269805	-	UGUUUUUUGCAGGCUACACACAAGGAUUUAUGAGAUCACUAAAAAGGGUAAAAGAAGAAAAAAGGGCGGUGACAGAAGAGAGUGAGCACACAUGGUGUUUUCUGGCAUGAUGUUUAUAUUUAUGCUUGAAACUAUGUGUGCUCACUGCUCUAUCUGUCACCUCCCACCGCUUUUUCUAUUUGUUUAUAUGUGUAUUAUAUUCAUCAUGUUUGAUUAAACC	.((((....(((((((((((........((((((......(((((((((..............(((.(((((((((((((((((((((((((((((...(((.(((((((.........))))))).))))))))))))))))))).)))).))))))))).)))))).)))))).......)))))))))))).............)))))...)))).	GCUCACUGCUCUAUCUGUCACC	22	UGACAGAAGAGAGUGAGCAC	278	121	0	1	358	141	0	0	544	212	0	0	1110	745	0	0	1065	696	0	0	1262	855	0	0	230	108	0	0	196	87	0	0	268	129	0	0	273	182	0
miRNA-precursor_1194	Novel-miRNA-211	chr08	39302318	39302482	-	UUAGGUUUUGUGGUGGUAAUAAAGUCUCUCAUAAGGGUAAAAGGGCGGUGACAGAAGAGAGUGAGCACACAUGGUGUAUUCAAGCAUGAUGUUUACAUGCUUGAAGCUAUGCGUGCUCACUGCUCUAUCUGUCACCCCCCCCCCUCCCCCACCGCUUUCUCUAU	.((((....(((((((..................(((.....(((.((((((((((((((((((((((.((((((...((((((((((.......)))))))))))))))).))))))))).)))).))))))))).))).....))))))))))....)))).	GCUCACUGCUCUAUCUGUCACC	22	UGACAGAAGAGAGUGAGCAC	151	121	0	1	174	141	0	0	265	212	0	0	989	745	0	2	914	696	0	0	1147	855	0	0	127	108	0	0	102	87	0	0	162	129	0	0	229	182	0
miRNA-precursor_1195	Novel-miRNA-212	chr08	39468365	39468592	+	UAGAAUGCACCGGCAACAUUAAAGACGACAACCAGUAUAUGAUCAAAAGGAGCGGUGACAGAAGAGAGUGAGCACACAUGGUGUUUUCUAGCAUGAUGUUUACAUGCUUGAAACUAUGUGUGCUCACUGCUCUAUCUGUCACCCCCCAUUGCUUUCUCUAUCUCUCUCCACAUUUUAUUAGAUUUACUAACGUUUUCUUGAUUCAUUCGCAUUUUCGUGUAAUUCUC	.(((((((((..((.......((((.(((....((((..((((.(((.((((.(((((((((((((((((((((((((((((...(((.((((((.......)))))).))))))))))))))))))).)))).)))))))))......................))))...))).))))....))))...))).)))).........))......)))).))))).	GCUCACUGCUCUAUCUGUCACC	22	UGACAGAAGAGAGUGAGCAC	277	121	0	1	358	141	0	0	544	212	0	0	1111	745	0	0	1056	696	0	0	1262	855	0	0	230	108	0	0	195	87	0	0	268	129	0	0	272	182	0
miRNA-precursor_1200	Novel-miRNA-213	chr08	41255058	41255134	-	GAGAAUAUCACCGGAUAUACAGACGCUGAUUGGGCAGGAUCACCCUUUGAUAGACGUUCUACAUCCGGAUAUUGUG	.(.(((((..((((((.((..(((((((...(((........))).....))).)))).)).))))))))))).).	UGAUAGACGUUCUACAUCCGGA	22	ACCGGAUAUACAGACGCUGAUUGG	3	0	0	6	0	0	0	4	0	0	0	3	15	4	0	1	13	7	3	17	12	3	0	5	3	0	0	3	1	0	0	0	3	0	0	5	12	6	1
miRNA-precursor_1203	Novel-miRNA-214	chr08	41785270	41785388	+	AGGAUGGAGAGUGGAGAGAGGUGAAUUGUAUAUGUAUAUGUAUUAAUGAUUGUGUUUGUAUAUCUGUAUAAAAUUUGAAUUCGUAUACAAUUAAAUCUAGUUAAAACAUUUGUAUUUG	.(((((.(((((......((((.(((((((((((.............((((...(((((((....))))))).....)))))))))))))))..)))).......)).))).))))).	GAGGUGAAUUGUAUAUGUAUAUG	23	AAUUCGUAUACAAUUAAAUCUAGU	13	7	0	2	20	9	0	4	31	26	0	4	33	22	0	6	50	31	0	2	21	14	0	4	10	3	0	7	13	8	0	8	25	18	0	6	16	10	0
miRNA-precursor_1211	Novel-miRNA-215	chr08	44403459	44403636	-	CAUCUAAACACUUCAACUUGAUCUCAACUGGCAACUAAACACUCAAACUCGUUCCUAUUAUGUCUCAUGGACAUCCGAUAUUGAUGUGACACAUAAAUUUUAGAGGUGCCUAGAUAAUCAUUUUGCAAGUUGGAGUGUUUAUAUGACUCAGUGAAGACGAGUUUAAGUGUCUAGAUA	.(((((.((((((.((((((.(((..(((((((..(((((((((.((((.((........(((((...((.(((((...(((.((((...)))).)))....).)))))).)))))........)).)))).)))))))))..)).).))))..))))))))).)))))).))))).	UCAACUGGCAACUAAACACUC	21	GUGUUUAUAUGACUCAGUGAAGA	3	0	0	6	15	0	0	10	9	0	0	6	7	5	0	10	6	0	0	3	12	11	0	1	4	0	0	18	5	0	0	4	7	0	1	13	21	18	0
miRNA-precursor_1215	Novel-miRNA-216	chr08	44884698	44884873	+	UCGCUCCGAUGCCUUUGAUGUUCACAUCUUCCGGUAGUCCUGUCGCAGAUGACUUUCGCCCUUCUCAUUCAGCCCAUUUCUCUAAAUCUAAUUAAUUUGAAUUCAAUGUGGUAGGACGAGAGUCAUCUGUGACAGGAUAAUGGAAGAUCUAGUUAUCAAAGGCUUAUUGGGGCGU	.(((((((((((((((((((.....((((((((...((((((((((((((((((((((.(((.........(((((((....(((((.......))))).....)))).)))))).))))))))))))))))))))))..)))))))).....))))))))))..))))))))).	GACGAGAGUCAUCUGUGACAG	21	GUCGCAGAUGACUUUCGCCCU	1075	502	0	1	1339	720	0	1	1202	662	0	0	322	119	0	0	325	110	0	0	327	112	0	0	902	524	0	1	745	397	0	3	1137	727	2	0	243	98	0
miRNA-precursor_1216	Novel-miRNA-217	chr08	44889214	44889422	+	UUUCAGGUUCCUCCCAAUCGCUCCGACGCCUUUGAUGUUCACAUCUUCCGGUAGUCCUGUCGCAGAUGACUUUCGCCCUUCUCAUUCAGCCCCUUUCUCUAAAUCUAAUUAAUUUGAAUUCAAUGUGGUAGGACGAGAGCCAUCUGUGACAGGAUAAUGGAAGAUCUAGUUAUCAAAGGCUUAUUGGGCGUUUUUUUUCAUGUUGAGU	.(((((............(((.((((.((((((((((.....((((((((...(((((((((((((((.((((((.(((((.((((...................................)))).)).))).)))))).)))))))))))))))..)))))))).....))))))))))...)))))))............))))).	CUGUCGCAGAUGACUUUCGCC	21	CGAGAGCCAUCUGUGACAGGA	2029	318	390	0	2177	315	385	0	1781	261	283	0	523	91	0	0	510	89	0	0	483	117	0	0	1278	238	202	0	1231	197	172	3	1734	204	336	0	334	64	1
miRNA-precursor_1217	Novel-miRNA-218	chr08	44957680	44957947	+	AAUUCUCUUUUGGAGUUCUGGCAACUUUCAGGUUCCUCCCAAUCGCUCCGAUGCCUUUGAUGUUCACAUCUUCUGGUAGUCCUGUCGCAGAUGACUUUCUCCCUUCUCAUUCAGCCCCUUUCUCUAAAUCUAAUUAAUUUGAUUUCAAUGUGGUAGGACGAGAGUCAUCUGUGACAGGAUAAUGGAAGAUCUAGUUAUCAAAGGCUUAUUGGGGCGUUCUUUUUUUCAUGUCGAAUUUGUAGGAAAUUCUCCAACUUUUGCAGAGUA	.((((((..((((((((((.((((..((((.((..........(((((((((((((((((((.....((((((((...((((((((((((((((((((((((..((.((((..............(((((..........))))).)))).))..))).)))))))))))))))))))))..)))))))).....))))))))))..)))))))))...........)).).))).)))).))))...)))))).....).))))).	GACGAGAGUCAUCUGUGACAG	21	GUCGCAGAUGACUUUCUCCC	676	502	0	1	922	720	0	1	777	662	0	0	142	119	0	0	118	110	0	0	124	112	0	0	644	524	0	1	519	397	0	0	852	727	0	0	120	98	0
miRNA-precursor_1225	Novel-miRNA-219	chr08	49106344	49106492	+	UUCAUUUUUCAGUAGAUGUUAUGAAUAAUUGAUAAAUACAGGUGUAUAAAGGUUUUGAUAUAGUCACACCCGUAGAUAUGUGUGAUUAGACUAAGACCUUUGUACACUUGUAUUCUGUUGCUAUUCACAAUCUCUGCUGAAAAAUGAU	.(((((((((((((((.(((.((((((..((((((((((((((((((((((((((((...(((((((((..........)))))))))...))))))))))))))))))))))).))))).)))))).))).))))))))))))))).	AGUAGAUGUUAUGAAUAAUUGA	22	GCUAUUCACAAUCUCUGCUGA	77	20	6	5	83	12	7	5	37	5	2	3	28	8	1	0	28	6	0	0	37	12	0	0	54	5	2	1	44	8	4	2	59	4	7	3	23	4	2
miRNA-precursor_1226	Novel-miRNA-220	chr08	49141024	49141203	+	CCAUAGAUCUACUCGAUUUUUUUUUCAGUAGAUGUUGUGAAUAAUUGAUAAAUACAGGUAUACAGAGGUGUUGAUAUAGUCACACCUAGAAAUAUGUGUGACUAUAUCAAGACCUUUGUACACUUGUAUUCUGUCGCUAUUCACAACCUCUGCUGAAAAAUGAUUGACUAGAUCUACGA	.(.((((((((.((((((..((((((((((((.((((((((((..((((((((((((((.(((((((((.(((((((((((((((.((....)).))))))))))))))).))))))))).))))))))).))))).)))))))))).)))))))))))).)))))).)))))))).).	UUUGUACACUUGUAUUCUGUC	21	UAAAUACAGGUAUACAGAGG	1842	685	73	20	2472	969	130	20	1059	297	57	23	9	0	2	0	6	0	0	0	13	0	0	0	1495	385	83	23	1151	349	61	13	1081	379	76	12	7	0	0
miRNA-precursor_1232	Novel-miRNA-221	chr08	50585318	50585483	-	UGCUGUUAACAGAGAUGUAGCCAAAUCAUGAAUUCUUUCAUAAGUUUUACCAAAUUUAACUUCAACCGCUUGGAAAAAGGACCUCAAGUAUAAUUCUUUCAUACUUCAUUACCCACAUUAAAUUUGGUAGCUUUAUUAGAGGAUGAUAUUGUCACACUUCCAGCC	.((((......(((.(((.(.(((((((....((((((.(((((..(((((((((((((.(((((....)))))....((.....((((((((....)).)))))).....))....))))))))))))).))))).)))))))))).))).)))).))))))).	AGAGAUGUAGCCAAAUCAUGA	21	AUGAUAUUGUCACACUUCCAG	8	5	0	1	10	9	0	1	4	1	0	2	9	3	0	3	6	6	0	0	10	8	0	0	4	3	0	1	6	3	0	0	3	1	0	1	2	1	0
miRNA-precursor_1261	Novel-miRNA-222	chr08	56950624	56950706	-	CAAGUUGGAUUUCUAGGAAUUCUAUAGUAGACCCAUUUAAAUUUUGCUUUUUGUUUUAAAUUAGAGAACUUGGCCACACUUC	.(((((((....(((((..(((((...((((..((................)).))))...)))))..)))))))).)))).	AGGAAUUCUAUAGUAGACCCAUU	23	UGUUUUAAAUUAGAGAACUUGG	26	0	0	3	24	0	0	11	28	0	0	3	32	0	1	1	26	0	0	25	45	23	0	0	17	0	0	1	14	0	0	3	25	0	0	0	14	0	0
miRNA-precursor_1262	Novel-miRNA-223	chr08	57032581	57032714	-	AUUGUUGGUAUACUUAUUAAGUGAAGCAGUUGUAGGGCAGUUCUCCGUUUGGCAGAUAUAUGAUUAUAAAUAUAAUCUGCCAAAGGAGAGUUGCCCUAUGAUUGCUUCUGCUUAAUUAUGUUUAUAUGAUGAG	.(((((.(((.((..(((((((((((((((((((((((((((((((.((((((((((((((........)))).)))))))))))))))))))))))))))))))))).)))))))...)).)))..))))).	UGCCAAAGGAGAGUUGCCCUA	21	GGGCAGUUCUCCGUUUGGCAGA	9	1	0	29	19	6	0	42	22	1	4	33	46	20	0	3	24	16	0	2	45	26	0	3	16	0	0	17	11	3	1	15	12	2	0	33	30	20	0
miRNA-precursor_1263	Novel-miRNA-224	chr08	57162192	57162296	+	CCAAUUCUCUACUGCACUUGACAACUAUGGCAUAAGGUAUCAUCGAAAUAUUUAAGUAGGAAGAUACCUUCGACUAUAGUUGUUCAAGCGUCGUAGAGAAUUGU	.(((((((((((.((.((((((((((((((...((((((((.((...............)).))))))))...))))))))).))))).)).))))))))))).	ACUGCACUUGACAACUAUGGC	21	UAUAGUUGUUCAAGCGUCGUAG	6	1	4	1	6	2	4	1	8	2	6	0	16	12	0	0	6	3	0	0	5	5	0	0	5	2	1	0	9	1	6	0	5	1	4	2	0	0	0
miRNA-precursor_1283	Novel-miRNA-225	chr09	1863687	1863766	-	GCUAAAAUGCUUCUUAAUAAUAAUGAUUUUGUAUCCAUUAAAAUUGUAGUUCGAGAUCUUUAGUUAAGAAUGAAUUAGG	.((((.....((((((((..(((.(((((((....((.......)).....))))))).)))))))))))....)))).	GAGAUCUUUAGUUAAGAAUGA	21	CUUCUUAAUAAUAAUGAUUUUGU	0	0	0	2	5	0	0	0	5	0	0	4	1	0	1	0	5	5	0	0	0	0	0	0	2	0	0	3	0	0	0	0	2	0	0	3	0	0	0
miRNA-precursor_1289	Novel-miRNA-226	chr09	2716189	2716372	+	AAACUUGUAUCACAUGCAUUGUCUCAAAUGUAAAUCUUCAGGUUGUCAAAGUCUAUAUCCUCCAAAAGUAGUGCAUUUUUGGAGUACCUGUCAUGGGUGUAACAACAUUUUCGAGAGUUAGAACAACAUAGACUUUGACGACUUGAAGAUUUACAUUUGAGACAAUGCAUGUGAUACCAGUUA	.((((.((((((((((((((((((((((((((((((((((((((((((((((((((...((((((((((.....))))))))))...((.((..((((((....))))))..)).))..........)))))))))))))))))))))))))))))))))))))))))))))))))).)))).	UUGUCUCAAAUGUAAAUCUUC	21	AGAUUUACAUUUGAGACAAUG	7	4	0	6	9	8	0	9	11	10	0	11	93	84	1	87	69	63	0	63	87	76	5	91	2	2	0	2	3	2	0	2	7	7	0	8	43	37	1
miRNA-precursor_1293	Novel-miRNA-227	chr09	4017951	4018123	-	UUGUCGUCCAAAAACUAGAGCAUAUAUACCAUUUAUACUAACGGACAUACACGUGUUAUAAUCUUAUCCAUCAACCCGACAUUUAUUAAAUAUCGGAUCGACGGUGCCACGUGCCCCUAUUUAGUAUUCUGUUAGAGUGAAGGGCAUAUAUGCUCUAAUUUUUGGACGGUAG	.(((((((((((((.((((((((((((.((.(((((.((((((((.(((((((((............((.((...((((.((((...)))).))))...)).))...)))))...........)))))))))))).))))).)).)))))))))))).))))))))))))).	AAAAACUAGAGCAUAUAUACC	21	CAUAUAUGCUCUAAUUUUUGG	28	0	0	45	48	0	0	55	38	0	1	64	58	0	0	58	70	0	0	30	49	0	0	52	31	0	0	42	46	0	0	32	69	39	0	48	28	0	0
miRNA-precursor_1312	Novel-miRNA-228	chr09	10781277	10781378	+	GGAGAAUCUGUAAAGCUCAGGAGGGAUAGCGCCAUGGAUGAUUCAAUUGAUCUGUUUGCACAUCUCUAGCGCUAUCCAUCCUGAGUUUUACGGCUUUUUCA	.(((((.(((((((((((((((.(((((((((...(((((...(((.........)))..)))))...))))))))).)))))))))))))))..))))).	AAGCUCAGGAGGGAUAGCGCC	21	CGCUAUCCAUCCUGAGUUUUA	249	217	13	8	367	329	14	12	263	246	10	7	245	190	38	11	204	148	24	3	257	203	42	4	352	318	12	4	287	257	10	3	352	326	8	7	292	221	27
miRNA-precursor_1313	Novel-miRNA-229	chr09	11168895	11169000	+	AUUUGAAUUUAAAUAAACAUAUGAAUAUUAAGAUGUGCAUUAAGAUCUUAAUGUCCAAAUCUAAAUACACAUCUGAAUAUUAAGAUAUGGUCUCUUGAUUUGAAC	.((((((((........(((((.((((((.(((((((.(((.((((............)))).))).))))))).))))))...))))).......)))))))).	UCUAAAUACACAUCUGAAUAUUA	23	AUAUUAAGAUGUGCAUUAAGAUC	6	0	2	2	5	0	0	1	1	0	0	4	4	0	0	2	15	8	0	7	3	0	0	6	1	0	0	3	0	0	0	6	4	0	0	1	1	0	0
miRNA-precursor_1316	Novel-miRNA-230	chr09	11980766	11980964	-	UAGGUGAGUGUUGAUCGAGAUGGAGAAGCAGGGCACGUGCAUUACUAACUCAUACGCAAGAUUUGUCGGUGUUUCGAAAAUUCUGCUAUCAUAGUACUGUAUUUUACAGCAUAUACUGGUUGUACUUUACAUGUAUGUGGUAAAAUGAUGAGUUAGUUAUUCAUGUGCCUGUUUUCCCCAUCAUGACCACUCAACCUU	.(((((((((..(.(((.(((((.((((..(((((((((.((.((((((((((..(((.(((((.((((....))))))))).)))(((((((.(((((((...((((((........))))))...)))).)))))))))).....)))))))))).)).)))))))))..)))).))))).))))))))).)))).	UGGAGAAGCAGGGCACGUGCA	21	CAUGUGCCUGUUUUCCCCAUC	517	425	30	0	594	493	41	0	1173	1082	30	0	633	533	34	0	570	482	25	0	686	526	51	0	508	451	18	0	449	374	22	0	582	496	31	0	684	562	34
miRNA-precursor_1317	Novel-miRNA-231	chr09	11980767	11980963	-	AGGUGAGUGUUGAUCGAGAUGGAGAAGCAGGGCACGUGCAUUACUAACUCAUACGCAAGAUUUGUCGGUGUUUCGAAAAUUCUGCUAUCAUAGUACUGUAUUUUACAGCAUAUACUGGUUGUACUUUACAUGUAUGUGGUAAAAUGAUGAGUUAGUUAUUCAUGUGCCUGUUUUCCCCAUCAUGACCACUCAACCU	.((((((((..(.(((.(((((.((((..(((((((((.((.((((((((((..(((.(((((.((((....))))))))).)))(((((((.(((((((...((((((........))))))...)))).)))))))))).....)))))))))).)).)))))))))..)))).))))).))))))))).))).	UGGAGAAGCAGGGCACGUGCA	21	CAUGUGCCUGUUUUCCCCAUC	517	425	30	0	594	493	41	0	1173	1082	30	0	633	533	34	0	570	482	25	0	686	526	51	0	508	451	18	0	449	374	22	0	582	496	31	0	684	562	34
miRNA-precursor_1324	Novel-miRNA-232	chr09	18724842	18724900	-	AGAUUUGAGGAAAAUGAGUUGAUUUAGAAAAUAAUUUCCAAAAAAUUUUACCCAAGCA	.(.((((.(((((((...(((.....((((....)))))))...))))).))))))).	UUUGAGGAAAAUGAGUUGAUUUA	23	UUCCAAAAAAUUUUACCCAAGCA	12	12	0	0	10	7	0	0	3	3	0	0	12	9	0	1	2	2	0	3	13	5	0	4	5	5	0	1	6	6	0	1	3	2	0	1	9	6	0
miRNA-precursor_1325	Novel-miRNA-233	chr09	19046795	19046853	-	GCAAAAUGCAUAAUCAUACCCGAUAGAUAGCAUACUAAUGAGAUGAUAUGUAUAAUGA	.((..(((((((.((((.(.((.(((........))).)).))))))))))))..)).	UAAUGAGAUGAUAUGUAUAAUG	22	AAAUGCAUAAUCAUACCCGAUAGA	0	0	0	0	0	0	0	0	0	0	0	0	2	0	0	0	0	0	0	0	0	0	0	4	0	0	0	0	0	0	0	0	1	0	1	0	5	5	0
miRNA-precursor_1329	Novel-miRNA-234	chr09	30100271	30100413	+	AGGUACCAUUCAUUCUCAAAAUUAAAUAUUGUAGUAACAAGUUUUACCAGUCAACAUCAAUAUCCACUUCAAAAAUUGGGAAUAAGAGGCCCUUCAAUUUUGUUAUUUACUAGCCGUUUGGACAUGCGAUAUGAAAUCACCA	.(((....(((((((.((...((((((...(((((((((((........(((....((....(((.(..........))))....)))))........))))))).)))).....))))))...)).)).)))))...))).	GUUUGGACAUGCGAUAUGAAAUC	23	AUUCAUUCUCAAAAUUAAAUAU	17	4	0	0	17	3	0	0	15	1	0	2	19	9	0	1	9	8	0	0	26	20	0	0	16	4	0	1	16	6	0	0	12	1	0	1	16	12	0
miRNA-precursor_1358	Novel-miRNA-235	chr09	49644311	49644424	-	UGGGUCAAAGUCAUGAUCGAACAUGAUGCUUGCUUAGUAAACUUAGUUAAGAAAUAAAAUUGUGUUUUUGCUAUAAAUGAUUGUUUUUGGCAUGAUGGUAAACAUUUGAUCCU	.((((((((((((((.(((((.(((((..((...((((((((.(((((.........))))).))..))))))..))..))))).)))))))))))........)))))))).	AUGAUCGAACAUGAUGCUUGCUU	23	AAAUGAUUGUUUUUGGCAUGA	3	0	0	0	14	1	0	0	6	0	1	0	29	7	0	8	24	1	0	1	30	13	0	14	7	0	0	0	4	0	0	2	9	0	0	0	6	1	0
miRNA-precursor_1369	Novel-miRNA-236	chr09	55639423	55639569	+	UUUGUAUUAAAGGUCUAGAGUGGAACAAGUGAAGCUGCCAGCAUGAUCUAAACUUGGCCACACUUAUAAAGAAAAAAAAUGGGUGACUAAGGUUAGGUCAUGCUCGGACAGCCUCACUCCUUCCUUUCUUGAUGAAAACACACAAU	.((((.......(((.((((.((((..(((((.(((((((((((((((((..(((((...(((((((...........))))))).)))))..))))))))))).)).)))).)))))..)))).)))).)))........)))).	UGAAGCUGCCAGCAUGAUCUA	21	GGUCAUGCUCGGACAGCCUCACU	2886	2599	13	1	4034	3650	45	0	7359	6667	85	2	8115	7231	216	1	6505	5587	242	3	8031	7076	218	0	3565	3109	114	0	3124	2763	92	1	4093	3464	284	1	2826	2075	385
miRNA-precursor_1370	Novel-miRNA-237	chr09	55646893	55646995	+	UGAACCACUAGCAGUUGAAGCUGCCAGCAUGAUCUAAACUUUUCUAUUGCUCUGUACGAGGAAAGAUCAGAUCAUGUGGCAGCAUCACCUGUUGAUGGUUUC	.((((((.((((((.(((.(((((((.((((((((...(((((((..(((...)))..)))))))...))))))))))))))).))).)))))).)))))).	UGAAGCUGCCAGCAUGAUCUA	21	GAUCAUGUGGCAGCAUCACC	2903	2599	14	0	4044	3650	7	0	7319	6667	7	0	7918	7231	25	2	6251	5587	18	0	7817	7076	27	0	3465	3109	10	0	3034	2763	14	0	3788	3464	6	0	2334	2075	12
miRNA-precursor_1375	Novel-miRNA-238	chr09	56190369	56190452	-	AUGGAUUUUUUUAGGAUGAAGUUACCAAAACAUUAAAUGUGUGUGGUUUUUAUUCUGAAAGUGCAAUUACAACCUUAAUCCAA	.((((((((((((((((((((..((((..((((.....)))).))))))))))))))))))...............)))))).	UGGUUUUUAUUCUGAAAGUGC	21	UUUUUUAGGAUGAAGUUACCAAA	22	19	0	10	19	17	0	13	19	16	0	8	15	15	0	6	18	11	0	0	15	15	0	9	18	14	0	4	21	12	0	4	16	11	0	5	4	4	0
miRNA-precursor_1388	Novel-miRNA-239	chr09	60562727	60562926	-	AUCUCAACUUUGAAUAUGCACAUCUAGACAUCUCAACUCAUGUCGACUGUGUCACUUGAAUACUCAAACUUACAAAUGGAUCGUCACACCUCCAAAAUUUAUGUGUCACGUUAACGUCGGGUGUCCACAUGAGUUGGAGUGUUUAGUUGUCAUUUGAGAUCAAGUUAAGGUGUCUAGAUGUGCACUCUCAAAGUUAGAA	.(((.((((((((...(((((((((((((((((.((((.((.((((..(((.((.((((((((((...........((((..........)))).((((((((((.(((...........)))..)))))))))).)))))))))).)).))))))).))..)))).)))))))))))))))))...))))))))))).	UCUAGAUGUGCACUCUCAAAG	21	UUGAAUAUGCACAUCUAGACA	13	1	0	31	13	0	0	32	11	1	0	23	121	0	0	13	196	69	3	26	174	40	0	16	8	0	0	21	12	0	0	17	8	1	0	21	73	0	0
miRNA-precursor_1392	Novel-miRNA-240	chr09	61519584	61519677	+	CACUAUCAGUUGAAGCUGCCAGCAUGAUCUAAACUUACCUACAAAUUUAUAUUGAGGCAAGAUCAGAUCAUGUGGUUGCUUCACCCGUUAGUU	.((((.(.(.((((((.((((.((((((((...(((.(((.(((.......)))))).)))...)))))))))))).)))))).).).)))).	UGAAGCUGCCAGCAUGAUCUA	21	GAUCAUGUGGUUGCUUCACC	3051	2599	126	0	4254	3650	167	0	7701	6667	257	0	8655	7231	638	1	6904	5587	558	0	8456	7076	558	0	3619	3109	110	0	3201	2763	124	0	4017	3464	170	0	2490	2075	130
miRNA-precursor_1399	Novel-miRNA-241	chr09	64003219	64003358	-	ACAUCUCUUAUCUUGCACCAAGUAGGAAUCAAGGUCAAUGACAUGACACGAAGGCAGGCAGGACACCUUUUCUACUUUUGUUUUGUCAAGUGUUAUGUCAUUGACUUGAGAUUCCUACUUGGUGGAAGAUAAGGGAUGC	.(((((((((((((.(((((((((((((((.((((((((((((((((((...(((((((((((............))))).))))))..))))))))))))))))))..))))))))))))))).))))))))))))).	UUGACUUGAGAUUCCUACUUGG	22	AAGUAGGAAUCAAGGUCAAUG	40	38	0	0	47	45	0	0	62	52	0	0	416	384	0	0	425	397	0	0	499	467	0	0	46	42	0	0	28	27	0	0	35	31	0	0	464	429	0
miRNA-precursor_1408	Novel-miRNA-242	chr09	67035534	67035721	-	UGGCUACAAGGUCAUCAACUAAUUUCCCGAGGAUAACCUCCAAAAUACCAACGAGUUUCUCAAGAAGCUUAAUCUUAAGAAUGUCAGUGAUAAUAAUAGUUAUUCCAAUCAUAUCCUCUCAAAUCUGAGAAAAUCUUUGGUGUUAUGGUGGUUAUCCUCAGGAAAAUUAGGGACGGCCUUCUAGCCU	.(((((.((((((.((..(((((((((.((((((((((.(((.((((((((.((.(((((((.((..((((....)))).(((...(.((((((....)))))).)...)))...........))))))))).)).)))))))).))).)))))))))).)).))))))).)).)))))).))))).	UUAUGGUGGUUAUCCUCAGGA	21	CCGAGGAUAACCUCCAAAAUA	4	4	0	0	17	11	0	0	11	9	0	0	14	14	0	0	16	14	0	0	18	15	0	0	7	6	0	0	11	11	0	0	9	7	0	0	8	8	0
miRNA-precursor_1415	Novel-miRNA-243	chr10	2214966	2215254	+	UGCACCCAAGGGUGUGGCCUAGUGGUCAAUGAAGUGGGUUGAGAACCAUGAGGUUUCAGGUUCAAAUCGCAGUUGAGACAAAAACAUUAGGUAAAUUUCUUUCCAUCUGUCCUAGCCUUGGUGUACAGAGUUUCCUCCCACAACAAUAGGUGCCAGAUAACUCUGUCCACUAAGGCUAGAAGAAAUGAGAAGAAAUCACCUAGUGUUUUUUCUAGGUUGGGAUUCGAACACGAGUCCUCAGGGUGCUCAACCCACUUCAUUUACCACUAGGCCACACCCUUGGUUGUU	.(((.(((((((((((((((((((((.((((((((((((((((.(((.(((((.(((..((((.((((.(((...(((.(((((((((((((..((((((((.(((.(.(.((((((((((((.((((((((..((..(((........)))..))..)))))))).)))))))))))).).).))).)))))))).))))))))))))))))...))).)))).))))..))).))))).))).)))))))))))))))).))))))))))))))))))))).))).	CACUUCAUUUACCACUAGGCC	21	CCUAGUGGUCAAUGAAGUGGG	46	20	0	29	51	18	0	31	59	17	27	33	20	8	0	30	22	7	0	23	25	3	0	26	41	19	0	25	28	14	0	14	61	21	20	29	27	2	0
miRNA-precursor_1420	Novel-miRNA-244	chr10	3381662	3381856	+	AUAUAUCCUCCAACUUUGAGUAUGCAUAAGUAGACACUUAAACUUAUAUAAAAUUGAACAAAUAAGCACACAUAUCCUACAUGACAUAAUACAUGUAUGACGCCAAUUUUCCAUAUAGGAUGAAUGUUUCCAUUUCUUCAAUUUUAUACAAGUUUAAGUAUCUACUUGUGCACACCAAAAGCUAAAGGUUAUAG	.((((.(((....((((..((.((((((((((((.((((((((((.((((((((((((.(((((((((....(((((((.(((((((.....))))...............))).)))))))..)))))..)))).)))))))))))).)))))))))).)))))))))))).))..))))....))).)))).	AGUAUCUACUUGUGCACACC	20	UAUGCAUAAGUAGACACUUA	28	2	0	22	56	0	0	18	45	3	0	16	47	19	0	27	56	21	0	37	81	42	0	54	58	0	1	25	18	2	0	10	45	0	0	25	28	13	0
miRNA-precursor_1426	Novel-miRNA-245	chr10	4916650	4916859	+	AGUGGAGAUUUUUUUAUUUGUGGGGAAUGUUGUCUGGCUCGAGGAAAUCUUCAAUCCUGAUCAAUUUUUUUUUAUACAUAUUUUUAUAGUAAUUACUAUAUUGUUACAUAGAUCUAUACAAUAUUUAUGAUAGAUCUAUGAAUUUUUGAUUAUAUUGUUGGGUGUCGUCGGACCAGGCUUCAUUCCCCUCAAAGAUUAUAUCUACCACA	.((((((((.......((((.((((((((..((((((.((((.((.((((.((((..(((((((....................((((((....))))))......(((((((((((.((.......))))))))))))).....))))))).))))..)))).)).)))).))))))..)))))))).))))......)))).)))).	UCGGACCAGGCUUCAUUCCCC	21	GGAAUGUUGUCUGGCUCGAGG	99133	66322	29030	0	123592	81256	37775	0	158895	114947	38392	0	97982	58320	36792	2	104773	50881	50600	0	116741	58243	55074	0	57777	41159	14572	0	51369	34478	14990	0	68724	44292	21738	0	54661	22012	30763
miRNA-precursor_1427	Novel-miRNA-246	chr10	4916650	4916859	+	AGUGGAGAUUUUUUUAUUUGUGGGGAAUGUUGUCUGGCUCGAGGAAAUCUUCAAUCCUGAUCAAUUUUUUUUUAUACAUAUUUUUAUAGUAAUUACUAUAUUGUUACAUAGAUCUAUACAAUAUUUAUGAUAGAUCUAUGAAUUUUUGAUUAUAUUGUUGGGUGUCGUCGGACCAGGCUUCAUUCCCCUCAAAGAUUAUAUCUACCACA	.((((((((.......((((.((((((((..((((((.((((.((.((((.((((..(((((((....................((((((....))))))......(((((((((((.((.......))))))))))))).....))))))).))))..)))).)).)))).))))))..)))))))).))))......)))).)))).	UCGGACCAGGCUUCAUUCCCC	21	GGAAUGUUGUCUGGCUCGAGG	99133	66322	29030	0	123592	81256	37775	0	158895	114947	38392	0	97982	58320	36792	2	104773	50881	50600	0	116741	58243	55074	0	57777	41159	14572	0	51369	34478	14990	0	68724	44292	21738	0	54661	22012	30763
miRNA-precursor_1428	Novel-miRNA-247	chr10	5092186	5092272	-	GGGAAAGCCUCUUGCUCAAAUGAGUAUUCCAACAAAUGUCUAAUUGACAUACUUUGAGAUACUCAUUUGGGCAAGAAGUUUUACCA	.(((((((.(((((((((((((((((((.(((...(((((.....)))))...))).))))))))))))))))))).))))).)).	AGAUACUCAUUUGGGCAAGAAG	22	UCUUGCUCAAAUGAGUAUUCCA	26	18	5	0	36	22	9	0	41	28	8	0	58	48	4	0	43	35	8	0	67	43	19	0	21	11	6	0	21	11	9	0	24	8	6	0	21	14	2
miRNA-precursor_1431	Novel-miRNA-248	chr10	5542959	5543095	-	AGAAGAUUUUCAAGCUAGGCAUUGCUUGUUGUCUCUCCCUCAAGGGCUUCUCUUCAAGAUCCUUAUAAACAUGAAAGCAUGAGGGAGAGAGGAGUUCUUGUAGGGUGAGACAACAAGAAAUUCCUUGCUCACUUCC	.((((.......(((.(((.(((.(((((((((((.((((((((((((((((((.....(((((.....((((....))))))))))))))))))))))).)))).))))))))))).))).))).)))..)))).	AGUUCUUGUAGGGUGAGACAAC	22	UGUCUCUCCCUCAAGGGCUUC	72	35	26	0	108	50	37	0	92	49	32	0	76	51	0	0	80	53	0	0	37	24	0	0	2113	1681	223	1	1714	1375	158	0	2552	2127	168	0	529	501	0
miRNA-precursor_1445	Novel-miRNA-249	chr10	19145737	19145910	-	UCAAGUUUAAAACUUAUAAUUCGGAAUGGUACAAUAAAGAUUGUAGUUCAUAGAUGUUGAUAAUUAUAAUAAAACUUAAAUCAAAAUCAAAUUAAUACUAAUGCAAAAAGAAAAUCAACUCAACACUAAGAAUGACAAUAAUAUUGAAUAUUUGUUCUUUAGUUUUACAUUGG	.(((...(((((((.........(((((...(((((...(((((.((((.(((.((((((...........................................................))))))))).)))).)))))..)))))..))))).......)))))))..))).	AACACUAAGAAUGACAAUAAUA	22	AAGAUUGUAGUUCAUAGAUGUUGA	12	0	1	2	12	0	2	3	9	0	1	2	18	15	0	4	14	0	0	0	1	0	0	0	2	0	2	0	6	0	0	4	5	0	2	2	0	0	0
miRNA-precursor_1447	Novel-miRNA-250	chr10	20207280	20207386	-	GGACCGGCAUUCUUCACUCACUAGGUCGGACACACCCAUCACGAAUUUGUUCAUUCUAGAUCGUGAGUCGGCAACCAAGUGUGGAGCAUAUCUUGAAAGUUGGUUA	.(((((((.((((((.(.((((.((((.(((.(((..(((..((((......))))..))).))).))).)..))).)))).))))........))).))))))).	GUGAGUCGGCAACCAAGUGUGG	22	CUCACUAGGUCGGACACACCC	0	0	0	0	0	0	0	0	1	0	0	0	17	9	0	3	15	14	0	0	30	0	0	1	0	0	0	0	0	0	0	0	0	0	0	2	6	0	0
miRNA-precursor_1451	Novel-miRNA-251	chr10	28464843	28465014	+	UGGACCUAACUCAAUACCAAAAUUUAAUUUAGGAUGGGAGGAUUGCCCAAGACCAUGUGAGGGGACUGUUGAAGAGUCCCACACUGGAUGAAAAAGGGAUGGGUGGUCUCAUUAUAUGGUCUUGGGCAAUUCUCCCAUCUUGAGCUAAUUUUUGGUGUUUAGUUAGGUCUG	.((((((((((.((((((((((.(((.(((((((((((((((((((((((((((((((((.(((((((.........((((..((..........))..))))))))))).))))))))))))))))))))))))))))))))).))).)))))))))).)))))))))).	GGAUGGGAGGAUUGCCCAAGA	21	UUGGGCAAUUCUCCCAUCUUG	14	1	1	0	28	3	0	0	8	2	0	0	2	1	0	0	1	1	0	0	6	0	0	0	14	3	0	0	10	3	0	0	23	10	2	0	3	3	0
miRNA-precursor_1465	Novel-miRNA-252	chr10	41719585	41719673	-	CCUAAGAAUUCUAUAAAUGACAUUUUAUCAAACACAUGGUGGGCUAUUGUUCAUGUAGAUAAAAUCAUGUCUUUCAAGAGUACUAAGU	.((.((.(((((..(((.(((((((((((..(((.....(((((....)))))))).))))))...))))))))..))))).)).)).	UAAGAAUUCUAUAAAUGACAUU	22	UCAUGUCUUUCAAGAGUACUAAGU	173	0	0	7	1393	1368	0	0	26	0	0	0	0	0	0	0	0	0	0	0	0	0	0	0	9	0	0	1	100	0	0	0	1	0	0	0	2	0	0
miRNA-precursor_1485	Novel-miRNA-253	chr10	48004307	48004400	-	CUAAUAAUGUGUUGACUGAGUUGCAACUGAAUAAACUUCAGAAUGUGAAAUGUCUCCACCUCGCUAGAUGUGAUUUAGUGACACAUUUAUUGA	.((((((((((((.(((((((((((.(((((.....)))))...((((..((....))..))))....))))))))))))))))).)))))).	UAAUGUGUUGACUGAGUUGCA	21	UGAUUUAGUGACACAUUUAUU	2	0	0	1	5	1	0	0	4	1	0	0	4	1	0	2	5	5	0	0	4	2	0	3	4	2	0	1	4	1	1	0	5	0	0	2	0	0	0
miRNA-precursor_1487	Novel-miRNA-254	chr10	48698564	48698654	+	UUUCAGAAGUUGAACAAGUAGACACACUGUCCUACGCGUAUCAUGUCAUGUACGUAGGAUGUGUGUGUCUACUUAUUCAACUUUAUGAAG	.(((((((((((((.((((((((((((((((((((((((........)))..))))))))).)))))))))))).))))))))).)))).	AGUUGAACAAGUAGACACAC	20	GUGUCUACUUAUUCAACUUU	12	0	0	24	4	1	0	26	5	0	0	26	8	0	1	35	5	0	0	50	23	9	0	48	9	0	0	17	5	0	0	19	5	0	0	30	1	0	0
miRNA-precursor_1499	Novel-miRNA-255	chr10	51582220	51582324	-	UGGUAUAGAGAAUCUAUAAAGCUCAGGAGGGAUAGCACCAUGAAUACAUCUUAAUAACUAUCUAUAGCGCUAUCCAUCUUGAGUUUUAUGGCUUCUUCAUGCUC	.(((((.(((((.(((((((((((((((.(((((((.(.(((.(((............))).))).).))))))).))))))))))))))).))))).))))).	AAGCUCAGGAGGGAUAGCACC	21	CGCUAUCCAUCUUGAGUUUUA	111	95	5	1	120	99	11	4	134	112	10	0	161	149	0	0	160	144	0	0	173	153	0	0	109	94	5	0	90	77	4	0	146	132	4	0	367	332	0
miRNA-precursor_1506	Novel-miRNA-256	chr10	53072633	53072808	-	CAAAGGUAUCAGAAGUAACCCUAAACUUUAGUGUGUCCCUAUAUAAUUUUCGGUGUAAUUUUGAACUCACAGCUCCUCCUCCAAAUCUCUACCCUCAAACGAGAGAGAGUAAGGAGGGAGUAAGGAAAUCUUAUAUAGGGACUACUAGGGUUUAGGAUUAGUUCUAAUACCUUUA	.((((((((.((((.(((.((((((((((((((.((((((((((((.((((.(((............))).(((((..((((...(((((...(((....))))))))....)))))))))...))))..)))))))))))))))))))))))))).))).)))).)))))))).	GGGACUACUAGGGUUUAGGAUU	22	CCCUAAACUUUAGUGUGUCCCUA	228	0	0	0	188	0	1	0	228	0	0	0	127	46	23	0	157	49	32	0	148	61	16	0	204	0	0	0	164	0	0	0	215	0	0	0	107	20	13
miRNA-precursor_1507	Novel-miRNA-257	chr10	53073960	53074114	-	UGGCACUAAAGUUAUUAGAAGCAACCCUGAACCCUAGUGUCCCUUAUAUAAUCUUCGGUCUUUCCCCUCAAAAUCUCUACCCUCUAAUGAGGAAAUAAGGAGAUUAUAUAUUGAGUACUAGGGCUUAGGAUUACUUUUAAUAGCUUUAAUGUCC	.((((.(((((((((((((((.((.(((((.((((((((.((..((((((((((((((.....))...............((((....))))......))))))))))))..).))))))))).))))).)).))))))))))))))).)))).	UUAGAAGCAACCCUGAACCCUAG	23	AGGGCUUAGGAUUACUUUUAAUA	39	26	0	0	46	26	0	0	58	32	0	0	40	0	1	0	45	0	0	0	26	0	0	0	21	14	0	0	15	8	0	0	33	20	0	0	20	0	0
miRNA-precursor_1518	Novel-miRNA-258	chr10	54939912	54940057	+	UUGCAAAACUAUUUAUGUCAUCCGUUAAAAGUUUGGCUCAUCUAUGCCAUUUUAGUAACAAAUAACGGCCUGAAUUCAAAUGAGUCUUUUCUCAAACAGAAAUGGCAUAGAUGAGCCAAACUUUUAACGGAUAACAUAGUUGCGC	.(((((......((((((.((((((((((((((((((((((((((((((((((.((........))..............((((......))))....)))))))))))))))))))))))))))))))))).))))))))))).	AUGAGCCAAACUUUUAACGGAUA	23	UCCGUUAAAAGUUUGGCUCAUCU	27	3	0	95	33	9	0	170	16	5	0	67	87	22	0	252	65	15	0	169	88	36	13	127	19	2	0	78	21	3	0	47	26	1	0	52	33	5	0
miRNA-precursor_1522	Novel-miRNA-259	chr10	57143222	57143312	-	AGUGAUGCAUAGUAGAUCUUACACAUCAUGUUUUUUUUUCUUUUUUUUAGUUUCAAAAAAACAUGAUGUGUAAGUCUACUAUGCAUAACC	.((.((((((((((((.((((((((((((((((((((..((.......))....)))))))))))))))))))))))))))))))).)).	AUAGUAGAUCUUACACAUCAUG	22	UGAUGUGUAAGUCUACUAUGC	33	12	1	0	38	13	1	0	26	14	0	0	14	8	0	0	7	7	0	0	11	11	0	0	12	5	1	0	26	8	3	0	31	6	1	0	9	6	0
miRNA-precursor_1527	Novel-miRNA-260	chr10	57898044	57898220	-	UAUUUUUUCAUAAUUUUACAUGAUUAUGGGUAGCACAAGGAUUAAUGUGAAACAAAUAAGUGAUAUGUGAAGAACAUUGGAGAAUUCAAAGAGUUAGUUGUUAGGAAGAAAACACUUUGUGUUUCUCGUGAAUCCUUCGGCUAUCCAUAAUCAUGUUGAAUGUGUGACUUGAAAUU	.(((((.(((((((((.(((((((((((((((((..(((((((.(((.((((((...(((((..........((((......(((((...)))))...))))..........)))))..)))))).))).)))))))..))))))))))))))))).)))).)))))...))))).	UGAAUCCUUCGGCUAUCCAUA	21	UGGGUAGCACAAGGAUUAAUG	1815	749	92	0	2380	1057	116	0	3026	1546	106	0	3313	1381	155	0	3071	1249	245	0	3413	1353	210	0	1893	928	71	0	1599	749	76	0	2456	1086	142	0	1600	430	110
miRNA-precursor_1532	Novel-miRNA-261	chr10	58596572	58596687	-	UGAGUUUUCCACCCGAACUAUUACCAACUUUUUAUCAAAACACACCUAAAGUGAACAAUUGAUAGAUGAGUUGUGUUUUGAUAAACAGUUGGUGAUAGUUCAGAUAGAAAACUCG	.((((((((...(.(((((((((((((((.((((((((((((((.((.....................)).)))))))))))))).))))))))))))))).)...)))))))).	AUAAACAGUUGGUGAUAGUUC	21	ACUAUUACCAACUUUUUAUCA	18	13	2	6	23	18	2	7	12	8	2	2	1	0	0	8	0	0	0	0	5	0	0	0	15	9	1	2	13	6	0	0	11	8	0	7	0	0	0
miRNA-precursor_1540	Novel-miRNA-262	chr10	61113748	61113868	+	CAAGGAGAAAGAGAUAGGCCAGUGGUAUUUUCCCUGAAAAUUAAGUCUCAUGUUGAGGGAUCGAAUCCCUGCAUUAGCGUUUUAUUUUUUUCUUUUCCAAUUUCUGUUUUUUUUUUUUUU	.(((((((((((((((((....(((..........((((((.((..((.((((..((((((...)))))))))).))..))..)))))).......)))...))))))))))))))))).	UGAAAAUUAAGUCUCAUGUUGA	22	CAUUAGCGUUUUAUUUUUUUC	14	8	0	5	14	9	0	3	17	11	0	8	16	13	0	5	4	4	0	0	10	9	0	0	9	7	0	5	3	3	0	6	13	8	0	5	13	12	0
miRNA-precursor_1541	Novel-miRNA-263	chr10	61176936	61177020	+	CCCAUUGGGUGAUUGGAUCUGCCGCCUGUUGAAGGAAUGCGAAGUUGUGCAUUCAAUGGGAAAAGGCUCUAAUAACGUGUUGGC	.(((.((.((.((((((.((....((((((((....(((((......)))))))))))))....)).)))))).)).)).))).	CAUUGGGUGAUUGGAUCUGCC	21	AGGCUCUAAUAACGUGUUGGC	8	0	0	1	6	0	0	1	9	0	0	2	25	21	1	7	14	0	0	10	3	0	0	10	5	0	0	3	4	0	0	1	4	0	0	4	2	0	1
miRNA-precursor_1548	Novel-miRNA-264	chr11	2075569	2075724	+	UGGAUGCUUAUCCUCUUUGAAAGUGUUGUUUCUCAGUGGAAAUAAUUCUGAGCAUUCGCCUCGUAGCAUAGCCCAGCUUGGUGCUCUUGAAUACUUGGACUUAUCAAAUUGCAAGAGACUUACACAGCUGCCAGAAGACAUUGGAUGUUUAUCCU	.(((((..((((((((((....((((.((((((((((....((((.((((((.(((((....(((.((.(((...))))).)))...))))).)))))).))))...))))..))))))..))))........)))))....)))))..))))).	UCUUGAAUACUUGGACUUAUC	21	UAAUUCUGAGCAUUCGCCUCG	6	4	0	4	8	2	0	4	11	2	0	4	4	0	0	1	0	0	0	0	0	0	0	3	10	3	0	6	9	1	1	3	11	3	0	3	0	0	0
miRNA-precursor_1549	Novel-miRNA-265	chr11	2075569	2075724	+	UGGAUGCUUAUCCUCUUUGAAAGUGUUGUUUCUCAGUGGAAAUAAUUCUGAGCAUUCGCCUCGUAGCAUAGCCCAGCUUGGUGCUCUUGAAUACUUGGACUUAUCAAAUUGCAAGAGACUUACACAGCUGCCAGAAGACAUUGGAUGUUUAUCCU	.(((((..((((((((((....((((.((((((((((....((((.((((((.(((((....(((.((.(((...))))).)))...))))).)))))).))))...))))..))))))..))))........)))))....)))))..))))).	UCUUGAAUACUUGGACUUAUC	21	UAAUUCUGAGCAUUCGCCUCG	6	4	0	4	8	2	0	4	11	2	0	4	4	0	0	1	0	0	0	0	0	0	0	3	10	3	0	6	9	1	1	3	11	3	0	3	0	0	0
miRNA-precursor_1551	Novel-miRNA-266	chr11	2809703	2809805	-	CCUUUGUAUGUCAAAGAUUGCAACACACCUGAAUCGUCAAAUAUUUUUUAAUAUAUAUUUGUUGAUUCAGGUUUGUAUGCAAACUAUGACAUAUUUUAAAGG	.((((((((((((.((.((((((((.((((((((((.(((((((..........))))))).)))))))))).))).))))).)).))))))))...)))).	UUGCAACACACCUGAAUCGUC	21	UGAUUCAGGUUUGUAUGCAAAC	1213	1082	42	0	1229	1072	39	0	2336	2103	56	0	1	1	0	0	8	2	0	0	2	2	0	0	1146	986	60	0	917	781	51	0	1902	1663	58	0	7	3	0
miRNA-precursor_1552	Novel-miRNA-267	chr11	2810106	2810281	-	GCCUUGUAUGUCAAAGCUUCGAUACGCACCUGAAUCGACAAUGUAUGAAUAUUGUUCAGACUUUUUAAAAAUAUUGUGCGUUCAUUGUUUUUAUGAGUCUGAAUAACAUAUAUAAAUCAUAUAUAAUACAUAUGUCGAUUCAGGUUCGUAUGAAAACUAUGACAUACUUCAAGGA	.((((((((((((.((.((..(((((.(((((((((((((((((((.....((((((((((((..((((((((.((......)).)))))))).))))))))))))..((((((.....)))))))))))).))))))))))))).)))))..)).)).))))))))...)))).	UACGCACCUGAAUCGACAAUG	21	UAUGUCGAUUCAGGUUCGUAUG	214	93	0	17	276	103	0	12	344	154	0	11	14	0	0	2	27	0	0	0	11	0	0	0	260	94	0	11	221	77	1	13	418	158	3	14	17	0	0
miRNA-precursor_1561	Novel-miRNA-268	chr11	4296891	4297035	-	UAUUUGCAGCUGCAACAUCAUCAAGAUUCACAUAAAAUAGAAAUAAUGUGGAGUAGAAAAAAAAAUAAAGUUGCUUCUAAAUUAUGUCUCCAUAUUAUUAUUUUUUUGAAAAUGAGAAUCUUGAUGAUGCUGCAUCGGCAAAUU	.((((((.(.((((.((((((((((((((.(((((((.((.(((((((((((((((((..((........))..)))))........)))))))))))).)).))))....))).)))))))))))))).)))).).)))))).	AGAAUCUUGAUGAUGCUGCAU	21	GCAACAUCAUCAAGAUUCACA	397	361	17	0	645	570	33	0	499	430	41	0	1275	1121	28	0	1089	982	26	0	1224	1095	13	0	536	480	33	0	495	427	41	0	569	497	42	0	362	298	33
miRNA-precursor_1570	Novel-miRNA-269	chr11	7510151	7510268	+	AUUUUGCUUAUCUGGAGUUACAAGUUGAGGAUCUUAUUGGUUACCGAUAGUUAUUGCACUGUAAUAAAUACUUCUAACCAAUAAGAUCCUCAACUUGUCGCUUCAGAUAAGAAAAAA	.((((.((((((((((((.((((((((((((((((((((((((.......(((((((...))))))).......)))))))))))))))))))))))).)))))))))))).)))).	UUAUCUGGAGUUACAAGUUGA	21	AACUUGUCGCUUCAGAUAAGA	20	13	0	4	20	14	0	0	18	13	0	1	102	94	0	0	94	84	0	0	107	88	0	0	14	9	0	3	9	7	0	0	26	21	0	2	103	92	2
miRNA-precursor_1584	Novel-miRNA-270	chr11	11762806	11762911	-	UUACUUGCCCUAAAGUAUGAACACCCUUGAUGAAAAGUUUGACUGCGUCACUGAGUUGAACCUGUACCUAACCUGAAAGGGCGUUCUAUACUUUGCUAAGAGUAU	.(((((....((((((((((((.(((((........((((((((.........))))))))...............))))).)))).))))))))....))))).	CUAAAGUAUGAACACCCUUGA	21	AAGGGCGUUCUAUACUUUGCUA	7	3	0	0	5	3	0	1	7	2	0	0	8	5	0	0	9	2	0	0	8	8	0	0	8	4	0	0	12	1	0	0	8	3	0	1	10	5	0
miRNA-precursor_1598	Novel-miRNA-271	chr11	19837230	19837305	-	GUUUGAAAUUUGGGAAAUGUUGCUGAUUUUCUGCAAUUUAUUGCAGAAAAUCUGCAACAUUUCCAAAACUUAAAA	.(((((..(((((.(((((((((.((((((((((((....)))))))))))).))))))))))))))..))))).	UUGGGAAAUGUUGCUGAUUUUC	22	AAAUCUGCAACAUUUCCAAAA	3	0	0	7	5	0	0	5	6	0	0	4	8	2	0	0	1	1	0	0	9	4	5	0	2	0	0	5	4	0	0	2	2	0	0	3	6	4	0
miRNA-precursor_1599	Novel-miRNA-272	chr11	19845170	19845245	-	GUUUGAAAUUUGGGAAAUGUUGCUGAUUUUCUGCAAUUUAUUGCAGAAAAUCUGCAACAUUUCCAAAACUUAAAA	.(((((..(((((.(((((((((.((((((((((((....)))))))))))).))))))))))))))..))))).	UUGGGAAAUGUUGCUGAUUUUC	22	AAAUCUGCAACAUUUCCAAAA	3	0	0	6	5	0	0	3	6	0	0	4	8	2	0	0	1	1	0	0	12	4	5	0	2	0	0	4	4	0	0	1	1	0	0	2	6	4	0
miRNA-precursor_1600	Novel-miRNA-273	chr11	19853169	19853244	-	GUUUGAAAUUUGGGAAAUGUUGCUGAUUUUCUGCAAUUUAUUGCAGAAAAUCUGCAACAUUUCCAAAACUUAAAA	.(((((..(((((.(((((((((.((((((((((((....)))))))))))).))))))))))))))..))))).	UUGGGAAAUGUUGCUGAUUUUC	22	AAAUCUGCAACAUUUCCAAAA	3	0	0	8	5	0	0	3	6	0	0	4	8	2	0	0	1	1	0	0	8	0	5	0	2	0	0	4	3	0	0	2	1	0	0	2	6	4	0
miRNA-precursor_1601	Novel-miRNA-274	chr11	19861230	19861305	-	GUUUGAAAUUUGGGAAAUGUUGCUGAUUUUCUGCAAUUUAUUGCAGAAAAUCUGCAACAUUUCCAAAACUUAAAA	.(((((..(((((.(((((((((.((((((((((((....)))))))))))).))))))))))))))..))))).	UUGGGAAAUGUUGCUGAUUUUC	22	AAAUCUGCAACAUUUCCAAAA	3	0	0	8	5	0	0	3	5	0	0	4	8	2	0	0	1	1	0	0	12	4	5	3	2	0	0	4	4	0	0	4	2	0	0	1	6	4	0
miRNA-precursor_1602	Novel-miRNA-275	chr11	19885146	19885221	-	GUUUGAAAUUUGGGAAAUGUUGCUGAUUUUCUGCAAUUUAUUGCAGAAAAUCUGCAACAUUUCCAAAACUUAAAA	.(((((..(((((.(((((((((.((((((((((((....)))))))))))).))))))))))))))..))))).	UUGGGAAAUGUUGCUGAUUUUC	22	AAAUCUGCAACAUUUCCAAAA	3	0	0	8	5	0	0	3	5	0	0	1	8	2	0	0	1	1	0	0	12	4	5	3	2	0	0	3	4	0	0	2	2	0	0	2	6	4	0
miRNA-precursor_1603	Novel-miRNA-276	chr11	20779444	20779601	+	AUGUAUUCGAGAUACAUGUUUUUGGAUAUAACGUAUGAAAUUUAAAUACACAUAAUUAGAUGUAUAUGCUUCAUCUUUUUGUAUAUUCCAUAUUUAGAUACACAUAAUUAGAUGUAUAUGUUUACUAUGUAUUCGAGAUACAUGUUUUUGGAUAUAA	.(((((((((((.((((((((((((((((((((((((..((((((..........((((((((((((((...........))))))...))))))))..........)))))).)))))))......))))))))))).))))))))))))))))).	UUCGAGAUACAUGUUUUUGGAUA	23	UUCGAGAUACAUGUUUUUGGAUA	6	0	0	3	5	3	0	11	3	0	0	2	4	0	0	0	0	0	0	3	0	0	0	0	2	0	0	5	2	0	0	5	10	4	0	13	4	0	0
miRNA-precursor_1608	Novel-miRNA-277	chr11	23940230	23940299	-	UAGGUAUCGGAUAAUUAUAUGUUUUAGUUUUUGCAUUUAAAUUUCUAUAAUCAAUAACCAUUCUGCUUU	.(((((..((((..((((..(((.(((...((.......))...))).)))..))))..))))))))).	UAUAAUCAAUAACCAUUCUGCU	22	UAUCGGAUAAUUAUAUGUUUUAGU	1	0	0	1	1	0	1	2	1	0	0	0	13	0	0	0	0	0	0	0	13	13	0	0	3	0	0	0	2	0	0	2	1	0	0	1	0	0	0
miRNA-precursor_1609	Novel-miRNA-278	chr11	25096382	25096514	-	GGAUUCUUCAAUGUAAAAUGAACCUUGGAUCGGUAGGCUAAUGGCACCCUUCCAUUAAUGAUAAGUAAUGAACCUUGGAUUCGGUAGGCCUAUGGCACCUUUCCAUAAAGGUUAAUGAUGAGACUUGAAUCG	.(((((..............(((((((((..(((..((((..((((((..((((.....................))))...)))..)))..)))))))..))))...))))).............))))).	GUAGGCCUAUGGCACCUUUCCA	22	GAUCGGUAGGCUAAUGGCACCC	0	0	0	0	0	0	0	0	4	0	0	0	4	0	0	0	7	0	0	0	0	0	0	0	10	9	0	0	3	0	0	0	2	0	0	0	10	0	4
miRNA-precursor_1610	Novel-miRNA-279	chr11	25108396	25108451	-	UAUCGCAGUCGGGUUACUUCAGGGCAUUCAGCUUCGGGGUGUUUUGAUUGCGGUG	.((((((((((((.((((((.((((.....)))).)))))).)))))))))))).	CGCAGUCGGGUUACUUCAGGG	21	UCGGGGUGUUUUGAUUGCGGU	0	0	0	1	0	0	0	0	0	0	0	1	62	15	9	0	42	12	12	0	70	13	0	0	0	0	0	4	0	0	0	1	0	0	0	0	30	2	0
miRNA-precursor_1611	Novel-miRNA-280	chr11	25134256	25134313	-	CUAUCGCAGUCGGGUUACUUCAGGGCAUUCAGCUUCGGGGUGUUUUGAUUGCGGUGC	.(((((((((((((.((((((.((((.....)))).)))))).))))))))))))).	CGCAGUCGGGUUACUUCAGGG	21	UCGGGGUGUUUUGAUUGCGGU	0	0	0	1	0	0	0	0	0	0	0	1	64	15	9	0	42	12	12	0	75	13	0	0	0	0	0	4	0	0	0	1	0	0	0	0	36	2	0
miRNA-precursor_1618	Novel-miRNA-281	chr11	27013484	27013608	-	AUCUUUUUGAGACGAUUUUUGAAUAUUCAUAAAAUAUAUAAAGUGACAAAACUAUUUAAAAAAACUCACAAUUUUUUUUUUGAAAUUUUAUAAAACUAAUUAUUUUAAAUCGUUUGAAAUUGAA	.((..(((.(((((((((..(((((...........((((((((..(((((......((((((........)))))))))))..))))))))........))))).))))))))).)))..)).	CUAAUUAUUUUAAAUCGUUUGAA	23	GAGACGAUUUUUGAAUAUUCAUAA	0	0	0	0	1	0	0	0	0	0	0	0	0	0	0	0	2	0	2	0	13	7	0	0	0	0	0	0	3	0	0	0	0	0	0	0	0	0	0
miRNA-precursor_1623	Novel-miRNA-282	chr11	30211597	30211703	-	GGACCGGCAUUCUUCACUCACUAGGUCGGACACACCCAUCACGAAUUUGUUCAUUCUAGAUCGUGAGUCGGCAACCAAGUGUGGAGCAUAUCUUGAAAGUCGGUUA	.(((((((.((((((.(.((((.((((.(((.(((..(((..((((......))))..))).))).))).)..))).)))).))))........))).))))))).	GUGAGUCGGCAACCAAGUGUGG	22	CUCACUAGGUCGGACACACCC	0	0	0	0	0	0	0	0	1	0	0	0	22	9	0	0	20	14	0	0	43	0	0	1	0	0	0	0	0	0	0	0	0	0	0	2	6	0	0
miRNA-precursor_1627	Novel-miRNA-283	chr11	33631029	33631315	+	GGUGAGAAAAAAAAACAGUACUCUCUUUGUCCCAAUUUAUGUGACACAUUUCAGGUUUCGAGAUUCAAAUAAGUCUAUCUUUGACCGUAAAUUUUUCGUUAUACUUUUAAAUAUUUUAAUUAAAUUGUCAAUUAUAGUACUUUUUACGUAGUUUACAAAUAUAUAAAUUUCAUUUUUAAAAAUUUGAAGAUACCAUGAACAAAAUUUCGGUCAAACUUAAACUGUUUGACUCUCAAAAAACUAAACGUGUCAUAUAAAUUGGGAUAGAGGGAAUAAUGAUUUCAUA	.((((((........((.((.((((((((((((((((((((((((((.(((..(((((.((((.(((((((.((.((..((((((((.(((((((((((..((.((((((((.((((((.....((((.((((((.(((.....))))))))).)))).................)))))))))))))).))..))))..)))))))))))))))..)).))))))))).))))...)))))))).)))))))))))))))))))))))))).)).)).)))))).	AAACUUAAACUGUUUGACUCUCA	23	AGAUUCAAAUAAGUCUAUCUUUGA	53	0	4	56	94	0	2	87	89	0	3	66	31	0	6	52	49	0	13	32	59	0	4	50	55	0	5	64	109	33	5	82	65	0	1	87	7	0	0
miRNA-precursor_1631	Novel-miRNA-284	chr11	36600068	36600195	-	AGGAGAAAGACAAGCGGGAGAGUCAGACACAUGUGAAUUCACUUGGAUACAUAAAAUUUGGAAUAAACAUCACCUAAUACCUCUUCUAUCUGAGUACAUAUUGUCGACACCCAAUUUUGGACCUCCA	.((((.....((((.(((...(((.((((.(((((.(((((..((((.............((.......)).............))))..))))).)))))))))))).)))...))))...)))).	AUGUGAAUUCACUUGGAUACA	21	CUUCUAUCUGAGUACAUAUUG	5	3	0	0	7	3	0	1	11	4	0	0	3	2	0	0	10	10	0	2	11	4	0	1	9	1	0	0	3	2	0	2	4	1	0	2	1	1	0
miRNA-precursor_1637	Novel-miRNA-285	chr11	38120450	38120569	+	AGGUGAAGAUGAUUCCAGACUAUUUGCCAUGUCUGGAAUCAUCUUAAUCUAUUCUUUUAUUUCUCAAAAACGAAUAGGUGAUGAUGAUUCCAGAUAUGGCAAGUAGUAUCUUUUCUCCA	.((.(((((.(((.....(((((((((((((((((((((((((...((((((((((((........)))).))))))))...))))))))))))))))))))))))))))))))).)).	UUUGCCAUGUCUGGAAUCAUC	21	UGAUUCCAGAUAUGGCAAGUA	11	11	0	0	10	10	0	0	3	3	0	0	0	0	0	0	0	0	0	0	0	0	0	0	11	11	0	0	5	5	0	0	5	4	0	0	1	0	1
miRNA-precursor_1640	Novel-miRNA-286	chr11	38292070	38292209	+	UUUUUAUAUACUUACGGUAAAGGUUUUUGGUUCAAAGUAUGUCACAAAUAAUGUGACAUACUUUGUGACAUUAUACACAUAAUACACAUUAUUUGAGACAUACUUUGAACUAGAGACCUUCAAAGUAAGCAUACAAAAA	.((((.(((.(((((....((((((((((((((((((((((((.(((((((((((........((((........)))).....))))))))))).))))))))))))))))))))))))....))))).))).)))).	UGAGACAUACUUUGAACUAGA	21	UGGUUCAAAGUAUGUCACAAA	2	1	0	0	9	5	1	1	4	2	0	0	1	0	0	0	0	0	0	0	5	5	0	0	7	5	0	0	5	3	0	0	5	5	0	0	2	2	0
miRNA-precursor_1641	Novel-miRNA-287	chr11	38295999	38296116	-	UGGAUGUGUUCAAUAGGGUUGAUUUGAGAACAUAUGUAUGUGCAUAUUUUGUUUCUAACAAUUUAUUGUUCAUAAAUGUGACACAUAUGUUCUCAGGUCGCCCCUGUAGACUAUUCU	.(((((.(((..((((((.((((((((((((((((((..((.(((((((((.....(((((....))))))).))))))))))))))))))))))))))).)))))).)))))))).	GGGUUGAUUUGAGAACAUAUG	21	UAUGUUCUCAGGUCGCCCCUG	23	11	8	58	37	9	18	67	107	48	52	30	105	38	53	64	80	34	43	38	77	30	35	73	69	22	35	41	55	24	24	42	117	63	40	25	238	194	28
miRNA-precursor_1642	Novel-miRNA-288	chr11	38305141	38305244	-	UUCAAUAGGGUUGAUUUGAGAACAUAUGUAUGGGCAUAUUUUGUUUCUAACAAUUUAUUGUUUAUAAAUGUGACACAUAUGUUCUCAGGUCGCCCCUGUAGAC	.((.((((((.(((((((((((((((((((((((((((..(((((...)))))..)).))))))).........)))))))))))))))))).)))))).)).	GGGUUGAUUUGAGAACAUAUG	21	UAUGUUCUCAGGUCGCCCCUG	23	11	8	57	37	9	18	66	107	48	52	29	105	38	53	64	80	34	43	38	77	30	35	73	66	22	35	38	55	24	24	41	116	63	40	25	237	194	28
miRNA-precursor_1653	Novel-miRNA-289	chr11	41026870	41026988	+	CGAGACUUCAAUUCAAGUUUCAAAUAUGGUUGGAGAUGUUUGCUUGACCAUGCUUUCAGAUGAUGAGUUUUCUGACAAACAUCUCCAGCGAUAUUUGAAACUUAAAAUGAAGUCAUCG	.(((((((((.((.(((((((((((((.(((((((((((((((..((((((.(........)))).)))....).)))))))))))))).))))))))))))).)).))))))).)).	UUUCAAAUAUGGUUGGAGAUG	21	UCUCCAGCGAUAUUUGAAACU	108	32	40	0	150	43	48	0	184	35	80	0	101	53	0	0	88	40	0	0	102	48	0	0	109	25	33	0	92	39	14	0	162	57	52	0	85	58	0
miRNA-precursor_1654	Novel-miRNA-290	chr11	41033242	41033353	+	UACUUAAAUUCAAGUUUCAAAUAUGGCCAGAGAUGUUUGCUUGACCAUGCUUUCAGAUGAUGAGUUUUCUGUCAAACAUCUCCAGCCAUAUUUGAAAGUUCAAUUGAAGUC	.((((.((((.((.(((((((((((((..(((((((((((..((((((.(........)))).)))....).))))))))))..))))))))))))).)).)))).)))).	AACAUCUCCAGCCAUAUUUGA	21	AAAUAUGGCCAGAGAUGUUUG	10	5	5	0	14	5	8	0	16	9	5	0	5	5	0	1	0	0	0	0	0	0	0	0	8	3	4	0	10	5	3	0	13	3	10	0	4	4	0
miRNA-precursor_1660	Novel-miRNA-291	chr11	42724847	42724936	-	GUUGUGGUGUUCGAGUCAUGGGAAUAGACUAACCUUGUAGAGAACACUUCCCCCAAGGUUAGUCUAUUCCCAUGACUCGAACACCCAAG	.(((.((((((((((((((((((((((((((((((((..(.(((...))))..))))))))))))))))))))))))))))))))))).	UAUUCCCAUGACUCGAACACC	21	UGUUCGAGUCAUGGGAAUAGA	10	3	1	4	9	6	2	9	8	6	2	8	0	0	0	0	0	0	0	0	0	0	0	0	9	3	3	7	3	2	0	2	4	2	1	4	0	0	0
miRNA-precursor_1662	Novel-miRNA-292	chr11	43176765	43177052	+	CACAUUCAAACUUGGUCUCAGUUGGUAACUAAGCACUCUAACUUUGAGUAUGUACAUCUAGACACCUCAACUCGUCUCCACUGUGCUAGAUGAACACUCCAACAUACAACUGAUCAUCUAGACACCUCCAAAAUUAUGUGCCACGCCAACGUCAGAUGUCCACAAGACACAACGGGGAUGAGUUGGAGCAUUUAGUUGUAAGUUGAGACCAUGUUGAGGUGUCUAGGUGUGCAUACUCAAAGUUGGAGUGCUUACUUGCCUGCUAGAUGAGGCCAAGUUUGAGCGUU	.((.((((((((((((((((((.(((((.((((((((((((((((((((((((((((((((((((((((((..(((((.((((((((((((((.((..............)).)))))))).)))......(((((.((((....(((((.(((....(((............)))..)))))))).)))).)))))...))).)))))...)))))))))))))))))))))))))))))))))))))))))).))))).))....)))))))))))))))).)).	UAGGUGUGCAUACUCAAAGUU	21	CUUUGAGUAUGUACAUCUAGA	12	6	0	15	12	6	0	20	19	11	0	18	32	3	0	34	28	0	0	24	26	3	0	30	17	9	0	13	12	3	0	17	20	10	1	31	20	1	0
miRNA-precursor_1665	Novel-miRNA-293	chr11	43846270	43846436	-	CAGUUGUUGUUUGCAGAUGUAGCAUCAUCAAGAUUCAUACAUGAAAAUUAAGAGGCAAGGUUAUAUAUGUAGCUUUAAUUGAAAUGAAAAAUAAAAUAUAUCAUGACCAUGUCUAUUUAUUUUAAAGUGAGAAUCUUGAUGAUGCUGCAUCAGCAAUAAAUAACUA	.(((((((..((((.(((((((((((((((((((((.(((...(((((....(((((.((((((((((((...((((.((........)).)))))))))).)))))).)))))....)))))...))).))))))))))))))))))))).))))..))))))).	AGAAUCUUGAUGAUGCUGCAU	21	GUAGCAUCAUCAAGAUUCAUA	378	361	0	0	615	570	0	0	456	430	0	0	1252	1121	0	0	1063	982	0	4	1216	1095	0	2	505	480	0	0	452	427	0	0	529	497	0	0	332	298	0
miRNA-precursor_1675	Novel-miRNA-294	chr12	666885	666960	+	CGAGCCAAGGGUCUAUUAGAAUCAAUCUCUCUACCUCUUAUGUGGAGGGGUAAGGUUGUGUACACUCUACCCUCU	.(((...(((((.(((.(.((((.((((((((((.......))))))))))..)))).)))).)))))...))).	AAGGUUGUGUACACUCUACCCUC	23	GCCAAGGGUCUAUUAGAAUCAAUC	0	0	0	0	0	0	0	0	1	0	1	0	5	2	0	2	9	5	0	0	4	0	0	0	0	0	0	2	2	0	0	1	0	0	0	0	3	2	0
miRNA-precursor_1679	Novel-miRNA-295	chr12	1631946	1632215	-	UAGACAUAAUACGUGAACACACUCAAACUUGGCCUCAGUUCGCAAGUAAACACUCCAACUUAGAGAGUGGACAUCUAGACACCUCAACUGGAAACUAAACACUUCAACUGGUCCCCACUGCAUCUCGUGGUUUGGAGGUGUUUAGAUGAUCAUUUUGUUAGUCGGAGUGUUGAACUGACACGAGUUGAGGUGUCUGGUGCAUACUCAAAGUUGGAGUACUUACUUGCCAGUUGAGGCCAAGUUUACGUGUCUGUUAUGUAUUAUGCCUU	.((.((((((((((((..((((..((((((((((((((((.((((((((..((((((((((...(((((..((.(((((((((((((((.(......((((((((.(((((((......(((((((........)))))))......))))........))).)))))))).........).)))))))))))))))))..))))).))))))))))..)))))))).))))))))))))))))..))))...)))))))))))).)).	GAGAGUGGACAUCUAGACACC	21	UGUCUGGUGCAUACUCAAAG	9	2	0	2	5	2	0	5	15	7	0	7	23	3	2	24	26	0	0	23	26	0	0	60	4	4	0	6	2	1	0	18	4	3	0	3	7	3	0
miRNA-precursor_1680	Novel-miRNA-296	chr12	1687330	1687455	+	UUCUUUAUAUUCAUUCCCCUUCUCAAAAUUGCAAGAACCUAUAAUAUUUUGAAAUAUUCAAACUUAAAUAUACUGGAAUAUUAUAGGUCUUGCAAUUCUGAGAAGGGAAAUGAGGACAUAAAGAU	.(((((((.((((((.(((((((((.((((((((((.((((((((((((((..(((((........)))))..)))))))))))))))))))))))).))))))))).))))))...))))))).	GUCUUGCAAUUCUGAGAAGGG	21	CUUCUCAAAAUUGCAAGAACCU	12	5	6	0	21	10	5	0	23	10	5	0	4	0	0	1	7	0	0	5	8	0	0	0	42	23	12	0	37	26	8	0	69	48	15	0	2	0	0
miRNA-precursor_1682	Novel-miRNA-297	chr12	2236388	2236538	+	AUGGCCAUGGAAGAGAGGGACUGACAGAAGAGAGUGAGCAUACACAUAUAAUUAUAUAAAUAUUUUUACUUAAUUUUCUUGAUAUAUAUUGUAUAUAUAAUUUUGCGAGUGCUCACUUCUCUUUCUGUCAAUCUCUCUAGGAAGGGUCAA	.(((((.......(((((((.((((((((((((((((((((.(.((...(((((((((.(((.......((((.....)))).......))).))))))))).)).).)))))))).)))).)))))))).)))))))......))))).	ACUGACAGAAGAGAGUGAGC	20	UCACUUCUCUUUCUGUCAAUCU	390	186	0	1	431	190	1	0	550	179	4	0	889	400	2	0	914	474	22	0	980	462	21	2	246	99	3	0	226	103	1	0	255	108	0	0	502	260	1
miRNA-precursor_1686	Novel-miRNA-298	chr12	3080954	3081082	-	GGGGUAAAAAUGGAAGAAGCGAUGUUGGUGAGGUUCAAUCCGAAGACGAAUUUAUGCUAGUUUUCGUAAAGAACGAUCUCAGAUUGAGCCGCGCCAAUAUCACUUCCUAUUUUCAUUCAUUUUUCCCA	.(((.(((((((((.((((.((((((((((.(((((((((.((.((((..((((((........))))))...)).)))).))))))))).)))))))))).)))).........)))))))))))).	CGAUGUUGGUGAGGUUCAAUC	21	UUGAGCCGCGCCAAUAUCACU	98	71	15	8	145	87	37	8	109	52	41	4	161	88	46	7	161	90	42	11	236	123	70	7	169	100	41	2	160	109	31	7	151	106	31	8	166	132	5
miRNA-precursor_1688	Novel-miRNA-299	chr12	3356348	3356521	-	UUGAUAACUCCCAGCAACAGCCACGUCAUAUUCCAUGAACUUAUCAUCCCAAAGUCAUUAUUAACAGGAAAAGAACUAAUCUUAAAAAAAAAAUAGUUCUUUUUCUGUCAAUAAUCACUUUGAGCUGAUAAGGUUCAUGGAAUAUGACGUGGUUGGUGCUGGGAGUUAUCAAC	((((((((((((((((.(((((((((((((((((((((((((((((.(.((((((.((((((.(((((((((((((((...............))))))))))))))).)))))).)))))).).)))))).))))))))))))))))))))))).)))))))))))))))).	AUAUUCCAUGAACUUAUCAUC	21	UGAUAAGGUUCAUGGAAUAUGA	29	20	2	0	46	35	0	0	28	16	0	0	23	15	0	0	23	18	0	0	26	14	0	0	16	13	0	0	16	13	0	0	53	32	0	0	18	12	0
miRNA-precursor_1694	Novel-miRNA-300	chr12	4202924	4203064	+	AGAUUUAGUUGAUUUCUCGGGUGCUUACUCAACUAAUAGUUAUUGUUUAAGAAAAUCAAUAAUAUUGGAAGCAAGGAGAAUGGUGACUUUCAGGAUGAUAACUAUUGGUUGAGUGAGCAUCUAAGAAAUCGACGUGAUUC	.((((..((((((((((.((((((((((((((((((((((((((((((..((((.(((......(((....))).........))).)))).)))))))))))))))))))))))))))))).))))))))))..)))).	UUGGUUGAGUGAGCAUCUAAG	21	CGGGUGCUUACUCAACUAAUA	38019	36275	159	2	47123	44980	190	1	60511	57530	149	2	106127	102133	511	3	92547	89078	460	0	108180	104069	647	0	34641	32938	169	1	29242	27809	179	0	36548	34422	222	1	35182	33395	364
miRNA-precursor_1700	Novel-miRNA-301	chr12	6495661	6495784	+	AAUGGAUGAAUACACGAGAUAUUGGUGCGGUUCAAUGAGAAAGCAGUACUUGAGAACAUUUUGAGUCUACUUUUUGAUUGAGCCGCGCCAAUAUCACGUGUAGCUAAAUUUUUAACUGUCCAU	.((((((...((((((.(((((((((((((((((((.((((((.((.((((((((...)))))))))).)))))).))))))))))))))))))).))))))...............))))))	UUGAGCCGCGCCAAUAUCACG	21	AGAUAUUGGUGCGGUUCAAUG	15	9	1	0	36	22	2	0	25	11	0	0	61	43	0	1	43	19	3	6	67	52	0	8	19	5	0	1	18	3	0	0	10	7	0	2	22	9	0
miRNA-precursor_1707	Novel-miRNA-302	chr12	9924500	9924788	-	UUGUUGCUUGAGCAAAAAAGGAAAAAGCUUAGACCAAUUGUGUCAUCUUUCUAAUUCGAGAUCAUUCAACUGUUUUUUACCCCUGGCCCCUCCCUUUCAUAGUUUUUGAUGUAACAAUGCUAGUUCAAAGAAAUGAUUUUAUAAUAUAAAUUCUGCAUGUCUUUGAACUAACAUUGUUACAUCAAGAACUACGAAACAGAGGGGGCAGGGAGGGGGGGGGUACAGUUGAAUGAUCUCGAAUUAGAAAGACGAAGUCUAAGCUUUUUCCUUUUUUGCUCAAGCCACAAA	((((.(((((((((((((((((((((((((((((...(((.....((((((((((((((((((((((((((((((((..((((((.((((((..((((.((((((((((((((((((((.(((((((((((.(((..(((((...))))).....))).))))))))))).)))))))))))))))))))).))))..)))))).))))).)..))))...))))))))))))))))))))))))))))))).))))))))))))))))))))))))))))).)))).	UUGAUGUAACAAUGCUAGUUC	21	ACUAACAUUGUUACAUCAAGA	0	0	0	0	2	0	0	3	0	0	0	1	57	15	3	5	52	19	4	4	34	7	1	6	1	0	0	1	0	0	0	0	1	0	0	1	18	3	0
miRNA-precursor_1716	Novel-miRNA-303	chr12	14172947	14173020	+	UUGAGCCUUUUCUGAUAAGGCACACUAAGAACAUGUUCAUACUACUUUUGUUGGCUAUAAAUAGAGAGUUCAC	.(((((..((((((.((.(((.((.(((((....((....))...))))).))))).))..))))))))))).	CUUUUGUUGGCUAUAAAUAGAGA	23	UCUGAUAAGGCACACUAAGAACA	4	2	0	0	8	4	0	5	6	4	0	0	2	2	0	0	7	2	0	0	5	5	0	0	9	9	0	0	6	2	0	0	7	7	0	0	4	1	0
miRNA-precursor_1717	Novel-miRNA-304	chr12	17789486	17789550	+	CUUUAAAUUGUGAACUUUAGAAAUCUUGAAUUAUUGUAGGAUUUUAGAACUUUAGGUUGUGAAC	.((((...(.((((.(((.(((((((((........))))))))).))).)))).)...)))).	AGGAUUUUAGAACUUUAGGUUGU	23	AUUGUGAACUUUAGAAAUCUUGA	0	0	0	0	4	0	0	6	2	0	0	0	3	0	0	5	15	8	0	1	0	0	0	4	0	0	0	2	3	0	0	0	1	0	0	3	0	0	0
miRNA-precursor_1723	Novel-miRNA-305	chr12	27229819	27230035	+	GUUGCGAUACCAAAGUUUAUGGAGGACCUUUUACCCUCCCUGCACUAUAUAAUAGUGUAUUUUAAAGGUAUAUAUGUGCCCACGUGGACACAUUACUAUUUAUAAUUAUGCAAUAUUUAUGAUGUCCACGUGGGCACAUAUAUACCUUUAAAAUACACUAUUAAAUAGUGUAGGGGGUAAAAGGUCCUUUCUAAAGUUCGGUAUCAUAACAGCAAU	.((((((((((.((.((((.((((((((((((((((..((((((((((.((((((((((((((((((((((((((((((((((((((((((((...(((((((....))).))))...))).))))))))))))))))))))))))))))))))))))))))).)))))))))))))))))))))))))).)))).)).))))))......)))).	CCACGUGGACACAUUACUAUUUA	23	CAAUAUUUAUGAUGUCCACGUGGGC	4	0	0	26	6	0	0	44	21	16	1	21	15	4	0	38	14	11	0	27	28	0	0	48	4	0	0	28	17	0	1	31	6	0	0	77	6	0	0
miRNA-precursor_1724	Novel-miRNA-306	chr12	28376439	28376549	-	AAUAAGUCGAUGAUGAUGAGGUUCCACAAUAUCAGUUUGGUUCAUGUUCUUCUUUGGGUGAUCAACACUCAUGGCCCUCUUUGGUGUACAUCGUUGUUUCUCAGCUUGUA	.((((((.((.((((((((.((......(((((((...((.(((((..........((((.....))))))))).))...))))))))).))))))))..)).)))))).	CAUCGUUGUUUCUCAGCUUGU	21	AAGUCGAUGAUGAUGAGGUU	6	6	0	2	8	7	0	4	2	2	0	3	9	8	0	1	12	10	0	4	14	14	0	0	4	4	0	0	6	6	0	0	3	3	0	1	18	18	0
miRNA-precursor_1742	Novel-miRNA-307	chr12	38056445	38056743	-	AGCUCAACAUCAUUUAUAAGCGUUCUCAUCACUAAAUCAUUGGUACACAUGAACUCCACCAUAGCAGUGUAUUUCUCAUACCUACAAAUAAUGGGAAAUGCAAACCAAUUUAUAGUAAAAACAGUCCUCGGCAAGGGAUAUGUUUUGCAAAGUAGAAGUGCAUCCUUGUCGAGGCAUGUUUUUACUAGAAAUGGAUUCACAUUUCCCAUUAUAUGUAGGUUUGAGAAUCUACUGCUCUGGUGGAGUUCAUGCGUACCAAAGAUUUAGCGAUGAGAAUGCUUAUAAAUGAUGUGUAGCA	.(((..((((((((((((((((((((((((.(((((((.(((((((.((((((((((((((.(((((((...((((((.(((((((.(((((((((((((..(((((.(((.(((((((((((..((((((((((((.....((((((...)))))).....))))))))))))..))))))))))).)))))).))..))))))))))))).))))))).))))))..))))))).)))))))))))))).))))))).))))))).))))))))))))))))))))))))..))).	GAUGAGAAUGCUUAUAAAUGAU	22	CAUUUAUAAGCGUUCUCAUCAC	55	10	1	0	67	13	1	0	70	21	0	1	0	0	0	0	0	0	0	0	0	0	0	0	38	3	0	0	29	8	0	0	35	5	0	0	0	0	0
miRNA-precursor_1746	Novel-miRNA-308	chr12	42120466	42120685	-	ACUCAUGAGCCGGAGUGAGCAUGAGCAACAUUUGAGGAUAGUGCUCUGCAUUUGAGAGAUCAGCGCUUUUAUGCCGAAGUUCUCAAAGUGCGAGUUUUGGCUUGAGUUCCAGAUCCUUCUUGGGGCACGUGGUGUCCAAGGAGGGUAUUAGGGUUGAUCCAGCGAAGAUUGAGGCUAUUCGUGAUUGGCACAGGCCCACUUCACAUCGAGGUUCGUAGC	.((.(((((((((((((.((.((.((..((.(((.(((((((.(((....((((...(((((((.((((((.((((((((((.((...)).)))))))))).))))......((((((((((((.(((...)))))))))))))))...)).)))))))...))))....)))))))))).))).)))).)).)).)))))).......))))))))).	UAUUCGUGAUUGGCACAGGCCC	22	GCAUGAGCAACAUUUGAGGAUAGU	0	0	0	1	0	0	0	0	0	0	0	0	73	23	0	2	48	18	0	14	79	20	3	0	0	0	0	0	0	0	0	0	1	0	0	0	23	8	0
miRNA-precursor_1753	Novel-miRNA-309	chr12	47605680	47605855	+	AGGAAGGAAAUUCAUCAGUCCAAACAAGGUGGCAUAUUGGGACUGAUCUUUGCUGCUGAAUCAUUGGUUCAUCACCAUAUCUCUAACCACAAGGAUAUAUAUGUUGUUGCACCAAUGAUGCAGGAGCUGAGUUCAGUUUUGACUACCUUUUCUUGGACUGAAGGGUUUCCUUCUC	.((((((((((((.(((((((((..(((((((....((((((((((.(((.(((.(((.(((((((((.((.((.(((((.(((........)))...))))).)).)).))))))))).))).))).))).)))))))))))))))))...))))))))).)))))))))))).	CACCAAUGAUGCAGGAGCUGA	21	UGCUGCUGAAUCAUUGGUUCA	35	17	3	1	64	13	0	0	43	15	1	0	3	2	0	0	14	0	0	0	0	0	0	0	90	45	0	0	84	41	1	0	166	87	1	2	45	25	0
miRNA-precursor_1755	Novel-miRNA-310	chr12	48876127	48876343	+	ACUCCAAGUUUGAGUAUGCACGUCUAGACACCUCUACUCGUUUCUACUGUGUAAGUUGAAUACCCCAACCUACAACAUGAUCAUUUACAUACCUCUAAAGUUUAUGUGCUAUGUUAGCAUCGGGUGUCUAUGAGACGUAGUGGGACAAGUUGGAGUGUUUAUUUGUUAAUUGAGAUAAAGUUGAGGUGUCUAGAUGUGCACCCUCAAAGUUGGAGG	.((((((.((((((..((((((((((((((((((.(((.(((((.......(((((.((((((.(((((((((.((....((((....((((((...........((((((...)))))).))))))..))))...)).))))).....)))).)))))))))))......)))))..))).))))))))))))))))))..)))))).)))))).	UGUCUAGAUGUGCACCCUCAA	21	GAGUAUGCACGUCUAGACACC	10	0	2	0	30	3	2	0	31	4	3	1	39	17	7	5	19	8	10	9	34	15	13	0	13	4	2	1	5	1	0	0	14	0	1	2	30	13	2
miRNA-precursor_1756	Novel-miRNA-311	chr12	49335061	49335259	-	AUUUCAAUAUUCAAACAAGUUUACCUUUGACUGUAAAUUUUUCAUAUAUCUUUUAAAUAUUUGAAAUUGUCAAUUAUUGUGACUUAUAAUAUUUUUUUAUGUAGUUUACAAAUAUAUAAAUUUCAUUUCAAAAAUUUUUAAGAUUUCAUGUAUAAAUUCCUUUCAAACUUAAAUUGUUUGACUCUCAAAUGUUGGAAA	.(((((((((((((((((.((((..(((((..(..(((((..(((..(((((..((((.((((((((.((((.......))))............((((((((.........))))))))....)))))))).))))..)))))...)))...))))).)..)))))..)))))))))))).......))))))))).	AAACUUAAAUUGUUUGACUCUCA	23	AUAUUCAAACAAGUUUACCUUUGA	26	17	0	0	23	13	0	1	22	15	0	1	27	0	0	3	47	31	0	8	66	47	0	1	11	6	0	2	20	14	0	0	13	0	0	2	21	19	0
miRNA-precursor_1761	Novel-miRNA-312	chr12	50437306	50437595	+	UCUUGAUGUGAUGGAUCUGACAUACAAUAUCCAAGAUAAAAAUCAGGCAUCAAAUCAAAAUCGUGCCAAAGCAAUGAUAUUUUUCCUACAUCACCUUGACGAAGGUUUAAAAAUGAAAUAUCUUUCUGUUAAAGAUUCUCUUGUCUUGUAAAAUAAUUUAAACAUUGAGAUAUUUCAUUUUUAAAUCUUCAUCAAGAUGAUGUCGGAGAAAUAUCAUUACUUUGGCACGAUUUUGAUUUGAUGCCUGAUUUUUAUCUUGAUUAAUGUCUGUCAAAUCCGUUAUAUCAAG	.(((((((((((((((.(((((.(((.((..((((((((((((((((((((((((((((((((((((((((.((((((((((((((.((((((.(((((.((((((((((((((((((((((((..((((.(((((......))))).............))))..)))))))))))))))))))))))).))))).)))))).)))))))))))))).))))))))))))))))))))))))))))))))))))))))..)).))).))))).)))))))))))))))	UUGGCACGAUUUUGAUUUGAUG	22	UCAAAUCAAAAUCGUGCCAAAG	146	17	9	931	179	17	6	1034	145	24	5	770	70	49	0	68	99	64	0	77	57	27	0	39	195	15	9	1059	183	20	6	948	123	10	3	974	41	25	0
miRNA-precursor_1762	Novel-miRNA-313	chr12	50437328	50437574	-	GACAUUAAUCAAGAUAAAAAUCAGGCAUCAAAUCAAAAUCGUGCCAAAGUAAUGAUAUUUCUCCGACAUCAUCUUGAUGAAGAUUUAAAAAUGAAAUAUCUCAAUGUUUAAAUUAUUUUACAAGACAAGAGAAUCUUUAACAGAAAGAUAUUUCAUUUUUAAACCUUCGUCAAGGUGAUGUAGGAAAAAUAUCAUUGCUUUGGCACGAUUUUGAUUUGAUGCCUGAUUUUUAUCUUGGAUAUUGUA	.(((.((.((((((((((((((((((((((((((((((((((((((((((((((((((((.(((.(((((((((((((((((.((((((((((((((((((...((((.......((((........)))).......))))...)))))))))))))))))).))))))))))))))))).))).)))))))))))))))))))))))))))))))))))))))))))))))))))).)).))).	AUUGCUUUGGCACGAUUUUGA	21	AAAAUCGUGCCAAAGUAAUGA	909	208	30	146	1008	210	30	175	763	185	18	144	68	0	0	70	77	0	0	99	39	0	0	57	1031	290	53	195	920	262	52	181	958	417	43	122	39	0	0
miRNA-precursor_1769	Novel-miRNA-314	chr12	53176397	53176578	-	UAGAGAGCUUUCUUUAGUCCACAUAAAGGGGGCAGUAUGGUUCAAUUAGCUGCUGACUCAUUCACACAAAUGCUAAGGUUUUGAUAGUUAGAAGAAGGAAAGGCCUUAGUAAUUGAGUGAAUGAUGCGGUAGACUGAUUGAAUCUUAAGCUUCUUUUGCUUGGACUGAAGGGAGCUCCCUC	.((.(((((((((((((((((..((((((((((.....(((((((((((((((((..((((((((.(((.((((((((((((.................)))))))))))).))).))))))))..)))))).)))))))))))....))))))))))..))))))))))))))))).)).	CUUGGACUGAAGGGAGCUCCC	21	GAGCUUUCUUUAGUCCACAUA	510	391	0	0	585	446	0	0	550	390	0	0	501	369	0	4	606	416	0	0	562	398	0	0	655	485	0	0	561	388	0	0	668	494	0	0	506	380	0
miRNA-precursor_1785	Novel-miRNA-315	chr12	55729868	55729979	-	AUUGUUCGGACUCUCCAAAAAUGUUGCUGCACCCGUGUAGGAUCCUCCAAAAUGCACUCAUUUGGAGGAUUCAACAUGCACCCGGUGACAUAUUUGAAGAGUUGGAGCAAC	.((((((.((((((.((((.(((((((((....(((((.((((((((((((.((....)))))))))))))).)))))....))))))))).)))).)))))).)))))).	AAAAAUGUUGCUGCACCCGUG	21	UGCACCCGGUGACAUAUUUGA	2	0	0	0	6	1	0	0	3	0	0	0	3	0	0	0	15	8	0	0	2	0	0	0	2	0	0	0	1	0	0	0	0	0	0	0	5	1	2
miRNA-precursor_1786	Novel-miRNA-316	chr12	56382333	56382399	+	AGGAGGAAAGCAAGAUUAGUGUGGAGGUGGGCAUACUGCCAAUAGAGCUGUGUUGGUUUCUCUUUG	.((((((((.(((.((.(((.....(((((.....)))))......))))).))).)))).)))).	AGCUGUGUUGGUUUCUCUUUG	21	GAGGAAAGCAAGAUUAGUGUG	43	36	0	0	46	39	0	0	35	28	0	0	37	37	0	0	53	53	0	0	86	86	0	0	30	23	0	0	33	29	0	0	44	30	0	0	17	16	0
miRNA-precursor_1789	Novel-miRNA-317	chr12	57069143	57069293	+	CUCUCAUUCGCUUGGUGCAGGUCGGGACCUACCUCGCCGGCAACAAUGGCGGUAGCUGACGGCGACGGCAGCUUACCGGUAAAAACUAUUUUUUUACAUGUUGUCUGUGGCGUAGUUUGGGUCCCGCCUUGCAUCAACUGAAUAGGAGAC	.(((((((((.((((((((((.(((((((((.(((((((((((((....(((((((((.((....)).)))).)))))(((((((.....))))))).)))))))...)))).))..))))))))).)))))))))).)))))..)))).	UCGCUUGGUGCAGGUCGGGACC	22	UCCCGCCUUGCAUCAACUGAAU	4491	1259	598	0	4542	1448	504	0	8352	2633	1126	0	8268	2958	607	0	7835	2383	618	0	8454	2651	596	0	2836	1114	273	0	2459	867	271	0	4041	1271	458	0	4385	1104	368
miRNA-precursor_1793	Novel-miRNA-318	chr12	57874763	57874890	+	UGCUCAAAAUCUAGUAUCAAGUAUAUGGAUCAUGUUGGAAUCAAUAGAUAAGUCGAUAUUAAACAAGAAAGUCACCGAAAAAUUGGUCGGAACAUGCUCAUACACCGGAGUAUUAGAUUUGAUGGCU	.(((..((((((((((((..((.(((((..((((((...((((((......((.(((.............)))))......))))))...)))))).))))).))..)).))))))))))...))).	AAUUGGUCGGAACAUGCUCAU	21	GGAUCAUGUUGGAAUCAAUAGA	49	14	0	2	49	14	0	1	48	16	0	1	2	0	0	6	0	0	0	0	0	0	0	0	43	6	0	1	36	4	0	2	47	7	0	4	0	0	0
miRNA-precursor_1795	Novel-miRNA-319	chr12	58992384	58992682	-	AACUGAUGUCAAGUUCAAUCACUUGGCCCGACGUCUCAUCGCAUUUAACUCCAUCCCAUAAGCAACAAUCUCUGCUCAUAUUCCAUGAGACUGUUUUUGGGUAAGAUUGUUUACUAUAGUAAUCAUAAAUACUAGAUGACCGUGCUUAUUGUAGGUCCCUCAUCAAGUGUUUGUGAUUACUACGAUCAACAAUCUUAUCCAAAGACAAUCCAUGGAAUAUGAGCAGAGAUUGAUGUCUAUGGGAUGGAGUAAAACGCGAUAAGAUGUGGGGGUAUGUGAUUGAACGUGACCUCAGUUG	((((((.((((.((((((((((.((.(((.((((((.(((((.(((.(((((((((((((.(((.((((((((((((((((((((((.((.((((((((((((((((((((.....(((((((((((((((((.(((((((.(((.....)))))))....))).))))))))))))))))).....)))))))))))))))))))).)))))))))))))))))))))))).))).))))))))))))).))).))))).)))))).))).)).)))))))))).)))).)))))).	UAUUCCAUGAGACUGUUUUUGG	22	AAAGACAAUCCAUGGAAUAUG	13183	8997	246	14	12982	8407	253	6	8080	4411	211	12	23835	12388	344	28	20798	10832	244	34	26046	13566	407	21	8869	5848	115	11	7793	5215	96	9	7762	5119	148	14	8329	4316	173
miRNA-precursor_1796	Novel-miRNA-320	chr12	58992891	58993192	-	CCCGACGUCUUGUCACAUUUAACUCCAUCCCAUAAGCAGUAAUCUCUGAUCAUAUUCCAUGAAAGUGUUUUUGGAUAAGAUUUUUUACCAUAGUAAUCACAAAUACUAGAUGACCGUGCUCUUUUGGACAAUAAUUUCUGAUCAAAGCAUUUCCCUUCUAAAAUUCAAGAGAAUGCUUACGGUAGGUCCCUCAUCGAGUGUUUGUGAUUACUACAGUCAGGAAUCUUAUCCAAAGACAAGUCAUGGAAUAUGAGCCGAGAUUGGUGUCUAUGGGAUGGAGUGAAUGUAAUAAGACGUUGGG	.((((((((((((.(((((((.((((((((((((.(((.(((((((.(.(((((((((((((...((((((((((((((((((((.((..(((((((((((((((((.(((((((.((((...(((((........)))))...((((((((....(((........)))))))))))..))))))))....))).)))))))))))))))))..)).))))))))))))))))))))..))))))))))))).).))))))).))).))))))))))))))))))).)))))))))))).	UGUCACAUUUAACUCCAUCCCA	22	GGAUGGAGUGAAUGUAAUAAG	876	601	13	0	995	734	13	0	1237	1005	16	0	1334	1095	0	3	1156	897	0	0	1483	1145	0	7	712	516	9	1	528	368	11	4	577	415	12	0	367	276	0
miRNA-precursor_1798	Novel-miRNA-321	chr12	59344785	59344905	+	UGGUGAAAGUAUUCAAUAGGGGCAACUUGAGAUCACAUGUUGUCAUUUUUCUUUUUUAGUUUGAUGAUUUGUAUCUCAACAUGUGUUCUCAGGUCGCCCCUGUCGAAUUAUUUUUCACCU	.((((((((.((((.((((((((.((((((((.((((((((((((((...((.....))...))))).........))))))))).)))))))).)))))))).))))...)))))))).	GGGGCAACUUGAGAUCACAUG	21	UGUGUUCUCAGGUCGCCCCUG	103	17	4	817	112	24	3	623	185	32	16	572	681	345	24	580	563	234	6	558	537	262	22	568	93	24	3	375	106	23	5	358	151	53	12	364	751	504	29
[truncated: 9 more columns]

## Sheet: Novel miRNAs expression
miRNA-precursor	Novel miRNA	S15-65-Mock-1	S15-65-Mock-2	S15-65-Mock-3	CM804-Mock-1	CM804-Mock-2	CM804-Mock-3	S15-65-UY031-1	S15-65-UY031-2	S15-65-UY031-3	CM804-UY031-1	CM804-UY031-2	CM804-UY031-3
miRNA-precursor_3	Novel-miRNA-1	7.53688	8.98421	8.54651	2.9739	1.37256	2.19565	9.59202	8.7528	9.28352	0.950042	1.87019	2.44235
miRNA-precursor_8	Novel-miRNA-2	168.826	197.694	296.527	359.632	303.003	309.197	213.501	203	222.851	98.2615	288.121	265.653
miRNA-precursor_9	Novel-miRNA-3	168.826	197.694	296.527	359.632	303.003	309.197	213.501	203	222.851	98.2615	288.121	265.653
miRNA-precursor_15	Novel-miRNA-4	17.3348	22.4193	14.0672	0.0418859	0.207964	0.106241	15.4948	14.3524	14.4564	0.542881	0.261826	0.140905
miRNA-precursor_16	Novel-miRNA-5	0.565266	0.700604	0.743175	0	0	0.177068	0.47433	0.924209	0.41568	0	0	0
miRNA-precursor_21	Novel-miRNA-6	0.847899	0.947875	1.53943	1.80109	1.53893	1.94775	0.843254	0.815478	1.01611	0.633361	0.860286	1.54995
miRNA-precursor_26	Novel-miRNA-7	1.7429	1.60727	1.59252	1.54978	2.24601	3.1164	1.21218	1.57659	1.52416	0.769082	0.710671	0.328778
miRNA-precursor_30	Novel-miRNA-8	1.6958	2.14302	2.60111	2.3875	2.70353	1.23948	91.862	77.5792	101.934	23.7963	10.3608	10.2861
miRNA-precursor_33	Novel-miRNA-9	16.5811	12.6933	12.5278	9.04735	8.81766	7.57852	15.1786	12.4496	16.581	6.15265	23.0033	18.1298
miRNA-precursor_34	Novel-miRNA-10	0	0	0	0.20943	0.0415927	0.106241	0	0	0	0	0.112211	0.0939366
miRNA-precursor_35	Novel-miRNA-11	3.81555	5.93452	4.35288	5.31951	4.24246	3.8955	3.90005	4.18612	3.27925	2.08104	3.77778	4.55592
miRNA-precursor_36	Novel-miRNA-12	0.141317	0.123636	0	1.46601	0.623891	0.67286	0.0527034	0.0543652	0	0.588121	1.0473	1.08027
miRNA-precursor_42	Novel-miRNA-13	0	0	0	0	0	0.177068	0	0	0	0.0452401	0	0.0469683
miRNA-precursor_45	Novel-miRNA-14	3.67423	3.87393	3.39737	1.84298	3.11946	2.40813	2.31895	2.39207	2.90976	1.67388	2.24422	2.39538
miRNA-precursor_66	Novel-miRNA-15	1.03632	1.52484	1.80485	2.05241	1.53893	2.26647	1.89732	2.44643	2.7712	1.04052	3.25413	2.44235
miRNA-precursor_68	Novel-miRNA-16	4.33371	5.31634	3.92821	0.20943	0	0.141655	4.11086	4.18612	3.60256	0.271441	0.187019	0.187873
miRNA-precursor_69	Novel-miRNA-17	4.33371	5.31634	3.92821	0.20943	0	0.141655	4.11086	4.18612	3.60256	0.271441	0.187019	0.187873
miRNA-precursor_76	Novel-miRNA-18	4.00397	3.83271	2.81345	0	0	0	2.58247	1.95715	1.70891	0	0	0
miRNA-precursor_105	Novel-miRNA-19	6.31214	6.38786	4.77755	11.0998	9.19199	9.10131	5.74467	5.05596	5.72715	5.97169	15.2981	14.9829
miRNA-precursor_114	Novel-miRNA-20	0.235528	0.123636	0.743175	0.460745	0.707077	0.708273	0.15811	0.217461	0.461867	0.2262	0.374037	0.657556
miRNA-precursor_122	Novel-miRNA-21	43.1958	57.6968	67.4166	84.4001	105.978	93.3858	52.9142	52.4624	60.2274	99.0758	77.2387	69.56
miRNA-precursor_123	Novel-miRNA-22	43.1958	57.6968	67.4166	84.4001	105.978	93.3858	52.9142	52.4624	60.2274	99.0758	77.2387	69.56
miRNA-precursor_124	Novel-miRNA-23	69.1038	90.213	105	133.072	166.537	151.11	82.4281	81.4391	91.8653	159.698	116.213	109.859
miRNA-precursor_125	Novel-miRNA-24	43.1958	57.6968	67.4166	84.4001	105.978	93.3858	52.9142	52.4624	60.2274	99.0758	77.2387	69.56
miRNA-precursor_126	Novel-miRNA-25	43.1958	57.6968	67.4166	84.4001	105.978	93.3858	52.9142	52.4624	60.2274	99.0758	77.2387	69.56
miRNA-precursor_127	Novel-miRNA-26	8.71452	7.29452	9.13044	13.1522	10.6893	10.6595	8.90687	9.89447	9.60683	10.0885	12.8295	10.0042
miRNA-precursor_128	Novel-miRNA-27	43.1958	57.6968	67.4166	84.4001	105.978	93.3858	52.9142	52.4624	60.2274	99.0758	77.2387	69.56
miRNA-precursor_130	Novel-miRNA-28	1.27185	1.64848	1.53943	0.0418859	0	0	0.948661	1.0873	1.43179	0	0	0
miRNA-precursor_138	Novel-miRNA-29	0.141317	0.164848	0.371588	0	0	0	0.0527034	0.10873	0.184747	0	0	0
miRNA-precursor_143	Novel-miRNA-30	0	0	0	0	0.207964	0	0	0	0	0	0	0
miRNA-precursor_145	Novel-miRNA-31	65.0998	58.6446	102.611	0	0	0.283309	47.433	40.5021	52.699	0.18096	0.224422	0.234841
miRNA-precursor_146	Novel-miRNA-32	65.0998	58.6446	102.611	0	0	0.283309	47.433	40.5021	52.699	0.18096	0.224422	0.234841
miRNA-precursor_152	Novel-miRNA-33	0	0	0	1.04715	0.831855	0.637446	0	0	0	0.497641	0.935094	1.31511
miRNA-precursor_178	Novel-miRNA-34	0.612372	0.247272	0.424672	2.72258	3.57698	2.23106	0.579737	0.815478	0.323307	1.49292	2.43124	2.63022
miRNA-precursor_180	Novel-miRNA-35	326.818	310.45	486.833	534.925	437.348	424.858	306.945	271.011	373.927	314.147	610.018	593.444
miRNA-precursor_182	Novel-miRNA-36	0.659477	0.741816	2.22953	0.251315	0.0831855	0.460378	1.26488	0.761113	1.57035	0.361921	0.29923	0.234841
miRNA-precursor_183	Novel-miRNA-37	0.659477	0.741816	2.22953	0.251315	0.0831855	0.460378	1.26488	0.761113	1.57035	0.361921	0.29923	0.234841
miRNA-precursor_198	Novel-miRNA-38	0.42395	0.494544	0.26542	0.335087	1.28937	0.849928	0.263517	0.326191	0.230933	0.361921	0.448845	0.563619
miRNA-precursor_199	Novel-miRNA-39	0.329739	0.123636	0.583923	0.20943	0.249556	0.0708273	0.210814	0.217461	0.41568	0.2262	0.112211	0.0469683
miRNA-precursor_207	Novel-miRNA-40	11.3995	11.3745	14.2796	17.1313	20.3804	16.7152	9.43391	8.10042	10.4844	11.9434	11.8944	16.5328
miRNA-precursor_211	Novel-miRNA-41	1.03632	1.36	0.583923	2.0943	0.415927	0.885342	5.21764	4.24049	3.78731	0.271441	0.523652	0.704524
miRNA-precursor_212	Novel-miRNA-42	8.80873	11.5806	8.28109	11.1416	9.94066	10.1283	60.3981	53.9847	35.0557	12.9387	5.87239	13.0102
miRNA-precursor_219	Novel-miRNA-43	0.0471055	0.20606	0.106168	0.628289	0.374335	0.566619	0.105407	0.217461	0.0923733	0	0.0748075	0.28181
miRNA-precursor_223	Novel-miRNA-44	0	0.041212	0	0.251315	0.207964	0.212482	0	0	0	0.13572	0.0748075	0
miRNA-precursor_225	Novel-miRNA-45	31.5607	32.475	73.6274	36.5664	38.1405	36.0865	28.7233	25.8235	28.4972	33.2062	78.1738	61.2936
miRNA-precursor_226	Novel-miRNA-46	12.2945	11.4981	20.7027	17.0476	16.8035	19.4775	10.8042	10.4381	11.7776	10.1338	13.1287	18.4116
miRNA-precursor_229	Novel-miRNA-47	1.08343	1.48363	0.743175	0	0	0	1.15947	0.978574	0.6928	0	0	0
miRNA-precursor_230	Novel-miRNA-48	0.094211	0.0824239	0	0.0418859	0.0831855	0.283309	0.105407	0.0543652	0.27712	0.361921	0	0.0939366
miRNA-precursor_232	Novel-miRNA-49	0.141317	0.123636	0.318504	0.125658	0	0.106241	0.0527034	0.10873	0.13856	0.0452401	0.149615	0
miRNA-precursor_233	Novel-miRNA-50	0.753688	0.494544	1.3271	0.251315	0.332742	0.318723	0.263517	0.217461	1.01611	1.131	1.30913	2.11357
miRNA-precursor_236	Novel-miRNA-51	0.0471055	0.20606	0.637007	0.125658	0.0415927	0	0	0.163096	0.184747	0.13572	0.0374037	0
miRNA-precursor_240	Novel-miRNA-52	541.808	673.115	1319.19	805.508	713.44	691.877	520.077	500.54	689.659	362.373	509.402	639.708
miRNA-precursor_252	Novel-miRNA-53	1.08343	1.77211	1.75177	1.42412	2.37079	0.991583	1.5811	1.0873	1.84747	1.17624	1.9824	1.83176
miRNA-precursor_260	Novel-miRNA-54	65.0998	58.6446	102.611	0	0	0.283309	47.433	40.5021	52.699	0.18096	0.224422	0.234841
miRNA-precursor_269	Novel-miRNA-55	1.31895	0.453332	0.955511	0.376973	0.707077	0.779101	0.790551	0.380556	0.83136	0.542881	0.336634	0.28181
miRNA-precursor_278	Novel-miRNA-56	40.8876	47.5586	78.4581	57.6769	54.0706	43.5588	57.5521	47.6783	39.6744	11.1291	49.6722	53.9666
miRNA-precursor_283	Novel-miRNA-57	0	0	0	0.628289	0.665484	0.460378	0	0	0	0.13572	0.935094	0.704524
miRNA-precursor_290	Novel-miRNA-58	0.42395	1.23636	0.159252	1.25658	0.665484	0.602032	0.0527034	0	13.3941	0	0.149615	0
miRNA-precursor_298	Novel-miRNA-59	1.64869	1.07151	1.69869	0.251315	0.374335	0.141655	0.843254	0.706748	0.461867	0.0904802	0.29923	0.0939366
miRNA-precursor_300	Novel-miRNA-60	1.17764	1.64848	2.17644	0.20943	0.748669	0.424964	0.895958	1.19603	1.29323	0.769082	0.261826	0.140905
miRNA-precursor_310	Novel-miRNA-61	1.83711	2.67878	3.18504	3.22521	3.78494	2.93933	1.73921	2.28334	2.21696	2.17152	2.73047	2.91203
miRNA-precursor_316	Novel-miRNA-62	0.565266	0.947875	0.796259	1.13092	1.53893	1.45196	0.421627	0.434922	0.83136	0.814322	1.15952	1.08027
miRNA-precursor_327	Novel-miRNA-63	0.800794	0.700604	0.477755	0.92149	0.707077	0.637446	0.579737	0.924209	0.600427	0.723841	1.19692	0.704524
miRNA-precursor_330	Novel-miRNA-64	2.21396	2.14302	2.70728	0	0	0	1.84462	1.90278	3.14069	0	0	0
miRNA-precursor_332	Novel-miRNA-65	2.21396	2.14302	2.70728	0	0	0	1.84462	1.90278	3.14069	0	0	0
miRNA-precursor_334	Novel-miRNA-66	0.094211	0.123636	0.26542	0	0.0415927	0	0.105407	0.10873	0.13856	0	0	0
miRNA-precursor_335	Novel-miRNA-67	5.9824	4.32726	5.20223	6.95306	7.48669	7.29521	2.42436	3.5881	6.09664	6.19789	6.28383	8.68913
miRNA-precursor_336	Novel-miRNA-68	0.141317	0.164848	0.371588	0	0	0	0	0.0543652	0.0461867	0	0	0
miRNA-precursor_339	Novel-miRNA-69	0.235528	0	0.212336	0	0	0	0.0527034	0.0543652	0	0	0	0
miRNA-precursor_343	Novel-miRNA-70	0.141317	0.247272	0.477755	16.5449	14.8486	12.3594	0.105407	0.217461	0.323307	3.70969	5.34874	7.18615
miRNA-precursor_354	Novel-miRNA-71	0.659477	1.0303	1.3271	1.00526	0.665484	0.885342	0.895958	0.652383	0.461867	0.2262	0.785479	0.422715
miRNA-precursor_355	Novel-miRNA-72	27.8394	32.1041	56.4813	4.48179	4.32564	4.17881	41.583	30.9882	30.2061	1.31196	3.62816	3.47565
miRNA-precursor_356	Novel-miRNA-73	0.0471055	0.123636	0.159252	2.13618	1.41415	1.48737	0.0527034	0	0.0461867	1.04052	1.49615	1.54995
miRNA-precursor_358	Novel-miRNA-74	168.826	197.694	296.527	359.632	303.003	309.197	213.501	203	222.851	98.2615	288.121	265.653
miRNA-precursor_364	Novel-miRNA-75	0	0	0	0.670174	0.582298	0.424964	0	0	0	0.407161	0.448845	0.845429
miRNA-precursor_370	Novel-miRNA-76	1.31895	1.07151	1.16785	1.59166	1.08141	1.20406	0.790551	0.489287	1.10848	0.995282	0.59846	0.563619
miRNA-precursor_371	Novel-miRNA-77	4.2395	3.25575	12.5809	63.6666	55.859	47.773	4.95412	2.77263	5.26528	17.2365	63.1001	39.0306
miRNA-precursor_373	Novel-miRNA-78	2.07264	2.14302	3.71588	0	0.0415927	0.0708273	1.31758	2.01151	1.29323	0.0904802	0.29923	0.0939366
miRNA-precursor_380	Novel-miRNA-79	0.895005	0.41212	1.75177	0.71206	0.249556	0.38955	0.632441	0.652383	0.785173	0	0.486249	0.234841
miRNA-precursor_381	Novel-miRNA-80	0	0.0824239	0.0530839	1.46601	0.623891	0.67286	0.0527034	0	0.0923733	0.0904802	1.49615	1.97267
miRNA-precursor_382	Novel-miRNA-81	19.4075	17.9684	32.7528	26.5138	25.4963	21.7086	17.1286	14.5155	19.3522	18.7746	26.6689	31.6566
miRNA-precursor_383	Novel-miRNA-82	19.4075	17.9684	32.7528	26.5138	25.4963	21.7086	17.1286	14.5155	19.3522	18.7746	26.6689	31.6566
miRNA-precursor_397	Novel-miRNA-83	0.141317	0.370908	0.26542	0	0	0	0.210814	0.271826	0.230933	0	0	0
miRNA-precursor_421	Novel-miRNA-84	65.0998	58.6446	102.611	0	0	0.283309	47.433	40.5021	52.699	0.18096	0.224422	0.234841
miRNA-precursor_423	Novel-miRNA-85	0.800794	0.41212	1.06168	0.376973	0.998226	0.424964	0.685144	0.271826	0.55424	0.361921	0.748075	0.751493
miRNA-precursor_430	Novel-miRNA-86	65.0998	58.6446	102.611	0	0	0.283309	47.433	40.5021	52.699	0.18096	0.224422	0.234841
miRNA-precursor_439	Novel-miRNA-87	0.42395	0.535756	0.477755	0.502631	0.207964	0.106241	0.210814	0.217461	0.184747	0.0904802	0.29923	0.28181
miRNA-precursor_467	Novel-miRNA-88	3.48581	3.04969	4.2998	1.13092	1.49734	0.67286	2.84598	2.01151	1.89365	0.542881	1.12211	1.0333
miRNA-precursor_469	Novel-miRNA-89	1.08343	0.906663	0.796259	0.71206	1.08141	1.31031	0.210814	0.434922	0.461867	0.407161	0.149615	0.140905
miRNA-precursor_473	Novel-miRNA-90	0	0	0	0.251315	0.291149	0.177068	0	0	0	0.13572	0.149615	0.328778
miRNA-precursor_485	Novel-miRNA-91	0.282633	0.41212	0.690091	1.21469	1.33097	1.31031	0.0527034	0.326191	0.0461867	2.44297	3.0297	4.18018
miRNA-precursor_486	Novel-miRNA-92	0.282633	0.41212	0.690091	1.21469	1.33097	1.31031	0.0527034	0.326191	0.0461867	2.44297	3.0297	4.18018
miRNA-precursor_487	Novel-miRNA-93	0.282633	0.41212	0.690091	1.21469	1.33097	1.31031	0.0527034	0.326191	0.0461867	2.44297	3.0297	4.18018
miRNA-precursor_488	Novel-miRNA-94	0.282633	0.41212	0.690091	1.21469	1.33097	1.31031	0.0527034	0.326191	0.0461867	2.44297	3.0297	4.18018
miRNA-precursor_489	Novel-miRNA-95	0.282633	0.41212	0.690091	1.21469	1.33097	1.31031	0.0527034	0.326191	0.0461867	2.44297	3.0297	4.18018
miRNA-precursor_490	Novel-miRNA-96	0.282633	0.41212	0.690091	1.21469	1.33097	1.31031	0.0527034	0.326191	0.0461867	2.44297	3.0297	4.18018
miRNA-precursor_492	Novel-miRNA-97	0.0471055	0.370908	0.106168	0.293201	0.415927	0.602032	0.421627	0.163096	0.184747	0.271441	0.149615	0.422715
miRNA-precursor_495	Novel-miRNA-98	3.62712	4.16241	2.6542	7.91644	7.4451	8.85342	4.05816	5.32779	3.74112	3.30253	5.16172	4.93167
miRNA-precursor_500	Novel-miRNA-99	0.42395	1.15394	1.11476	4.69122	5.61502	3.64761	13.4921	15.3854	24.1556	15.5626	11.8196	13.386
miRNA-precursor_502	Novel-miRNA-100	0.471055	0.741816	0.902427	0.20943	0.748669	0.531205	0.47433	0.271826	0.369493	0.588121	0.336634	0.422715
miRNA-precursor_504	Novel-miRNA-101	0.847899	0.576968	0.796259	2.05241	2.66194	1.66444	1.15947	1.46786	0.785173	0.678601	2.13201	2.77113
miRNA-precursor_505	Novel-miRNA-102	0.800794	1.07151	1.06168	0.460745	0.790262	0.495791	1.10677	0.978574	0.461867	0.407161	0.187019	0.516651
miRNA-precursor_506	Novel-miRNA-103	0	0	0.159252	0.376973	0.166371	0.637446	0.105407	0	0.0461867	0.2262	0.224422	0.28181
miRNA-precursor_508	Novel-miRNA-104	0	0	0.159252	0.376973	0.166371	0.637446	0.105407	0	0.0461867	0.2262	0.224422	0.28181
miRNA-precursor_511	Novel-miRNA-105	3377.7	3621.21	6506.02	2629.47	2277.2	2207.37	2335.97	2012.65	2215.02	1084.81	2256.08	2098.31
miRNA-precursor_512	Novel-miRNA-106	0.42395	1.0303	1.06168	1.38223	2.16282	2.51437	1.00136	1.19603	1.20085	0.904802	1.08471	2.25448
miRNA-precursor_518	Novel-miRNA-107	151.303	141.027	119.97	260.153	250.471	235.678	87.7511	86.8756	81.9352	89.0777	152.046	199.521
miRNA-precursor_525	Novel-miRNA-108	7695.86	7700.21	13487.1	8813.38	7373.73	7256.08	5705.3	5160.07	6507.84	4587.71	7215.97	8066.33
miRNA-precursor_536	Novel-miRNA-109	0.42395	0.61818	0.318504	0.0418859	0	0	0.105407	0.217461	0.230933	0.0452401	0.0374037	0
miRNA-precursor_538	Novel-miRNA-110	0.0471055	0.0824239	0.212336	0.0418859	0	0	0	0	0.0923733	0.0452401	0.261826	0.375746
miRNA-precursor_539	Novel-miRNA-111	0.0471055	0.0824239	0.212336	0.0418859	0	0	0	0	0.0923733	0.0452401	0.261826	0.375746
miRNA-precursor_540	Novel-miRNA-112	0.141317	0	0.424672	1.92675	1.1646	2.79768	0.47433	0.217461	0.508053	0.723841	1.38394	1.40905
miRNA-precursor_543	Novel-miRNA-113	168.826	197.694	296.527	359.632	303.003	309.197	213.501	203	222.851	98.2615	288.121	265.653
miRNA-precursor_544	Novel-miRNA-114	1696.36	1763.05	3671.02	1804.36	1469.8	1524.35	2019.28	1614.65	2337.42	961.669	3628.8	2986.06
miRNA-precursor_563	Novel-miRNA-115	30.4773	29.0132	28.8246	64.4205	51.9077	57.016	24.2436	21.2024	26.3726	16.8293	42.3036	54.0135
miRNA-precursor_564	Novel-miRNA-116	92.2797	94.1281	188.448	130.893	106.353	102.629	98.8188	85.4077	97.4539	50.9403	143.93	136.96
miRNA-precursor_578	Novel-miRNA-117	0.188422	0.247272	0.530839	1.13092	1.123	1.027	0.105407	0.326191	0.230933	0.950042	1.27173	2.30145
miRNA-precursor_595	Novel-miRNA-118	13.2366	11.663	6.74166	138.391	113.881	119.238	20.08	16.9076	11.0386	46.6878	176.321	161.759
miRNA-precursor_596	Novel-miRNA-119	13.2366	11.663	6.74166	138.391	113.881	119.238	20.08	16.9076	11.0386	46.6878	176.321	161.759
miRNA-precursor_599	Novel-miRNA-120	0.706583	1.11272	1.16785	0.628289	0.707077	0.354137	0.47433	0.761113	0.55424	0.633361	0.261826	0.187873
miRNA-precursor_602	Novel-miRNA-121	0.847899	0.947875	1.53943	1.80109	1.53893	1.94775	0.843254	0.815478	1.01611	0.633361	0.860286	1.54995
miRNA-precursor_607	Novel-miRNA-122	0	0	0	0.418859	0.207964	0.38955	0	0	0	0.0452401	0.149615	0.328778
miRNA-precursor_608	Novel-miRNA-123	0.0471055	0.0824239	0.371588	0	0	0	0	0	0.0461867	0	0	0
miRNA-precursor_609	Novel-miRNA-124	0.0471055	0.0824239	0.371588	0	0	0	0	0	0.0461867	0	0	0
miRNA-precursor_616	Novel-miRNA-125	0	0.164848	0	0.167544	0.166371	0.38955	0	0.0543652	0	0.2262	0.187019	0.140905
miRNA-precursor_617	Novel-miRNA-126	1.6958	1.44242	1.75177	1.46601	1.45575	2.05399	1.15947	1.0873	1.29323	0.588121	0.748075	0.892398
miRNA-precursor_625	Novel-miRNA-127	0.753688	0.576968	1.06168	0	0	0	0.790551	0.380556	0.646613	0	0	0
miRNA-precursor_627	Novel-miRNA-128	0.235528	0.41212	0.212336	1.29846	0.623891	0.885342	0.31622	0.217461	0.41568	0.588121	0.673267	1.08027
miRNA-precursor_634	Novel-miRNA-129	0.094211	0.041212	0.26542	0.460745	0.582298	1.06241	0.15811	0.10873	0	0.18096	0.448845	0.563619
miRNA-precursor_635	Novel-miRNA-130	0.094211	0.041212	0.26542	0.460745	0.582298	1.06241	0.15811	0.10873	0	0.18096	0.448845	0.563619
miRNA-precursor_650	Novel-miRNA-131	1.60159	1.48363	1.48635	1.50789	2.37079	1.69986	0.632441	0.815478	0.6928	1.8096	0.448845	1.17421
miRNA-precursor_671	Novel-miRNA-132	0.42395	0.494544	0.690091	0	0	0	0.421627	0.326191	0.369493	0	0	0
miRNA-precursor_679	Novel-miRNA-133	327.006	408.534	570.175	728.438	585.792	603.201	358.91	289.549	346.123	201.228	702.629	716.219
miRNA-precursor_680	Novel-miRNA-134	19.219	18.7927	51.863	11.2673	8.6097	8.99507	19.1313	15.8746	19.2598	3.75493	12.4554	10.4739
miRNA-precursor_718	Novel-miRNA-135	91.7144	78.2615	90.7735	103.333	91.5456	92.89	53.3358	42.2961	42.3994	23.5701	72.264	65.239
miRNA-precursor_720	Novel-miRNA-136	1.64869	1.48363	4.03438	1.38223	0.374335	0.566619	2.00273	1.0873	1.57035	0.769082	0.710671	1.31511
miRNA-precursor_722	Novel-miRNA-137	0.094211	0.041212	0.159252	0.544517	0.998226	0.318723	0.31622	0.271826	0.41568	0.407161	1.12211	1.26814
miRNA-precursor_731	Novel-miRNA-138	19.3604	18.9163	21.499	16.168	18.0928	14.5196	26.6152	21.5286	23.4628	17.5079	46.5677	34.4747
miRNA-precursor_732	Novel-miRNA-139	15.7332	17.0618	14.1203	17.634	26.9521	19.5483	9.53931	11.308	9.42208	11.2648	8.82728	14.0905
miRNA-precursor_754	Novel-miRNA-140	0.188422	0.329696	0.477755	0.753946	0.249556	0.814514	0.105407	0.434922	0.323307	0.452401	0.59846	0.845429
miRNA-precursor_801	Novel-miRNA-141	0	0	0	0.167544	0	0.0354137	0	0	0	0	0.336634	0.469683
miRNA-precursor_803	Novel-miRNA-142	7.01872	7.50058	8.01568	5.90591	6.77962	6.55153	5.79737	5.49089	7.75936	6.96697	5.87239	9.72244
miRNA-precursor_814	Novel-miRNA-143	0.612372	0.247272	0.424672	2.72258	3.57698	2.23106	0.579737	0.815478	0.323307	1.49292	2.43124	2.63022
miRNA-precursor_822	Novel-miRNA-144	0	0	0	3.64407	2.74512	3.15182	0	0	0	8.9123	13.3157	12.0239
miRNA-precursor_823	Novel-miRNA-145	0.565266	0.989087	0.849343	0.20943	0.291149	0.141655	0.47433	0.598017	0.600427	0.18096	0.486249	0.234841
miRNA-precursor_825	Novel-miRNA-146	0	0	0.0530839	0.795832	0.91504	0.956169	0	0	0	1.8096	1.30913	2.39538
miRNA-precursor_828	Novel-miRNA-147	22.6106	29.755	33.7614	103.291	94.5819	86.976	29.4085	27.6175	27.9891	28.7275	105.404	104.364
miRNA-precursor_830	Novel-miRNA-148	40.8876	47.5586	78.4581	57.6769	54.0706	43.5588	57.5521	47.6783	39.6744	11.1291	49.6722	53.9666
miRNA-precursor_835	Novel-miRNA-149	4.00397	3.83271	2.81345	0	0	0	2.58247	1.95715	1.70891	0	0	0
miRNA-precursor_836	Novel-miRNA-150	2.21396	3.66787	5.99849	0.0837718	0.0831855	0.424964	1.5811	1.57659	2.17077	0.361921	0.261826	0.610588
miRNA-precursor_837	Novel-miRNA-151	35.6118	39.3986	37.5303	44.5247	39.0972	42.3193	35.9437	33.3259	29.5133	16.6484	36.3564	42.5063
miRNA-precursor_838	Novel-miRNA-152	1.83711	1.7309	1.22093	10.6809	7.19554	8.42845	1.79192	1.73969	1.47797	5.97169	8.52805	10.0512
miRNA-precursor_841	Novel-miRNA-153	3377.7	3621.21	6506.02	2629.47	2277.2	2207.37	2335.97	2012.65	2215.02	1084.81	2256.08	2098.31
miRNA-precursor_845	Novel-miRNA-154	1.27185	1.0303	1.06168	0	0	0	1.42299	1.03294	0.923733	0	0	0
miRNA-precursor_846	Novel-miRNA-155	2.92054	4.03877	6.58241	1.71732	0.91504	1.06241	3.53113	2.88136	3.64875	2.0358	7.0319	5.11954
miRNA-precursor_856	Novel-miRNA-156	26.803	26.7054	32.275	132.695	118.331	119.273	32.0437	27.6719	23.0933	49.3569	188.852	173.783
miRNA-precursor_867	Novel-miRNA-157	0	0.041212	0	0	0.0831855	0.354137	0.0527034	0	0	0.0904802	0	0.0469683
miRNA-precursor_868	Novel-miRNA-158	0.094211	0.247272	0.690091	0.460745	0.249556	0.38955	0.0527034	0.163096	0.13856	0.361921	1.19692	0.422715
miRNA-precursor_870	Novel-miRNA-159	0.518161	0.576968	0.637007	0.670174	0.623891	0.779101	0.790551	0.761113	0.600427	0.271441	0.523652	0.751493
miRNA-precursor_873	Novel-miRNA-160	22.6106	29.755	33.7614	103.291	94.5819	86.976	29.4085	27.6175	27.9891	28.7275	105.404	104.364
miRNA-precursor_909	Novel-miRNA-161	0	0.370908	0.212336	0.251315	0.332742	0.318723	0.15811	0.0543652	0.0923733	0.361921	0.0374037	0.0939366
miRNA-precursor_920	Novel-miRNA-162	11.2582	14.589	33.3367	17.2151	12.1035	13.6697	15.0732	10.1119	17.0891	9.31946	33.9626	26.3022
miRNA-precursor_921	Novel-miRNA-163	112.535	128.293	157.819	149.658	122.907	115.944	126.33	102.696	98.6085	56.7311	158.031	158.095
miRNA-precursor_954	Novel-miRNA-164	0.188422	0.20606	0.318504	3.47653	4.20087	2.97475	0.263517	0.163096	0.0923733	1.99056	1.49615	2.72416
miRNA-precursor_957	Novel-miRNA-165	168.826	197.694	296.527	359.632	303.003	309.197	213.501	203	222.851	98.2615	288.121	265.653
miRNA-precursor_959	Novel-miRNA-166	7695.86	7700.21	13487.1	8813.38	7373.73	7256.08	5705.3	5160.07	6507.84	4587.71	7215.97	8066.33
miRNA-precursor_960	Novel-miRNA-167	0.0471055	0.041212	0.0530839	1.08903	0.665484	0.531205	0	0.217461	0	0.361921	0.673267	0.939366
miRNA-precursor_971	Novel-miRNA-168	0.518161	0.700604	0.371588	0.167544	0.0831855	0.38955	0.579737	0.380556	0.461867	0.0452401	0.0748075	0.28181
miRNA-precursor_974	Novel-miRNA-169	22.6106	29.755	33.7614	103.291	94.5819	86.976	29.4085	27.6175	27.9891	28.7275	105.404	104.364
miRNA-precursor_979	Novel-miRNA-170	3.25028	3.62665	6.90091	2.30372	1.83008	2.26647	4.05816	2.77263	4.38773	1.49292	3.88999	3.56959
miRNA-precursor_980	Novel-miRNA-171	3.34449	3.91514	7.64409	0.293201	0.249556	0.283309	4.37438	3.47937	4.80341	0.18096	0.448845	0.469683
miRNA-precursor_985	Novel-miRNA-172	129.022	159.202	366.863	317.244	248.059	263.371	173.183	156.681	166.826	100.478	260.48	295.196
miRNA-precursor_990	Novel-miRNA-173	16.1101	17.8448	12.0501	38.9539	36.9343	31.8369	9.90824	9.45955	6.51232	8.95754	15.4852	26.5841
miRNA-precursor_1002	Novel-miRNA-174	0	0	0	0.0418859	0.0415927	0	0.15811	0.10873	0.41568	0.13572	0.0374037	0.0469683
miRNA-precursor_1003	Novel-miRNA-175	0	0.041212	0	0.376973	0	0.177068	0.263517	0.217461	0.184747	0.407161	0.785479	0.657556
miRNA-precursor_1004	Novel-miRNA-176	0.565266	0.41212	0.26542	0.167544	0	0.106241	1.26488	0.869843	0.738987	0.0452401	0.224422	0.0469683
miRNA-precursor_1005	Novel-miRNA-177	0	0.041212	0	0.376973	0	0.177068	0.263517	0.217461	0.184747	0.407161	0.785479	0.657556
miRNA-precursor_1006	Novel-miRNA-178	0.565266	0.41212	0.26542	0.167544	0	0.106241	1.26488	0.869843	0.738987	0.0452401	0.224422	0.0469683
miRNA-precursor_1008	Novel-miRNA-179	0	0.041212	0	0.376973	0	0.177068	0.263517	0.217461	0.184747	0.407161	0.785479	0.657556
miRNA-precursor_1011	Novel-miRNA-180	5837.5	6341.2	9043.49	12267.3	9469.29	9822.62	6034.43	5187.47	5239	3003.08	8858.63	10693.6
miRNA-precursor_1012	Novel-miRNA-181	3.4387	3.87393	2.81345	3.8535	3.78494	4.88709	5.48115	6.252	5.03435	6.42409	7.55556	9.39366
miRNA-precursor_1013	Novel-miRNA-182	1.83711	2.30787	1.85794	4.18859	3.9929	2.5852	1.47569	1.95715	2.03221	1.71912	2.84268	3.14688
miRNA-precursor_1015	Novel-miRNA-183	0	0	0.106168	0.586403	1.24778	1.23948	0	0	0	0.723841	0.935094	1.08027
miRNA-precursor_1022	Novel-miRNA-184	0	0.123636	0.0530839	2.05241	1.62212	1.23948	0.15811	0.163096	0.323307	1.131	1.90759	2.72416
miRNA-precursor_1034	Novel-miRNA-185	10.7872	8.53088	5.9454	23.2886	19.507	17.7422	15.1786	13.3195	19.9988	18.4127	18.1034	31.4218
miRNA-precursor_1035	Novel-miRNA-186	0	0	0	22.7859	19.0079	19.9379	0	0	0	6.83125	15.0737	16.345
miRNA-precursor_1039	Novel-miRNA-187	0	0	0	0.20943	0.166371	0.247896	0	0	0	0.0904802	0.149615	0.28181
miRNA-precursor_1040	Novel-miRNA-188	0	0	0	0.628289	0.665484	0.460378	0	0	0	0.13572	0.935094	0.704524
miRNA-precursor_1047	Novel-miRNA-189	0.235528	0.453332	0.371588	0.0418859	0.166371	0.177068	0.47433	0.0543652	0.323307	0.0904802	0.187019	0.0939366
miRNA-precursor_1054	Novel-miRNA-190	0.094211	0.041212	0.26542	0.460745	0.582298	1.06241	0.15811	0.10873	0	0.18096	0.448845	0.563619
miRNA-precursor_1061	Novel-miRNA-191	0.471055	0.741816	0.902427	0.20943	0.748669	0.531205	0.47433	0.271826	0.369493	0.588121	0.336634	0.422715
miRNA-precursor_1068	Novel-miRNA-192	0.235528	0.041212	0.159252	0.460745	0.415927	0.354137	0.15811	0.163096	0.184747	0.18096	0.187019	0.422715
miRNA-precursor_1081	Novel-miRNA-193	0.42395	0.494544	0.530839	0.795832	0.374335	0.743687	0.368924	0.489287	0.55424	0.361921	0.523652	0.798461
miRNA-precursor_1088	Novel-miRNA-194	117.151	136.741	207.664	15.4559	10.7309	10.4824	121.692	100.956	83.136	7.19317	15.0737	17.9889
miRNA-precursor_1089	Novel-miRNA-195	3.90976	4.28605	6.68858	10.9322	12.0619	11.5094	3.95275	2.01151	2.7712	0.814322	5.12431	8.40732
miRNA-precursor_1092	Novel-miRNA-196	0	0	0	0	0.332742	0	0	0	0	0	0.0374037	0
miRNA-precursor_1098	Novel-miRNA-197	7.01872	7.50058	8.01568	5.90591	6.77962	6.55153	5.79737	5.49089	7.75936	6.96697	5.87239	9.72244
miRNA-precursor_1107	Novel-miRNA-198	0.235528	0.0824239	0.796259	0	0	0	0.15811	0.217461	0.369493	0	0	0
miRNA-precursor_1113	Novel-miRNA-199	0	0.041212	0	0	0.124778	0.141655	0	0	0	0	0	0.0469683
miRNA-precursor_1116	Novel-miRNA-200	0.706583	0.494544	0.477755	0.125658	0.499113	0.177068	0.368924	0.489287	0.13856	0.316681	0.0374037	0.0939366
miRNA-precursor_1118	Novel-miRNA-201	0	0	0	0.0837718	0.249556	0	0	0	0	0	0	0
miRNA-precursor_1119	Novel-miRNA-202	0.753688	0.783027	1.80485	2.26184	1.123	1.16865	1.5284	0.978574	1.80128	1.31196	4.26403	5.21348
miRNA-precursor_1124	Novel-miRNA-203	0.847899	1.40121	2.81345	0.71206	0.623891	0.38955	1.26488	1.73969	1.70891	0.407161	0.710671	1.0333
miRNA-precursor_1141	Novel-miRNA-204	88.6055	89.9657	206.125	189.366	162.794	151.535	85.3268	71.0553	89.0941	83.7847	255.131	221.831
miRNA-precursor_1148	Novel-miRNA-205	5.27582	3.42059	4.08746	4.23048	3.61857	3.64761	3.26761	3.96866	3.04832	2.17152	2.9923	3.05294
miRNA-precursor_1151	Novel-miRNA-206	0.895005	1.97817	2.22953	2.51315	1.37256	2.05399	1.26488	0.543652	1.33941	1.99056	3.47855	2.53629
miRNA-precursor_1153	Novel-miRNA-207	3377.7	3621.21	6506.02	2629.47	2277.2	2207.37	2335.97	2012.65	2215.02	1084.81	2256.08	2098.31
miRNA-precursor_1186	Novel-miRNA-208	0	0	0	0.293201	0.45752	0	0	0	0	0.407161	0.187019	0.328778
miRNA-precursor_1191	Novel-miRNA-209	0.141317	0.041212	0.371588	0.418859	0.374335	0.920755	0.210814	0.217461	0.0923733	0.18096	0.411441	0.375746
miRNA-precursor_1193	Novel-miRNA-210	6.12372	6.14058	12.0501	33.7182	31.4857	33.3243	6.00819	4.78414	6.65088	8.4599	13.7272	17.707
miRNA-precursor_1194	Novel-miRNA-211	6.12372	6.14058	12.0501	33.7182	31.4857	33.3243	6.00819	4.78414	6.65088	8.4599	13.7272	17.707
miRNA-precursor_1195	Novel-miRNA-212	6.12372	6.14058	12.0501	33.7182	31.4857	33.3243	6.00819	4.78414	6.65088	8.4599	13.7272	17.707
miRNA-precursor_1200	Novel-miRNA-213	0.0471055	0.041212	0	0.20943	0.291149	0.106241	0.0527034	0	0	0.271441	0.224422	0.140905
miRNA-precursor_1203	Novel-miRNA-214	3.95686	5.39877	8.44035	11.2673	9.77429	9.66793	5.58656	5.27343	7.25131	4.65973	9.57536	10.8027
miRNA-precursor_1211	Novel-miRNA-215	0.0471055	0.041212	0	0.71206	1.123	1.5582	0.0527034	0	0	1.67388	1.45875	1.7848
miRNA-precursor_1215	Novel-miRNA-216	38.1084	44.4677	51.5976	7.24626	6.82121	6.09115	37.1032	31.7493	47.988	5.97169	6.17162	7.42099
miRNA-precursor_1216	Novel-miRNA-217	19.4075	17.2266	17.5708	17.2151	20.8796	13.9176	16.707	13.9719	12.1933	7.3289	9.50055	16.0162
miRNA-precursor_1217	Novel-miRNA-218	38.1084	44.4677	51.5976	7.24626	6.82121	6.09115	37.1032	31.7493	47.988	5.97169	6.17162	7.42099
miRNA-precursor_1225	Novel-miRNA-219	2.26106	1.7309	1.06168	0.335087	0.291149	0.424964	0.790551	0.869843	1.06229	0.18096	0.561056	0.516651
miRNA-precursor_1226	Novel-miRNA-220	36.8836	46.8992	18.7917	0.0418859	0	0.0708273	23.2422	22.4528	20.8302	0	0	0
miRNA-precursor_1232	Novel-miRNA-221	0.329739	0.370908	0.159252	0.502631	0.582298	0.566619	0.210814	0.163096	0.13856	0.407161	0.411441	0.563619
miRNA-precursor_1261	Novel-miRNA-222	0.895005	1.97817	2.22953	2.51315	1.37256	2.05399	1.26488	0.543652	1.33941	1.99056	3.47855	2.53629
miRNA-precursor_1262	Novel-miRNA-223	0.0471055	0.247272	0.0530839	1.71732	0.831855	0.991583	0.0527034	0.163096	0.0923733	1.31196	2.73047	3.66353
miRNA-precursor_1263	Novel-miRNA-224	0.094211	0.288484	0.106168	0.670174	0.207964	0.177068	0.210814	0.163096	0.0461867	0	0.261826	0.0939366
miRNA-precursor_1283	Novel-miRNA-225	0	0.041212	0	0	0.207964	0	0	0	0	0	0	0
miRNA-precursor_1289	Novel-miRNA-226	0.188422	0.329696	0.583923	3.51842	2.62034	2.69144	0.15811	0.163096	0.323307	1.71912	2.0198	2.30145
miRNA-precursor_1293	Novel-miRNA-227	1.97843	2.67878	2.38878	5.52894	7.56988	4.49754	3.37302	2.93572	2.67883	3.75493	7.66777	8.83004
miRNA-precursor_1312	Novel-miRNA-228	10.3161	13.7236	13.3772	8.04209	6.19732	7.36604	16.8124	14.3524	15.4725	10.179	24.2002	16.4859
miRNA-precursor_1313	Novel-miRNA-229	0.0471055	0.0824239	0.0530839	0.20943	0.45752	0	0.0527034	0.326191	0.0923733	0	0.0374037	0
miRNA-precursor_1316	Novel-miRNA-230	31.5607	32.475	73.6274	36.5664	38.1405	36.0865	28.7233	25.8235	28.4972	33.2062	78.1738	61.2936
miRNA-precursor_1317	Novel-miRNA-231	31.5607	32.475	73.6274	36.5664	38.1405	36.0865	28.7233	25.8235	28.4972	33.2062	78.1738	61.2936
miRNA-precursor_1324	Novel-miRNA-232	0.800794	0.700604	0.477755	0.92149	0.707077	0.637446	0.579737	0.924209	0.600427	0.723841	1.19692	0.704524
miRNA-precursor_1325	Novel-miRNA-233	0	0	0	0.293201	0.124778	0.38955	0	0	0	0.271441	0.29923	0.328778
miRNA-precursor_1329	Novel-miRNA-234	1.60159	1.15394	1.43327	1.84298	1.7053	2.19565	1.37029	1.46786	0.96992	1.76436	1.34653	2.30145
miRNA-precursor_1358	Novel-miRNA-235	0.612372	0.906663	0.743175	1.38223	1.123	1.48737	0.368924	0.217461	0.738987	0.588121	0.673267	0.798461
miRNA-precursor_1369	Novel-miRNA-236	129.022	159.202	366.863	317.244	248.059	263.371	173.183	156.681	166.826	100.478	260.48	295.196
miRNA-precursor_1370	Novel-miRNA-237	129.022	159.202	366.863	317.244	248.059	263.371	173.183	156.681	166.826	100.478	260.48	295.196
miRNA-precursor_1375	Novel-miRNA-238	1.36606	1.07151	1.11476	0.71206	0.45752	0.531205	0.895958	1.2504	0.600427	0.18096	0.187019	0.234841
miRNA-precursor_1388	Novel-miRNA-239	0.612372	0.247272	0.424672	2.72258	3.57698	2.23106	0.579737	0.815478	0.323307	1.49292	2.43124	2.63022
miRNA-precursor_1392	Novel-miRNA-240	129.022	159.202	366.863	317.244	248.059	263.371	173.183	156.681	166.826	100.478	260.48	295.196
miRNA-precursor_1399	Novel-miRNA-241	1.79001	1.93696	2.9727	16.7544	17.053	17.1402	2.21354	1.52223	1.52416	20.4485	24.3872	25.3159
miRNA-precursor_1408	Novel-miRNA-242	0.188422	0.494544	0.530839	0.628289	0.665484	0.531205	0.368924	0.652383	0.323307	0.361921	0.673267	1.40905
miRNA-precursor_1415	Novel-miRNA-243	1.03632	0.865451	0.902427	0.335087	0.291149	0.283309	1.00136	0.761113	1.06229	0.0904802	0.112211	0.28181
miRNA-precursor_1420	Novel-miRNA-244	0.188422	0.0824239	0.159252	1.13092	1.45575	1.5582	0.210814	0.163096	0	0.769082	0.486249	0.939366
miRNA-precursor_1426	Novel-miRNA-245	3377.7	3621.21	6506.02	2629.47	2277.2	2207.37	2335.97	2012.65	2215.02	1084.81	2256.08	2098.31
miRNA-precursor_1427	Novel-miRNA-246	3377.7	3621.21	6506.02	2629.47	2277.2	2207.37	2335.97	2012.65	2215.02	1084.81	2256.08	2098.31
miRNA-precursor_1428	Novel-miRNA-247	0.989216	1.0303	1.6456	2.17807	1.45575	1.5582	0.579737	0.652383	0.508053	0.678601	3.74037	2.11357
miRNA-precursor_1431	Novel-miRNA-248	1.6958	2.14302	2.60111	2.3875	2.70353	1.23948	91.862	77.5792	101.934	23.7963	10.3608	10.2861
miRNA-precursor_1445	Novel-miRNA-249	0.565266	1.48363	0.955511	1.25658	1.28937	1.69986	0.527034	0.434922	0.646613	0.904802	0.673267	0.516651
miRNA-precursor_1447	Novel-miRNA-250	0	0	0	0.71206	0.582298	0.212482	0	0	0	0.271441	0.411441	0.657556
miRNA-precursor_1451	Novel-miRNA-251	0.0471055	0.123636	0.106168	0.0418859	0.0415927	0	0.15811	0.163096	0.461867	0.13572	0.0748075	0.140905
miRNA-precursor_1465	Novel-miRNA-252	65.0998	58.6446	102.611	0	0	0.283309	47.433	40.5021	52.699	0.18096	0.224422	0.234841
miRNA-precursor_1485	Novel-miRNA-253	0.0471055	0.041212	0.0530839	0.0418859	0.207964	0.0708273	0.210814	0.0543652	0	0	0.149615	0.0469683
miRNA-precursor_1487	Novel-miRNA-254	0.235528	0.123636	0.212336	0.335087	0.166371	0.637446	0.210814	0.380556	0.13856	0.271441	0.411441	0.657556
miRNA-precursor_1499	Novel-miRNA-255	4.71055	4.24483	6.26391	6.8274	6.82121	6.30363	5.32304	4.56668	6.37376	16.6936	29.1749	26.3492
miRNA-precursor_1506	Novel-miRNA-256	0	0	0	3.05767	3.32742	3.39971	0	0	0.0923733	2.39772	4.78768	3.9923
miRNA-precursor_1507	Novel-miRNA-257	1.22474	1.23636	1.85794	0	0	0	0.843254	0.543652	1.10848	0	0	0
miRNA-precursor_1518	Novel-miRNA-258	7.16004	7.04725	8.86502	12.859	9.39996	11.5094	7.69469	6.03454	7.25131	4.97641	9.87459	10.8966
miRNA-precursor_1522	Novel-miRNA-259	0.565266	0.535756	0.743175	0.335087	0.291149	0.38955	0.31622	0.434922	0.27712	0.271441	0.0748075	0.563619
miRNA-precursor_1527	Novel-miRNA-260	35.9886	44.4677	83.2356	58.724	53.3219	49.0125	49.752	41.3176	50.9439	19.7699	65.8306	58.5695
miRNA-precursor_1532	Novel-miRNA-261	0.800794	0.906663	0.477755	0.0418859	0	0	0.527034	0.326191	0.600427	0.0452401	0	0.0469683
miRNA-precursor_1540	Novel-miRNA-262	0.42395	0.947875	0.902427	0.837718	0.207964	0.743687	0.579737	0.326191	0.6928	0.859562	0.710671	0.798461
miRNA-precursor_1541	Novel-miRNA-263	0.565266	0.41212	0.849343	1.00526	1.1646	1.27489	0.895958	0.598017	0.27712	0.407161	1.30913	1.54995
miRNA-precursor_1548	Novel-miRNA-264	0.188422	0.0824239	0.106168	0	0	0	0.15811	0.10873	0.13856	0.0452401	0	0
miRNA-precursor_1549	Novel-miRNA-265	0.188422	0.0824239	0.106168	0	0	0	0.15811	0.10873	0.13856	0.0452401	0	0
miRNA-precursor_1551	Novel-miRNA-266	56.1027	49.8253	121.615	0.0418859	0.166371	0.0708273	57.921	46.9172	85.5377	0.2262	0.673267	0.892398
miRNA-precursor_1552	Novel-miRNA-267	5.0874	4.98665	9.28969	0	0	0	5.85008	4.67541	8.17504	0	0	0
miRNA-precursor_1561	Novel-miRNA-268	22.6106	29.755	33.7614	103.291	94.5819	86.976	29.4085	27.6175	27.9891	28.7275	105.404	104.364
miRNA-precursor_1570	Novel-miRNA-269	0.612372	0.61818	0.690091	3.93727	3.70175	3.18723	0.47433	0.380556	1.01611	4.38829	4.63806	6.15285
miRNA-precursor_1584	Novel-miRNA-270	0.753688	0.576968	0.26542	0.628289	0.707077	1.23948	0.579737	0.434922	0.184747	1.22148	0.411441	0.610588
miRNA-precursor_1598	Novel-miRNA-271	0	0.164848	0	0.20943	0.0415927	0.141655	0	0	0	0.18096	0.0374037	0
miRNA-precursor_1599	Novel-miRNA-272	0	0.164848	0	0.20943	0.0415927	0.141655	0	0	0	0.18096	0.0374037	0
miRNA-precursor_1600	Novel-miRNA-273	0	0.164848	0	0.20943	0.0415927	0.141655	0	0	0	0.18096	0.0374037	0
miRNA-precursor_1601	Novel-miRNA-274	0	0.164848	0	0.20943	0.0415927	0.141655	0	0	0	0.18096	0.0374037	0
miRNA-precursor_1602	Novel-miRNA-275	0	0.164848	0	0.20943	0.0415927	0.141655	0	0	0	0.18096	0.0374037	0
miRNA-precursor_1603	Novel-miRNA-276	0.235528	0.453332	0.371588	0.0418859	0.166371	0.177068	0.47433	0.0543652	0.323307	0.0904802	0.187019	0.0939366
miRNA-precursor_1608	Novel-miRNA-277	0.094211	0.041212	0.26542	0.460745	0.582298	1.06241	0.15811	0.10873	0	0.18096	0.448845	0.563619
miRNA-precursor_1609	Novel-miRNA-278	1.50738	1.27757	0.530839	0	0	0	1.05407	0.706748	0.923733	0	0	0
miRNA-precursor_1610	Novel-miRNA-279	0	0	0	0.628289	0.665484	0.460378	0	0	0	0.13572	0.935094	0.704524
miRNA-precursor_1611	Novel-miRNA-280	0	0	0	0.628289	0.665484	0.460378	0	0	0	0.13572	0.935094	0.704524
miRNA-precursor_1618	Novel-miRNA-281	0	0	0	0	0.0415927	0.283309	0	0	0	0	0	0.0469683
miRNA-precursor_1623	Novel-miRNA-282	0	0	0	0.71206	0.582298	0.212482	0	0	0	0.271441	0.411441	0.657556
miRNA-precursor_1627	Novel-miRNA-283	7.01872	7.50058	8.01568	5.90591	6.77962	6.55153	5.79737	5.49089	7.75936	6.96697	5.87239	9.72244
miRNA-precursor_1631	Novel-miRNA-284	0.518161	0.535756	1.3271	1.21469	1.95486	1.45196	0.579737	0.652383	0.600427	0.452401	0.785479	0.939366
miRNA-precursor_1637	Novel-miRNA-285	0.518161	0.41212	0.159252	0.963376	1.28937	1.41655	0.632441	0.271826	0.184747	0.814322	0.748075	0.986334
miRNA-precursor_1640	Novel-miRNA-286	0.0471055	0.20606	0.106168	0	0	0.177068	0.263517	0.163096	0.230933	0.0904802	0	0.0469683
miRNA-precursor_1641	Novel-miRNA-287	0.518161	0.370908	2.70728	1.71732	1.41415	1.27489	1.47569	1.35913	3.32544	9.18374	13.9142	19.7267
miRNA-precursor_1642	Novel-miRNA-288	0.518161	0.370908	2.70728	1.71732	1.41415	1.27489	1.47569	1.35913	3.32544	9.18374	13.9142	19.7267
miRNA-precursor_1653	Novel-miRNA-289	1.55448	1.85454	1.91102	2.34561	1.7053	1.77068	1.31758	2.12024	2.63264	2.62393	1.12211	2.30145
miRNA-precursor_1654	Novel-miRNA-290	0.235528	0.20606	0.530839	0.20943	0	0	0.15811	0.271826	0.13856	0.18096	0.0748075	0.0939366
miRNA-precursor_1660	Novel-miRNA-291	0.141317	0.247272	0.318504	0	0	0	0.15811	0.10873	0.0923733	0	0.0374037	0
miRNA-precursor_1662	Novel-miRNA-292	0.329739	0.535756	0.796259	1.50789	0.124778	1.23948	0.737847	0.326191	0.646613	0.13572	2.0198	1.0333
miRNA-precursor_1665	Novel-miRNA-293	22.6106	29.755	33.7614	103.291	94.5819	86.976	29.4085	27.6175	27.9891	28.7275	105.404	104.364
miRNA-precursor_1675	Novel-miRNA-294	0	0.123636	0.0530839	0.376973	0.249556	0.602032	0.31622	0	0	0.361921	0.112211	0.28181
miRNA-precursor_1679	Novel-miRNA-295	0.42395	0.123636	0.477755	0.293201	0.0415927	0.424964	0.368924	0.271826	0.230933	0.271441	0.411441	0.187873
miRNA-precursor_1680	Novel-miRNA-296	0.235528	0.535756	0.530839	0	0	0	1.26488	1.4135	2.26315	0	0.112211	0.0939366
miRNA-precursor_1682	Novel-miRNA-297	9.27979	8.03633	9.71436	17.5083	20.4636	17.4589	5.48115	5.81708	5.17291	12.1696	16.0088	21.3236
miRNA-precursor_1686	Novel-miRNA-298	3.4387	3.87393	2.81345	3.8535	3.78494	4.88709	5.48115	6.252	5.03435	6.42409	7.55556	9.39366
miRNA-precursor_1688	Novel-miRNA-299	0.94211	1.48363	0.849343	0.670174	0.790262	0.495791	0.685144	0.706748	1.47797	0.542881	0.523652	0.328778
miRNA-precursor_1694	Novel-miRNA-300	1733.15	1894.6	3096.39	4334.65	3779.49	3756.54	1766.14	1532.5	1612.84	1533.55	3100.85	3654.7
miRNA-precursor_1700	Novel-miRNA-301	1.60159	3.00847	3.39737	6.07346	4.53361	6.79942	3.58383	3.09882	2.26315	1.49292	6.05941	7.98461
miRNA-precursor_1707	Novel-miRNA-302	0	0	0	0.71206	1.03982	0.424964	0	0	0	0.13572	0.336634	0.328778
miRNA-precursor_1716	Novel-miRNA-303	2.11975	1.89575	1.80485	1.92675	2.2876	2.79768	1.73921	0.869843	1.29323	1.131	1.68317	1.87873
miRNA-precursor_1717	Novel-miRNA-304	0.565266	1.15394	0.902427	0.71206	1.37256	0.495791	1.10677	0.543652	0.923733	0.859562	0.635864	1.17421
miRNA-precursor_1723	Novel-miRNA-305	2.16685	2.47272	2.07027	1.54978	2.78671	2.44354	1.84462	2.01151	2.30933	1.17624	1.15952	1.08027
miRNA-precursor_1724	Novel-miRNA-306	0.329739	0.535756	0.212336	0.502631	0.790262	0.495791	0.210814	0.326191	0.184747	0.859562	0.710671	1.12724
miRNA-precursor_1742	Novel-miRNA-307	0.471055	0.535756	1.16785	0	0	0	0.31622	0.434922	0.230933	0	0	0
miRNA-precursor_1746	Novel-miRNA-308	0	0	0	1.46601	1.33097	0.779101	0.0527034	0	0	0.542881	1.27173	0.986334
miRNA-precursor_1753	Novel-miRNA-309	1.08343	0.947875	0.902427	0.0837718	0.623891	0	3.47842	3.15318	5.58859	2.12628	1.30913	1.31511
miRNA-precursor_1755	Novel-miRNA-310	0.094211	0.164848	0.318504	0.837718	0.45752	0.566619	0.31622	0.0543652	0	0.633361	0.59846	1.17421
miRNA-precursor_1756	Novel-miRNA-311	2.07264	1.81333	2.33569	3.22521	2.2876	4.85167	1.00136	1.30477	1.75509	2.39772	2.0198	3.71049
miRNA-precursor_1761	Novel-miRNA-312	0.847899	0.741816	1.43327	2.17807	2.66194	0.991583	1.05407	1.19603	0.6928	1.131	2.13201	2.11357
miRNA-precursor_1762	Novel-miRNA-313	10.5045	9.51997	10.4575	0.0418859	0	0	16.3908	14.7873	19.9065	0.0904802	0	0
miRNA-precursor_1769	Novel-miRNA-314	19.3604	18.9163	21.499	16.168	18.0928	14.5196	26.6152	21.5286	23.4628	17.5079	46.5677	34.4747
miRNA-precursor_1785	Novel-miRNA-315	0	0.041212	0	0.376973	0.332742	0.566619	0	0	0	0.316681	0.411441	0.234841
miRNA-precursor_1786	Novel-miRNA-316	1.7429	1.60727	1.59252	1.54978	2.24601	3.1164	1.21218	1.57659	1.52416	0.769082	0.710671	0.328778
miRNA-precursor_1789	Novel-miRNA-317	88.6055	89.9657	206.125	189.366	162.794	151.535	85.3268	71.0553	89.0941	83.7847	255.131	221.831
miRNA-precursor_1793	Novel-miRNA-318	0.659477	0.576968	0.902427	0	0	0	0.368924	0.217461	0.323307	0	0	0
miRNA-precursor_1795	Novel-miRNA-319	458.337	388.134	265.207	551.428	494.413	523.095	336.617	312.165	262.756	215.388	292.161	429.854
miRNA-precursor_1796	Novel-miRNA-320	31.6549	33.7938	57.7022	81.4681	69.1687	69.2691	29.9355	22.2897	21.1535	21.4438	71.7778	65.0041
miRNA-precursor_1798	Novel-miRNA-321	0.895005	1.11272	2.01719	14.8695	10.4398	9.66793	1.47569	1.4135	2.7712	23.7058	38.3762	60.9648

## Sheet: DEmiRNA
	DEM of CM804-UY031-VS-CM804-MOCK
		CM804-Mock-1	CM804-Mock-2	CM804-Mock-3	CM804-UY031-1	CM804-UY031-2	CM804-UY031-3	CM804-Mock_avg	CM804-UY031_avg	log2FC	change
1	stu-miR482c	90.5573	64.0944	73.7312	41.5756	171.496	141.14	76.1276	118.071	0.633156825350137	up
2	stu-miR482b-3p	17.2151	12.1035	13.6697	9.31946	33.9626	26.3022	14.3294	23.1948	0.694816945376748	up
3	stu-miR482a-3p	47.708	35.229	36.4052	27.4607	96.5765	75.478	39.7807	66.5051	0.741394384436921	up
4	stu-miR6026-3p	314.102	284.037	288.728	121.696	140.04	232.07	295.622	164.602	-0.844773399291793	down
5	stu-miR7979	0.293201	0.0831855	0.177068	0.633361	0.29923	0.187873	0.184485	0.373488	1.01755967473841	up
6	stu-miR7982a	0.0418859	0.207964	0.247896	0.407161	0.411441	0.234841	0.165915	0.351148	1.08163091707044	up
7	stu-miR7982b	0.0418859	0.207964	0.247896	0.407161	0.411441	0.234841	0.165915	0.351148	1.08163091707044	up
8	stu-miR7983-5p	0.502631	0.582298	0.531205	0.361921	0.149615	0.469683	0.538711	0.327073	-0.719899747397652	down
9	stu-miR7984c-5p	0.879604	1.37256	0.920755	0.452401	0.710671	0.751493	1.05764	0.638188	-0.72879405091618	down
10	stu-miR1886a	10.5134	8.31855	8.18056	4.38829	5.53575	6.43466	9.00417	5.4529	-0.723569597025739	down
11	stu-miR1886b	10.5134	8.31855	8.18056	4.38829	5.53575	6.43466	9.00417	5.4529	-0.723569597025739	down
12	stu-miR1886c	10.5134	8.31855	8.18056	4.38829	5.53575	6.43466	9.00417	5.4529	-0.723569597025739	down
13	stu-miR1886d	10.5134	8.31855	8.18056	4.38829	5.53575	6.43466	9.00417	5.4529	-0.723569597025739	down
14	stu-miR1886e	10.5134	8.31855	8.18056	4.38829	5.53575	6.43466	9.00417	5.4529	-0.723569597025739	down
15	stu-miR1886f	10.5134	8.31855	8.18056	4.38829	5.53575	6.43466	9.00417	5.4529	-0.723569597025739	down
16	stu-miR8006-5p	4.60745	6.57165	4.85167	1.94532	3.36634	3.47565	5.34359	2.9291	-0.867350228035611	down
17	stu-miR8010	0.628289	0.540706	0.0708273	0.0904802	0.112211	0.28181	0.413274	0.1615	-1.35556121430248	down
18	stu-miR8011a-3p	0.376973	0.249556	0.283309	0.497641	1.38394	0.751493	0.303279	0.877691	1.53306647136797	up
19	stu-miR7990b	0.0837718	0.207964	0.177068	0.18096	0.112211	0.422715	0.156268	0.238629	0.610745602446308	up
20	stu-miR1886i-3p	0.167544	0.291149	0.637446	0.316681	0.187019	0.140905	0.36538	0.214868	-0.765943472143078	down
21	stu-miR7980b-5p	2.17807	1.99645	1.73527	1.08576	1.08471	1.69086	1.96993	1.28711	-0.614009009937471	down
22	stu-miR8031	0.502631	0.540706	0.354137	0.0452401	0.112211	0.234841	0.465825	0.130764	-1.83282125423314	down
23	stu-miR319-3p	6.65986	5.53183	5.34746	1.94532	3.44114	5.16651	5.84638	3.51766	-0.732929747772529	down
24	stu-miR6149-5p	0.0418859	0.166371	0.0708273	0.2262	0.673267	0.892398	0.0930281	0.597288	2.68268959265981	up
25	stu-miR399a-5p	0.795832	1.123	0.354137	1.31196	1.75798	2.86507	0.757656	1.97834	1.38467245266847	up
26	stu-miR399b-5p	0.795832	1.123	0.354137	1.31196	1.75798	2.86507	0.757656	1.97834	1.38467245266847	up
27	stu-miR399c-5p	0.795832	1.123	0.354137	1.31196	1.75798	2.86507	0.757656	1.97834	1.38467245266847	up
28	stu-miR399d-5p	0.795832	1.123	0.354137	1.31196	1.75798	2.86507	0.757656	1.97834	1.38467245266847	up
29	stu-miR399e-5p	0.795832	1.123	0.354137	1.31196	1.75798	2.86507	0.757656	1.97834	1.38467245266847	up
30	stu-miR399f-5p	0.795832	1.123	0.354137	1.31196	1.75798	2.86507	0.757656	1.97834	1.38467245266847	up
31	stu-miR399g-5p	0.795832	1.123	0.354137	1.31196	1.75798	2.86507	0.757656	1.97834	1.38467245266847	up
32	stu-miR399h	0.795832	1.123	0.354137	1.31196	1.75798	2.86507	0.757656	1.97834	1.38467245266847	up
33	stu-miR164-5p	30.3254	30.4875	30.8099	8.32418	19.2629	15.1708	30.5409	14.2526	-1.09951632856228	down
34	stu-miR3627-3p	0.544517	0.166371	0.602032	0.13572	0.261826	0.28181	0.43764	0.226452	-0.950539324334235	down
35	stu-miR171b-5p	4.31425	4.49202	3.78926	0.588121	0.710671	1.08027	4.19851	0.793021	-2.40444705468161	down
36	stu-miR171b-3p	10.9322	12.0619	11.5094	0.814322	5.12431	8.40732	11.5012	4.78198	-1.26609900604348	down
37	stu-miR166c-5p	192.717	268.398	245.417	103.012	71.0671	95.1578	235.511	89.7456	-1.39187875342081	down
38	stu-miR166d-5p	32.4616	27.7008	28.1893	57.7716	99.9428	79.1885	29.4506	78.9676	1.42296605969314	up
39	stu-miR171a-3p	9.00547	10.8557	6.69318	1.26672	3.81518	7.13918	8.85145	4.07369	-1.11957643094611	down
40	stu-miR399i-5p	0.418859	0.207964	1.027	1.131	1.23432	1.36208	0.551274	1.24247	1.17236480920819	up
41	stu-miR399i-3p	1.71732	0.831855	0.991583	1.31196	2.73047	3.75746	1.18025	2.59996	1.13939553483557	up
42	stu-miR827-3p	0.167544	0.207964	0.318723	0.13572	0.0748075	0.0939366	0.23141	0.101488	-1.18914366134759	down
43	stu-miR319a-5p	16.2098	14.1831	15.6528	5.47405	13.2783	10.5679	15.3486	9.77342	-0.651169031124573	down
44	stu-miR172e-5p	5.23574	3.16105	3.04558	4.02637	6.54566	6.8104	3.81412	5.79414	0.603243878564042	up
45	stu-miR156d-3p	95.2067	86.3465	81.7701	38.1826	66.0924	63.0314	87.7744	55.7688	-0.654342548925008	down
46	stu-miR171d-3p	7.1206	4.74157	6.16198	1.53816	3.88999	4.55592	6.00805	3.32802	-0.852231270759389	down
47	stu-miR167c-3p	12.2726	13.476	10.1991	23.9772	35.9824	29.0734	11.9826	29.6777	1.30844070146615	up
48	stu-miR167d-3p	26.9745	23.5831	20.0795	6.01693	16.2332	23.4372	23.5457	15.2291	-0.628631981595198	down
49	stu-miR479	2.93201	3.24423	4.21423	1.131	1.90759	3.52262	3.46349	2.18707	-0.663227111958876	down
50	stu-miR399j-3p	1.04715	0.45752	0.212482	0.13572	1.27173	1.45602	0.572384	0.95449	0.737746738286697	up
51	stu-miR399k-5p	0.795832	1.123	0.354137	1.31196	1.75798	2.86507	0.757656	1.97834	1.38467245266847	up
52	stu-miR399k-3p	1.04715	0.45752	0.212482	0.13572	1.27173	1.45602	0.572384	0.95449	0.737746738286697	up
53	stu-miR399l-5p	0.795832	1.123	0.354137	1.31196	1.75798	2.86507	0.757656	1.97834	1.38467245266847	up
54	stu-miR399l-3p	1.04715	0.45752	0.212482	0.13572	1.27173	1.45602	0.572384	0.95449	0.737746738286697	up
55	stu-miR399m-5p	0.795832	1.123	0.354137	1.31196	1.75798	2.86507	0.757656	1.97834	1.38467245266847	up
56	stu-miR399m-3p	1.04715	0.45752	0.212482	0.13572	1.27173	1.45602	0.572384	0.95449	0.737746738286697	up
57	stu-miR399n-5p	0.795832	1.123	0.354137	1.31196	1.75798	2.86507	0.757656	1.97834	1.38467245266847	up
58	stu-miR399n-3p	1.04715	0.45752	0.212482	0.13572	1.27173	1.45602	0.572384	0.95449	0.737746738286697	up
59	stu-miR399o-5p	0.795832	1.123	0.354137	1.31196	1.75798	2.86507	0.757656	1.97834	1.38467245266847	up
60	stu-miR399o-3p	1.04715	0.45752	0.212482	0.13572	1.27173	1.45602	0.572384	0.95449	0.737746738286697	up
61	stu-miR393-5p	7.91644	7.4451	8.85342	3.30253	5.16172	4.93167	8.07165	4.46531	-0.854104954339845	down
62	stu-miR477a-5p	2.0943	0.415927	0.885342	0.271441	0.523652	0.704524	1.13186	0.499872	-1.17905926349785	down
63	stu-miR398a-5p	1.71732	1.41415	1.27489	9.18374	13.9142	19.7267	1.46879	14.2749	3.28078184524565	up
64	stu-miR398a-3p	3.47653	2.12123	2.05399	2.75965	5.0121	7.09221	2.55058	4.95465	0.957956880988217	up
65	stu-miR398b-3p	0.20943	0.207964	0.106241	0.18096	0.523652	0.704524	0.174545	0.469712	1.42817742124518	up
66	stu-miR408b-5p	0.251315	0.332742	0.318723	1.131	1.30913	2.11357	0.300927	1.5179	2.33459288631388	up
67	stu-miR397-5p	2.17807	1.123	1.16865	1.31196	4.26403	5.21348	1.48991	3.59649	1.27136763501527	up
68	stu-miR397-3p	0.0837718	0.166371	0.177068	0.18096	0.411441	0.751493	0.142404	0.447965	1.65339932534102	up
69	stu-miR390-5p	14.7857	12.9769	13.4926	26.6917	53.1507	42.7411	13.7517	40.8612	1.57111692225352	up
70	stu-miR390-3p	2.0943	2.16282	1.91234	2.89537	5.68537	5.44832	2.05649	4.67635	1.18520222226262	up
71	stu-miR171e	9.00547	10.8557	6.69318	1.26672	3.81518	7.13918	8.85145	4.07369	-1.11957643094611	down
72	stu-miR156f-3p	0.92149	0.873447	0.566619	0.542881	0.29923	0.469683	0.787185	0.437265	-0.848196565324149	down
73	stu-miR156g-3p	23.875	23.6663	22.169	6.15265	12.8295	15.8753	23.2368	11.6191	-0.999904803476124	down
74	stu-miR156h-3p	33.7182	31.4857	33.3243	8.4599	13.7272	17.707	32.8427	13.298	-1.30436130116212	down
75	stu-miR156i-3p	33.7182	31.4857	33.3243	8.4599	13.7272	17.707	32.8427	13.298	-1.30436130116212	down
76	stu-miR156j-3p	33.7182	31.4857	33.3243	8.4599	13.7272	17.707	32.8427	13.298	-1.30436130116212	down
77	stu-miR156k-3p	33.7182	31.4857	33.3243	8.4599	13.7272	17.707	32.8427	13.298	-1.30436130116212	down
78	stu-miR384-5p	103.333	91.5456	92.89	23.5701	72.264	65.239	95.9229	53.691	-0.837193603356101	down
	DEM of SP15-65-UY031-VS-SP15-65-MOCK
		SP15-65-Mock-1	SP15-65-Mock-2	SP15-65-Mock-3	SP15-65-UY031-1	SP15-65-UY031-2	SP15-65-UY031-3	SP15-65-Mock_avg	SP15-65-UY031_avg	log2FC	change
1	stu-miR6022	2411.14	1953.57	2459.7	1466.79	1256.6	1233.32	2274.8	1318.9	-0.786402994720706	down
2	stu-miR482c	51.7219	61.4058	216.264	74.4172	59.6386	78.194	109.797	70.7499	-0.634041008197716	down
3	stu-miR482a-3p	21.6214	30.0847	30.0986	46.6952	38.11	44.293	27.2682	43.0327	0.658213246335256	up
4	stu-miR482d-5p	0.376844	0.535756	0.26542	0.685144	0.434922	0.738987	0.392673	0.619684	0.658203867902876	up
5	stu-miR482d-3p	71.2235	66.8046	166.047	52.7561	38.4362	67.294	101.358	52.8288	-0.94006954712553	down
6	stu-miR6026-5p	0.42395	0.41212	0.637007	0.210814	0.217461	0.369493	0.491026	0.265923	-0.884791683791612	down
7	stu-miR7979	1.6958	0.947875	0.530839	0.368924	0.706748	0.600427	1.05817	0.5587	-0.921428375021644	down
8	stu-miR7983-3p	2.26106	1.85454	3.87513	1.47569	1.68532	2.03221	2.66358	1.73107	-0.621697964313017	down
9	stu-miR8003	0.659477	0.61818	0.159252	0.15811	0.217461	0.508053	0.47897	0.294541	-0.701464189060069	down
10	stu-miR8006-5p	9.13847	8.73694	10.9884	6.85144	5.21906	5.26528	9.62127	5.77859	-0.735508996883265	down
11	stu-miR1886g-5p	0.235528	0.247272	0.0530839	0.105407	0.0543652	0.0923733	0.178628	0.0840485	-1.08766399464897	down
12	stu-miR5303e	0.282633	0.247272	0.159252	0.105407	0.10873	0.0923733	0.229719	0.10217	-1.16889713212541	down
13	stu-miR8015-3p	0.141317	0.370908	0.159252	0.0527034	0.271826	0.0923733	0.223826	0.138968	-0.687627268536664	down
14	stu-miR8023	0.282633	0.247272	0.106168	0.105407	0.163096	0.0923733	0.212024	0.120292	-0.817687948810195	down
15	stu-miR8024a-3p	0.094211	0.370908	0.371588	0.210814	0.163096	0.0923733	0.278902	0.155428	-0.843515744629559	down
16	stu-miR8024b	0.094211	0.370908	0.371588	0.210814	0.163096	0.0923733	0.278902	0.155428	-0.843515744629559	down
17	stu-miR7984d-3p	0.141317	0.288484	0.318504	0.15811	0.163096	0.0923733	0.249435	0.13786	-0.855462435569922	down
18	stu-miR8032a-5p	4.52213	3.29696	5.30839	2.05543	1.68532	3.37163	4.37583	2.37079	-0.884185686088946	down
19	stu-miR8032b-5p	4.52213	3.29696	5.30839	2.05543	1.68532	3.37163	4.37583	2.37079	-0.884185686088946	down
20	stu-miR8032c	4.52213	3.29696	5.30839	2.05543	1.68532	3.37163	4.37583	2.37079	-0.884185686088946	down
21	stu-miR8032d-5p	4.52213	3.29696	5.30839	2.05543	1.68532	3.37163	4.37583	2.37079	-0.884185686088946	down
22	stu-miR8032e-5p	4.52213	3.29696	5.30839	2.05543	1.68532	3.37163	4.37583	2.37079	-0.884185686088946	down
23	stu-miR8032f-5p	4.52213	3.29696	5.30839	2.05543	1.68532	3.37163	4.37583	2.37079	-0.884185686088946	down
24	stu-miR8032g-5p	4.52213	3.29696	5.30839	2.05543	1.68532	3.37163	4.37583	2.37079	-0.884185686088946	down
25	stu-miR8036-3p	19.219	18.7927	51.863	19.1313	15.8746	19.2598	29.9582	18.0886	-0.727874455443657	down
26	stu-miR8041a-3p	0.094211	0.123636	0.0530839	0.31622	0.217461	0.13856	0.0903103	0.22408	1.31105359129087	up
27	stu-miR8041b-3p	0.094211	0.123636	0.0530839	0.31622	0.217461	0.13856	0.0903103	0.22408	1.31105359129087	up
28	stu-miR399a-5p	0.235528	0.329696	0.637007	0.0527034	0.217461	0.0461867	0.400744	0.10545	-1.92611560867168	down
29	stu-miR399b-5p	0.235528	0.329696	0.637007	0.0527034	0.217461	0.0461867	0.400744	0.10545	-1.92611560867168	down
30	stu-miR399c-5p	0.235528	0.329696	0.637007	0.0527034	0.217461	0.0461867	0.400744	0.10545	-1.92611560867168	down
31	stu-miR399d-5p	0.235528	0.329696	0.637007	0.0527034	0.217461	0.0461867	0.400744	0.10545	-1.92611560867168	down
32	stu-miR399e-5p	0.235528	0.329696	0.637007	0.0527034	0.217461	0.0461867	0.400744	0.10545	-1.92611560867168	down
33	stu-miR399f-5p	0.235528	0.329696	0.637007	0.0527034	0.217461	0.0461867	0.400744	0.10545	-1.92611560867168	down
34	stu-miR399g-5p	0.235528	0.329696	0.637007	0.0527034	0.217461	0.0461867	0.400744	0.10545	-1.92611560867168	down
35	stu-miR399h	0.235528	0.329696	0.637007	0.0527034	0.217461	0.0461867	0.400744	0.10545	-1.92611560867168	down
36	stu-miR164-5p	17.9472	19.9466	40.2907	7.43118	7.61113	6.41995	26.0615	7.15409	-1.86508062151495	down
37	stu-miR5303j	0.282633	0.494544	0.743175	0.210814	0.271826	0.230933	0.506784	0.237858	-1.09127244972598	down
38	stu-miR3627-5p	4.2395	3.25575	12.5809	4.95412	2.77263	5.26528	6.69205	4.33068	-0.627855761443252	down
39	stu-miR171b-3p	3.90976	4.28605	6.68858	3.95275	2.01151	2.7712	4.96146	2.91182	-0.76884451645473	down
40	stu-miR166a-5p	1427.39	1633.07	2135.41	811.211	853.534	1053.66	1731.96	906.135	-0.934604923986537	down
41	stu-miR166a-3p	3377.7	3621.21	6506.02	2335.97	2012.65	2215.02	4501.64	2187.88	-1.04091814420417	down
42	stu-miR166c-5p	72.778	68.6179	104.575	12.438	15.6028	29.4209	81.9903	19.1539	-2.09781506456585	down
43	stu-miR166c-3p	3377.7	3621.21	6506.02	2335.97	2012.65	2215.02	4501.64	2187.88	-1.04091814420417	down
44	stu-miR166d-5p	24.6833	23.6145	39.7068	44.3235	41.9699	61.4283	29.3349	49.2406	0.747230929972613	up
45	stu-miR166d-3p	3377.7	3621.21	6506.02	2335.97	2012.65	2215.02	4501.64	2187.88	-1.04091814420417	down
46	stu-miR162a-5p	6.17082	6.92361	13.3772	3.42572	3.5881	6.00427	8.82388	4.33936	-1.02392923864348	down
47	stu-miR162a-3p	7695.86	7700.21	13487.1	5705.3	5160.07	6507.84	9627.72	5791.07	-0.733364748843379	down
48	stu-miR162b-5p	6.17082	6.92361	13.3772	3.42572	3.5881	6.00427	8.82388	4.33936	-1.02392923864348	down
49	stu-miR162b-3p	7695.86	7700.21	13487.1	5705.3	5160.07	6507.84	9627.72	5791.07	-0.733364748843379	down
50	stu-miR167c-3p	1.41317	2.43151	5.36148	7.16766	6.90438	16.3963	3.06872	10.1561	1.72663947867016	up
51	stu-miR399k-5p	0.235528	0.329696	0.637007	0.0527034	0.217461	0.0461867	0.400744	0.10545	-1.92611560867168	down
52	stu-miR399l-5p	0.235528	0.329696	0.637007	0.0527034	0.217461	0.0461867	0.400744	0.10545	-1.92611560867168	down
53	stu-miR399m-5p	0.235528	0.329696	0.637007	0.0527034	0.217461	0.0461867	0.400744	0.10545	-1.92611560867168	down
54	stu-miR399n-5p	0.235528	0.329696	0.637007	0.0527034	0.217461	0.0461867	0.400744	0.10545	-1.92611560867168	down
55	stu-miR399o-5p	0.235528	0.329696	0.637007	0.0527034	0.217461	0.0461867	0.400744	0.10545	-1.92611560867168	down
56	stu-miR477a-5p	1.03632	1.36	0.583923	5.21764	4.24049	3.78731	0.993414	4.41515	2.15199389577454	up
57	stu-miR477b-5p	5.65266	5.8521	11.7316	15.9691	11.5798	11.7776	7.74545	13.1088	0.759117707520438	up
58	stu-miR477b-3p	8.80873	11.5806	8.28109	60.3981	53.9847	35.0557	9.55681	49.8128	2.38191693483603	up
59	stu-miR398a-5p	0.518161	0.370908	2.70728	1.47569	1.35913	3.32544	1.19878	2.05342	0.776458211705804	up
60	stu-miR408a-3p	0.141317	0.123636	0.318504	0.0527034	0.10873	0.13856	0.194486	0.0999978	-0.9596955740757	down
61	stu-miR408b-5p	0.753688	0.494544	1.3271	0.263517	0.217461	1.01611	0.858444	0.499029	-0.782599403290364	down
62	stu-miR397-3p	0.094211	0.123636	0.26542	0.263517	0.326191	0.184747	0.161089	0.258152	0.680360929749352	up
63	stu-miR156f-5p	5.69977	5.64604	10.3514	4.53249	4.13176	4.24917	7.2324	4.30447	-0.748638405677445	down
64	stu-miR384-5p	91.7144	78.2615	90.7735	53.3358	42.2961	42.3994	86.9165	46.0104	-0.917668483158504	down
	DEM of SP15-65-UY031-VS-CM804-UY031
		SP15-65-UY031-1	SP15-65-UY031-2	SP15-65-UY031-3	CM804-UY031-1	CM804-UY031-2	CM804-UY031-3	SP15-65-UY031_avg	CM804-UY031_avg	log2FC	change
1	stu-miR6022	1466.79	1256.6	1233.32	1033.33	2659.48	3266.22	1318.9	2319.68	-0.814585	down
2	stu-miR6024-3p	181.089	157.877	136.066	34.292	77.7998	112.771	158.344	74.9543	1.07898	up
3	stu-miR482c	74.4172	59.6386	78.194	41.5756	171.496	141.14	70.7499	118.071	-0.738848	down
4	stu-miR482b-3p	15.0732	10.1119	17.0891	9.31946	33.9626	26.3022	14.0914	23.1948	-0.718984	down
5	stu-miR482a-3p	46.6952	38.11	44.293	27.4607	96.5765	75.478	43.0327	66.5051	-0.62803	down
6	stu-miR482d-5p	0.685144	0.434922	0.738987	2.75965	3.9648	2.959	0.619684	3.22782	-2.38095	down
7	stu-miR482d-3p	52.7561	38.4362	67.294	92.2898	186.57	130.619	52.8288	136.493	-1.36943	down
8	stu-miR482e-5p	0.421627	1.2504	1.29323	1.22148	1.9824	1.69086	0.988419	1.63158	-0.723075	down
9	stu-miR6025	1.5284	0.761113	1.24704	0.271441	0.673267	0.798461	1.17885	0.581056	1.02063	up
10	stu-miR6026-3p	66.8279	66.3256	51.2672	121.696	140.04	232.07	61.4736	164.602	-1.42094	down
11	stu-miR7983-5p	0.368924	0.598017	0.83136	0.361921	0.149615	0.469683	0.599434	0.327073	0.873987	up
12	stu-miR7984c-3p	0.105407	0.10873	0.323307	0.2262	0.29923	0.328778	0.179148	0.284736	-0.668473	down
13	stu-miR7992-5p	3.26761	1.84842	2.30933	0.2262	0.261826	0.328778	2.47512	0.272268	3.1844	up
14	stu-miR7993a	0.948661	0.815478	0.55424	0.13572	0.448845	0.939366	0.772793	0.507977	0.605319	up
15	stu-miR7993b-3p	0.948661	0.815478	0.55424	0.13572	0.448845	0.939366	0.772793	0.507977	0.605319	up
16	stu-miR7993c	0.948661	0.815478	0.55424	0.13572	0.448845	0.939366	0.772793	0.507977	0.605319	up
17	stu-miR7993d	0.948661	0.815478	0.55424	0.13572	0.448845	0.939366	0.772793	0.507977	0.605319	up
18	stu-miR7994a	0.685144	0.869843	0.600427	1.22148	1.87019	2.20751	0.718471	1.76639	-1.2978	down
19	stu-miR7994b-3p	0.685144	0.869843	0.600427	1.22148	1.87019	2.20751	0.718471	1.76639	-1.2978	down
20	stu-miR7996a	8.37984	6.79565	11.7314	9.99806	14.8119	20.76	8.96896	15.19	-0.760107	down
21	stu-miR7996b	8.37984	6.79565	11.7314	9.99806	14.8119	20.76	8.96896	15.19	-0.760107	down
22	stu-miR7996c	8.37984	6.79565	11.7314	9.99806	14.8119	20.76	8.96896	15.19	-0.760107	down
23	stu-miR8000	0.843254	0.815478	1.01611	0.0904802	0.0748075	0.0469683	0.891614	0.070752	3.65558	up
24	stu-miR8003	0.15811	0.217461	0.508053	0.361921	0.448845	0.563619	0.294541	0.458128	-0.637282	down
25	stu-miR8004	1.10677	1.03294	1.29323	0.814322	0.59846	0.516651	1.14431	0.643144	0.831268	up
26	stu-miR8006-5p	6.85144	5.21906	5.26528	1.94532	3.36634	3.47565	5.77859	2.9291	0.980259	up
27	stu-miR5303e	0.105407	0.10873	0.0923733	0.361921	0.486249	0.375746	0.10217	0.407972	-1.9975	down
28	stu-miR5303f	0.105407	0.271826	0.41568	0.769082	1.08471	0.892398	0.264304	0.915397	-1.7922	down
29	stu-miR8010	1.26488	0.761113	1.24704	0.0904802	0.112211	0.28181	1.09101	0.1615	2.75606	up
30	stu-miR8011a-3p	2.00273	2.12024	2.44789	0.497641	1.38394	0.751493	2.19029	0.877691	1.31933	up
31	stu-miR8014-3p	0.368924	0.163096	0.41568	0.859562	0.561056	0.845429	0.3159	0.755349	-1.25768	down
32	stu-miR8019-3p	22.557	24.3012	29.929	4.70497	5.27393	5.58923	25.5957	5.18938	2.30227	up
33	stu-miR7990b	0.632441	0.489287	0.508053	0.18096	0.112211	0.422715	0.54326	0.238629	1.18688	up
34	stu-miR8020	1.84462	1.63096	1.06229	0.18096	0.635864	0.798461	1.51262	0.538428	1.49023	up
35	stu-miR8021	0.527034	0.761113	0.923733	2.75965	1.90759	1.59692	0.737293	2.08805	-1.50185	down
36	stu-miR8025-5p	0.948661	1.84842	1.43179	0.995282	2.54345	3.14688	1.40962	2.22854	-0.660787	down
37	stu-miR7984d-3p	0.15811	0.163096	0.0923733	0.361921	0.336634	0.516651	0.13786	0.405069	-1.55497	down
38	stu-miR7980b-3p	3.42572	4.51231	4.61867	1.62864	2.84268	2.53629	4.18557	2.33587	0.841463	up
39	stu-miR8030-5p	1.95003	1.84842	5.17291	3.75493	8.86469	3.42869	2.99045	5.34944	-0.839023	down
40	stu-miR8031	0.421627	0.217461	0.13856	0.0452401	0.112211	0.234841	0.259216	0.130764	0.987189	up
41	stu-miR8036-3p	19.1313	15.8746	19.2598	3.75493	12.4554	10.4739	18.0886	8.89474	1.02405	up
42	stu-miR319-3p	14.0718	11.1992	17.8281	1.94532	3.44114	5.16651	14.3664	3.51766	2.03001	up
43	stu-miR8043	0.210814	0.217461	0.41568	0.2262	0.112211	0.0469683	0.281318	0.12846	1.13089	up
44	stu-miR8044-3p	2.68787	1.68532	3.09451	0.678601	0.523652	1.26814	2.48923	0.823464	1.59592	up
45	stu-miR7122-3p	2.52976	2.22897	2.81739	5.33833	4.75028	5.7771	2.52537	5.28857	-1.06638	down
46	stu-miR6149-5p	57.921	46.9172	85.5377	0.2262	0.673267	0.892398	63.4586	0.597288	6.73125	up
47	stu-miR399a-5p	0.0527034	0.217461	0.0461867	1.31196	1.75798	2.86507	0.10545	1.97834	-4.22965	down
48	stu-miR399b-5p	0.0527034	0.217461	0.0461867	1.31196	1.75798	2.86507	0.10545	1.97834	-4.22965	down
49	stu-miR399c-5p	0.0527034	0.217461	0.0461867	1.31196	1.75798	2.86507	0.10545	1.97834	-4.22965	down
50	stu-miR399d-5p	0.0527034	0.217461	0.0461867	1.31196	1.75798	2.86507	0.10545	1.97834	-4.22965	down
51	stu-miR399e-5p	0.0527034	0.217461	0.0461867	1.31196	1.75798	2.86507	0.10545	1.97834	-4.22965	down
52	stu-miR399f-5p	0.0527034	0.217461	0.0461867	1.31196	1.75798	2.86507	0.10545	1.97834	-4.22965	down
53	stu-miR399g-5p	0.0527034	0.217461	0.0461867	1.31196	1.75798	2.86507	0.10545	1.97834	-4.22965	down
54	stu-miR399h	0.0527034	0.217461	0.0461867	1.31196	1.75798	2.86507	0.10545	1.97834	-4.22965	down
55	stu-miR164-5p	7.43118	7.61113	6.41995	8.32418	19.2629	15.1708	7.15409	14.2526	-0.994388	down
56	stu-miR5304-3p	0.210814	0.326191	0.323307	0.18096	0.635864	0.892398	0.286771	0.569741	-0.990408	down
57	stu-miR1919-5p	9.48661	7.55676	5.58859	15.8793	45.4081	58.7104	7.54399	39.9993	-2.40657	down
58	stu-miR5303j	0.210814	0.271826	0.230933	0.316681	0.673267	0.704524	0.237858	0.564824	-1.2477	down
59	stu-miR3627-5p	4.95412	2.77263	5.26528	17.2365	63.1001	39.0306	4.33068	39.7891	-3.19971	down
60	stu-miR171b-3p	3.95275	2.01151	2.7712	0.814322	5.12431	8.40732	2.91182	4.78198	-0.715688	down
61	stu-miR166a-5p	811.211	853.534	1053.66	1451.75	1237.91	1513.69	906.135	1401.12	-0.628779	down
62	stu-miR166c-5p	12.438	15.6028	29.4209	103.012	71.0671	95.1578	19.1539	89.7456	-2.2282	down
63	stu-miR166d-5p	44.3235	41.9699	61.4283	57.7716	99.9428	79.1885	49.2406	78.9676	-0.681414	down
64	stu-miR399i-3p	0.0527034	0.163096	0.0923733	1.31196	2.73047	3.75746	0.102724	2.59996	-4.66164	down
65	stu-miR319a-5p	5.37575	4.72977	2.26315	5.47405	13.2783	10.5679	4.12289	9.77342	-1.24521	down
66	stu-miR162a-5p	3.42572	3.5881	6.00427	9.5909	10.3234	8.21945	4.33936	9.37792	-1.11178	down
67	stu-miR162b-5p	3.42572	3.5881	6.00427	9.5909	10.3234	8.21945	4.33936	9.37792	-1.11178	down
68	stu-miR160a-3p	3.21491	3.26191	2.90976	2.98585	7.70517	7.32705	3.12886	6.00602	-0.940773	down
69	stu-miR172b-3p	39.4748	36.7509	38.3349	49.3569	181.259	186.511	38.1869	139.042	-1.86438	down
70	stu-miR172a-3p	39.4748	36.7509	38.3349	49.3569	181.259	186.511	38.1869	139.042	-1.86438	down
71	stu-miR172d-3p	29.5139	24.8993	20.045	50.9856	192.816	179.419	24.8194	141.074	-2.50691	down
72	stu-miR172e-5p	1.89732	2.28334	2.03221	4.02637	6.54566	6.8104	2.07096	5.79414	-1.4843	down
73	stu-miR172e-3p	39.4748	36.7509	38.3349	49.3569	181.259	186.511	38.1869	139.042	-1.86438	down
74	stu-miR156d-3p	28.9869	27.835	29.9751	38.1826	66.0924	63.0314	28.9323	55.7688	-0.946776	down
75	stu-miR171d-3p	1.31758	1.35913	0.646613	1.53816	3.88999	4.55592	1.10777	3.32802	-1.587	down
76	stu-miR167c-3p	7.16766	6.90438	16.3963	23.9772	35.9824	29.0734	10.1561	29.6777	-1.54703	down
77	stu-miR167b-3p	0.527034	0.761113	0.27712	0.588121	1.15952	0.892398	0.521756	0.880013	-0.75415	down
78	stu-miR167d-3p	5.85008	6.79565	7.89792	6.01693	16.2332	23.4372	6.84788	15.2291	-1.1531	down
79	stu-miR399k-5p	0.0527034	0.217461	0.0461867	1.31196	1.75798	2.86507	0.10545	1.97834	-4.22965	down
80	stu-miR399l-5p	0.0527034	0.217461	0.0461867	1.31196	1.75798	2.86507	0.10545	1.97834	-4.22965	down
81	stu-miR399m-5p	0.0527034	0.217461	0.0461867	1.31196	1.75798	2.86507	0.10545	1.97834	-4.22965	down
82	stu-miR399n-5p	0.0527034	0.217461	0.0461867	1.31196	1.75798	2.86507	0.10545	1.97834	-4.22965	down
83	stu-miR399o-5p	0.0527034	0.217461	0.0461867	1.31196	1.75798	2.86507	0.10545	1.97834	-4.22965	down
84	stu-miR477a-5p	5.21764	4.24049	3.78731	0.271441	0.523652	0.704524	4.41515	0.499872	3.14283	up
85	stu-miR477b-5p	15.9691	11.5798	11.7776	2.98585	6.13421	3.00597	13.1088	4.04201	1.69739	up
86	stu-miR477b-3p	60.3981	53.9847	35.0557	12.9387	5.87239	13.0102	49.8128	10.6071	2.23149	up
87	stu-miR398a-5p	1.47569	1.35913	3.32544	9.18374	13.9142	19.7267	2.05342	14.2749	-2.79738	down
88	stu-miR398a-3p	2.10814	1.73969	2.63264	2.75965	5.0121	7.09221	2.16016	4.95465	-1.19765	down
89	stu-miR398b-3p	0.105407	0.163096	0.230933	0.18096	0.523652	0.704524	0.166479	0.469712	-1.49644	down
90	stu-miR408b-5p	0.263517	0.217461	1.01611	1.131	1.30913	2.11357	0.499029	1.5179	-1.60488	down
91	stu-miR397-5p	1.5284	0.978574	1.80128	1.31196	4.26403	5.21348	1.43608	3.59649	-1.32445	down
92	stu-miR397-3p	0.263517	0.326191	0.184747	0.18096	0.411441	0.751493	0.258152	0.447965	-0.795166	down
93	stu-miR390-5p	22.0827	18.5385	21.4306	26.6917	53.1507	42.7411	20.6839	40.8612	-0.98222	down
94	stu-miR390-3p	1.95003	1.46786	1.47797	2.89537	5.68537	5.44832	1.63195	4.67635	-1.51878	down
95	stu-miR156f-5p	4.53249	4.13176	4.24917	6.01693	15.8218	15.6874	4.30447	12.5087	-1.53902	down
96	stu-miR156f-3p	0.421627	0.163096	0.0923733	0.542881	0.29923	0.469683	0.225699	0.437265	-0.954108	down
97	stu-miR156g-3p	3.1095	3.37064	3.14069	6.15265	12.8295	15.8753	3.20694	11.6191	-1.85723	down
98	stu-miR156h-3p	6.00819	4.78414	6.65088	8.4599	13.7272	17.707	5.8144	13.298	-1.19351	down
99	stu-miR156i-3p	6.00819	4.78414	6.65088	8.4599	13.7272	17.707	5.8144	13.298	-1.19351	down
100	stu-miR156j-3p	6.00819	4.78414	6.65088	8.4599	13.7272	17.707	5.8144	13.298	-1.19351	down
101	stu-miR156k-3p	6.00819	4.78414	6.65088	8.4599	13.7272	17.707	5.8144	13.298	-1.19351	down

## Sheet: DE novel-miRNA
	DEM of CM804-UY031-VS-CM804-MOCK
		CM804-Mock-1	CM804-Mock-2	CM804-Mock-3	CM804-UY031-1	CM804-UY031-2	CM804-UY031-3	CM804-Mock_avg	CM804-UY031_avg	log2FC	change
1	Novel-miRNA-4	0.0418859	0.207964	0.106241	0.542881	0.261826	0.140905	0.118697	0.315204	-1.409	down
2	Novel-miRNA-6	1.80109	1.53893	1.94775	0.633361	0.860286	1.54995	1.76259	1.01453	0.796882	up
3	Novel-miRNA-7	1.54978	2.24601	3.1164	0.769082	0.710671	0.328778	2.30406	0.602844	1.93432	up
4	Novel-miRNA-8	2.3875	2.70353	1.23948	23.7963	10.3608	10.2861	2.11017	14.8144	-2.81157	down
5	Novel-miRNA-9	9.04735	8.81766	7.57852	6.15265	23.0033	18.1298	8.48118	15.7619	-0.894107	down
6	Novel-miRNA-38	0.335087	1.28937	0.849928	0.361921	0.448845	0.563619	0.824795	0.458128	0.848284	up
7	Novel-miRNA-41	2.0943	0.415927	0.885342	0.271441	0.523652	0.704524	1.13186	0.499872	1.17906	up
8	Novel-miRNA-45	36.5664	38.1405	36.0865	33.2062	78.1738	61.2936	36.9311	57.5579	-0.640176	down
9	Novel-miRNA-50	0.251315	0.332742	0.318723	1.131	1.30913	2.11357	0.300927	1.5179	-2.33459	down
10	Novel-miRNA-55	0.376973	0.707077	0.779101	0.542881	0.336634	0.28181	0.62105	0.387108	0.681973	up
11	Novel-miRNA-59	0.251315	0.374335	0.141655	0.0904802	0.29923	0.0939366	0.255768	0.161216	0.665846	up
12	Novel-miRNA-70	16.5449	14.8486	12.3594	3.70969	5.34874	7.18615	14.5843	5.41486	1.42942	up
13	Novel-miRNA-71	1.00526	0.665484	0.885342	0.2262	0.785479	0.422715	0.852029	0.478131	0.833495	up
14	Novel-miRNA-72	4.48179	4.32564	4.17881	1.31196	3.62816	3.47565	4.32875	2.80526	0.625817	up
15	Novel-miRNA-76	1.59166	1.08141	1.20406	0.995282	0.59846	0.563619	1.29238	0.71912	0.845722	up
16	Novel-miRNA-89	0.71206	1.08141	1.31031	0.407161	0.149615	0.140905	1.03459	0.23256	2.15339	up
17	Novel-miRNA-91	1.21469	1.33097	1.31031	2.44297	3.0297	4.18018	1.28532	3.21762	-1.32386	down
18	Novel-miRNA-92	1.21469	1.33097	1.31031	2.44297	3.0297	4.18018	1.28532	3.21762	-1.32386	down
19	Novel-miRNA-93	1.21469	1.33097	1.31031	2.44297	3.0297	4.18018	1.28532	3.21762	-1.32386	down
20	Novel-miRNA-94	1.21469	1.33097	1.31031	2.44297	3.0297	4.18018	1.28532	3.21762	-1.32386	down
21	Novel-miRNA-95	1.21469	1.33097	1.31031	2.44297	3.0297	4.18018	1.28532	3.21762	-1.32386	down
22	Novel-miRNA-96	1.21469	1.33097	1.31031	2.44297	3.0297	4.18018	1.28532	3.21762	-1.32386	down
23	Novel-miRNA-97	0.293201	0.415927	0.602032	0.271441	0.149615	0.422715	0.437053	0.281257	0.63592	up
24	Novel-miRNA-98	7.91644	7.4451	8.85342	3.30253	5.16172	4.93167	8.07165	4.46531	0.854105	up
25	Novel-miRNA-99	4.69122	5.61502	3.64761	15.5626	11.8196	13.386	4.65128	13.5894	-1.54678	down
26	Novel-miRNA-102	0.460745	0.790262	0.495791	0.407161	0.187019	0.516651	0.582266	0.370277	0.653073	up
27	Novel-miRNA-103	0.376973	0.166371	0.637446	0.2262	0.224422	0.28181	0.393597	0.244144	0.688986	up
28	Novel-miRNA-104	0.376973	0.166371	0.637446	0.2262	0.224422	0.28181	0.393597	0.244144	0.688986	up
29	Novel-miRNA-107	260.153	250.471	235.678	89.0777	152.046	199.521	248.767	146.882	0.760144	up
30	Novel-miRNA-112	1.92675	1.1646	2.79768	0.723841	1.38394	1.40905	1.96301	1.17228	0.743754	up
31	Novel-miRNA-114	1804.36	1469.8	1524.35	961.669	3628.8	2986.06	1599.5	2525.51	-0.658951	down
32	Novel-miRNA-115	64.4205	51.9077	57.016	16.8293	42.3036	54.0135	57.7814	37.7155	0.615449	up
33	Novel-miRNA-120	0.628289	0.707077	0.354137	0.633361	0.261826	0.187873	0.563168	0.36102	0.641486	up
34	Novel-miRNA-121	1.80109	1.53893	1.94775	0.633361	0.860286	1.54995	1.76259	1.01453	0.796882	up
35	Novel-miRNA-122	0.418859	0.207964	0.38955	0.0452401	0.149615	0.328778	0.338791	0.174544	0.956802	up
36	Novel-miRNA-126	1.46601	1.45575	2.05399	0.588121	0.748075	0.892398	1.65858	0.742865	1.15878	up
37	Novel-miRNA-129	0.460745	0.582298	1.06241	0.18096	0.448845	0.563619	0.701818	0.397808	0.819024	up
38	Novel-miRNA-130	0.460745	0.582298	1.06241	0.18096	0.448845	0.563619	0.701818	0.397808	0.819024	up
39	Novel-miRNA-131	1.50789	2.37079	1.69986	1.8096	0.448845	1.17421	1.85951	1.14422	0.700563	up
40	Novel-miRNA-135	103.333	91.5456	92.89	23.5701	72.264	65.239	95.9229	53.691	0.837194	up
41	Novel-miRNA-138	16.168	18.0928	14.5196	17.5079	46.5677	34.4747	16.2601	32.8501	-1.01456	down
42	Novel-miRNA-139	17.634	26.9521	19.5483	11.2648	8.82728	14.0905	21.3781	11.3942	0.907837	up
43	Novel-miRNA-144	3.64407	2.74512	3.15182	8.9123	13.3157	12.0239	3.18034	11.4173	-1.84397	down
44	Novel-miRNA-146	0.795832	0.91504	0.956169	1.8096	1.30913	2.39538	0.889014	1.83804	-1.04789	down
45	Novel-miRNA-150	0.0837718	0.0831855	0.424964	0.361921	0.261826	0.610588	0.197307	0.411445	-1.06026	down
46	Novel-miRNA-155	1.71732	0.91504	1.06241	2.0358	7.0319	5.11954	1.23159	4.72908	-1.94104	down
47	Novel-miRNA-158	0.460745	0.249556	0.38955	0.361921	1.19692	0.422715	0.366617	0.660519	-0.849326	down
48	Novel-miRNA-161	0.251315	0.332742	0.318723	0.361921	0.0374037	0.0939366	0.300927	0.16442	0.872022	up
49	Novel-miRNA-162	17.2151	12.1035	13.6697	9.31946	33.9626	26.3022	14.3294	23.1948	-0.694817	down
50	Novel-miRNA-164	3.47653	4.20087	2.97475	1.99056	1.49615	2.72416	3.55072	2.07029	0.778277	up
51	Novel-miRNA-168	0.167544	0.0831855	0.38955	0.0452401	0.0748075	0.28181	0.213426	0.133953	0.672017	up
52	Novel-miRNA-173	38.9539	36.9343	31.8369	8.95754	15.4852	26.5841	35.9084	17.0089	1.07803	up
53	Novel-miRNA-181	3.8535	3.78494	4.88709	6.42409	7.55556	9.39366	4.17518	7.7911	-0.89999	down
54	Novel-miRNA-186	22.7859	19.0079	19.9379	6.83125	15.0737	16.345	20.5772	12.75	0.690554	up
55	Novel-miRNA-190	0.460745	0.582298	1.06241	0.18096	0.448845	0.563619	0.701818	0.397808	0.819024	up
56	Novel-miRNA-192	0.460745	0.415927	0.354137	0.18096	0.187019	0.422715	0.41027	0.263565	0.638416	up
57	Novel-miRNA-195	10.9322	12.0619	11.5094	0.814322	5.12431	8.40732	11.5012	4.78198	1.2661	up
58	Novel-miRNA-200	0.125658	0.499113	0.177068	0.316681	0.0374037	0.0939366	0.26728	0.14934	0.839745	up
59	Novel-miRNA-202	2.26184	1.123	1.16865	1.31196	4.26403	5.21348	1.51783	3.59649	-1.24458	down
60	Novel-miRNA-209	0.418859	0.374335	0.920755	0.18096	0.411441	0.375746	0.571316	0.322716	0.824026	up
61	Novel-miRNA-210	33.7182	31.4857	33.3243	8.4599	13.7272	17.707	32.8427	13.298	1.30436	up
62	Novel-miRNA-211	33.7182	31.4857	33.3243	8.4599	13.7272	17.707	32.8427	13.298	1.30436	up
63	Novel-miRNA-212	33.7182	31.4857	33.3243	8.4599	13.7272	17.707	32.8427	13.298	1.30436	up
64	Novel-miRNA-217	17.2151	20.8796	13.9176	7.3289	9.50055	16.0162	17.3374	10.9485	0.663151	up
65	Novel-miRNA-223	1.71732	0.831855	0.991583	1.31196	2.73047	3.66353	1.18025	2.56865	-1.12192	down
66	Novel-miRNA-228	8.04209	6.19732	7.36604	10.179	24.2002	16.4859	7.20182	16.955	-1.23528	down
67	Novel-miRNA-230	36.5664	38.1405	36.0865	33.2062	78.1738	61.2936	36.9311	57.5579	-0.640176	down
68	Novel-miRNA-231	36.5664	38.1405	36.0865	33.2062	78.1738	61.2936	36.9311	57.5579	-0.640176	down
69	Novel-miRNA-235	1.38223	1.123	1.48737	0.588121	0.673267	0.798461	1.33087	0.686616	0.95479	up
70	Novel-miRNA-238	0.71206	0.45752	0.531205	0.18096	0.187019	0.234841	0.566928	0.20094	1.4964	up
71	Novel-miRNA-243	0.335087	0.291149	0.283309	0.0904802	0.112211	0.28181	0.303182	0.1615	0.908645	up
72	Novel-miRNA-244	1.13092	1.45575	1.5582	0.769082	0.486249	0.939366	1.38162	0.731566	0.917305	up
73	Novel-miRNA-248	2.3875	2.70353	1.23948	23.7963	10.3608	10.2861	2.11017	14.8144	-2.81157	down
74	Novel-miRNA-249	1.25658	1.28937	1.69986	0.904802	0.673267	0.516651	1.41527	0.69824	1.01928	up
75	Novel-miRNA-255	6.8274	6.82121	6.30363	16.6936	29.1749	26.3492	6.65075	24.0726	-1.8558	down
76	Novel-miRNA-266	0.0418859	0.166371	0.0708273	0.2262	0.673267	0.892398	0.0930281	0.597288	-2.68269	down
77	Novel-miRNA-277	0.460745	0.582298	1.06241	0.18096	0.448845	0.563619	0.701818	0.397808	0.819024	up
78	Novel-miRNA-284	1.21469	1.95486	1.45196	0.452401	0.785479	0.939366	1.5405	0.725749	1.08586	up
79	Novel-miRNA-287	1.71732	1.41415	1.27489	9.18374	13.9142	19.7267	1.46879	14.2749	-3.28078	down
80	Novel-miRNA-288	1.71732	1.41415	1.27489	9.18374	13.9142	19.7267	1.46879	14.2749	-3.28078	down
81	Novel-miRNA-294	0.376973	0.249556	0.602032	0.361921	0.112211	0.28181	0.40952	0.251981	0.700622	up
82	Novel-miRNA-298	3.8535	3.78494	4.88709	6.42409	7.55556	9.39366	4.17518	7.7911	-0.89999	down
83	Novel-miRNA-302	0.71206	1.03982	0.424964	0.13572	0.336634	0.328778	0.725615	0.267044	1.44213	up
84	Novel-miRNA-305	1.54978	2.78671	2.44354	1.17624	1.15952	1.08027	2.26001	1.13868	0.988971	up
85	Novel-miRNA-314	16.168	18.0928	14.5196	17.5079	46.5677	34.4747	16.2601	32.8501	-1.01456	down
86	Novel-miRNA-316	1.54978	2.24601	3.1164	0.769082	0.710671	0.328778	2.30406	0.602844	1.93432	up
87	Novel-miRNA-319	551.428	494.413	523.095	215.388	292.161	429.854	522.979	312.468	0.743045	up
88	Novel-miRNA-321	14.8695	10.4398	9.66793	23.7058	38.3762	60.9648	11.6591	41.0156	-1.81472	down
	DEM of SP15-65-UY031-VS-SP15-65-MOCK
		S15-65-Mock-1	S15-65-Mock-2	S15-65-Mock-3	S15-65-UY031-1	S15-65-UY031-2	S15-65-UY031-3	group1_avg	group2_avg	log2FC	change
1	Novel-miRNA-8	1.6958	2.14302	2.60111	91.862	77.5792	101.934	2.14664	90.4584	-5.3971	down
2	Novel-miRNA-15	1.03632	1.52484	1.80485	1.89732	2.44643	2.7712	1.45534	2.37165	-0.704538	down
3	Novel-miRNA-18	4.00397	3.83271	2.81345	2.58247	1.95715	1.70891	3.55004	2.08284	0.769282	up
4	Novel-miRNA-29	0.141317	0.164848	0.371588	0.0527034	0.10873	0.184747	0.225918	0.115393	0.969236	up
5	Novel-miRNA-31	65.0998	58.6446	102.611	47.433	40.5021	52.699	75.4518	46.878	0.686643	up
6	Novel-miRNA-32	65.0998	58.6446	102.611	47.433	40.5021	52.699	75.4518	46.878	0.686643	up
7	Novel-miRNA-41	1.03632	1.36	0.583923	5.21764	4.24049	3.78731	0.993414	4.41515	-2.15199	down
8	Novel-miRNA-42	8.80873	11.5806	8.28109	60.3981	53.9847	35.0557	9.55681	49.8128	-2.38192	down
9	Novel-miRNA-45	31.5607	32.475	73.6274	28.7233	25.8235	28.4972	45.8877	27.6813	0.729194	up
10	Novel-miRNA-49	0.141317	0.123636	0.318504	0.0527034	0.10873	0.13856	0.194486	0.0999978	0.959696	up
11	Novel-miRNA-50	0.753688	0.494544	1.3271	0.263517	0.217461	1.01611	0.858444	0.499029	0.782599	up
12	Novel-miRNA-54	65.0998	58.6446	102.611	47.433	40.5021	52.699	75.4518	46.878	0.686643	up
13	Novel-miRNA-59	1.64869	1.07151	1.69869	0.843254	0.706748	0.461867	1.47296	0.670623	1.13515	up
14	Novel-miRNA-77	4.2395	3.25575	12.5809	4.95412	2.77263	5.26528	6.69205	4.33068	0.627856	up
15	Novel-miRNA-78	2.07264	2.14302	3.71588	1.31758	2.01151	1.29323	2.64385	1.54077	0.778984	up
16	Novel-miRNA-84	65.0998	58.6446	102.611	47.433	40.5021	52.699	75.4518	46.878	0.686643	up
17	Novel-miRNA-86	65.0998	58.6446	102.611	47.433	40.5021	52.699	75.4518	46.878	0.686643	up
18	Novel-miRNA-87	0.42395	0.535756	0.477755	0.210814	0.217461	0.184747	0.479154	0.204341	1.22951	up
19	Novel-miRNA-88	3.48581	3.04969	4.2998	2.84598	2.01151	1.89365	3.61177	2.25038	0.682536	up
20	Novel-miRNA-89	1.08343	0.906663	0.796259	0.210814	0.434922	0.461867	0.928784	0.369201	1.33094	up
21	Novel-miRNA-91	0.282633	0.41212	0.690091	0.0527034	0.326191	0.0461867	0.461615	0.141694	1.70391	up
22	Novel-miRNA-92	0.282633	0.41212	0.690091	0.0527034	0.326191	0.0461867	0.461615	0.141694	1.70391	up
23	Novel-miRNA-93	0.282633	0.41212	0.690091	0.0527034	0.326191	0.0461867	0.461615	0.141694	1.70391	up
24	Novel-miRNA-94	0.282633	0.41212	0.690091	0.0527034	0.326191	0.0461867	0.461615	0.141694	1.70391	up
25	Novel-miRNA-95	0.282633	0.41212	0.690091	0.0527034	0.326191	0.0461867	0.461615	0.141694	1.70391	up
26	Novel-miRNA-96	0.282633	0.41212	0.690091	0.0527034	0.326191	0.0461867	0.461615	0.141694	1.70391	up
27	Novel-miRNA-99	0.42395	1.15394	1.11476	13.4921	15.3854	24.1556	0.89755	17.6777	-4.29979	down
28	Novel-miRNA-100	0.471055	0.741816	0.902427	0.47433	0.271826	0.369493	0.705099	0.371883	0.922978	up
29	Novel-miRNA-101	0.847899	0.576968	0.796259	1.15947	1.46786	0.785173	0.740375	1.1375	-0.619539	down
30	Novel-miRNA-105	3377.7	3621.21	6506.02	2335.97	2012.65	2215.02	4501.64	2187.88	1.04092	up
31	Novel-miRNA-107	151.303	141.027	119.97	87.7511	86.8756	81.9352	137.433	85.5206	0.684388	up
32	Novel-miRNA-108	7695.86	7700.21	13487.1	5705.3	5160.07	6507.84	9627.72	5791.07	0.733365	up
33	Novel-miRNA-109	0.42395	0.61818	0.318504	0.105407	0.217461	0.230933	0.453545	0.1846	1.29684	up
34	Novel-miRNA-118	13.2366	11.663	6.74166	20.08	16.9076	11.0386	10.5471	16.0087	-0.602015	down
35	Novel-miRNA-119	13.2366	11.663	6.74166	20.08	16.9076	11.0386	10.5471	16.0087	-0.602015	down
36	Novel-miRNA-120	0.706583	1.11272	1.16785	0.47433	0.761113	0.55424	0.995718	0.596561	0.739067	up
37	Novel-miRNA-131	1.60159	1.48363	1.48635	0.632441	0.815478	0.6928	1.52386	0.713573	1.09459	up
38	Novel-miRNA-134	19.219	18.7927	51.863	19.1313	15.8746	19.2598	29.9582	18.0886	0.727874	up
39	Novel-miRNA-135	91.7144	78.2615	90.7735	53.3358	42.2961	42.3994	86.9165	46.0104	0.917668	up
40	Novel-miRNA-136	1.64869	1.48363	4.03438	2.00273	1.0873	1.57035	2.3889	1.55346	0.620861	up
41	Novel-miRNA-137	0.094211	0.041212	0.159252	0.31622	0.271826	0.41568	0.098225	0.334575	-1.76817	down
42	Novel-miRNA-139	15.7332	17.0618	14.1203	9.53931	11.308	9.42208	15.6384	10.0898	0.632199	up
43	Novel-miRNA-149	4.00397	3.83271	2.81345	2.58247	1.95715	1.70891	3.55004	2.08284	0.769282	up
44	Novel-miRNA-150	2.21396	3.66787	5.99849	1.5811	1.57659	2.17077	3.96011	1.77615	1.15678	up
45	Novel-miRNA-153	3377.7	3621.21	6506.02	2335.97	2012.65	2215.02	4501.64	2187.88	1.04092	up
46	Novel-miRNA-158	0.094211	0.247272	0.690091	0.0527034	0.163096	0.13856	0.343858	0.11812	1.54156	up
47	Novel-miRNA-166	7695.86	7700.21	13487.1	5705.3	5160.07	6507.84	9627.72	5791.07	0.733365	up
48	Novel-miRNA-173	16.1101	17.8448	12.0501	9.90824	9.45955	6.51232	15.335	8.6267	0.829947	up
49	Novel-miRNA-176	0.565266	0.41212	0.26542	1.26488	0.869843	0.738987	0.414269	0.957903	-1.20931	down
50	Novel-miRNA-178	0.565266	0.41212	0.26542	1.26488	0.869843	0.738987	0.414269	0.957903	-1.20931	down
51	Novel-miRNA-181	3.4387	3.87393	2.81345	5.48115	6.252	5.03435	3.37536	5.58917	-0.727592	down
52	Novel-miRNA-185	10.7872	8.53088	5.9454	15.1786	13.3195	19.9988	8.42116	16.1656	-0.940839	down
53	Novel-miRNA-191	0.471055	0.741816	0.902427	0.47433	0.271826	0.369493	0.705099	0.371883	0.922978	up
54	Novel-miRNA-195	3.90976	4.28605	6.68858	3.95275	2.01151	2.7712	4.96146	2.91182	0.768845	up
55	Novel-miRNA-200	0.706583	0.494544	0.477755	0.368924	0.489287	0.13856	0.559627	0.332257	0.752167	up
56	Novel-miRNA-204	88.6055	89.9657	206.125	85.3268	71.0553	89.0941	128.232	81.8254	0.648136	up
57	Novel-miRNA-206	0.895005	1.97817	2.22953	1.26488	0.543652	1.33941	1.7009	1.04931	0.696853	up
58	Novel-miRNA-207	3377.7	3621.21	6506.02	2335.97	2012.65	2215.02	4501.64	2187.88	1.04092	up
59	Novel-miRNA-219	2.26106	1.7309	1.06168	0.790551	0.869843	1.06229	1.68455	0.907561	0.892293	up
60	Novel-miRNA-220	36.8836	46.8992	18.7917	23.2422	22.4528	20.8302	34.1915	22.1751	0.624699	up
61	Novel-miRNA-221	0.329739	0.370908	0.159252	0.210814	0.163096	0.13856	0.286633	0.170823	0.7467	up
62	Novel-miRNA-222	0.895005	1.97817	2.22953	1.26488	0.543652	1.33941	1.7009	1.04931	0.696853	up
63	Novel-miRNA-226	0.188422	0.329696	0.583923	0.15811	0.163096	0.323307	0.367347	0.214838	0.773897	up
64	Novel-miRNA-229	0.0471055	0.0824239	0.0530839	0.0527034	0.326191	0.0923733	0.0608711	0.157089	-1.36775	down
65	Novel-miRNA-230	31.5607	32.475	73.6274	28.7233	25.8235	28.4972	45.8877	27.6813	0.729194	up
66	Novel-miRNA-231	31.5607	32.475	73.6274	28.7233	25.8235	28.4972	45.8877	27.6813	0.729194	up
67	Novel-miRNA-235	0.612372	0.906663	0.743175	0.368924	0.217461	0.738987	0.75407	0.441791	0.771336	up
68	Novel-miRNA-245	3377.7	3621.21	6506.02	2335.97	2012.65	2215.02	4501.64	2187.88	1.04092	up
69	Novel-miRNA-246	3377.7	3621.21	6506.02	2335.97	2012.65	2215.02	4501.64	2187.88	1.04092	up
70	Novel-miRNA-247	0.989216	1.0303	1.6456	0.579737	0.652383	0.508053	1.22171	0.580058	1.07463	up
71	Novel-miRNA-248	1.6958	2.14302	2.60111	91.862	77.5792	101.934	2.14664	90.4584	-5.3971	down
72	Novel-miRNA-249	0.565266	1.48363	0.955511	0.527034	0.434922	0.646613	1.00147	0.53619	0.901302	up
73	Novel-miRNA-251	0.0471055	0.123636	0.106168	0.15811	0.163096	0.461867	0.0923032	0.261024	-1.49973	down
74	Novel-miRNA-252	65.0998	58.6446	102.611	47.433	40.5021	52.699	75.4518	46.878	0.686643	up
75	Novel-miRNA-257	1.22474	1.23636	1.85794	0.843254	0.543652	1.10848	1.43968	0.831795	0.791448	up
76	Novel-miRNA-259	0.565266	0.535756	0.743175	0.31622	0.434922	0.27712	0.614732	0.342754	0.842785	up
77	Novel-miRNA-286	0.0471055	0.20606	0.106168	0.263517	0.163096	0.230933	0.119778	0.219182	-0.871768	down
78	Novel-miRNA-287	0.518161	0.370908	2.70728	1.47569	1.35913	3.32544	1.19878	2.05342	-0.776458	down
79	Novel-miRNA-288	0.518161	0.370908	2.70728	1.47569	1.35913	3.32544	1.19878	2.05342	-0.776458	down
80	Novel-miRNA-290	0.235528	0.20606	0.530839	0.15811	0.271826	0.13856	0.324142	0.189499	0.77444	up
81	Novel-miRNA-291	0.141317	0.247272	0.318504	0.15811	0.10873	0.0923733	0.235698	0.119738	0.977059	up
82	Novel-miRNA-296	0.235528	0.535756	0.530839	1.26488	1.4135	2.26315	0.434041	1.64718	-1.92409	down
83	Novel-miRNA-297	9.27979	8.03633	9.71436	5.48115	5.81708	5.17291	9.01016	5.49038	0.714647	up
84	Novel-miRNA-298	3.4387	3.87393	2.81345	5.48115	6.252	5.03435	3.37536	5.58917	-0.727592	down
85	Novel-miRNA-307	0.471055	0.535756	1.16785	0.31622	0.434922	0.230933	0.724887	0.327358	1.14689	up
86	Novel-miRNA-309	1.08343	0.947875	0.902427	3.47842	3.15318	5.58859	0.977911	4.0734	-2.05846	down
87	Novel-miRNA-311	2.07264	1.81333	2.33569	1.00136	1.30477	1.75509	2.07389	1.35374	0.615386	up
88	Novel-miRNA-313	10.5045	9.51997	10.4575	16.3908	14.7873	19.9065	10.1607	17.0282	-0.744932	down
89	Novel-miRNA-317	88.6055	89.9657	206.125	85.3268	71.0553	89.0941	128.232	81.8254	0.648136	up
90	Novel-miRNA-318	0.659477	0.576968	0.902427	0.368924	0.217461	0.323307	0.712957	0.303231	1.2334	up
91	Novel-miRNA-320	31.6549	33.7938	57.7022	29.9355	22.2897	21.1535	41.0503	24.4596	0.746994	up
	DEM of SP15-65-UY031-VS-CM804-UY031
		S15-65-UY031-1	S15-65-UY031-2	S15-65-UY031-3	CM804-UY031-1	CM804-UY031-2	CM804-UY031-3	group1_avg	group2_avg	log2FC	change
1	Novel-miRNA-1	9.59202	8.7528	9.28352	0.950042	1.87019	2.44235	9.20945	1.75419	2.39231	up
2	Novel-miRNA-4	15.4948	14.3524	14.4564	0.542881	0.261826	0.140905	14.7679	0.315204	5.55003	up
3	Novel-miRNA-7	1.21218	1.57659	1.52416	0.769082	0.710671	0.328778	1.43764	0.602844	1.25385	up
4	Novel-miRNA-8	91.862	77.5792	101.934	23.7963	10.3608	10.2861	90.4584	14.8144	2.61025	up
5	Novel-miRNA-16	4.11086	4.18612	3.60256	0.271441	0.187019	0.187873	3.96651	0.215444	4.20248	up
6	Novel-miRNA-17	4.11086	4.18612	3.60256	0.271441	0.187019	0.187873	3.96651	0.215444	4.20248	up
7	Novel-miRNA-19	5.74467	5.05596	5.72715	5.97169	15.2981	14.9829	5.50926	12.0842	-1.1332	down
8	Novel-miRNA-31	47.433	40.5021	52.699	0.18096	0.224422	0.234841	46.878	0.213408	7.77916	up
9	Novel-miRNA-32	47.433	40.5021	52.699	0.18096	0.224422	0.234841	46.878	0.213408	7.77916	up
10	Novel-miRNA-34	0.579737	0.815478	0.323307	1.49292	2.43124	2.63022	0.572841	2.18479	-1.93129	down
11	Novel-miRNA-35	306.945	271.011	373.927	314.147	610.018	593.444	317.294	505.87	-0.672944	down
12	Novel-miRNA-36	1.26488	0.761113	1.57035	0.361921	0.29923	0.234841	1.19878	0.298664	2.00497	up
13	Novel-miRNA-37	1.26488	0.761113	1.57035	0.361921	0.29923	0.234841	1.19878	0.298664	2.00497	up
14	Novel-miRNA-38	0.263517	0.326191	0.230933	0.361921	0.448845	0.563619	0.273547	0.458128	-0.743963	down
15	Novel-miRNA-39	0.210814	0.217461	0.41568	0.2262	0.112211	0.0469683	0.281318	0.12846	1.13089	up
16	Novel-miRNA-41	5.21764	4.24049	3.78731	0.271441	0.523652	0.704524	4.41515	0.499872	3.14283	up
17	Novel-miRNA-42	60.3981	53.9847	35.0557	12.9387	5.87239	13.0102	49.8128	10.6071	2.23149	up
18	Novel-miRNA-45	28.7233	25.8235	28.4972	33.2062	78.1738	61.2936	27.6813	57.5579	-1.0561	down
19	Novel-miRNA-50	0.263517	0.217461	1.01611	1.131	1.30913	2.11357	0.499029	1.5179	-1.60488	down
20	Novel-miRNA-54	47.433	40.5021	52.699	0.18096	0.224422	0.234841	46.878	0.213408	7.77916	up
21	Novel-miRNA-55	0.790551	0.380556	0.83136	0.542881	0.336634	0.28181	0.667489	0.387108	0.786007	up
22	Novel-miRNA-59	0.843254	0.706748	0.461867	0.0904802	0.29923	0.0939366	0.670623	0.161216	2.05651	up
23	Novel-miRNA-60	0.895958	1.19603	1.29323	0.769082	0.261826	0.140905	1.12841	0.390604	1.53051	up
24	Novel-miRNA-62	0.421627	0.434922	0.83136	0.814322	1.15952	1.08027	0.562636	1.01804	-0.855516	down
25	Novel-miRNA-67	2.42436	3.5881	6.09664	6.19789	6.28383	8.68913	4.03637	7.05695	-0.805988	down
26	Novel-miRNA-70	0.105407	0.217461	0.323307	3.70969	5.34874	7.18615	0.215392	5.41486	-4.65189	down
27	Novel-miRNA-72	41.583	30.9882	30.2061	1.31196	3.62816	3.47565	34.2591	2.80526	3.61028	up
28	Novel-miRNA-77	4.95412	2.77263	5.26528	17.2365	63.1001	39.0306	4.33068	39.7891	-3.19971	down
29	Novel-miRNA-78	1.31758	2.01151	1.29323	0.0904802	0.29923	0.0939366	1.54077	0.161216	3.25659	up
30	Novel-miRNA-84	47.433	40.5021	52.699	0.18096	0.224422	0.234841	46.878	0.213408	7.77916	up
31	Novel-miRNA-86	47.433	40.5021	52.699	0.18096	0.224422	0.234841	46.878	0.213408	7.77916	up
32	Novel-miRNA-88	2.84598	2.01151	1.89365	0.542881	1.12211	1.0333	2.25038	0.89943	1.32309	up
33	Novel-miRNA-89	0.210814	0.434922	0.461867	0.407161	0.149615	0.140905	0.369201	0.23256	0.666801	up
34	Novel-miRNA-91	0.0527034	0.326191	0.0461867	2.44297	3.0297	4.18018	0.141694	3.21762	-4.50514	down
35	Novel-miRNA-92	0.0527034	0.326191	0.0461867	2.44297	3.0297	4.18018	0.141694	3.21762	-4.50514	down
36	Novel-miRNA-93	0.0527034	0.326191	0.0461867	2.44297	3.0297	4.18018	0.141694	3.21762	-4.50514	down
37	Novel-miRNA-94	0.0527034	0.326191	0.0461867	2.44297	3.0297	4.18018	0.141694	3.21762	-4.50514	down
38	Novel-miRNA-95	0.0527034	0.326191	0.0461867	2.44297	3.0297	4.18018	0.141694	3.21762	-4.50514	down
39	Novel-miRNA-96	0.0527034	0.326191	0.0461867	2.44297	3.0297	4.18018	0.141694	3.21762	-4.50514	down
40	Novel-miRNA-101	1.15947	1.46786	0.785173	0.678601	2.13201	2.77113	1.1375	1.86058	-0.709885	down
41	Novel-miRNA-102	1.10677	0.978574	0.461867	0.407161	0.187019	0.516651	0.84907	0.370277	1.19728	up
42	Novel-miRNA-107	87.7511	86.8756	81.9352	89.0777	152.046	199.521	85.5206	146.882	-0.780309	down
43	Novel-miRNA-112	0.47433	0.217461	0.508053	0.723841	1.38394	1.40905	0.399948	1.17228	-1.55143	down
44	Novel-miRNA-115	24.2436	21.2024	26.3726	16.8293	42.3036	54.0135	23.9395	37.7155	-0.655761	down
45	Novel-miRNA-117	0.105407	0.326191	0.230933	0.950042	1.27173	2.30145	0.220844	1.50774	-2.77129	down
46	Novel-miRNA-118	20.08	16.9076	11.0386	46.6878	176.321	161.759	16.0087	128.256	-3.00209	down
47	Novel-miRNA-119	20.08	16.9076	11.0386	46.6878	176.321	161.759	16.0087	128.256	-3.00209	down
48	Novel-miRNA-120	0.47433	0.761113	0.55424	0.633361	0.261826	0.187873	0.596561	0.36102	0.724591	up
49	Novel-miRNA-126	1.15947	1.0873	1.29323	0.588121	0.748075	0.892398	1.18	0.742865	0.667616	up
50	Novel-miRNA-128	0.31622	0.217461	0.41568	0.588121	0.673267	1.08027	0.316454	0.780553	-1.3025	down
51	Novel-miRNA-131	0.632441	0.815478	0.6928	1.8096	0.448845	1.17421	0.713573	1.14422	-0.681229	down
52	Novel-miRNA-133	358.91	289.549	346.123	201.228	702.629	716.219	331.527	540.025	-0.703899	down
53	Novel-miRNA-134	19.1313	15.8746	19.2598	3.75493	12.4554	10.4739	18.0886	8.89474	1.02405	up
54	Novel-miRNA-136	2.00273	1.0873	1.57035	0.769082	0.710671	1.31511	1.55346	0.931621	0.73767	up
55	Novel-miRNA-137	0.31622	0.271826	0.41568	0.407161	1.12211	1.26814	0.334575	0.93247	-1.47873	down
56	Novel-miRNA-140	0.105407	0.434922	0.323307	0.452401	0.59846	0.845429	0.287879	0.632097	-1.13468	down
57	Novel-miRNA-143	0.579737	0.815478	0.323307	1.49292	2.43124	2.63022	0.572841	2.18479	-1.93129	down
58	Novel-miRNA-145	0.47433	0.598017	0.600427	0.18096	0.486249	0.234841	0.557591	0.300683	0.890963	up
59	Novel-miRNA-147	29.4085	27.6175	27.9891	28.7275	105.404	104.364	28.3384	79.4985	-1.48817	down
60	Novel-miRNA-150	1.5811	1.57659	2.17077	0.361921	0.261826	0.610588	1.77615	0.411445	2.10998	up
61	Novel-miRNA-152	1.79192	1.73969	1.47797	5.97169	8.52805	10.0512	1.66986	8.18365	-2.29302	down
62	Novel-miRNA-156	32.0437	27.6719	23.0933	49.3569	188.852	173.783	27.603	137.331	-2.31476	down
63	Novel-miRNA-158	0.0527034	0.163096	0.13856	0.361921	1.19692	0.422715	0.11812	0.660519	-2.48335	down
64	Novel-miRNA-160	29.4085	27.6175	27.9891	28.7275	105.404	104.364	28.3384	79.4985	-1.48817	down
65	Novel-miRNA-161	0.15811	0.0543652	0.0923733	0.361921	0.0374037	0.0939366	0.101616	0.16442	-0.69426	down
66	Novel-miRNA-162	15.0732	10.1119	17.0891	9.31946	33.9626	26.3022	14.0914	23.1948	-0.718984	down
67	Novel-miRNA-164	0.263517	0.163096	0.0923733	1.99056	1.49615	2.72416	0.172995	2.07029	-3.58103	down
68	Novel-miRNA-168	0.579737	0.380556	0.461867	0.0452401	0.0748075	0.28181	0.474053	0.133953	1.82333	up
69	Novel-miRNA-169	29.4085	27.6175	27.9891	28.7275	105.404	104.364	28.3384	79.4985	-1.48817	down
70	Novel-miRNA-171	4.37438	3.47937	4.80341	0.18096	0.448845	0.469683	4.21905	0.366496	3.52505	up
71	Novel-miRNA-173	9.90824	9.45955	6.51232	8.95754	15.4852	26.5841	8.6267	17.0089	-0.979413	down
72	Novel-miRNA-174	0.15811	0.10873	0.41568	0.13572	0.0374037	0.0469683	0.227507	0.073364	1.63276	up
73	Novel-miRNA-175	0.263517	0.217461	0.184747	0.407161	0.785479	0.657556	0.221908	0.616732	-1.47468	down
74	Novel-miRNA-176	1.26488	0.869843	0.738987	0.0452401	0.224422	0.0469683	0.957903	0.105543	3.18204	up
75	Novel-miRNA-177	0.263517	0.217461	0.184747	0.407161	0.785479	0.657556	0.221908	0.616732	-1.47468	down
76	Novel-miRNA-178	1.26488	0.869843	0.738987	0.0452401	0.224422	0.0469683	0.957903	0.105543	3.18204	up
77	Novel-miRNA-179	0.263517	0.217461	0.184747	0.407161	0.785479	0.657556	0.221908	0.616732	-1.47468	down
78	Novel-miRNA-184	0.15811	0.163096	0.323307	1.131	1.90759	2.72416	0.214838	1.92092	-3.16048	down
79	Novel-miRNA-189	0.47433	0.0543652	0.323307	0.0904802	0.187019	0.0939366	0.284001	0.123812	1.19774	up
80	Novel-miRNA-192	0.15811	0.163096	0.184747	0.18096	0.187019	0.422715	0.168651	0.263565	-0.644116	down
81	Novel-miRNA-194	121.692	100.956	83.136	7.19317	15.0737	17.9889	101.928	13.4186	2.92525	up
82	Novel-miRNA-195	3.95275	2.01151	2.7712	0.814322	5.12431	8.40732	2.91182	4.78198	-0.715688	down
83	Novel-miRNA-200	0.368924	0.489287	0.13856	0.316681	0.0374037	0.0939366	0.332257	0.14934	1.15369	up
84	Novel-miRNA-202	1.5284	0.978574	1.80128	1.31196	4.26403	5.21348	1.43608	3.59649	-1.32445	down
85	Novel-miRNA-203	1.26488	1.73969	1.70891	0.407161	0.710671	1.0333	1.57116	0.717044	1.1317	up
86	Novel-miRNA-204	85.3268	71.0553	89.0941	83.7847	255.131	221.831	81.8254	186.916	-1.19177	down
87	Novel-miRNA-206	1.26488	0.543652	1.33941	1.99056	3.47855	2.53629	1.04931	2.66847	-1.34656	down
88	Novel-miRNA-209	0.210814	0.217461	0.0923733	0.18096	0.411441	0.375746	0.173549	0.322716	-0.894917	down
89	Novel-miRNA-210	6.00819	4.78414	6.65088	8.4599	13.7272	17.707	5.8144	13.298	-1.19351	down
90	Novel-miRNA-211	6.00819	4.78414	6.65088	8.4599	13.7272	17.707	5.8144	13.298	-1.19351	down
91	Novel-miRNA-212	6.00819	4.78414	6.65088	8.4599	13.7272	17.707	5.8144	13.298	-1.19351	down
92	Novel-miRNA-216	37.1032	31.7493	47.988	5.97169	6.17162	7.42099	38.9468	6.52143	2.57825	up
93	Novel-miRNA-218	37.1032	31.7493	47.988	5.97169	6.17162	7.42099	38.9468	6.52143	2.57825	up
94	Novel-miRNA-219	0.790551	0.869843	1.06229	0.18096	0.561056	0.516651	0.907561	0.419556	1.11313	up
95	Novel-miRNA-221	0.210814	0.163096	0.13856	0.407161	0.411441	0.563619	0.170823	0.46074	-1.43145	down
96	Novel-miRNA-222	1.26488	0.543652	1.33941	1.99056	3.47855	2.53629	1.04931	2.66847	-1.34656	down
97	Novel-miRNA-223	0.0527034	0.163096	0.0923733	1.31196	2.73047	3.66353	0.102724	2.56865	-4.64416	down
98	Novel-miRNA-226	0.15811	0.163096	0.323307	1.71912	2.0198	2.30145	0.214838	2.01346	-3.22836	down
99	Novel-miRNA-227	3.37302	2.93572	2.67883	3.75493	7.66777	8.83004	2.99586	6.75091	-1.17211	down
100	Novel-miRNA-230	28.7233	25.8235	28.4972	33.2062	78.1738	61.2936	27.6813	57.5579	-1.0561	down
101	Novel-miRNA-231	28.7233	25.8235	28.4972	33.2062	78.1738	61.2936	27.6813	57.5579	-1.0561	down
102	Novel-miRNA-235	0.368924	0.217461	0.738987	0.588121	0.673267	0.798461	0.441791	0.686616	-0.636141	down
103	Novel-miRNA-238	0.895958	1.2504	0.600427	0.18096	0.187019	0.234841	0.915595	0.20094	2.18794	up
104	Novel-miRNA-239	0.579737	0.815478	0.323307	1.49292	2.43124	2.63022	0.572841	2.18479	-1.93129	down
105	Novel-miRNA-241	2.21354	1.52223	1.52416	20.4485	24.3872	25.3159	1.75331	23.3839	-3.73736	down
106	Novel-miRNA-242	0.368924	0.652383	0.323307	0.361921	0.673267	1.40905	0.448205	0.814746	-0.862193	down
107	Novel-miRNA-243	1.00136	0.761113	1.06229	0.0904802	0.112211	0.28181	0.941588	0.1615	2.54356	up
108	Novel-miRNA-247	0.579737	0.652383	0.508053	0.678601	3.74037	2.11357	0.580058	2.17751	-1.90841	down
109	Novel-miRNA-248	91.862	77.5792	101.934	23.7963	10.3608	10.2861	90.4584	14.8144	2.61025	up
110	Novel-miRNA-251	0.15811	0.163096	0.461867	0.13572	0.0748075	0.140905	0.261024	0.117144	1.1559	up
111	Novel-miRNA-252	47.433	40.5021	52.699	0.18096	0.224422	0.234841	46.878	0.213408	7.77916	up
112	Novel-miRNA-254	0.210814	0.380556	0.13856	0.271441	0.411441	0.657556	0.24331	0.446813	-0.876874	down
113	Novel-miRNA-255	5.32304	4.56668	6.37376	16.6936	29.1749	26.3492	5.42116	24.0726	-2.15072	down
114	Novel-miRNA-263	0.895958	0.598017	0.27712	0.407161	1.30913	1.54995	0.590365	1.08875	-0.88299	down
115	Novel-miRNA-266	57.921	46.9172	85.5377	0.2262	0.673267	0.892398	63.4586	0.597288	6.73125	up
116	Novel-miRNA-268	29.4085	27.6175	27.9891	28.7275	105.404	104.364	28.3384	79.4985	-1.48817	down
117	Novel-miRNA-269	0.47433	0.380556	1.01611	4.38829	4.63806	6.15285	0.623665	5.05973	-3.02022	down
118	Novel-miRNA-270	0.579737	0.434922	0.184747	1.22148	0.411441	0.610588	0.399802	0.747836	-0.903437	down
119	Novel-miRNA-276	0.47433	0.0543652	0.323307	0.0904802	0.187019	0.0939366	0.284001	0.123812	1.19774	up
120	Novel-miRNA-285	0.632441	0.271826	0.184747	0.814322	0.748075	0.986334	0.363005	0.849577	-1.22676	down
121	Novel-miRNA-287	1.47569	1.35913	3.32544	9.18374	13.9142	19.7267	2.05342	14.2749	-2.79738	down
122	Novel-miRNA-288	1.47569	1.35913	3.32544	9.18374	13.9142	19.7267	2.05342	14.2749	-2.79738	down
123	Novel-miRNA-290	0.15811	0.271826	0.13856	0.18096	0.0748075	0.0939366	0.189499	0.116568	0.701015	up
124	Novel-miRNA-292	0.737847	0.326191	0.646613	0.13572	2.0198	1.0333	0.570217	1.06294	-0.898477	down
125	Novel-miRNA-293	29.4085	27.6175	27.9891	28.7275	105.404	104.364	28.3384	79.4985	-1.48817	down
126	Novel-miRNA-297	5.48115	5.81708	5.17291	12.1696	16.0088	21.3236	5.49038	16.5007	-1.58755	down
127	Novel-miRNA-299	0.685144	0.706748	1.47797	0.542881	0.523652	0.328778	0.956621	0.465104	1.04039	up
128	Novel-miRNA-300	1766.14	1532.5	1612.84	1533.55	3100.85	3654.7	1637.16	2763.03	-0.755058	down
129	Novel-miRNA-301	3.58383	3.09882	2.26315	1.49292	6.05941	7.98461	2.98193	5.17898	-0.79642	down
130	Novel-miRNA-305	1.84462	2.01151	2.30933	1.17624	1.15952	1.08027	2.05515	1.13868	0.851888	up
131	Novel-miRNA-306	0.210814	0.326191	0.184747	0.859562	0.710671	1.12724	0.240584	0.899158	-1.90203	down
132	Novel-miRNA-309	3.47842	3.15318	5.58859	2.12628	1.30913	1.31511	4.0734	1.58351	1.36311	up
133	Novel-miRNA-311	1.00136	1.30477	1.75509	2.39772	2.0198	3.71049	1.35374	2.70934	-1.00099	down
134	Novel-miRNA-312	1.05407	1.19603	0.6928	1.131	2.13201	2.11357	0.980967	1.79219	-0.86945	down
135	Novel-miRNA-316	1.21218	1.57659	1.52416	0.769082	0.710671	0.328778	1.43764	0.602844	1.25385	up
136	Novel-miRNA-317	85.3268	71.0553	89.0941	83.7847	255.131	221.831	81.8254	186.916	-1.19177	down
137	Novel-miRNA-320	29.9355	22.2897	21.1535	21.4438	71.7778	65.0041	24.4596	52.7419	-1.10855	down
138	Novel-miRNA-321	1.47569	1.4135	2.7712	23.7058	38.3762	60.9648	1.8868	41.0156	-4.44216	down
