# Supplementary material for: Integrated analysis of transcriptome, sRNAome and degradome sequencing provides insights into bacterial wilt resistance in potato
Source: BMC Plant Biol. 2025 Dec 5;26:52. doi: 10.1186/s12870-025-07768-0 (PMC12797843; doi:10.1186/s12870-025-07768-0)
Supplement: Supplementary file 9 — Supplementary Material 9. [file 12870_2025_7768_MOESM9_ESM.xlsx]

## Sheet: Targets of known miRNAs
sRNA_id	target	Cleave_pos	degradome_reads	pvalue	Category	Alignment penalty scores	egg_mapper.anno
stu-miR482e-3p	DM8C01G00410.1	1622	19	0.000988643	0	1	Belongs to the disease resistance NB-LRR family
stu-miR482e-3p	DM8C01G00430.1	547	11	0.053856	2	1	Belongs to the disease resistance NB-LRR family
stu-miR6027	DM8C01G00430.1	5575	1	0.276565	4	3.5	Belongs to the disease resistance NB-LRR family
stu-miR482e-3p	DM8C01G00430.1	9537	8	0.0362343	2	1	Belongs to the disease resistance NB-LRR family
stu-miR482e-3p	DM8C01G00450.1	547	4	0.00158136	0	3	Belongs to the disease resistance NB-LRR family
stu-miR482e-3p	DM8C01G00460.1	535	21	0.000593303	0	1	Belongs to the disease resistance NB-LRR family
stu-miR482e-3p	DM8C01G00470.1	547	23	0.000197807	0	1	Belongs to the disease resistance NB-LRR family
stu-miR5303c	DM8C01G00700.1	3851	1	0.993319	4	3	Rubisco LSMT substrate-binding
stu-miR5303h	DM8C01G01530.1	810	2	0.999867	3	3.5	K homology RNA-binding domain
stu-miR7984c-5p	DM8C01G01970.1	648	1	0.204294	4	1	belongs to the large pherophorin-family, a family of glycoproteins with a central hydroxyproline-rich (HR) domain
stu-miR5303g	DM8C01G02090.1	1798	1	0.99995	4	3.5	#N/A
stu-miR7997b	DM8C01G02830.1	2071	1	0.999998	4	3	Associated with HOX
stu-miR5303i	DM8C01G03140.1	2124	1	0.98426	4	1.5	HVA22-like protein
stu-miR8045	DM8C01G03350.1	10044	1	0.141313	4	0	aminotransferase
stu-miR7981-5p	DM8C01G03870.1	47213	1	0.290212	4	3	Receptor-like protein 12
stu-miR5303g	DM8C01G06600.1	3985	1	0.950655	4	1.5	Belongs to the tRNA nucleotidyltransferase poly(A) polymerase family
stu-miR7980b-3p	DM8C01G12110.1	1255	1	0.157511	4	0.5	plant mutator transposase zinc finger
stu-miR1886c	DM8C01G12110.1	1265	1	0.0373714	4	1	plant mutator transposase zinc finger
stu-miR7984c-3p	DM8C01G16960.1	17328	1	0.0373714	4	1	Binds specifically to cytosolic chaperonin (c-CPN) and transfers target proteins to it. Binds to nascent polypeptide chain and promotes folding in an environment in which there are many competing pathways for nonnative proteins
stu-miR7985	DM8C01G23870.1	17783	1	0.974662	4	2.5	Belongs to the Glu Leu Phe Val dehydrogenases family
stu-miR7984d-5p	DM8C01G24510.1	20479	1	0.424359	4	3	Subtilase family
stu-miR1886h	DM8C01G25240.1	3728	1	0.773592	4	3.5	E3 ubiquitin ligase BIG
stu-miR5303h	DM8C01G25240.1	4586	1	0.997471	4	3	E3 ubiquitin ligase BIG
stu-miR8004	DM8C01G28560.1	2389	1	0.0373714	4	0	ethylene-responsive transcription factor
stu-miR5303c	DM8C01G29160.1	3369	1	0.342272	4	2	Cytidylyltransferase family
stu-miR7985	DM8C01G32030.2	2901	1	0.943619	4	3	#N/A
stu-miR5303g	DM8C01G32230.1	2624	1	0.999733	4	2.5	Histone H3
stu-miR1886h	DM8C01G32730.1	7125	3	0.327498	2	3	Protein kinase domain
stu-miR7985	DM8C01G33220.3	10877	1	0.413291	4	2	#N/A
stu-miR5303e	DM8C01G36190.2	11857	1	0.988394	4	3	Histidine kinase-, DNA gyrase B-, and HSP90-like ATPase
stu-miR5303e	DM8C01G39580.1	6290	5	0.927226	2	3.5	Plus-3 domain
stu-miR5303i	DM8C01G41850.1	3931	2	0.978324	3	3.5	Tobamovirus multiplication
stu-miR8011a-5p	DM8C01G44860.1	2259	5	0.00918432	2	2	Cytochrome p450
stu-miR8001a	DM8C01G45410.1	2382	1	0.342272	4	3	Methylketone synthase
stu-miR8001b-3p	DM8C01G46010.1	2626	2	0.137248	2	2.5	ResB-like family
stu-miR7984d-5p	DM8C01G46770.1	620	1	0.515029	4	3.5	SNF2 family N-terminal domain
stu-miR7992-5p	DM8C01G47750.1	844	1	0.46658	4	3.5	#N/A
stu-miR7980b-5p	DM8C02G00800.1	38859	1	0.0555301	4	2.5	isoform X1
stu-miR7984b-3p	DM8C02G00950.1	1428	2	0.0625457	2	3	EF-hand domain pair
stu-miR8006-3p	DM8C02G03090.1	739	1	0.204294	4	3	39S ribosomal protein L46
stu-miR7981-5p	DM8C02G03450.1	6309	1	0.0908263	4	3	DNA-binding domain in plant proteins such as APETALA2 and EREBPs
stu-miR482e-3p	DM8C02G04110.1	550	26	0.00670353	0	3.5	Belongs to the disease resistance NB-LRR family
stu-miR482d-3p	DM8C02G04970.1	541	9	0.00918432	2	2	Disease resistance protein
stu-miR396-5p	DM8C02G07260.1	10971	2	0.0359005	3	2.5	DNA (Cytosine-5)-methyltransferase DRM2-like
stu-miR172d-3p	DM8C02G08650.1	2876	340	0.000197807	0	1	DNA-binding domain in plant proteins such as APETALA2 and EREBPs
stu-miR7984c-5p	DM8C02G17780.1	1168	1	0.157511	4	1	Leucine-rich repeat
stu-miR8032b-5p	DM8C02G18860.1	4809	1	0.141313	4	1	Belongs to the SKP1 family
stu-miR319b	DM8C02G18920.1	312	1	0.234031	4	3.5	Domain of unknown function (DUF4408)
stu-miR8030-5p	DM8C02G21290.1	6007	2	0.183712	2	1.5	Conserved gene of
stu-miR5303c	DM8C02G23920.1	4053	1	0.998651	4	2.5	Calcium-dependent protein kinase
stu-miR171d-3p	DM8C02G25540.1	620	451	0.000197807	0	2	Belongs to the GRAS family
stu-miR171e	DM8C02G25540.1	623	157	0.00918432	2	1	Belongs to the GRAS family
stu-miR5303i	DM8C02G25580.1	3432	1	0.819846	4	1.5	#N/A
stu-miR172b-3p	DM8C02G28450.1	2499	380	0.000593303	0	3	DNA-binding domain in plant proteins such as APETALA2 and EREBPs
stu-miR1886b	DM8C02G32660.1	7939	1	0.141313	4	2	CLASP N terminal
stu-miR1886a	DM8C02G34030.1	5306	1	0.173403	4	3	Mo-co oxidoreductase dimerisation domain
stu-miR7992-5p	DM8C02G34590.1	27701	1	0.141313	4	2.5	#N/A
stu-miR5303c	DM8C03G00690.1	1096	1	0.978243	4	3	Protein present in Fab1, YOTB, Vac1, and EEA1
stu-miR8039	DM8C03G01370.1	3084	1	0.173403	4	1	#N/A
stu-miR8039	DM8C03G01370.2	3084	1	0.124803	4	1	Belongs to the protein kinase superfamily
stu-miR5303i	DM8C03G02150.1	3678	1	0.628527	4	1.5	At4g04980-like
stu-miR5303j	DM8C03G02150.1	3679	1	0.0555301	4	1.5	At4g04980-like
stu-miR8045	DM8C03G02330.1	7375	1	0.864611	4	3.5	ABC1 family
stu-miR7984d-5p	DM8C03G04510.1	9782	1	0.0188636	4	0	Domain of unknown function (DUF4281)
stu-miR5303g	DM8C03G05130.1	11668	4	0.999968	2	3	Protease Do-like 7
stu-miR1886i-3p	DM8C03G05520.1	23555	1	0.456324	4	3.5	CNH domain
stu-miR1886h	DM8C03G05520.1	23557	1	0.424359	4	3.5	CNH domain
stu-miR172d-3p	DM8C03G05930.1	4114	2156	0.000395575	0	1	DNA-binding domain in plant proteins such as APETALA2 and EREBPs
stu-miR7984c-5p	DM8C03G08530.1	10143	3	0.0182843	2	1	Sister chromatid cohesion protein
stu-miR169c-3p	DM8C03G10320.1	43508	1	0.997164	4	3.5	Ferredoxin-dependent glutamate synthase
stu-miR8003	DM8C03G12700.1	3400	1	0.0908263	4	2.5	Plant protein of unknown function
stu-miR8030-5p	DM8C03G14190.2	6681	1	0.141313	4	1	cytochrome P450
stu-miR399o-3p	DM8C03G15260.1	3670	1	0.107977	4	3.5	DYAD-like
stu-miR8031	DM8C03G16840.1	5016	1	0.0908263	4	2.5	Cleavage and polyadenylation specificity factor
stu-miR5303e	DM8C03G16840.1	9537	1	0.988171	4	3	Cleavage and polyadenylation specificity factor
stu-miR167c-5p	DM8C03G17670.1	1111	10	0.00709645	0	3.5	Belongs to the multi antimicrobial extrusion (MATE) (TC 2.A.66.1) family
stu-miR482a-5p	DM8C03G17810.1	1527	1	0.0373714	4	3	Putative S-adenosyl-L-methionine-dependent methyltransferase
stu-miR5303e	DM8C03G18350.1	1832	1	0.99997	4	3.5	Transmembrane ascorbate ferrireductase 1-like
stu-miR5303d	DM8C03G18580.1	1033	1	0.999775	4	3	Tripeptidyl-peptidase
stu-miR5303b	DM8C03G18600.2	1016	1	0.276565	4	1	Tripeptidyl-peptidase
stu-miR5303i	DM8C03G19750.1	3094	1	0.157511	4	1.5	tetratricopeptide repeat-containing protein
stu-miR5303d	DM8C03G21890.1	3819	2	0.242599	3	2	Region found in RelA / SpoT proteins
stu-miR7983-5p	DM8C03G22380.1	16046	1	0.524177	4	3	subtilisin-like protease
stu-miR7980b-5p	DM8C03G22700.2	5769	2	0.227674	2	2	Cytochrome b5
stu-miR169c-3p	DM8C03G27250.1	1022	1	0.173403	4	2	Tim17/Tim22/Tim23/Pmp24 family
stu-miR156e	DM8C03G29610.1	4159	16	0.0450858	2	2	SBP domain
stu-miR156f-5p	DM8C03G29610.1	4160	15	0.0362343	2	2	SBP domain
stu-miR8035	DM8C03G33740.1	1882	1	0.999994	4	3	Rab subfamily of small GTPases
stu-miR7984b-5p	DM8C03G34190.1	6951	3	0.0498972	3	1	Histidyl-tRNA synthetase
stu-miR7984d-5p	DM8C03G36800.1	7091	1	0.0373714	4	0.5	Histone-binding protein RBBP4 or subunit C of CAF1 complex
stu-miR7984c-5p	DM8C04G01450.1	3196	1	0.402011	4	2.5	late blight resistance protein homolog
stu-miR8034	DM8C04G01500.1	4974	1	0.0733462	4	1	late blight resistance protein homolog
stu-miR7992-3p	DM8C04G02070.1	1819	1	0.851085	4	2.5	serine threonine-protein kinase
stu-miR8006-3p	DM8C04G02710.1	1124	1	0.219304	4	3	Sn-1 protein
stu-miR8001a	DM8C04G02740.1	1145	1	0.0733462	4	1	Sn-1 protein
stu-miR482d-3p	DM8C04G05040.1	14326	1	0.0555301	4	2.5	Belongs to the disease resistance NB-LRR family
stu-miR6027	DM8C04G05040.1	6189	40	0.0182843	2	2.5	Belongs to the disease resistance NB-LRR family
stu-miR6027	DM8C04G05160.1	5304	35	0.000197807	0	2	Belongs to the disease resistance NB-LRR family
stu-miR8030-5p	DM8C04G05230.1	26153	1	0.445871	4	2	Pentatricopeptide repeat-containing protein
stu-miR8031	DM8C04G06350.1	22913	2	0.321265	2	3	Conserved gene of
stu-miR8045	DM8C04G07530.1	1648	1	0.24848	4	2.5	Cytochrome p450
stu-miR5303i	DM8C04G09940.1	498	1	0.99963	4	2	Belongs to the peptidase S10 family
stu-miR5303h	DM8C04G09940.1	499	5	0.97807	2	2	Belongs to the peptidase S10 family
stu-miR1886i-3p	DM8C04G11110.1	6021	1	0.157511	4	1.5	Sodium hydrogen exchanger
stu-miR1886e	DM8C04G11110.1	6060	1	0.0373714	4	1	Sodium hydrogen exchanger
stu-miR156k-5p	DM8C04G14450.1	6193	7	0.00918432	2	1	SBP domain
stu-miR156a	DM8C04G14450.1	6194	3	0.00728549	3	2	SBP domain
stu-miR5303h	DM8C04G14590.1	5719	1	0.157511	4	0.5	GDP-fucose protein O-fucosyltransferase
stu-miR8050-5p	DM8C04G15860.1	5725	1	0.0908263	4	3.5	Peptidase C65 Otubain
stu-miR172b-3p	DM8C04G18000.1	2332	554	0.000197807	0	2	Ethylene-responsive transcription factor RAP2-7-like isoform X1
stu-miR5303h	DM8C04G20230.1	1512	1	0.999998	4	3	isoform X1
stu-miR8031	DM8C04G21820.1	10137	16	0.053856	2	2	#N/A
stu-miR5303i	DM8C04G22740.1	6540	4	0.998063	2	2.5	Belongs to the mitochondrial carrier (TC 2.A.29) family
stu-miR5303j	DM8C04G22740.1	6541	1	0.999997	4	2.5	Belongs to the mitochondrial carrier (TC 2.A.29) family
stu-miR169c-3p	DM8C04G23750.1	205	92	0.962202	2	3.5	Belongs to the multicopper oxidase family
stu-miR8001b-3p	DM8C04G24070.1	5212	1	0.276565	4	3	Tetratricopeptide repeat
stu-miR8031	DM8C04G28080.1	8250	6	0.302214	2	2	Endoplasmic reticulum vesicle transporter
stu-miR7997b	DM8C04G28980.2	2106	27	0.020945	0	2	Cupin-like domain
stu-miR7993d	DM8C04G29740.2	4334	1	0.204294	4	2	#N/A
stu-miR7984c-5p	DM8C04G30030.1	31914	1	0.0555301	4	1	RNA pol II promoter Fmp27 protein domain
stu-miR8032a-5p	DM8C04G31650.1	5622	2	0.179161	3	1.5	Syntaxin 6, N-terminal
stu-miR8031	DM8C04G35940.1	3877	6	0.00918432	2	0.5	#N/A
stu-miR5303g	DM8C04G36420.1	5828	1	0.999995	4	2	Sterol-sensing domain of SREBP cleavage-activation
stu-miR6025	DM8C05G02170.1	3091	19	0.000228361	1	3	Belongs to the disease resistance NB-LRR family
stu-miR5303g	DM8C05G03110.1	578	1	0.99999	4	1	S1/P1 Nuclease
stu-miR7997b	DM8C05G08210.1	1938	1	0.902055	4	2	#N/A
stu-miR384-5p	DM8C05G11270.1	5081	195	0.00138383	0	1	A Receptor for Ubiquitination Targets
stu-miR5303h	DM8C05G11410.1	14571	4	0.974541	3	3.5	Calmodulin-binding transcription
stu-miR156e	DM8C05G11530.1	2181	64	0.000593303	0	1	SBP domain
stu-miR156f-5p	DM8C05G11530.1	2182	22	0.0273007	2	2	SBP domain
stu-miR8024b	DM8C05G12130.1	16296	1	0.0555301	4	0.5	-
stu-miR8024b	DM8C05G12130.1	16389	2	0.0568192	3	1.5	-
stu-miR5303c	DM8C05G16040.1	6437	5	0.839088	2	3.5	Belongs to the glycosyl hydrolase 17 family
stu-miR8004	DM8C05G17580.1	2662	1	0.107977	4	2	-
stu-miR7992-5p	DM8C05G19950.1	1178	2	0.0359005	3	2	Glycosyl hydrolases family 28
stu-miR5303i	DM8C05G21900.1	3945	23	0.97238	2	3.5	Belongs to the NPH3 family
stu-miR5303h	DM8C05G21900.1	3946	6	0.771514	2	2.5	Belongs to the NPH3 family
stu-miR5303g	DM8C05G23790.1	1080	1	0.567394	4	1	Galactoside-binding lectin
stu-miR397-3p	DM8C05G23800.1	1508	2	0.518677	3	3	Sigma factor PP2C-like phosphatases
stu-miR8030-5p	DM8C05G24910.1	115075	1	0.303601	4	2	Resistance protein
stu-miR5303e	DM8C05G26350.1	837	1	0.997471	4	3.5	Alpha/beta hydrolase family
stu-miR393-5p	DM8C06G00800.1	4715	240	0.000790993	0	2	Transport inhibitor response
stu-miR393-5p	DM8C06G00820.1	1881	226	0.000197807	0	2	Transport inhibitor response
stu-miR393-5p	DM8C06G00870.1	550	206	0.000593303	0	2	Transport inhibitor response
stu-miR393-5p	DM8C06G00880.1	19373	242	0.000395575	0	2	Belongs to the disease resistance NB-LRR family
stu-miR7981-5p	DM8C06G01190.1	1243	1	0.366852	4	3	Protein of unknown function, DUF547
stu-miR7992-3p	DM8C06G01490.1	5991	1	0.642409	4	2.5	Protein kinase C terminal domain
stu-miR5303i	DM8C06G03400.1	12212	1	0.999852	4	3.5	helicase
stu-miR8039	DM8C06G03910.1	1217	1	0.801849	4	3	-
stu-miR482c	DM8C06G04430.1	465	125	0.000790993	0	1	TMV resistance protein N-like
stu-miR7984d-3p	DM8C06G05850.1	3082	1	0.591417	4	2	Conserved gene of
stu-miR5303f	DM8C06G06180.2	15175	1	0.614105	4	1.5	Chromo (CHRromatin Organisation MOdifier) domain
stu-miR5303h	DM8C06G06180.2	35355	1	0.731263	4	1.5	Chromo (CHRromatin Organisation MOdifier) domain
stu-miR8031	DM8C06G06430.1	1198	2	0.0881389	2	3	Catalyzes xyloglucan endohydrolysis (XEH) and or endotransglycosylation (XET). Cleaves and religates xyloglucan polymers, an essential constituent of the primary cell wall, and thereby participates in cell wall construction of growing tissues
stu-miR8001b-3p	DM8C06G09820.1	5661	4	0.104812	2	1.5	Probably involved in the RNA silencing pathway and required for the generation of small interfering RNAs (siRNAs)
stu-miR7981-5p	DM8C06G12930.1	2908	1	0.541959	4	3	MADS-box protein
stu-miR167d-5p	DM8C06G13010.1	1072	15	0.0023711	0	2.5	Belongs to the multi antimicrobial extrusion (MATE) (TC 2.A.66.1) family
stu-miR7984c-3p	DM8C06G18500.1	1830	1	0.445871	4	2.5	#N/A
stu-miR8031	DM8C06G19370.1	1630	6	0.574939	3	3	vesicle-associated membrane protein
stu-miR5303g	DM8C06G20070.1	22268	1	0.994883	4	2	transcription, DNA-templated
stu-miR7981-5p	DM8C06G20710.1	2664	1	0.955137	4	3.5	NB-ARC domain
stu-miR7983-5p	DM8C06G21460.1	524	1	0.606686	4	3	Double-stranded RNA binding motif
stu-miR5303e	DM8C06G23810.1	1272	2	0.640906	2	2	#N/A
stu-miR8045	DM8C06G25920.1	229	1	0.262656	4	3	HIPL1 protein-like
stu-miR7981-3p	DM8C06G28500.1	18312	1	0.709993	4	3	Belongs to the cystatin family. Phytocystatin subfamily
stu-miR7984d-5p	DM8C06G28640.2	21750	2	0.0568192	3	3	Ethylene insensitive 3
stu-miR160b	DM8C06G30060.1	1698	746	0.000790993	0	1	Auxin response factors (ARFs) are transcriptional factors that bind specifically to the DNA sequence 5'-TGTCTC-3' found in the auxin-responsive promoter elements (AuxREs)
stu-miR397-5p	DM8C06G32020.1	7250	11	0.0273007	2	1	Sodium/hydrogen exchanger family
stu-miR397-5p	DM8C06G32030.1	982	18	0.0182843	2	1	Lignin degradation and detoxification of lignin-derived products
stu-miR5303c	DM8C06G33160.1	8455	1	0.786165	4	1	-
stu-miR5303c	DM8C06G34020.1	6741	1	0.995928	4	3.5	Protein transport protein Sec24-like
stu-miR393-5p	DM8C06G34360.1	2158	354	0.00138383	0	3	Transport inhibitor response
stu-miR8001b-5p	DM8C07G00890.1	6731	1	0.329627	4	3	Belongs to the peptidase S10 family
stu-miR408b-3p	DM8C07G00950.1	908	1	0.0188636	4	3.5	Pentatricopeptide repeat domain
stu-miR5303i	DM8C07G01650.1	3445	1	0.999981	4	3.5	Alg9-like mannosyltransferase family
stu-miR8039	DM8C07G01920.1	7301	1	0.82985	4	2	cyclic nucleotide-gated ion channel
stu-miR172c-5p	DM8C07G03710.1	6861	2	0.882635	3	3.5	C-terminal to LisH motif.
stu-miR7981-5p	DM8C07G03800.1	2940	1	0.234031	4	3	#N/A
stu-miR5303g	DM8C07G06270.1	5582	1	0.996298	4	2	The proteasome is a multicatalytic proteinase complex which is characterized by its ability to cleave peptides with Arg, Phe, Tyr, Leu, and Glu adjacent to the leaving group at neutral or slightly basic pH
stu-miR8013	DM8C07G08700.1	645	2	0.0273007	2	1	#N/A
stu-miR7998	DM8C07G08800.1	10966	1	0.764803	4	3	-
stu-miR8030-3p	DM8C07G09030.1	6244	1	0.329627	4	2	domain in transcription factors and synapse-associated proteins
stu-miR5303i	DM8C07G09620.1	1516	3	0.999998	2	2	Src homology 3 domains
stu-miR5303h	DM8C07G12130.1	1274	2	0.998156	3	3	NPR1/NIM1 like defence protein C terminal
stu-miR1886i-3p	DM8C07G12640.1	2427	2	0.00918432	2	1.5	Prolyl oligopeptidase family
stu-miR8039	DM8C07G13760.1	3083	1	0.413291	4	2	CAAX amino terminal protease family protein
stu-miR8001b-3p	DM8C07G13880.1	5932	3	0.0881389	2	1.5	Belongs to the terpene cyclase mutase family
stu-miR8031	DM8C07G14410.1	7221	6	0.0796864	2	3	Sodium:sulfate symporter transmembrane region
stu-miR7984c-5p	DM8C07G15170.1	720	1	0.0188636	4	1	Belongs to the class I-like SAM-binding methyltransferase superfamily. RsmB NOP family
stu-miR397-5p	DM8C07G16960.1	2995	21	0.00918432	2	1	Lignin degradation and detoxification of lignin-derived products
stu-miR5303d	DM8C07G17360.1	2706	1	0.955983	4	3	lipid-A-disaccharide synthase
stu-miR7984b-5p	DM8C07G17460.1	919	1	0.0908263	4	1	Cellulose synthase
stu-miR7984d-5p	DM8C07G17460.1	949	1	0.0733462	4	0	Cellulose synthase
stu-miR5303a	DM8C07G19990.1	2142	1	0.867165	4	2.5	Pentatricopeptide repeat-containing protein At2g20710, mitochondrial-like
stu-miR169c-3p	DM8C07G22360.1	11690	1	0.0373714	4	3.5	Vps16, C-terminal region
stu-miR5303e	DM8C07G22460.1	581	2	0.640738	3	2	Ras-related protein
stu-miR8001a	DM8C07G22670.1	22896	1	0.234031	4	2	Glutathione S-transferase
stu-miR319-3p	DM8C07G23850.1	950	2914	0.000593303	0	2	Transcription factor
stu-miR164-5p	DM8C07G24010.1	1674	28	0.000197807	0	2	No apical meristem (NAM) protein
stu-miR5303f	DM8C07G27090.1	3555	1	0.989647	4	3	import inner membrane translocase subunit
stu-miR7981-5p	DM8C07G27910.1	2422	4	0.0796864	2	3	WD-40 repeat family protein
stu-miR5303i	DM8C08G01330.2	2775	1	0.999915	4	2.5	Adaptor complexes medium subunit family
stu-miR8031	DM8C08G04160.1	8468	1	0.342272	4	2	Cytochrome p450
stu-miR5303g	DM8C08G04900.1	276	2	0.86865	2	3	Myb-like DNA-binding domain
stu-miR5303i	DM8C08G05700.1	4807	27	0.136693	0	3	eukaryotic translation initiation factor
stu-miR5303h	DM8C08G05700.1	4808	1	0.999999	4	3	eukaryotic translation initiation factor
stu-miR1886h	DM8C08G07480.1	14636	1	0.0373714	4	1	'chromo' domain containing protein
stu-miR319-3p	DM8C08G07810.1	914	352	0.000395575	0	2	Transcription factor
stu-miR319-3p	DM8C08G07840.1	1049	346	0.000197807	0	2	Transcription factor
stu-miR8007b-5p	DM8C08G08020.1	441	1	0.0373714	4	1	Belongs to the 'GDSL' lipolytic enzyme family
stu-miR7985	DM8C08G09860.1	1003	1	0.188996	4	2	Belongs to the short-chain dehydrogenases reductases (SDR) family
stu-miR7983-5p	DM8C08G10410.1	4375	1	0.124803	4	1	Synaptotagmin-like mitochondrial-lipid-binding domain
stu-miR8004	DM8C08G11650.1	4852	1	0.0733462	4	2	Belongs to the peptidase A1 family
stu-miR8031	DM8C08G12450.1	10531	3	0.21329	2	3	Alpha/beta hydrolase family
stu-miR8031	DM8C08G15360.1	11563	4	0.0362343	2	1	Nuclear pore complex protein
stu-miR8030-3p	DM8C08G15430.1	3015	1	0.805587	4	2	Retinal pigment epithelial membrane protein
stu-miR1919-5p	DM8C08G16680.1	4250	4	0.0429245	3	3.5	#N/A
stu-miR1919-5p	DM8C08G16740.1	292	21	0.000197807	0	2	Conserved gene of
stu-miR1919-5p	DM8C08G16760.1	2514	6	0.0450858	2	3.5	Conserved gene of
stu-miR1919-5p	DM8C08G16780.1	289	33	0.000593303	0	2	Conserved gene of
stu-miR5303h	DM8C08G17480.1	193	1	0.999959	4	3.5	#N/A
stu-miR7981-5p	DM8C08G21800.1	3853	1	0.354679	4	3	Resistance protein
stu-miR396-5p	DM8C08G22380.1	4308	2	0.397984	2	3	#N/A
stu-miR396-5p	DM8C08G22380.2	4308	1	0.635534	4	3	Esterifies acyl-group from acyl-ACP to the sn-1 position of glycerol-3-phosphate. The enzyme from chilling-resistant plants discriminates against non-fluid palmitic acid and selects oleic acid whereas the enzyme from sensitive plants accepts both fatty acids
stu-miR5303i	DM8C08G23080.1	3529	1	0.219304	4	1.5	Belongs to the pyruvate kinase family
stu-miR5303g	DM8C08G23530.1	6552	1	0.999979	4	3	Cenp-O kinetochore centromere component
stu-miR482a-5p	DM8C08G25350.1	95	5	0.028825	3	3.5	Hydrophobic seed protein
stu-miR8020	DM8C08G27420.1	9589	2	0.077284	3	2	Neprosin
stu-miR5303g	DM8C08G29790.1	3237	1	0.99998	4	3.5	-
stu-miR8039	DM8C08G30320.1	2756	1	0.486515	4	2	-
stu-miR5303g	DM8C09G00520.1	2688	3	1	2	3	a carboxylase
stu-miR7992-5p	DM8C09G01750.1	5104	2	0.113033	2	3	NAD(P)H-binding
stu-miR7980b-3p	DM8C09G02700.1	4592	1	0.276565	4	1	-
stu-miR5303i	DM8C09G03030.1	509	1	0.994784	4	2	Inosine-uridine preferring nucleoside hydrolase
stu-miR5303i	DM8C09G03380.1	401	1	0.997611	4	3.5	APO protein 3, mitochondrial
stu-miR5303h	DM8C09G03380.1	402	1	0.989448	4	2.5	APO protein 3, mitochondrial
stu-miR5303d	DM8C09G04600.1	9888	3	0.19121	2	1.5	The B regulatory subunit might modulate substrate selectivity and catalytic activity, and also might direct the localization of the catalytic enzyme to a particular subcellular compartment
stu-miR160a-5p	DM8C09G05230.1	1933	280	0.000197807	0	0.5	Auxin response factors (ARFs) are transcriptional factors that bind specifically to the DNA sequence 5'-TGTCTC-3' found in the auxin-responsive promoter elements (AuxREs)
stu-miR7984d-5p	DM8C09G05610.1	4833	1	0.0555301	4	0	HVA22-like protein
stu-miR7983-5p	DM8C09G07580.1	1474	1	0.0188636	4	1	GDSL-like Lipase/Acylhydrolase family
stu-miR5303i	DM8C09G19830.1	1732	1	0.995521	4	2	Mitochondrial Rho GTPase
stu-miR7981-5p	DM8C09G22360.2	1521	1	0.456324	4	3	Dienelactone hydrolase family
stu-miR393-5p	DM8C09G23240.1	3209	304	0.00118625	0	2	Transport inhibitor response
stu-miR8045	DM8C09G23770.1	3340	1	0.435218	4	2	Belongs to the glycosyl hydrolase 1 family
stu-miR395a	DM8C09G25640.1	351	4	0.0216976	3	3.5	ATP sulfurylase 1, chloroplastic-like
stu-miR172b-5p	DM8C09G28470.1	4072	1	0.550599	4	3	Belongs to the chaperonin (HSP60) family
stu-miR8031	DM8C09G30910.1	8180	4	0.773613	2	3	Cytochrome p450
stu-miR7983-5p	DM8C09G31380.1	10222	2	0.0636907	3	2	Aldo/keto reductase family
stu-miR8030-5p	DM8C09G31380.1	9090	1	0.157511	4	1	Aldo/keto reductase family
stu-miR6027	DM8C09G31750.1	2074	11	0.121179	2	2.5	Belongs to the disease resistance NB-LRR family
stu-miR6027	DM8C09G31800.1	202	13	0.00256844	0	2.5	Belongs to the disease resistance NB-LRR family
stu-miR7985	DM8C10G00980.1	2615	1	0.990034	4	3.5	EF-hand domain pair
stu-miR5303i	DM8C10G01500.1	219	1	0.999999	4	2.5	-
stu-miR7981-5p	DM8C10G01910.1	10664	1	0.219304	4	3	Indole-3-acetic acid-amido synthetase
stu-miR5303e	DM8C10G02410.1	905	2	0.922371	2	2.5	Conserved gene of
stu-miR5303c	DM8C10G03220.1	4208	1	0.985415	4	2.5	mitochondrion organization
stu-miR391-3p	DM8C10G03460.1	2419	2	0.978795	3	3.5	Belongs to the cytochrome P450 family
stu-miR7984c-5p	DM8C10G04970.1	2015	1	0.46658	4	3	Organ-specific protein S2-like
stu-miR7984c-5p	DM8C10G04970.1	9385	2	0.2258	3	3	Organ-specific protein S2-like
stu-miR8030-5p	DM8C10G05470.1	2236	2	0.21329	2	2.5	Male sterility protein
stu-miR8007a-3p	DM8C10G07500.1	2365	1	0.816382	4	2	Transcription factor
stu-miR7984a	DM8C10G08590.1	8922	1	0.141313	4	1	Melanoma-associated antigen
stu-miR8007a-5p	DM8C10G16530.2	3724	1	0.0373714	4	0.5	RING-type zinc-finger
stu-miR160b	DM8C10G21400.1	3324	1	0.0555301	4	0.5	Auxin response factors (ARFs) are transcriptional factors that bind specifically to the DNA sequence 5'-TGTCTC-3' found in the auxin-responsive promoter elements (AuxREs)
stu-miR172c-3p	DM8C10G23950.1	3000	46	0.000197807	0	2	DNA-binding domain in plant proteins such as APETALA2 and EREBPs
stu-miR5303g	DM8C10G24830.1	5317	3	0.881327	2	2.5	Glucomannan 4-beta-mannosyltransferase 9-like
stu-miR5303h	DM8C10G25770.1	12723	1	0.999998	4	3	Calcium-dependent protein kinase
stu-miR156k-5p	DM8C10G29170.2	4472	129	0.000395575	0	1	Squamosa promoter-binding-like protein 9
stu-miR156a	DM8C10G29170.2	4473	57	0.0182843	2	2	Squamosa promoter-binding-like protein 9
stu-miR5303c	DM8C10G29470.1	3221	1	0.999146	4	3.5	Transcription factor DP
stu-miR482b-3p	DM8C11G02390.1	21292	3	0.0362343	2	3	#N/A
stu-miR482b-3p	DM8C11G02390.1	3945	3	0.0273007	2	3	#N/A
stu-miR8031	DM8C11G03050.1	15509	4	0.0273007	2	1	Anthocyanidine rhamnosyl-transferase
stu-miR5303g	DM8C11G03140.1	2827	5	0.647471	2	1.5	Permease family
stu-miR5303h	DM8C11G03140.1	2828	1	0.794156	4	1.5	Permease family
stu-miR482d-3p	DM8C11G07380.1	5178	8	0.053856	2	3.5	Resistance protein
stu-miR160a-5p	DM8C11G10390.1	15609	1620	0.000988643	0	1.5	Auxin response factors (ARFs) are transcriptional factors that bind specifically to the DNA sequence 5'-TGTCTC-3' found in the auxin-responsive promoter elements (AuxREs)
stu-miR5303c	DM8C11G10720.1	8301	1	0.867165	4	3	Pleckstrin homology domain
stu-miR7980b-5p	DM8C11G14630.1	17860	1	0.0733462	4	2.5	mRNA-capping
stu-miR7981-5p	DM8C11G15590.1	18345	2	0.129712	3	3	Pentacotripeptide-repeat region of PRORP
stu-miR5303d	DM8C11G16120.1	4055	1	0.262656	4	1	SnoaL-like polyketide cyclase
stu-miR8006-3p	DM8C11G17040.1	967	1	0.316738	4	3	Zinc-binding domain present in Lin-11, Isl-1, Mec-3.
stu-miR5303i	DM8C11G17670.1	38474	1	0.635534	4	1.5	D-lactate dehydrogenase
stu-miR164-5p	DM8C11G20560.1	1839	2	0.0216976	3	3	RmlD substrate binding domain
stu-miR8046-5p	DM8C11G21720.1	6741	2	0.387321	3	3.5	poly ADP-ribose polymerase
stu-miR8045	DM8C11G22780.1	6187	2	0.0965137	2	1	Beta-galactosidase
stu-miR5303i	DM8C11G23030.1	1836	9	0.321265	2	1.5	Protein of unknown function (DUF707)
stu-miR5303h	DM8C11G23030.1	1837	3	0.435638	2	1.5	Protein of unknown function (DUF707)
stu-miR160a-5p	DM8C11G23070.1	2095	1122	0.000790993	0	1	#N/A
stu-miR160b	DM8C11G23070.2	2095	1122	0.000197807	0	1	Auxin response factors (ARFs) are transcriptional factors that bind specifically to the DNA sequence 5'-TGTCTC-3' found in the auxin-responsive promoter elements (AuxREs)
stu-miR482e-3p	DM8C11G25470.1	598	3	0.0625457	2	2	Belongs to the disease resistance NB-LRR family
stu-miR7997b	DM8C11G26580.1	885	1	0.874541	4	2	Catalyzes the third of the four reactions of the long- chain fatty acids elongation cycle. This endoplasmic reticulum- bound enzymatic process, allows the addition of two carbons to the chain of long- and very long-chain fatty acids VLCFAs per cycle. This enzyme catalyzes the dehydration of the 3-hydroxyacyl-CoA intermediate into trans-2,3-enoyl-CoA, within each cycle of fatty acid elongation. Th…
stu-miR319-3p	DM8C12G00280.1	1019	1106	0.000790993	0	2	Transcription factor
stu-miR5303i	DM8C12G01030.1	498	1	0.999955	4	1.5	PLAC8 family
stu-miR396-3p	DM8C12G01270.1	711	1	0.998819	4	3.5	Interactor of constitutive active ROPs
stu-miR8039	DM8C12G02790.1	5256	1	0.750974	4	3	C2 domain of PTEN tumour-suppressor protein
stu-miR1886i-3p	DM8C12G02920.1	2435	1	0.0373714	4	1.5	Signal recognition particle receptor
stu-miR5303e	DM8C12G03030.1	4812	1	0.496201	4	1	Leucine Rich repeat
stu-miR5303f	DM8C12G03030.1	4814	1	0.456324	4	0.5	Leucine Rich repeat
stu-miR5303h	DM8C12G03280.1	1386	2	0.0123323	1	3.5	Calcium lipid binding protein
stu-miR482e-3p	DM8C12G06050.1	526	6	0.220515	2	3.5	Resistance protein
stu-miR7984c-5p	DM8C12G07370.1	530	1	0.456324	4	3	LysM domain
stu-miR5303i	DM8C12G09460.1	1513	1	0.999358	4	2	-
stu-miR172c-3p	DM8C12G10200.2	11044	1	0.998598	4	3.5	#N/A
stu-miR5303h	DM8C12G13870.1	4871	2	0.546025	3	1.5	UBA-like domain (DUF1421)
stu-miR7981-5p	DM8C12G14300.1	9757	3	0.183712	2	3	Electron transfer flavoprotein-ubiquinone oxidoreductase, mitochondrial isoform X1
stu-miR5303h	DM8C12G15550.1	5251	2	0.196971	3	0.5	-
stu-miR156k-5p	DM8C12G16070.1	1764	12	0.0362343	2	1	SBP domain
stu-miR156d-5p	DM8C12G16070.1	1765	10	0.0362343	2	3	SBP domain
stu-miR5303e	DM8C12G16340.1	31165	1	0.989448	4	3	nuclear export signal receptor activity
stu-miR7997a	DM8C12G16340.1	31228	2	0.41442	2	2	nuclear export signal receptor activity
stu-miR5303b	DM8C12G17330.1	4792	1	0.940304	4	3.5	Agmatine deiminase
stu-miR7992-5p	DM8C12G21930.1	1412	1	0.124803	4	2.5	Acyl-coenzyme A:6-aminopenicillanic acid acyl-transferase
stu-miR7983-5p	DM8C12G23770.1	5062	1	0.541959	4	3.5	Phosphoenolpyruvate carboxykinase
stu-miR7980a	DM8C12G23860.1	7056	1	0.0733462	4	3	Cytosolic domain of 10TM putative phosphate transporter
stu-miR7980a	DM8C12G23860.2	7056	2	0.0216976	3	3	#N/A
stu-miR172c-5p	DM8C12G23870.1	594	1	0.0555301	4	3.5	Glycosyl transferase family 21
stu-miR5303j	DM8C12G24050.1	1039	3	1	2	2.5	Transcription factor
stu-miR172c-3p	DM8C12G24430.1	1165	1	1	4	3.5	Zinc finger, C3HC4 type (RING finger)
stu-miR8045	DM8C12G27330.1	3952	1	0.107977	4	2	WAT1-related protein
stu-miR482b-5p	DM8C12G27680.1	315	2	0.707252	3	3.5	#N/A
stu-miR6025	DM8C12G27740.1	1630	1	0.107977	4	2	late blight resistance protein
stu-miR6025	DM8C12G27790.1	742	1	0.0733462	4	2	late blight resistance protein
stu-miR8006-3p	DM8C12G28030.1	7508	1	0.173403	4	3	SWI SNF-related matrix-associated actin-dependent regulator of chromatin subfamily A-like protein 1 isoform X1
stu-miR5303i	DM8C12G29070.1	3802	1	1	4	2	50S ribosome-binding GTPase
stu-miR6022	DM8C12G29900.1	279	1	0.107977	4	0	receptor-like protein 12

## Sheet: Targets of novel miRNAs 
miRNA-precursor_id	Novel-miRNA	target	Cleave_pos	degradome_reads	pvalue	Category	Alignment penalty scores	egg_mapper.anno
miRNA-precursor_921	Novel-miRNA-163	DM8C01G00410.1	1622	19	0.000790993	0	1	Belongs to the disease resistance NB-LRR family
miRNA-precursor_921	Novel-miRNA-163	DM8C01G00430.1	547	11	0.0450858	2	1	Belongs to the disease resistance NB-LRR family
miRNA-precursor_1527	Novel-miRNA-260	DM8C01G00430.1	5575	1	0.290212	4	3.5	Belongs to the disease resistance NB-LRR family
miRNA-precursor_921	Novel-miRNA-163	DM8C01G00430.1	9537	8	0.053856	2	1	Belongs to the disease resistance NB-LRR family
miRNA-precursor_921	Novel-miRNA-163	DM8C01G00450.1	547	4	0.00158136	0	3	Belongs to the disease resistance NB-LRR family
miRNA-precursor_921	Novel-miRNA-163	DM8C01G00460.1	535	21	0.000593303	0	1	Belongs to the disease resistance NB-LRR family
miRNA-precursor_921	Novel-miRNA-163	DM8C01G00470.1	547	23	0.000395575	0	1	Belongs to the disease resistance NB-LRR family
miRNA-precursor_1662	Novel-miRNA-292	DM8C01G00490.1	4894	1	0.606686	4	3	Belongs to the TRAFAC class dynamin-like GTPase superfamily. Dynamin Fzo YdjA family
miRNA-precursor_66	Novel-miRNA-15	DM8C01G00490.1	657	1	0.801849	4	1	Belongs to the TRAFAC class dynamin-like GTPase superfamily. Dynamin Fzo YdjA family
miRNA-precursor_35	Novel-miRNA-11	DM8C01G02110.1	4624	1	0.591417	4	0.5	Plant lipoxygenase may be involved in a number of diverse aspects of plant physiology including growth and development, pest resistance, and senescence or responses to wounding
miRNA-precursor_35	Novel-miRNA-11	DM8C01G02110.1	4780	1	0.354679	4	0	Plant lipoxygenase may be involved in a number of diverse aspects of plant physiology including growth and development, pest resistance, and senescence or responses to wounding
miRNA-precursor_1785	Novel-miRNA-315	DM8C01G05280.1	486	3	0.539318	2	2.5	#N/A
miRNA-precursor_1785	Novel-miRNA-315	DM8C01G05280.2	486	5	0.551895	2	2.5	Phytochromobilin
miRNA-precursor_1675	Novel-miRNA-294	DM8C01G05420.1	3205	1	0.505704	4	3	Myb-like DNA-binding domain
miRNA-precursor_226	Novel-miRNA-46	DM8C01G07650.1	5165	1	0.990939	4	2	Motif C-terminal to PAS motifs (likely to contribute to PAS structural domain)
miRNA-precursor_1420	Novel-miRNA-244	DM8C01G07770.1	4941	1	0.342272	4	2	BEST Arabidopsis thaliana protein match is
miRNA-precursor_1675	Novel-miRNA-294	DM8C01G13140.1	3209	1	0.812852	4	3	Protein kinase domain
miRNA-precursor_1675	Novel-miRNA-294	DM8C01G13210.1	9114	4	0.339794	2	3	TATA-box-binding protein isoform X1
miRNA-precursor_1415	Novel-miRNA-243	DM8C01G16590.2	9464	2	0.446938	3	2	Belongs to the glycosyl hydrolase 1 family
miRNA-precursor_1487	Novel-miRNA-254	DM8C01G16760.1	6827	1	0.93048	4	2	Glutamate receptor
miRNA-precursor_1518	Novel-miRNA-258	DM8C01G16930.1	683	1	0.342272	4	2.5	peroxidase
miRNA-precursor_1148	Novel-miRNA-205	DM8C01G17690.1	372	1	0.575555	4	3	#N/A
miRNA-precursor_335	Novel-miRNA-67	DM8C01G18190.1	14714	1	0.342272	4	2.5	WD-40 repeat family protein
miRNA-precursor_1415	Novel-miRNA-243	DM8C01G18190.1	41555	1	0.997422	4	3.5	WD-40 repeat family protein
miRNA-precursor_1415	Novel-miRNA-243	DM8C01G18190.1	5415	1	0.971595	4	3	WD-40 repeat family protein
miRNA-precursor_1081	Novel-miRNA-193	DM8C01G21280.1	4102	1	0.972657	4	2.5	Inosine-uridine preferring nucleoside hydrolase
miRNA-precursor_1723	Novel-miRNA-305	DM8C01G23690.1	659	1	0.681021	4	2	May act as a component of the auxin efflux carrier
miRNA-precursor_1415	Novel-miRNA-243	DM8C01G24380.1	629	2	0.587603	2	1.5	K-box region
miRNA-precursor_1716	Novel-miRNA-303	DM8C01G24550.1	8401	1	0.642409	4	3	Protein RETICULATA-related
miRNA-precursor_1518	Novel-miRNA-258	DM8C01G26350.1	1007	1	0.204294	4	1	KR domain
miRNA-precursor_35	Novel-miRNA-11	DM8C01G29510.1	13028	1	0.649155	4	0.5	WD domain, G-beta repeat
miRNA-precursor_505	Novel-miRNA-102	DM8C01G31590.1	663	1	0.575555	4	3	Heavy-metal-associated domain
miRNA-precursor_1415	Novel-miRNA-243	DM8C01G35620.1	3562	1	0.141313	4	3	#N/A
miRNA-precursor_1015	Novel-miRNA-183	DM8C01G36870.1	776	1	0.917482	4	3.5	Acts in the modification of cell walls via demethylesterification of cell wall pectin
miRNA-precursor_502	Novel-miRNA-100	DM8C01G38220.1	3831	3	0.20863	3	3	Belongs to the peptidase A1 family
miRNA-precursor_370	Novel-miRNA-76	DM8C01G38220.1	3832	3	0.0429245	3	1	Belongs to the peptidase A1 family
miRNA-precursor_226	Novel-miRNA-46	DM8C01G38810.2	5474	1	0.986224	4	3.5	#N/A
miRNA-precursor_343	Novel-miRNA-70	DM8C01G45370.1	3672	5	0.425127	2	2.5	QWRF family
miRNA-precursor_15	Novel-miRNA-4	DM8C02G00510.1	1218	1	0.0733462	4	1	#N/A
miRNA-precursor_1329	Novel-miRNA-234	DM8C02G00800.1	40184	1	0.124803	4	1	isoform X1
miRNA-precursor_3	Novel-miRNA-1	DM8C02G01100.1	6455	1	0.628527	4	1	SNF2 family N-terminal domain
miRNA-precursor_921	Novel-miRNA-163	DM8C02G04110.1	550	26	0.00670353	0	3.5	Belongs to the disease resistance NB-LRR family
miRNA-precursor_1011	Novel-miRNA-180	DM8C02G07260.1	10971	2	0.0359005	3	2.5	DNA (Cytosine-5)-methyltransferase DRM2-like
miRNA-precursor_732	Novel-miRNA-139	DM8C02G08360.1	1074	10	0.954542	2	3.5	Zinc-binding
miRNA-precursor_35	Novel-miRNA-11	DM8C02G08490.1	48849	1	0.982688	4	2	Mitogen-activated protein kinase kinase kinase
miRNA-precursor_856	Novel-miRNA-156	DM8C02G08650.1	2876	340	0.000197807	0	2	DNA-binding domain in plant proteins such as APETALA2 and EREBPs
miRNA-precursor_343	Novel-miRNA-70	DM8C02G08920.1	5370	2	0.321279	3	2.5	Belongs to the cytochrome P450 family
miRNA-precursor_180	Novel-miRNA-35	DM8C02G12890.1	4706	2964	0.000197807	0	2	Belongs to the argonaute family
miRNA-precursor_35	Novel-miRNA-11	DM8C02G15060.1	10615	1	0.981317	4	3.5	Belongs to the iron ascorbate-dependent oxidoreductase family
miRNA-precursor_1415	Novel-miRNA-243	DM8C02G15760.1	420	1	0.635534	4	2	Las17-binding protein actin regulator
miRNA-precursor_1756	Novel-miRNA-311	DM8C02G17060.1	5412	1	0.999346	4	2.5	Belongs to the TRAFAC class TrmE-Era-EngA-EngB-Septin- like GTPase superfamily. Era GTPase family
miRNA-precursor_35	Novel-miRNA-11	DM8C02G19860.1	10546	2	0.829589	3	2.5	Belongs to the protein kinase superfamily
miRNA-precursor_207	Novel-miRNA-40	DM8C02G24180.1	5157	1	0.998841	4	3	zinc finger
miRNA-precursor_1756	Novel-miRNA-311	DM8C02G24240.1	12910	2	0.425127	2	1	#N/A
miRNA-precursor_754	Novel-miRNA-140	DM8C02G25550.1	660	1	0.456324	4	1.5	G-box-binding factor 1-like isoform X1
miRNA-precursor_1675	Novel-miRNA-294	DM8C02G27100.1	1184	1	0.219304	4	2	Starch synthase catalytic domain
miRNA-precursor_35	Novel-miRNA-11	DM8C02G27590.1	4060	1	0.988171	4	3.5	Haemolysin-III related
miRNA-precursor_595	Novel-miRNA-118	DM8C02G28450.1	2499	380	0.000197807	0	2	DNA-binding domain in plant proteins such as APETALA2 and EREBPs
miRNA-precursor_35	Novel-miRNA-11	DM8C02G28840.1	2550	1	0.975609	4	3	EF-hand domain
miRNA-precursor_1420	Novel-miRNA-244	DM8C02G32730.2	3706	1	0.972131	4	3	Belongs to the Casparian strip membrane proteins (CASP) family
miRNA-precursor_66	Novel-miRNA-15	DM8C02G34400.1	1034	1	0.204294	4	0	B3 DNA binding domain
miRNA-precursor_1785	Novel-miRNA-315	DM8C02G34580.1	12633	1	0.456324	4	1.5	#N/A
miRNA-precursor_1785	Novel-miRNA-315	DM8C02G34580.2	12633	2	0.202822	3	1.5	Acts as a Mg(2 ) transporter. Can also transport other divalent cations such as Fe(2 ), Sr(2 ), Ba(2 ), Mn(2 ) and Co(2 ) but to a much less extent than Mg(2 )
miRNA-precursor_1420	Novel-miRNA-244	DM8C03G00540.1	2191	1	0.755672	4	3	Cellulose synthase
miRNA-precursor_1675	Novel-miRNA-294	DM8C03G01060.1	4820	1	0.978243	4	3	Ankyrin repeats (many copies)
miRNA-precursor_1675	Novel-miRNA-294	DM8C03G01540.1	4550	1	0.524177	4	3	Belongs to the protein kinase superfamily. Ser Thr protein kinase family
miRNA-precursor_602	Novel-miRNA-121	DM8C03G02760.1	7364	1	0.786165	4	3.5	Glycosyl hydrolase family 1
miRNA-precursor_803	Novel-miRNA-142	DM8C03G03400.1	429	1	0.204294	4	1	#N/A
miRNA-precursor_1756	Novel-miRNA-311	DM8C03G03400.2	429	1	0.157511	4	2	O-methyltransferase
miRNA-precursor_1785	Novel-miRNA-315	DM8C03G03970.1	882	1	0.881508	4	2	The proteasome is a multicatalytic proteinase complex which is characterized by its ability to cleave peptides with Arg, Phe, Tyr, Leu, and Glu adjacent to the leaving group at neutral or slightly basic pH
miRNA-precursor_35	Novel-miRNA-11	DM8C03G04510.1	5754	1	0.983649	4	3.5	Domain of unknown function (DUF4281)
miRNA-precursor_343	Novel-miRNA-70	DM8C03G04510.1	9773	2	0.419798	2	3	Domain of unknown function (DUF4281)
miRNA-precursor_1293	Novel-miRNA-227	DM8C03G05150.1	2158	1	0.515029	4	1	Armadillo/beta-catenin-like repeat
miRNA-precursor_856	Novel-miRNA-156	DM8C03G05930.1	4114	2156	0.000395575	0	2	DNA-binding domain in plant proteins such as APETALA2 and EREBPs
miRNA-precursor_814	Novel-miRNA-143	DM8C03G06730.1	5381	1	0.798039	4	2	Flavin containing amine oxidoreductase
miRNA-precursor_1211	Novel-miRNA-215	DM8C03G06730.1	5526	2	0.551895	2	3	Flavin containing amine oxidoreductase
miRNA-precursor_1034	Novel-miRNA-185	DM8C03G09650.1	97	2	0.00918432	2	1.5	F-box LRR-repeat protein
miRNA-precursor_35	Novel-miRNA-11	DM8C03G10620.1	4836	1	0.24848	4	0	18 kDa seed maturation
miRNA-precursor_732	Novel-miRNA-139	DM8C03G10860.1	21793	3	0.987961	2	2	PAP_fibrillin
miRNA-precursor_35	Novel-miRNA-11	DM8C03G12390.1	2380	1	0.98167	4	2	Belongs to the UDP-glycosyltransferase family
miRNA-precursor_35	Novel-miRNA-11	DM8C03G13560.1	3845	1	0.98569	4	3.5	Belongs to the yippee family
miRNA-precursor_35	Novel-miRNA-11	DM8C03G13560.1	4326	1	0.0733462	4	0	Belongs to the yippee family
miRNA-precursor_1675	Novel-miRNA-294	DM8C03G16900.1	2870	1	0.303601	4	2	Aminotransferase class I and II
miRNA-precursor_1392	Novel-miRNA-240	DM8C03G17670.1	1111	10	0.00690001	0	3.5	Belongs to the multi antimicrobial extrusion (MATE) (TC 2.A.66.1) family
miRNA-precursor_1723	Novel-miRNA-305	DM8C03G18820.1	409	3	0.153023	2	1	KR domain
miRNA-precursor_650	Novel-miRNA-131	DM8C03G22050.1	3096	1	0.99727	4	3	DNA-binding protein
miRNA-precursor_505	Novel-miRNA-102	DM8C03G24460.1	19717	1	0.390514	4	2.5	#N/A
miRNA-precursor_1756	Novel-miRNA-311	DM8C03G25670.1	155	1	0.628527	4	2	Cysteine-rich receptor-like protein kinase
miRNA-precursor_316	Novel-miRNA-62	DM8C03G25680.1	167	1	0.0373714	4	0	Cysteine-rich receptor-like protein kinase
miRNA-precursor_343	Novel-miRNA-70	DM8C03G26540.2	5546	1	0.234031	4	1	Ig-like domain from next to BRCA1 gene
miRNA-precursor_1420	Novel-miRNA-244	DM8C03G31050.1	4174	2	0.904018	2	3	Belongs to the iron ascorbate-dependent oxidoreductase family
miRNA-precursor_502	Novel-miRNA-100	DM8C03G32220.2	14187	3	0.053856	2	2	Leucine Rich repeat
miRNA-precursor_370	Novel-miRNA-76	DM8C03G32220.2	14188	6	0.0182843	2	0	Leucine Rich repeat
miRNA-precursor_1798	Novel-miRNA-321	DM8C03G32580.1	4530	57	0.00918432	2	3.5	#N/A
miRNA-precursor_1798	Novel-miRNA-321	DM8C03G32580.2	4530	67	0.0273007	2	3.5	Serine incorporator (Serinc)
miRNA-precursor_300	Novel-miRNA-60	DM8C03G36820.1	2750	1	0.99279	4	3.5	GMC oxidoreductase
miRNA-precursor_343	Novel-miRNA-70	DM8C03G36860.1	3541	3	0.403513	2	2.5	Belongs to the chaperonin (HSP60) family
miRNA-precursor_1329	Novel-miRNA-234	DM8C03G38210.1	16884	1	0.845304	4	3.5	AAA domain
miRNA-precursor_502	Novel-miRNA-100	DM8C04G01340.1	277	1	0.0188636	4	0	Sn-1 protein
miRNA-precursor_370	Novel-miRNA-76	DM8C04G01340.1	278	2	0.0359005	3	1	Sn-1 protein
miRNA-precursor_343	Novel-miRNA-70	DM8C04G01450.1	3214	7	0.48061	2	3	late blight resistance protein homolog
miRNA-precursor_1785	Novel-miRNA-315	DM8C04G02550.1	595	1	0.998773	4	3	Mitogen-activated protein kinase
miRNA-precursor_1420	Novel-miRNA-244	DM8C04G02870.1	490	1	0.900172	4	3	Protein kinase C conserved region 2 (CalB)
miRNA-precursor_1487	Novel-miRNA-254	DM8C04G02970.1	27411	1	0.999998	4	3.5	#N/A
miRNA-precursor_1527	Novel-miRNA-260	DM8C04G05040.1	6189	40	0.0182843	2	2.5	Belongs to the disease resistance NB-LRR family
miRNA-precursor_1527	Novel-miRNA-260	DM8C04G05160.1	5304	35	0.000197807	0	2	Belongs to the disease resistance NB-LRR family
miRNA-precursor_1675	Novel-miRNA-294	DM8C04G05170.1	566	1	0.999998	4	3.5	-
miRNA-precursor_1785	Novel-miRNA-315	DM8C04G08360.1	1525	2	0.296005	3	1.5	KR domain
miRNA-precursor_1785	Novel-miRNA-315	DM8C04G08390.1	1588	1	0.997949	4	2.5	KR domain
miRNA-precursor_1675	Novel-miRNA-294	DM8C04G08720.1	425	1	0.794156	4	3	Serine-threonine protein kinase, plant-type
miRNA-precursor_35	Novel-miRNA-11	DM8C04G08720.1	44707	1	0.976069	4	3	Serine-threonine protein kinase, plant-type
miRNA-precursor_1200	Novel-miRNA-213	DM8C04G09510.1	7877	1	0.219304	4	2	Belongs to the PI3 PI4-kinase family
miRNA-precursor_1675	Novel-miRNA-294	DM8C04G09900.1	896	1	0.955137	4	3	SANTA (SANT Associated)
miRNA-precursor_754	Novel-miRNA-140	DM8C04G10760.2	8191	2	0.339794	2	1.5	#N/A
miRNA-precursor_8	Novel-miRNA-2	DM8C04G14450.1	6194	3	0.00728549	3	2	SBP domain
miRNA-precursor_1675	Novel-miRNA-294	DM8C04G14460.1	7860	1	0.173403	4	2	Protein of unknown function (DUF493)
miRNA-precursor_1723	Novel-miRNA-305	DM8C04G14590.1	25185	2	0.168509	2	1.5	GDP-fucose protein O-fucosyltransferase
miRNA-precursor_1148	Novel-miRNA-205	DM8C04G16550.1	3349	1	0.668637	4	2	Belongs to the sterol desaturase family
miRNA-precursor_343	Novel-miRNA-70	DM8C04G16850.1	738	1	0.628527	4	2.5	Acetyltransferase (GNAT) domain
miRNA-precursor_467	Novel-miRNA-88	DM8C04G16880.2	18029	1	0.809254	4	3	#N/A
miRNA-precursor_1200	Novel-miRNA-213	DM8C04G17850.1	12920	1	0.628527	4	2.5	non-haem dioxygenase in morphine synthesis N-terminal
miRNA-precursor_828	Novel-miRNA-147	DM8C04G18000.1	2332	554	0.000197807	0	2	Ethylene-responsive transcription factor RAP2-7-like isoform X1
miRNA-precursor_1203	Novel-miRNA-214	DM8C04G18060.1	6889	1	0.24848	4	1	#N/A
miRNA-precursor_226	Novel-miRNA-46	DM8C04G18460.1	17865	1	0.94874	4	3	TENA/THI-4/PQQC family
miRNA-precursor_732	Novel-miRNA-139	DM8C04G18650.1	597	1	0.992926	4	3	Exosome component EXOSC1/CSL4
miRNA-precursor_1200	Novel-miRNA-213	DM8C04G18770.1	14850	1	0.366852	4	2	-
miRNA-precursor_650	Novel-miRNA-131	DM8C04G19620.1	16144	1	0.0373714	4	0	Belongs to the monovalent cation proton antiporter 1 (CPA1) transporter (TC 2.A.36) family
miRNA-precursor_1487	Novel-miRNA-254	DM8C04G19940.1	20888	1	0.692942	4	1	Flavin containing amine oxidoreductase
miRNA-precursor_1211	Novel-miRNA-215	DM8C04G19990.1	939	2	0.442879	3	3	Putative adipose-regulatory protein (Seipin)
miRNA-precursor_35	Novel-miRNA-11	DM8C04G20870.1	3626	4	0.818582	2	2	Sulfate transporter
miRNA-precursor_1022	Novel-miRNA-184	DM8C04G22850.1	9583	1	0.0188636	4	3.5	phagosome-lysosome fusion involved in apoptotic cell clearance
miRNA-precursor_671	Novel-miRNA-132	DM8C04G22910.1	1482	1	0.0373714	4	0	Conserved gene of
miRNA-precursor_35	Novel-miRNA-11	DM8C04G22980.1	30024	1	0.94143	4	1.5	phagosome-lysosome fusion involved in apoptotic cell clearance
miRNA-precursor_1203	Novel-miRNA-214	DM8C04G22980.1	30385	4	0.121179	2	1	phagosome-lysosome fusion involved in apoptotic cell clearance
miRNA-precursor_617	Novel-miRNA-126	DM8C04G25850.1	2465	2	0.535048	2	3	Neprosin
miRNA-precursor_1785	Novel-miRNA-315	DM8C04G26000.1	8978	1	1	4	3	DUF4205
miRNA-precursor_1013	Novel-miRNA-182	DM8C04G26620.1	1976	1	0.219304	4	1.5	Belongs to the peroxidase family
miRNA-precursor_732	Novel-miRNA-139	DM8C04G26890.1	5755	1	0.486515	4	2	Ribosomal protein S1-like RNA-binding domain
miRNA-precursor_35	Novel-miRNA-11	DM8C04G28540.1	7560	1	0.920566	4	2.5	#N/A
miRNA-precursor_35	Novel-miRNA-11	DM8C04G28840.1	5757	1	0.982355	4	2	Belongs to the UDP-glycosyltransferase family
miRNA-precursor_35	Novel-miRNA-11	DM8C04G28870.1	5429	1	0.950655	4	1.5	Belongs to the UDP-glycosyltransferase family
miRNA-precursor_226	Novel-miRNA-46	DM8C04G30880.1	3040	1	0.94143	4	3	G-type lectin S-receptor-like serine threonine-protein kinase At4g27290
miRNA-precursor_1211	Novel-miRNA-215	DM8C04G32460.1	1814	1	0.413291	4	2	Belongs to the glycosyl hydrolase 13 family
miRNA-precursor_1191	Novel-miRNA-209	DM8C04G32790.1	4127	1	0.219304	4	1	Lipolytic acyl hydrolase (LAH)
miRNA-precursor_617	Novel-miRNA-126	DM8C04G34490.1	2256	1	0.303601	4	2	cytochrome P450
miRNA-precursor_627	Novel-miRNA-128	DM8C04G35980.1	4049	6	0.941682	2	3.5	Belongs to the glycosyl hydrolase 13 family
miRNA-precursor_1203	Novel-miRNA-214	DM8C04G36990.1	5237	2	0.0625457	2	1	-
miRNA-precursor_35	Novel-miRNA-11	DM8C05G00170.1	2955	1	0.290212	4	0	Belongs to the sulfotransferase 1 family
miRNA-precursor_1675	Novel-miRNA-294	DM8C05G01530.1	321	1	0.435218	4	3	#N/A
miRNA-precursor_66	Novel-miRNA-15	DM8C05G02170.1	5535	2	0.508582	2	2	Belongs to the disease resistance NB-LRR family
miRNA-precursor_66	Novel-miRNA-15	DM8C05G05250.1	753	1	0.917482	4	3	#N/A
miRNA-precursor_1675	Novel-miRNA-294	DM8C05G05890.1	481	2	0.397984	2	3	Gibberellin regulated protein
miRNA-precursor_980	Novel-miRNA-171	DM8C05G08810.1	4171	3	0.053856	2	2	Belongs to the disease resistance NB-LRR family
miRNA-precursor_1013	Novel-miRNA-182	DM8C05G09420.1	7992	1	0.342272	4	3	Belongs to the multi antimicrobial extrusion (MATE) (TC 2.A.66.1) family
miRNA-precursor_1013	Novel-miRNA-182	DM8C05G09560.1	635	1	0.0373714	4	1.5	subtilisin-like protease
miRNA-precursor_718	Novel-miRNA-135	DM8C05G11270.1	5081	195	0.00138383	0	1	A Receptor for Ubiquitination Targets
miRNA-precursor_754	Novel-miRNA-140	DM8C05G11490.1	30509	2	0.00918432	2	0.5	MADS
miRNA-precursor_957	Novel-miRNA-165	DM8C05G11530.1	2182	22	0.0273007	2	3	SBP domain
miRNA-precursor_921	Novel-miRNA-163	DM8C05G14030.1	547	5	0.145172	2	3.5	ADP binding
miRNA-precursor_1518	Novel-miRNA-258	DM8C05G17410.1	827	1	0.583561	4	3	Epidermal growth factor-like domain.
miRNA-precursor_1785	Novel-miRNA-315	DM8C05G17420.1	1436	1	0.943619	4	2	Cleavage site for pathogenic type III effector avirulence factor Avr
miRNA-precursor_1148	Novel-miRNA-205	DM8C05G18040.1	39034	1	0.533153	4	3	isoform X1
miRNA-precursor_1518	Novel-miRNA-258	DM8C05G18360.1	205	1	0.681021	4	3.5	Belongs to the 'GDSL' lipolytic enzyme family
miRNA-precursor_1675	Novel-miRNA-294	DM8C05G19350.2	9744	1	0.862008	4	3	Oligosaccharyltransferase subunit Ribophorin II
miRNA-precursor_1675	Novel-miRNA-294	DM8C05G19780.1	2882	1	0.999983	4	3	adenosine deaminase
miRNA-precursor_66	Novel-miRNA-15	DM8C05G19950.1	1177	8	0.314973	2	2	Glycosyl hydrolases family 28
miRNA-precursor_35	Novel-miRNA-11	DM8C05G22060.1	2887	1	0.957628	4	1.5	plant mutator transposase zinc finger
miRNA-precursor_1203	Novel-miRNA-214	DM8C05G22060.1	3233	4	0.0796864	2	1	plant mutator transposase zinc finger
miRNA-precursor_66	Novel-miRNA-15	DM8C05G22380.1	1068	1	0.86967	4	3	Carbohydrate transporter
miRNA-precursor_1211	Novel-miRNA-215	DM8C05G22430.1	3006	7	0.690191	2	3	Protein of unknown function (DUF4057)
miRNA-precursor_207	Novel-miRNA-40	DM8C05G24830.1	1652	1	0.496201	4	0.5	Transmembrane amino acid transporter protein
miRNA-precursor_1388	Novel-miRNA-239	DM8C05G25880.1	1971	1	0.107977	4	0	Domain of unknown function
miRNA-precursor_1211	Novel-miRNA-215	DM8C05G25890.1	3241	1	0.681021	4	2	Protein of unknown function (DUF2870)
miRNA-precursor_1785	Novel-miRNA-315	DM8C05G26870.1	1575	1	0.998571	4	3.5	Tyrosine-protein phosphatase
miRNA-precursor_1675	Novel-miRNA-294	DM8C05G27250.1	4956	2	0.103881	3	2	Dcp2, box A domain
miRNA-precursor_300	Novel-miRNA-60	DM8C06G00500.1	1698	1	0.606686	4	3	Glyoxysomal fatty acid beta-oxidation multifunctional protein
miRNA-precursor_495	Novel-miRNA-98	DM8C06G00800.1	4715	240	0.000395575	0	2	Transport inhibitor response
miRNA-precursor_495	Novel-miRNA-98	DM8C06G00820.1	1881	226	0.000197807	0	2	Transport inhibitor response
miRNA-precursor_495	Novel-miRNA-98	DM8C06G00870.1	550	206	0.000988643	0	2	Transport inhibitor response
miRNA-precursor_495	Novel-miRNA-98	DM8C06G00880.1	19373	242	0.000790993	0	2	Belongs to the disease resistance NB-LRR family
miRNA-precursor_732	Novel-miRNA-139	DM8C06G01120.1	1871	1	0.983014	4	3	WD40-like Beta Propeller Repeat
miRNA-precursor_1211	Novel-miRNA-215	DM8C06G01490.1	6136	2	0.21329	2	2	Protein kinase C terminal domain
miRNA-precursor_1015	Novel-miRNA-183	DM8C06G02090.1	2577	1	0.980592	4	3.5	Transcription factor
miRNA-precursor_1487	Novel-miRNA-254	DM8C06G03100.1	1990	1	0.402011	4	1	BAG domain
miRNA-precursor_343	Novel-miRNA-70	DM8C06G05850.1	3308	2	0.345645	3	2.5	Conserved gene of
miRNA-precursor_423	Novel-miRNA-85	DM8C06G06430.1	769	1	0.107977	4	3.5	Catalyzes xyloglucan endohydrolysis (XEH) and or endotransglycosylation (XET). Cleaves and religates xyloglucan polymers, an essential constituent of the primary cell wall, and thereby participates in cell wall construction of growing tissues
miRNA-precursor_1723	Novel-miRNA-305	DM8C06G07590.1	2255	2	0.220515	2	1.5	ACT domain
miRNA-precursor_1203	Novel-miRNA-214	DM8C06G11540.1	2533	1	0.107977	4	0.5	#N/A
miRNA-precursor_1487	Novel-miRNA-254	DM8C06G12930.1	22581	1	0.276565	4	1	MADS-box protein
miRNA-precursor_1392	Novel-miRNA-240	DM8C06G13010.1	1072	15	0.0023711	0	2.5	Belongs to the multi antimicrobial extrusion (MATE) (TC 2.A.66.1) family
miRNA-precursor_1203	Novel-miRNA-214	DM8C06G14500.1	5741	3	0.241796	2	3	-
miRNA-precursor_1723	Novel-miRNA-305	DM8C06G14520.1	3309	1	0.606686	4	1	Belongs to the spermidine spermine synthase family
miRNA-precursor_617	Novel-miRNA-126	DM8C06G15620.1	908	2	0.145172	2	2	Removal of H(2)O(2), oxidation of toxic reductants, biosynthesis and degradation of lignin, suberization, auxin catabolism, response to environmental stresses such as wounding, pathogen attack and oxidative stress
miRNA-precursor_35	Novel-miRNA-11	DM8C06G18390.1	3985	2	0.820248	2	2	Xyloglucan fucosyltransferase
miRNA-precursor_1061	Novel-miRNA-191	DM8C06G20650.1	2620	4	0.0273007	2	0	AIG1 family
miRNA-precursor_1487	Novel-miRNA-254	DM8C06G20890.1	5686	2	0.129712	3	1	ADP binding
miRNA-precursor_1487	Novel-miRNA-254	DM8C06G21030.1	3311	1	0.0373714	4	1	SNARE associated Golgi protein
miRNA-precursor_599	Novel-miRNA-120	DM8C06G21240.1	765	1	0.0733462	4	3	General transcription factor 3C polypeptide
miRNA-precursor_625	Novel-miRNA-127	DM8C06G28370.1	2362	4	0.0362343	2	2	Belongs to the glutathione peroxidase family
miRNA-precursor_732	Novel-miRNA-139	DM8C06G28430.2	6227	1	0.998135	4	3.5	Solute carrier family 35
miRNA-precursor_830	Novel-miRNA-148	DM8C06G30060.1	1698	746	0.000197807	0	1	Auxin response factors (ARFs) are transcriptional factors that bind specifically to the DNA sequence 5'-TGTCTC-3' found in the auxin-responsive promoter elements (AuxREs)
miRNA-precursor_1694	Novel-miRNA-300	DM8C06G31620.2	2520	3	0.0429245	3	2.5	Transporter
miRNA-precursor_1119	Novel-miRNA-202	DM8C06G32020.1	7250	11	0.0273007	2	1	Sodium/hydrogen exchanger family
miRNA-precursor_1119	Novel-miRNA-202	DM8C06G32030.1	982	18	0.0182843	2	1	Lignin degradation and detoxification of lignin-derived products
miRNA-precursor_1203	Novel-miRNA-214	DM8C06G33720.1	5100	1	0.366852	4	2	Belongs to the TRAFAC class myosin-kinesin ATPase superfamily. Myosin family
miRNA-precursor_495	Novel-miRNA-98	DM8C06G34360.1	2158	354	0.00138383	0	3	Transport inhibitor response
miRNA-precursor_732	Novel-miRNA-139	DM8C07G00060.1	12366	1	0.999787	4	3.5	Protein ENHANCED DISEASE RESISTANCE
miRNA-precursor_1679	Novel-miRNA-295	DM8C07G01570.1	1941	1	0.0733462	4	2	RNA polymerase III subunit Rpc25
miRNA-precursor_1116	Novel-miRNA-200	DM8C07G01640.1	2982	1	0.583561	4	3.5	Plant pleckstrin homology-like region
miRNA-precursor_1654	Novel-miRNA-290	DM8C07G03810.1	14489	1	0.24848	4	3.5	Nup133 N terminal like
miRNA-precursor_617	Novel-miRNA-126	DM8C07G04060.1	2901	1	0.0908263	4	1	AMP-binding enzyme C-terminal domain
miRNA-precursor_1723	Novel-miRNA-305	DM8C07G04200.1	6037	1	0.0555301	4	0	Multidrug resistance pump
miRNA-precursor_1675	Novel-miRNA-294	DM8C07G04890.1	3520	1	0.999998	4	3.5	UDP-3-O-acyl N-acetylglycosamine deacetylase
miRNA-precursor_679	Novel-miRNA-133	DM8C07G06030.1	1292	10	0.435638	2	3	Belongs to the disease resistance NB-LRR family
miRNA-precursor_679	Novel-miRNA-133	DM8C07G06030.1	4333	118	0.0273007	2	3	Belongs to the disease resistance NB-LRR family
miRNA-precursor_1584	Novel-miRNA-270	DM8C07G06880.1	44802	1	0.354679	4	2	RNA ligase
miRNA-precursor_1675	Novel-miRNA-294	DM8C07G07290.1	8543	1	0.704417	4	3	Afadin- and alpha -actinin-Binding
miRNA-precursor_467	Novel-miRNA-88	DM8C07G10780.1	2936	1	0.989843	4	3.5	-
miRNA-precursor_1518	Novel-miRNA-258	DM8C07G10910.1	6762	1	0.188996	4	1.5	Belongs to the class-IV pyridoxal-phosphate-dependent aminotransferase family
miRNA-precursor_207	Novel-miRNA-40	DM8C07G14040.1	2117	1	0.942535	4	1.5	CemA family
miRNA-precursor_1119	Novel-miRNA-202	DM8C07G16960.1	2995	21	0.00918432	2	1	Lignin degradation and detoxification of lignin-derived products
miRNA-precursor_1081	Novel-miRNA-193	DM8C07G16980.1	939	1	0.0188636	4	0	-
miRNA-precursor_1211	Novel-miRNA-215	DM8C07G17190.2	709	1	0.883743	4	3	#N/A
miRNA-precursor_207	Novel-miRNA-40	DM8C07G17460.1	3535	1	0.998487	4	2.5	Cellulose synthase
miRNA-precursor_343	Novel-miRNA-70	DM8C07G17460.1	940	1	0.642409	4	3	Cellulose synthase
miRNA-precursor_207	Novel-miRNA-40	DM8C07G19550.1	1432	1	0.94874	4	1.5	Kelch
miRNA-precursor_1675	Novel-miRNA-294	DM8C07G22310.1	21388	3	0.183712	2	2	Vta1 like
miRNA-precursor_35	Novel-miRNA-11	DM8C07G22920.1	9583	1	0.157511	4	1.5	MYND finger
miRNA-precursor_226	Novel-miRNA-46	DM8C07G23370.1	580	2	0.701416	2	1.5	helix loop helix domain
miRNA-precursor_225	Novel-miRNA-45	DM8C07G24010.1	1674	28	0.000197807	0	2	No apical meristem (NAM) protein
miRNA-precursor_512	Novel-miRNA-106	DM8C07G25250.1	380	12	0.000197807	0	3	Protein of unknown function, DUF538
miRNA-precursor_1124	Novel-miRNA-203	DM8C07G27030.1	7311	1	0.524177	4	1	ABC transporter C family member 3-like
miRNA-precursor_1211	Novel-miRNA-215	DM8C07G27030.1	7391	1	0.746186	4	3.5	ABC transporter C family member 3-like
miRNA-precursor_1540	Novel-miRNA-262	DM8C07G27120.1	236	1	0.741307	4	3.5	BEST Arabidopsis thaliana protein match is
miRNA-precursor_1675	Novel-miRNA-294	DM8C08G01380.1	5306	1	0.990407	4	3	WD40 repeats
miRNA-precursor_343	Novel-miRNA-70	DM8C08G01490.1	9654	4	0.408992	2	2.5	lipolytic acyl hydrolase (LAH)
miRNA-precursor_1487	Novel-miRNA-254	DM8C08G01790.1	2893	1	0.978653	4	3	(-)-camphene tricyclene synthase, chloroplastic-like
miRNA-precursor_1420	Novel-miRNA-244	DM8C08G01790.1	3565	1	0.992511	4	3	(-)-camphene tricyclene synthase, chloroplastic-like
miRNA-precursor_650	Novel-miRNA-131	DM8C08G03450.1	6834	1	0.0188636	4	1	late blight resistance protein homolog
miRNA-precursor_1191	Novel-miRNA-209	DM8C08G04200.1	9169	2	0.103881	3	1	Cytochrome p450
miRNA-precursor_1785	Novel-miRNA-315	DM8C08G06150.1	15278	1	0.86967	4	3.5	mitogen-activated protein kinase
miRNA-precursor_1148	Novel-miRNA-205	DM8C08G07480.1	692	1	0.826579	4	2.5	'chromo' domain containing protein
miRNA-precursor_1769	Novel-miRNA-314	DM8C08G07810.1	915	2	0.0498972	3	3.5	Transcription factor
miRNA-precursor_731	Novel-miRNA-138	DM8C08G07840.1	1050	3	0.0796864	2	3.5	Transcription factor
miRNA-precursor_15	Novel-miRNA-4	DM8C08G08870.1	7444	1	0.976964	4	3	-
miRNA-precursor_1756	Novel-miRNA-311	DM8C08G09550.1	5279	2	0.104812	2	2	Belongs to the sterol desaturase family
miRNA-precursor_1785	Novel-miRNA-315	DM8C08G10390.1	1763	1	0.999964	4	3.5	vacuolar membrane protein
miRNA-precursor_1756	Novel-miRNA-311	DM8C08G11050.1	11505	1	0.0188636	4	1	Belongs to the TRAFAC class myosin-kinesin ATPase superfamily. Kinesin family
miRNA-precursor_1798	Novel-miRNA-321	DM8C08G12360.1	536	2	0.0145179	3	3.5	Belongs to the mitochondrial carrier (TC 2.A.29) family
miRNA-precursor_1487	Novel-miRNA-254	DM8C08G14260.1	2397	1	0.668637	4	1	lysine-specific demethylase
miRNA-precursor_207	Novel-miRNA-40	DM8C08G14260.1	2401	1	0.801849	4	1	lysine-specific demethylase
miRNA-precursor_1329	Novel-miRNA-234	DM8C08G15850.1	7977	1	0.276565	4	2	1-deoxy-D-xylulose-5-phosphate synthase
miRNA-precursor_467	Novel-miRNA-88	DM8C08G16190.1	9927	1	0.960736	4	3	Anaphase-promoting complex subunit 5
miRNA-precursor_226	Novel-miRNA-46	DM8C08G16330.1	1158	1	0.801849	4	2	DNA binding domain
miRNA-precursor_1216	Novel-miRNA-217	DM8C08G16680.1	4251	1	0.0373714	4	2.5	#N/A
miRNA-precursor_1216	Novel-miRNA-217	DM8C08G16780.1	290	1	0.0908263	4	2	Conserved gene of
miRNA-precursor_1211	Novel-miRNA-215	DM8C08G17590.1	3175	1	0.0555301	4	0	Bacterial-like globin
miRNA-precursor_1785	Novel-miRNA-315	DM8C08G20700.1	19062	1	0.476642	4	1.5	Belongs to the glycosyl hydrolase 31 family
miRNA-precursor_679	Novel-miRNA-133	DM8C08G20820.1	20808	4	0.0711556	2	2.5	Resistance protein
miRNA-precursor_679	Novel-miRNA-133	DM8C08G20820.1	30043	3	0.0881389	2	2.5	Resistance protein
miRNA-precursor_679	Novel-miRNA-133	DM8C08G20820.1	49630	2	0.145172	2	2.5	Resistance protein
miRNA-precursor_679	Novel-miRNA-133	DM8C08G20820.1	521	3	0.104812	2	2.5	Resistance protein
miRNA-precursor_679	Novel-miRNA-133	DM8C08G20860.1	85	3	0.00276574	0	2.5	Resistance protein
miRNA-precursor_679	Novel-miRNA-133	DM8C08G20920.1	879	1	0.219304	4	2.5	Resistance protein
miRNA-precursor_1746	Novel-miRNA-308	DM8C08G20930.1	22792	1	0.24848	4	3	Resistance protein
miRNA-precursor_1232	Novel-miRNA-221	DM8C08G20930.1	44360	1	0.124803	4	1	Resistance protein
miRNA-precursor_679	Novel-miRNA-133	DM8C08G21010.1	881	7	0.0796864	2	2.5	Resistance protein
miRNA-precursor_679	Novel-miRNA-133	DM8C08G21040.1	442	3	0.129251	2	2.5	Resistance protein
miRNA-precursor_679	Novel-miRNA-133	DM8C08G21220.1	442	6	0.0625457	2	2.5	Resistance protein
miRNA-precursor_1011	Novel-miRNA-180	DM8C08G22380.1	4308	2	0.392404	2	3	#N/A
miRNA-precursor_1011	Novel-miRNA-180	DM8C08G22380.2	4308	1	0.635534	4	3	Esterifies acyl-group from acyl-ACP to the sn-1 position of glycerol-3-phosphate. The enzyme from chilling-resistant plants discriminates against non-fluid palmitic acid and selects oleic acid whereas the enzyme from sensitive plants accepts both fatty acids
miRNA-precursor_679	Novel-miRNA-133	DM8C08G23090.1	217	114	0.0362343	2	1.5	#N/A
miRNA-precursor_732	Novel-miRNA-139	DM8C08G23410.1	6894	1	0.997372	4	3.5	Regulator of nonsense transcripts 1 homolog
miRNA-precursor_754	Novel-miRNA-140	DM8C08G24000.1	2259	1	0.234031	4	3.5	#N/A
miRNA-precursor_1785	Novel-miRNA-315	DM8C08G24380.1	6191	1	0.976964	4	3	Palmitoyl protein thioesterase
miRNA-precursor_207	Novel-miRNA-40	DM8C08G30120.1	5084	1	0.998701	4	2	OPT oligopeptide transporter protein
miRNA-precursor_1756	Novel-miRNA-311	DM8C09G00910.1	1874	1	0.234031	4	2	Domain of unknown function (DUF4440)
miRNA-precursor_1293	Novel-miRNA-227	DM8C09G00930.1	1057	2	0.2258	3	2	kDa class I heat shock
miRNA-precursor_1113	Novel-miRNA-199	DM8C09G01310.1	1016	1	0.46658	4	2	Protein kinase C conserved region 1 (C1) domains (Cysteine-rich domains)
miRNA-precursor_650	Novel-miRNA-131	DM8C09G01320.1	3886	1	0.99817	4	3	Mitochondrial glycoprotein
miRNA-precursor_1723	Novel-miRNA-305	DM8C09G01700.1	3587	1	0.731263	4	2	#N/A
miRNA-precursor_1679	Novel-miRNA-295	DM8C09G01750.1	5101	3	0.19121	2	3.5	NAD(P)H-binding
miRNA-precursor_66	Novel-miRNA-15	DM8C09G01750.1	5103	8	0.00364752	1	2.5	NAD(P)H-binding
miRNA-precursor_1203	Novel-miRNA-214	DM8C09G02080.2	4293	2	0.351866	2	2	MreB/Mbl protein
miRNA-precursor_3	Novel-miRNA-1	DM8C09G02150.1	955	3	0.403513	2	2.5	Sodium/hydrogen exchanger family
miRNA-precursor_226	Novel-miRNA-46	DM8C09G02170.1	1792	2	0.41442	2	1	Short-chain dehydrogenase TIC 32, chloroplastic-like
miRNA-precursor_1785	Novel-miRNA-315	DM8C09G02830.1	1044	2	0.620465	2	2.5	F-box domain
miRNA-precursor_1631	Novel-miRNA-284	DM8C09G04400.1	404	1	0.219304	4	2.5	Carbohydrate esterase, sialic acid-specific acetylesterase
miRNA-precursor_830	Novel-miRNA-148	DM8C09G05230.1	1933	280	0.000593303	0	0.5	Auxin response factors (ARFs) are transcriptional factors that bind specifically to the DNA sequence 5'-TGTCTC-3' found in the auxin-responsive promoter elements (AuxREs)
miRNA-precursor_1203	Novel-miRNA-214	DM8C09G06480.1	1078	1	0.456324	4	2	Catalyzes the reduction of fatty acyl-CoA to fatty alcohols
miRNA-precursor_1203	Novel-miRNA-214	DM8C09G06480.1	759	1	0.188996	4	1	Catalyzes the reduction of fatty acyl-CoA to fatty alcohols
miRNA-precursor_207	Novel-miRNA-40	DM8C09G08340.1	1664	1	0.692942	4	1	NUDIX domain
miRNA-precursor_1116	Novel-miRNA-200	DM8C09G09640.1	1786	1	0.999882	4	3.5	Belongs to the peroxidase family. Classical plant (class III) peroxidase subfamily
miRNA-precursor_1785	Novel-miRNA-315	DM8C09G09880.1	802	1	0.945726	4	3.5	Stress response protein nst1-like
miRNA-precursor_1723	Novel-miRNA-305	DM8C09G10290.1	4233	1	0.720831	4	2	Protein kinase domain
miRNA-precursor_15	Novel-miRNA-4	DM8C09G11950.1	6687	1	0.234031	4	1	#N/A
miRNA-precursor_76	Novel-miRNA-18	DM8C09G12320.1	12305	1	0.0188636	4	0	#N/A
miRNA-precursor_1716	Novel-miRNA-303	DM8C09G13030.2	14918	1	0.0908263	4	2	RNA helicase
miRNA-precursor_1785	Novel-miRNA-315	DM8C09G14650.1	3887	1	0.219304	4	0.5	FtsJ-like methyltransferase
miRNA-precursor_35	Novel-miRNA-11	DM8C09G16880.1	695	1	0.559077	4	0.5	Membrane protein of ER body-like protein
miRNA-precursor_15	Novel-miRNA-4	DM8C09G17640.1	5266	1	0.141313	4	1	-
miRNA-precursor_1487	Novel-miRNA-254	DM8C09G17840.1	2324	3	0.879116	2	3	Protein kinase domain
miRNA-precursor_35	Novel-miRNA-11	DM8C09G18620.1	6893	2	0.781816	2	1.5	CLASP N terminal
miRNA-precursor_617	Novel-miRNA-126	DM8C09G20430.1	901	1	0.773592	4	3.5	#N/A
miRNA-precursor_495	Novel-miRNA-98	DM8C09G23240.1	3209	304	0.00118625	0	2	Transport inhibitor response
miRNA-precursor_1762	Novel-miRNA-313	DM8C09G24530.1	5932	10	0.955783	2	3.5	Protein TIME FOR
miRNA-precursor_1211	Novel-miRNA-215	DM8C09G25770.2	7056	1	0.760281	4	3	Belongs to the cytochrome P450 family
miRNA-precursor_207	Novel-miRNA-40	DM8C09G25930.1	3599	1	0.896296	4	2	Bifunctional DNA N-glycosylase with associated apurinic apyrimidinic (AP) lyase function that catalyzes the first step in base excision repair (BER), the primary repair pathway for the repair of oxidative DNA damage. The DNA N-glycosylase activity releases the damaged DNA base from DNA by cleaving the N- glycosidic bond, leaving an AP site. The AP lyase activity cleaves the phosphodiester bond 3'…
miRNA-precursor_1675	Novel-miRNA-294	DM8C09G26050.2	5859	2	0.815203	2	3	Prolyl oligopeptidase family
miRNA-precursor_1420	Novel-miRNA-244	DM8C09G27780.1	3145	1	0.476642	4	2	Belongs to the disease resistance NB-LRR family
miRNA-precursor_1675	Novel-miRNA-294	DM8C09G29650.1	502	1	0.276565	4	2	calcium-binding protein CML22
miRNA-precursor_627	Novel-miRNA-128	DM8C09G29960.1	7461	2	0.242599	3	3.5	Methyltransferase domain
miRNA-precursor_1527	Novel-miRNA-260	DM8C09G31750.1	2074	11	0.121179	2	2.5	Belongs to the disease resistance NB-LRR family
miRNA-precursor_1527	Novel-miRNA-260	DM8C09G31800.1	202	13	0.00256844	0	2.5	Belongs to the disease resistance NB-LRR family
miRNA-precursor_518	Novel-miRNA-107	DM8C09G32110.1	2859	1	0.872129	4	3.5	Ribosomal protein S8e
miRNA-precursor_207	Novel-miRNA-40	DM8C10G01450.1	3082	1	0.262656	4	0	Component of the endosomal sorting complex required for transport II (ESCRT-II), which is required for multivesicular body (MVB) formation and sorting of endosomal cargo proteins into MVBs
miRNA-precursor_1113	Novel-miRNA-199	DM8C10G02350.1	2299	1	0.316738	4	1.5	At4g28440-like
miRNA-precursor_617	Novel-miRNA-126	DM8C10G03580.1	17387	1	0.290212	4	2	Methyltransferase small domain
miRNA-precursor_1487	Novel-miRNA-254	DM8C10G03650.1	2130	1	0.750974	4	1	Glucosidase II beta subunit-like
miRNA-precursor_536	Novel-miRNA-109	DM8C10G04080.1	4040	2	0.999968	3	3.5	ELMO domain-containing protein
miRNA-precursor_1211	Novel-miRNA-215	DM8C10G04140.1	1046	4	0.681495	2	3.5	protein phosphatase 2C 52
miRNA-precursor_617	Novel-miRNA-126	DM8C10G05250.1	6222	2	0.36956	2	3	Protein of unknown function (DUF1298)
miRNA-precursor_1487	Novel-miRNA-254	DM8C10G05300.1	5109	2	0.885627	2	3	Protein of unknown function (DUF1298)
miRNA-precursor_1211	Novel-miRNA-215	DM8C10G05970.1	504	1	0.424359	4	2	-
miRNA-precursor_146	Novel-miRNA-32	DM8C10G07390.1	5627	1	0.0188636	4	0	Retrotransposon gag protein
miRNA-precursor_1415	Novel-miRNA-243	DM8C10G07720.1	2211	1	0.999908	4	3	Cytochrome p450
miRNA-precursor_1200	Novel-miRNA-213	DM8C10G07830.1	7143	1	0.24848	4	2	-
miRNA-precursor_316	Novel-miRNA-62	DM8C10G12630.1	8933	1	0.628527	4	3	Belongs to the enoyl-CoA hydratase isomerase family
miRNA-precursor_1148	Novel-miRNA-205	DM8C10G12930.1	12922	1	0.764803	4	3	Legume lectin domain
miRNA-precursor_1723	Novel-miRNA-305	DM8C10G12930.1	15268	2	0.555875	3	3	Legume lectin domain
miRNA-precursor_1148	Novel-miRNA-205	DM8C10G14390.1	24300	1	0.515029	4	2	Putative cyclase
miRNA-precursor_35	Novel-miRNA-11	DM8C10G14400.1	5549	1	0.979451	4	2.5	Putative cyclase
miRNA-precursor_1203	Novel-miRNA-214	DM8C10G14400.1	5913	1	0.413291	4	1.5	Putative cyclase
miRNA-precursor_803	Novel-miRNA-142	DM8C10G14900.1	2488	1	0.276565	4	1	At4g06744-like
miRNA-precursor_370	Novel-miRNA-76	DM8C10G15570.1	5813	3	0.113033	2	2.5	Belongs to the cytochrome P450 family
miRNA-precursor_226	Novel-miRNA-46	DM8C10G17920.1	11831	1	0.998544	4	3.5	pre-mRNA-splicing factor syf2
miRNA-precursor_316	Novel-miRNA-62	DM8C10G18410.1	4303	1	0.0908263	4	2	Phosphate-induced protein 1 conserved region
miRNA-precursor_921	Novel-miRNA-163	DM8C10G18510.1	61	7	0.129251	2	3.5	Belongs to the disease resistance NB-LRR family
miRNA-precursor_617	Novel-miRNA-126	DM8C10G18830.1	14893	5	0.499429	2	2	LRR receptor-like serine threonine-protein kinase
miRNA-precursor_1627	Novel-miRNA-283	DM8C10G19980.1	819	1	0.0555301	4	0	Belongs to the iron ascorbate-dependent oxidoreductase family
miRNA-precursor_278	Novel-miRNA-56	DM8C10G21400.1	3324	1	0.0373714	4	0.5	Auxin response factors (ARFs) are transcriptional factors that bind specifically to the DNA sequence 5'-TGTCTC-3' found in the auxin-responsive promoter elements (AuxREs)
miRNA-precursor_1665	Novel-miRNA-293	DM8C10G23950.1	3000	46	0.000395575	0	3	DNA-binding domain in plant proteins such as APETALA2 and EREBPs
miRNA-precursor_1785	Novel-miRNA-315	DM8C10G25490.1	2724	1	0.898252	4	2	Cytokinin-activating enzyme working in the direct activation pathway. Phosphoribohydrolase that converts inactive cytokinin nucleotides to the biologically active free-base forms
miRNA-precursor_1785	Novel-miRNA-315	DM8C10G25740.1	2867	2	0.976163	3	2.5	-
miRNA-precursor_1723	Novel-miRNA-305	DM8C10G25770.1	8983	1	0.424359	4	0	Calcium-dependent protein kinase
miRNA-precursor_334	Novel-miRNA-66	DM8C10G27090.1	1000	1	0.999998	4	3.5	-
miRNA-precursor_8	Novel-miRNA-2	DM8C10G29170.2	4473	57	0.0182843	2	2	Squamosa promoter-binding-like protein 9
miRNA-precursor_920	Novel-miRNA-162	DM8C11G02390.1	21292	3	0.0182843	2	3	#N/A
miRNA-precursor_920	Novel-miRNA-162	DM8C11G02390.1	3945	3	0.00918432	2	3	#N/A
miRNA-precursor_1211	Novel-miRNA-215	DM8C11G02910.1	633	3	0.0881389	2	1	Dehydrogenase
miRNA-precursor_35	Novel-miRNA-11	DM8C11G02990.1	5358	1	0.173403	4	0	Exostosin family
miRNA-precursor_1148	Novel-miRNA-205	DM8C11G07170.1	24752	3	0.430406	2	2	Exo70 exocyst complex subunit
miRNA-precursor_1388	Novel-miRNA-239	DM8C11G07290.1	263	1	0.124803	4	0	Exo70 exocyst complex subunit
miRNA-precursor_1015	Novel-miRNA-183	DM8C11G07680.1	18724	1	1	4	3.5	Ubiquitin carboxyl-terminal hydrolase
miRNA-precursor_335	Novel-miRNA-67	DM8C11G08460.1	7042	1	0.188996	4	2.5	Belongs to the protein kinase superfamily
miRNA-precursor_278	Novel-miRNA-56	DM8C11G10390.1	15609	1620	0.000197807	0	1.5	Auxin response factors (ARFs) are transcriptional factors that bind specifically to the DNA sequence 5'-TGTCTC-3' found in the auxin-responsive promoter elements (AuxREs)
miRNA-precursor_226	Novel-miRNA-46	DM8C11G11610.1	55833	1	0.914279	4	3	-
miRNA-precursor_33	Novel-miRNA-9	DM8C11G11910.1	10582	282	0.00532707	0	3	Long chain base biosynthesis protein 1-like
miRNA-precursor_33	Novel-miRNA-9	DM8C11G11910.1	11076	9	0.00918432	2	2.5	Long chain base biosynthesis protein 1-like
miRNA-precursor_1675	Novel-miRNA-294	DM8C11G12570.1	23290	1	0.698734	4	3	phosphoinositide phosphatase
miRNA-precursor_343	Novel-miRNA-70	DM8C11G12890.1	578	1	0.204294	4	0	Belongs to the 'GDSL' lipolytic enzyme family
miRNA-precursor_1415	Novel-miRNA-243	DM8C11G16380.1	23797	4	0.499429	2	2	SCY1-like protein 2
miRNA-precursor_625	Novel-miRNA-127	DM8C11G16470.1	824	2	0.722662	2	3	#N/A
miRNA-precursor_35	Novel-miRNA-11	DM8C11G17030.2	5361	1	0.84233	4	1	basic region leucin zipper
miRNA-precursor_754	Novel-miRNA-140	DM8C11G17140.1	11614	1	0.46658	4	1.5	RNA uridylyltransferase activity
miRNA-precursor_650	Novel-miRNA-131	DM8C11G18610.1	11657	1	0.998205	4	3	Proteasome-associated protein ECM29 homolog
miRNA-precursor_334	Novel-miRNA-66	DM8C11G19720.1	3479	1	0.917482	4	3	dihydrokaempferol 4-reductase activity
miRNA-precursor_1675	Novel-miRNA-294	DM8C11G20060.1	8110	1	0.486515	4	3	Armadillo repeat-containing protein
miRNA-precursor_1518	Novel-miRNA-258	DM8C11G20130.1	969	1	0.550599	4	3	Alliin lyase
miRNA-precursor_1317	Novel-miRNA-231	DM8C11G20560.1	1839	2	0.0429245	3	3.5	RmlD substrate binding domain
miRNA-precursor_66	Novel-miRNA-15	DM8C11G21300.1	2074	1	0.874541	4	3	Possible plasma membrane-binding motif in junctophilins, PIP-5-kinases and protein kinases.
miRNA-precursor_1428	Novel-miRNA-247	DM8C11G22360.1	3978	4	0.0965137	2	3.5	#N/A
miRNA-precursor_1428	Novel-miRNA-247	DM8C11G22360.2	3978	5	0.0881389	2	3.5	Orotidine 5'-phosphate decarboxylase / HUMPS family
miRNA-precursor_830	Novel-miRNA-148	DM8C11G23070.1	2095	1122	0.000395575	0	1	#N/A
miRNA-precursor_278	Novel-miRNA-56	DM8C11G23070.2	2095	1122	0.000593303	0	1	Auxin response factors (ARFs) are transcriptional factors that bind specifically to the DNA sequence 5'-TGTCTC-3' found in the auxin-responsive promoter elements (AuxREs)
miRNA-precursor_207	Novel-miRNA-40	DM8C11G24250.1	932	1	0.927781	4	1.5	Pyridine nucleotide-disulphide oxidoreductase
miRNA-precursor_1211	Novel-miRNA-215	DM8C11G24320.1	317	1	0.550599	4	3	Belongs to the short-chain dehydrogenases reductases (SDR) family
miRNA-precursor_1388	Novel-miRNA-239	DM8C11G24420.1	2261	1	0.413291	4	1.5	Amidase
miRNA-precursor_1675	Novel-miRNA-294	DM8C11G24580.1	6543	2	0.549333	3	3	serine threonine-protein kinase
miRNA-precursor_544	Novel-miRNA-114	DM8C11G25070.1	2191	1	0.0373714	4	2.5	Transcription factor GAMYB-like isoform X1
miRNA-precursor_921	Novel-miRNA-163	DM8C11G25470.1	598	3	0.0625457	2	2	Belongs to the disease resistance NB-LRR family
miRNA-precursor_1785	Novel-miRNA-315	DM8C11G25530.1	4446	1	0.614105	4	1.5	atrnl,rnl
miRNA-precursor_1420	Novel-miRNA-244	DM8C11G25760.1	1067	1	0.445871	4	3	ankyrin repeat-containing protein
miRNA-precursor_1293	Novel-miRNA-227	DM8C12G00100.1	1156	1	0.606686	4	1	Pathogen-related
miRNA-precursor_544	Novel-miRNA-114	DM8C12G00300.1	890	26	0.255659	2	3.5	Conserved gene of
miRNA-precursor_1675	Novel-miRNA-294	DM8C12G01910.1	3778	1	0.962916	4	3	Leucine rich repeat
miRNA-precursor_1532	Novel-miRNA-261	DM8C12G02890.1	549	1	0.550599	4	2.5	leucine aminopeptidase
miRNA-precursor_66	Novel-miRNA-15	DM8C12G02910.1	2537	1	0.0373714	4	0	cyclic nucleotide-gated ion channel
miRNA-precursor_1795	Novel-miRNA-319	DM8C12G03470.1	4102	16	0.00918432	2	1.5	receptor-like protein 12
miRNA-precursor_1487	Novel-miRNA-254	DM8C12G05020.1	3445	2	0.823243	3	3	Protein NRT1 PTR FAMILY
miRNA-precursor_66	Novel-miRNA-15	DM8C12G05870.1	1137	1	0.445871	4	2	Belongs to the terpene cyclase mutase family
miRNA-precursor_627	Novel-miRNA-128	DM8C12G05880.1	7269	5	0.48061	2	3.5	Belongs to the terpene cyclase mutase family
miRNA-precursor_921	Novel-miRNA-163	DM8C12G06050.1	526	6	0.227674	2	3.5	Resistance protein
miRNA-precursor_207	Novel-miRNA-40	DM8C12G09540.1	1632	1	0.999958	4	3.5	Belongs to the disease resistance NB-LRR family
miRNA-precursor_1015	Novel-miRNA-183	DM8C12G09540.1	27035	2	0.973786	3	3.5	Belongs to the disease resistance NB-LRR family
miRNA-precursor_1420	Novel-miRNA-244	DM8C12G09540.1	32723	1	0.853894	4	3	Belongs to the disease resistance NB-LRR family
miRNA-precursor_35	Novel-miRNA-11	DM8C12G10780.1	3227	1	0.107977	4	0	Pectinacetylesterase
miRNA-precursor_957	Novel-miRNA-165	DM8C12G16070.1	1765	10	0.0362343	2	3	SBP domain
miRNA-precursor_35	Novel-miRNA-11	DM8C12G18220.1	2669	1	0.989647	4	2.5	#N/A
miRNA-precursor_1420	Novel-miRNA-244	DM8C12G18470.1	520	2	0.666457	2	3	glucan endo-1,3-beta-glucosidase
miRNA-precursor_1487	Novel-miRNA-254	DM8C12G19130.1	2277	1	0.997422	4	3	UDP-glucoronosyl and UDP-glucosyl transferase
miRNA-precursor_1420	Novel-miRNA-244	DM8C12G20760.1	11126	1	0.881508	4	3	#N/A
miRNA-precursor_1420	Novel-miRNA-244	DM8C12G20760.1	12456	1	0.976521	4	3	#N/A
miRNA-precursor_1487	Novel-miRNA-254	DM8C12G20840.1	2444	1	0.949707	4	2.5	ABC transporter
miRNA-precursor_66	Novel-miRNA-15	DM8C12G21930.1	1411	13	0.0178411	0	3	Acyl-coenzyme A:6-aminopenicillanic acid acyl-transferase
miRNA-precursor_178	Novel-miRNA-34	DM8C12G21930.1	2068	1	0.0555301	4	0	Acyl-coenzyme A:6-aminopenicillanic acid acyl-transferase
miRNA-precursor_617	Novel-miRNA-126	DM8C12G21980.1	1608	2	0.446938	3	3	-
miRNA-precursor_335	Novel-miRNA-67	DM8C12G23110.1	5050	1	0.107977	4	1	-
miRNA-precursor_1487	Novel-miRNA-254	DM8C12G23710.1	6293	1	0.939156	4	2	MADS-box transcription factor
miRNA-precursor_1211	Novel-miRNA-215	DM8C12G24650.1	2511	1	0.476642	4	2	Calcineurin-like phosphoesterase
miRNA-precursor_1293	Novel-miRNA-227	DM8C12G24960.1	630	2	0.28263	2	2	POT family
miRNA-precursor_1116	Novel-miRNA-200	DM8C12G26450.1	1426	1	0.173403	4	2	Inosine-uridine preferring nucleoside hydrolase
miRNA-precursor_1487	Novel-miRNA-254	DM8C12G26480.1	1319	1	0.606686	4	1	Inositol polyphosphate phosphatase, catalytic domain homologues
miRNA-precursor_207	Novel-miRNA-40	DM8C12G26480.1	1323	1	0.445871	4	1	Inositol polyphosphate phosphatase, catalytic domain homologues
miRNA-precursor_1015	Novel-miRNA-183	DM8C12G26760.1	2895	1	0.983014	4	3.5	Acyl-coenzyme A thioesterase 9
miRNA-precursor_35	Novel-miRNA-11	DM8C12G27080.1	1287	1	0.992511	4	3.5	Belongs to the chalcone stilbene synthases family
miRNA-precursor_35	Novel-miRNA-11	DM8C12G27080.1	1420	1	0.992652	4	2.5	Belongs to the chalcone stilbene synthases family
miRNA-precursor_35	Novel-miRNA-11	DM8C12G27130.1	1282	2	0.861173	2	2.5	Belongs to the chalcone stilbene synthases family
miRNA-precursor_35	Novel-miRNA-11	DM8C12G27130.1	1403	1	0.94675	4	1.5	Belongs to the chalcone stilbene synthases family
miRNA-precursor_1088	Novel-miRNA-194	DM8C12G29650.1	1111	8	0.00918432	2	3.5	acid desaturase

## Sheet: Targets of known DEMs
DEM targets of CM804-UY031-VS-CM804-MOCK
miRNA_id	target	Cleave_pos	degradome_reads	pvalue	Category	Score	target function	PFAMs_anno
stu-miR164-5p	DM8C07G24010.1	1674	28	0.000197807	0	2	No apical meristem (NAM) protein	NAM
stu-miR164-5p	DM8C11G20560.1	1839	2	0.0216976	3	3	RmlD substrate binding domain	GDP_Man_Dehyd
stu-miR171d-3p	DM8C02G25540.1	620	451	0.000197807	0	2	Belongs to the GRAS family	GRAS
stu-miR171e	DM8C02G25540.1	623	157	0.00918432	2	1	Belongs to the GRAS family	GRAS
stu-miR1886a	DM8C02G34030.1	5306	1	0.173403	4	3	Mo-co oxidoreductase dimerisation domain	Mo-co_dimer,Oxidored_molyb
stu-miR1886b	DM8C02G32660.1	7939	1	0.141313	4	2	CLASP N terminal	CLASP_N
stu-miR1886c	DM8C01G12110.1	1265	1	0.0373714	4	1	plant mutator transposase zinc finger	SWIM
stu-miR1886e	DM8C04G11110.1	6060	1	0.0373714	4	1	Sodium hydrogen exchanger	Na_H_Exchanger,cNMP_binding
stu-miR1886i-3p	DM8C07G12640.1	2427	2	0.00918432	2	1.5	Prolyl oligopeptidase family	Hydrolase_4,Peptidase_S9
stu-miR1886i-3p	DM8C03G05520.1	23555	1	0.456324	4	3.5	CNH domain	CNH,Clathrin,Vps39_1,Vps39_2
stu-miR1886i-3p	DM8C04G11110.1	6021	1	0.157511	4	1.5	Sodium hydrogen exchanger	Na_H_Exchanger,cNMP_binding
stu-miR1886i-3p	DM8C12G02920.1	2435	1	0.0373714	4	1.5	Signal recognition particle receptor	SRP-alpha_N,SRP54,SRP54_N
stu-miR319-3p	DM8C07G23850.1	950	2914	0.000593303	0	2	Transcription factor	TCP
stu-miR319-3p	DM8C12G00280.1	1019	1106	0.000790993	0	2	Transcription factor	TCP
stu-miR319-3p	DM8C08G07810.1	914	352	0.000395575	0	2	Transcription factor	TCP
stu-miR319-3p	DM8C08G07840.1	1049	346	0.000197807	0	2	Transcription factor	TCP
stu-miR384-5p	DM8C05G11270.1	5081	195	0.00138383	0	1	A Receptor for Ubiquitination Targets	F-box
stu-miR393-5p	DM8C06G34360.1	2158	354	0.00138383	0	3	Transport inhibitor response	F-box,F-box-like,LRR_6
stu-miR393-5p	DM8C09G23240.1	3209	304	0.00118625	0	2	Transport inhibitor response	F-box,F-box-like,LRR_6
stu-miR393-5p	DM8C06G00880.1	19373	242	0.000395575	0	2	Belongs to the disease resistance NB-LRR family	Jacalin,NB-ARC
stu-miR393-5p	DM8C06G00800.1	4715	240	0.000790993	0	2	Transport inhibitor response	F-box,F-box-like,LRR_6
stu-miR393-5p	DM8C06G00820.1	1881	226	0.000197807	0	2	Transport inhibitor response	F-box,F-box-like,LRR_6
stu-miR393-5p	DM8C06G00870.1	550	206	0.000593303	0	2	Transport inhibitor response	F-box,F-box-like,LRR_6
stu-miR397-3p	DM8C05G23800.1	1508	2	0.518677	3	3	Sigma factor PP2C-like phosphatases	PP2C
stu-miR397-5p	DM8C07G16960.1	2995	21	0.00918432	2	1	Lignin degradation and detoxification of lignin-derived products	Cu-oxidase,Cu-oxidase_2,Cu-oxidase_3
stu-miR397-5p	DM8C06G32030.1	982	18	0.0182843	2	1	Lignin degradation and detoxification of lignin-derived products	Cu-oxidase,Cu-oxidase_2,Cu-oxidase_3
stu-miR397-5p	DM8C06G32020.1	7250	11	0.0273007	2	1	Sodium/hydrogen exchanger family	Na_H_Exchanger
stu-miR399o-3p	DM8C03G15260.1	3670	1	0.107977	4	3.5	DYAD-like	-
stu-miR482b-3p	DM8C11G02390.1	21292	3	0.0362343	2	3	Toll - interleukin 1 - resistance	LRR_8,NB-ARC,TIR
stu-miR482b-3p	DM8C11G02390.1	21292	3	0.0362343	2	3	Toll - interleukin 1 - resistance	LRR_8,NB-ARC,TIR
stu-miR482c	DM8C06G04430.1	465	125	0.000790993	0	1	TMV resistance protein N-like	NB-ARC,TIR
stu-miR7980b-5p	DM8C03G22700.2	5769	2	0.227674	2	2	Cytochrome b5	Cyt-b5
stu-miR7980b-5p	DM8C02G00800.1	38859	1	0.0555301	4	2.5	isoform X1	DUF179,Thioredoxin
stu-miR7980b-5p	DM8C11G14630.1	17860	1	0.0733462	4	2.5	mRNA-capping	DSPc,mRNA_cap_C,mRNA_cap_enzyme
stu-miR7983-5p	DM8C09G31380.1	10222	2	0.0636907	3	2	Aldo/keto reductase family	Aldo_ket_red
stu-miR7983-5p	DM8C03G22380.1	16046	1	0.524177	4	3	subtilisin-like protease	Inhibitor_I9,Peptidase_S8
stu-miR7983-5p	DM8C06G21460.1	524	1	0.606686	4	3	Double-stranded RNA binding motif	dsrm
stu-miR7983-5p	DM8C08G10410.1	4375	1	0.124803	4	1	Synaptotagmin-like mitochondrial-lipid-binding domain	C2,SMP_LBD
stu-miR7983-5p	DM8C09G07580.1	1474	1	0.0188636	4	1	GDSL-like Lipase/Acylhydrolase family	Lipase_GDSL_2
stu-miR7983-5p	DM8C12G23770.1	5062	1	0.541959	4	3.5	Phosphoenolpyruvate carboxykinase	PEPCK_ATP
stu-miR7984c-5p	DM8C03G08530.1	10143	3	0.0182843	2	1	Sister chromatid cohesion protein	Cohesin_HEAT,Nipped-B_C,PHD
stu-miR7984c-5p	DM8C10G04970.1	2015	1	0.46658	4	3	Organ-specific protein S2-like	Organ_specific
stu-miR7984c-5p	DM8C01G01970.1	648	1	0.204294	4	1	belongs to the large pherophorin-family, a family of glycoproteins with a central hydroxyproline-rich (HR) domain	-
stu-miR7984c-5p	DM8C02G17780.1	1168	1	0.157511	4	1	Leucine-rich repeat	LRR_4,LRR_8,Malectin_like
stu-miR7984c-5p	DM8C04G01450.1	3196	1	0.402011	4	2.5	late blight resistance protein homolog	NB-ARC
stu-miR7984c-5p	DM8C04G30030.1	31914	1	0.0555301	4	1	RNA pol II promoter Fmp27 protein domain	Apt1,Fmp27_GFWDK
stu-miR7984c-5p	DM8C07G15170.1	720	1	0.0188636	4	1	Belongs to the class I-like SAM-binding methyltransferase superfamily. RsmB NOP family	Methyltr_RsmB-F,PUA
stu-miR7984c-5p	DM8C10G04970.1	2015	1	0.46658	4	3	Organ-specific protein S2-like	Organ_specific
stu-miR7984c-5p	DM8C12G07370.1	530	1	0.456324	4	3	LysM domain	LysM
stu-miR8031	DM8C04G21820.1	10137	16	0.053856	2	2	#N/A	#N/A
stu-miR8031	DM8C04G28080.1	8250	6	0.302214	2	2	Endoplasmic reticulum vesicle transporter	COPIIcoated_ERV,ERGIC_N
stu-miR8031	DM8C04G35940.1	3877	6	0.00918432	2	0.5	#N/A	#N/A
stu-miR8031	DM8C06G19370.1	1630	6	0.574939	3	3	vesicle-associated membrane protein	Longin,Synaptobrevin
stu-miR8031	DM8C07G14410.1	7221	6	0.0796864	2	3	Dicarboxylate transporter 2.1	Na_sulph_symp
stu-miR8031	DM8C08G15360.1	11563	4	0.0362343	2	1	Nuclear pore complex protein	Nucleopor_Nup85
stu-miR8031	DM8C09G30910.1	8180	4	0.773613	2	3	Cytochrome p450	p450
stu-miR8031	DM8C11G03050.1	15509	4	0.0273007	2	1	Anthocyanidine rhamnosyl-transferase	UDPGT
stu-miR8031	DM8C08G12450.1	10531	3	0.21329	2	3	Alpha/beta hydrolase family	Abhydrolase_1,Abhydrolase_6
stu-miR8031	DM8C04G06350.1	22913	2	0.321265	2	3	Conserved gene of	-
stu-miR8031	DM8C06G06430.1	1198	2	0.0881389	2	3	Catalyzes xyloglucan endohydrolysis (XEH) and or endotransglycosylation (XET). Cleaves and religates xyloglucan polymers, an essential constituent of the primary cell wall, and thereby participates in cell wall construction of growing tissues	Glyco_hydro_16,XET_C
stu-miR8031	DM8C03G16840.1	5016	1	0.0908263	4	2.5	Cleavage and polyadenylation specificity factor	CPSF_A,MMS1_N
stu-miR8031	DM8C08G04160.1	8468	1	0.342272	4	2	Cytochrome p450	p450
DEM targets of SP15-65-UY031-VS-SP15-65-MOCK
sRNA_id	target	Cleave_pos	degradome_reads	pvalue	Category	Score	target function	PFAMs_anno
stu-miR156f-5p	DM8C05G11530.1	2182	22	0.0273007	2	2	SBP domain	SBP
stu-miR156f-5p	DM8C03G29610.1	4160	15	0.0362343	2	2	SBP domain	SBP
stu-miR164-5p	DM8C07G24010.1	1674	28	0.000197807	0	2	No apical meristem (NAM) protein	NAM
stu-miR164-5p	DM8C11G20560.1	1839	2	0.0216976	3	3	RmlD substrate binding domain	GDP_Man_Dehyd
stu-miR384-5p	DM8C05G11270.1	5081	195	0.00138383	0	1	A Receptor for Ubiquitination Targets	F-box
stu-miR397-3p	DM8C05G23800.1	1508	2	0.518677	3	3	Sigma factor PP2C-like phosphatases	PP2C
stu-miR482c	DM8C06G04430.1	465	125	0.000790993	0	1	TMV resistance protein N-like	NB-ARC,TIR
stu-miR482d-3p	DM8C02G04970.1	541	9	0.00918432	2	2	Disease resistance protein	NB-ARC
stu-miR482d-3p	DM8C11G07380.1	5178	8	0.053856	2	3.5	Resistance protein	LRR_8,NB-ARC
stu-miR482d-3p	DM8C04G05040.1	14326	1	0.0555301	4	2.5	Belongs to the disease resistance NB-LRR family	NB-ARC
stu-miR5303e	DM8C01G39580.1	6290	5	0.927226	2	3.5	Plus-3 domain	GYF,Plus-3,SWIB
stu-miR5303e	DM8C06G23810.1	1272	2	0.640906	2	2	#N/A	#N/A
stu-miR5303e	DM8C07G22460.1	581	2	0.640738	3	2	Ras-related protein	Ras
stu-miR5303e	DM8C10G02410.1	905	2	0.922371	2	2.5	Conserved gene of	NOZZLE
stu-miR5303e	DM8C01G36190.2	11857	1	0.988394	4	3	Histidine kinase-, DNA gyrase B-, and HSP90-like ATPase	HATPase_c_3
stu-miR5303e	DM8C03G16840.1	9537	1	0.988171	4	3	Cleavage and polyadenylation specificity factor	CPSF_A,MMS1_N
stu-miR5303e	DM8C03G18350.1	1832	1	0.99997	4	3.5	Transmembrane ascorbate ferrireductase 1-like	Cytochrom_B561
stu-miR5303e	DM8C05G26350.1	837	1	0.997471	4	3.5	Alpha/beta hydrolase family	Abhydrolase_1
stu-miR5303e	DM8C12G03030.1	4812	1	0.496201	4	1	Leucine Rich repeat	LRR_5,LRR_6,LRR_8
stu-miR5303e	DM8C12G16340.1	31165	1	0.989448	4	3	nuclear export signal receptor activity	CRM1_C
stu-miR5303j	DM8C12G24050.1	1039	3	1	2	2.5	Transcription factor	HLH
stu-miR5303j	DM8C03G02150.1	3679	1	0.0555301	4	1.5	At4g04980-like	-
stu-miR5303j	DM8C04G22740.1	6541	1	0.999997	4	2.5	Belongs to the mitochondrial carrier (TC 2.A.29) family	Mito_carr
stu-miR6022	DM8C12G29900.1	279	1	0.107977	4	0	receptor-like protein 12	LRRNT_2,LRR_1,LRR_8
stu-miR7984d-3p	DM8C06G05850.1	3082	1	0.591417	4	2	AAA domain	AAA_11,AAA_12
stu-miR8003	DM8C03G12700.1	3400	1	0.0908263	4	2.5	Plant protein of unknown function	DUF247
stu-miR8024b	DM8C05G12130.1	16296	1	0.0555301	4	0.5	-	-
stu-miR8024b	DM8C05G12130.1	16296	1	0.0555301	4	0.5	-	-
stu-miR8032a-5p	DM8C04G31650.1	5622	2	0.179161	3	1.5	Syntaxin 6, N-terminal	Syntaxin-6_N
stu-miR8032b-5p	DM8C02G18860.1	4809	1	0.141313	4	1	Belongs to the SKP1 family	Skp1,Skp1_POZ
DEM targets of SP15-65-UY031-VS-CM804-UY031
sRNA_id	target	Cleave_pos	degradome_reads	pvalue	Category	Score	target function	PFAMs_anno
stu-miR156f-5p	DM8C05G11530.1	2182	22	0.0273007	2	2	SBP domain	SBP
stu-miR156f-5p	DM8C03G29610.1	4160	15	0.0362343	2	2	SBP domain	SBP
stu-miR164-5p	DM8C07G24010.1	1674	28	0.000197807	0	2	No apical meristem (NAM) protein	NAM
stu-miR164-5p	DM8C11G20560.1	1839	2	0.0216976	3	3	RmlD substrate binding domain	GDP_Man_Dehyd
stu-miR171d-3p	DM8C02G25540.1	620	451	0.000197807	0	2	Belongs to the GRAS family	GRAS
stu-miR172b-3p	DM8C04G18000.1	2332	554	0.000197807	0	2	Ethylene-responsive transcription factor RAP2-7-like isoform X1	AP2
stu-miR172b-3p	DM8C02G28450.1	2499	380	0.000593303	0	3	DNA-binding domain in plant proteins such as APETALA2 and EREBPs	AP2
stu-miR172d-3p	DM8C03G05930.1	4114	2156	0.000395575	0	1	DNA-binding domain in plant proteins such as APETALA2 and EREBPs	AP2
stu-miR172d-3p	DM8C02G08650.1	2876	340	0.000197807	0	1	DNA-binding domain in plant proteins such as APETALA2 and EREBPs	AP2
stu-miR1919-5p	DM8C08G16780.1	289	33	0.000593303	0	2	Conserved gene of	-
stu-miR1919-5p	DM8C08G16740.1	292	21	0.000197807	0	2	Conserved gene of	-
stu-miR1919-5p	DM8C08G16760.1	2514	6	0.0450858	2	3.5	Conserved gene of	-
stu-miR1919-5p	DM8C08G16680.1	4250	4	0.0429245	3	3.5	#N/A	#N/A
stu-miR319-3p	DM8C07G23850.1	950	2914	0.000593303	0	2	Transcription factor	TCP
stu-miR319-3p	DM8C12G00280.1	1019	1106	0.000790993	0	2	Transcription factor	TCP
stu-miR319-3p	DM8C08G07810.1	914	352	0.000395575	0	2	Transcription factor	TCP
stu-miR319-3p	DM8C08G07840.1	1049	346	0.000197807	0	2	Transcription factor	TCP
stu-miR397-3p	DM8C05G23800.1	1508	2	0.518677	3	3	Sigma factor PP2C-like phosphatases	PP2C
stu-miR397-5p	DM8C07G16960.1	2995	21	0.00918432	2	1	Lignin degradation and detoxification of lignin-derived products	Cu-oxidase,Cu-oxidase_2,Cu-oxidase_3
stu-miR397-5p	DM8C06G32030.1	982	18	0.0182843	2	1	Lignin degradation and detoxification of lignin-derived products	Cu-oxidase,Cu-oxidase_2,Cu-oxidase_3
stu-miR397-5p	DM8C06G32020.1	7250	11	0.0273007	2	1	Sodium/hydrogen exchanger family	Na_H_Exchanger
stu-miR482b-3p	DM8C11G02390.1	21292	3	0.0362343	2	3	Toll - interleukin 1 - resistance	LRR_8,NB-ARC,TIR
stu-miR482b-3p	DM8C11G02390.1	21292	3	0.0362343	2	3	Toll - interleukin 1 - resistance	LRR_8,NB-ARC,TIR
stu-miR482c	DM8C06G04430.1	465	125	0.000790993	0	1	TMV resistance protein N-like	NB-ARC,TIR
stu-miR482d-3p	DM8C02G04970.1	541	9	0.00918432	2	2	Disease resistance protein	NB-ARC
stu-miR482d-3p	DM8C11G07380.1	5178	8	0.053856	2	3.5	Resistance protein	LRR_8,NB-ARC
stu-miR482d-3p	DM8C04G05040.1	14326	1	0.0555301	4	2.5	Belongs to the disease resistance NB-LRR family	NB-ARC
stu-miR5303e	DM8C01G39580.1	6290	5	0.927226	2	3.5	Plus-3 domain	GYF,Plus-3,SWIB
stu-miR5303e	DM8C06G23810.1	1272	2	0.640906	2	2	#N/A	#N/A
stu-miR5303e	DM8C07G22460.1	581	2	0.640738	3	2	Ras-related protein	Ras
stu-miR5303e	DM8C10G02410.1	905	2	0.922371	2	2.5	Conserved gene of	NOZZLE
stu-miR5303e	DM8C01G36190.2	11857	1	0.988394	4	3	Histidine kinase-, DNA gyrase B-, and HSP90-like ATPase	HATPase_c_3
stu-miR5303e	DM8C03G16840.1	9537	1	0.988171	4	3	Cleavage and polyadenylation specificity factor	CPSF_A,MMS1_N
stu-miR5303e	DM8C03G18350.1	1832	1	0.99997	4	3.5	Transmembrane ascorbate ferrireductase 1-like	Cytochrom_B561
stu-miR5303e	DM8C05G26350.1	837	1	0.997471	4	3.5	Alpha/beta hydrolase family	Abhydrolase_1
stu-miR5303e	DM8C12G03030.1	4812	1	0.496201	4	1	Leucine Rich repeat	LRR_5,LRR_6,LRR_8
stu-miR5303e	DM8C12G16340.1	31165	1	0.989448	4	3	nuclear export signal receptor activity	CRM1_C
stu-miR5303f	DM8C06G06180.2	15175	1	0.614105	4	1.5	Chromo (CHRromatin Organisation MOdifier) domain	Chromo,Helicase_C,SNF2_N
stu-miR5303f	DM8C07G27090.1	3555	1	0.989647	4	3	import inner membrane translocase subunit	NIF
stu-miR5303f	DM8C12G03030.1	4814	1	0.456324	4	0.5	Leucine Rich repeat	LRR_5,LRR_6,LRR_8
stu-miR5303j	DM8C12G24050.1	1039	3	1	2	2.5	Transcription factor	HLH
stu-miR5303j	DM8C03G02150.1	3679	1	0.0555301	4	1.5	At4g04980-like	-
stu-miR5303j	DM8C04G22740.1	6541	1	0.999997	4	2.5	Belongs to the mitochondrial carrier (TC 2.A.29) family	Mito_carr
stu-miR6022	DM8C12G29900.1	279	1	0.107977	4	0	receptor-like protein 12	LRRNT_2,LRR_1,LRR_8
stu-miR6025	DM8C05G02170.1	3091	19	0.000228361	1	3	Belongs to the disease resistance NB-LRR family	NB-ARC,NB-LRR
stu-miR6025	DM8C12G27740.1	1630	1	0.107977	4	2	late blight resistance protein	NB-ARC,NB-LRR
stu-miR6025	DM8C12G27790.1	742	1	0.0733462	4	2	late blight resistance protein	NB-ARC,NB-LRR
stu-miR7980b-3p	DM8C01G12110.1	1255	1	0.157511	4	0.5	plant mutator transposase zinc finger	SWIM
stu-miR7980b-3p	DM8C09G02700.1	4592	1	0.276565	4	1	-	AATase
stu-miR7983-5p	DM8C09G31380.1	10222	2	0.0636907	3	2	Aldo/keto reductase family	Aldo_ket_red
stu-miR7983-5p	DM8C03G22380.1	16046	1	0.524177	4	3	subtilisin-like protease	Inhibitor_I9,Peptidase_S8
stu-miR7983-5p	DM8C06G21460.1	524	1	0.606686	4	3	Double-stranded RNA binding motif	dsrm
stu-miR7983-5p	DM8C08G10410.1	4375	1	0.124803	4	1	Synaptotagmin-like mitochondrial-lipid-binding domain	C2,SMP_LBD
stu-miR7983-5p	DM8C09G07580.1	1474	1	0.0188636	4	1	GDSL-like Lipase/Acylhydrolase family	Lipase_GDSL_2
stu-miR7983-5p	DM8C12G23770.1	5062	1	0.541959	4	3.5	Phosphoenolpyruvate carboxykinase	PEPCK_ATP
stu-miR7984c-3p	DM8C01G16960.1	17328	1	0.0373714	4	1	Binds specifically to cytosolic chaperonin (c-CPN) and transfers target proteins to it. Binds to nascent polypeptide chain and promotes folding in an environment in which there are many competing pathways for nonnative proteins	Prefoldin
stu-miR7984c-3p	DM8C06G18500.1	1830	1	0.445871	4	2.5	Belongs to the disease resistance NB-LRR family	NB-ARC,NB-LRR
stu-miR7984d-3p	DM8C06G05850.1	3082	1	0.591417	4	2	AAA domain	AAA_11,AAA_12
stu-miR7992-5p	DM8C05G19950.1	1178	2	0.0359005	3	2	Glycosyl hydrolases family 28	Glyco_hydro_28,Pectate_lyase_3
stu-miR7992-5p	DM8C09G01750.1	5104	2	0.113033	2	3	NAD(P)H-binding	NAD_binding_10
stu-miR7992-5p	DM8C01G47750.1	844	1	0.46658	4	3.5	#N/A	#N/A
stu-miR7992-5p	DM8C02G34590.1	27701	1	0.141313	4	2.5	nuclear localization sequence binding	Xpo1
stu-miR7992-5p	DM8C12G21930.1	1412	1	0.124803	4	2.5	Acyl-coenzyme A:6-aminopenicillanic acid acyl-transferase	AAT
stu-miR7993d	DM8C04G29740.2	4334	1	0.204294	4	2	#N/A	#N/A
stu-miR8003	DM8C03G12700.1	3400	1	0.0908263	4	2.5	Plant protein of unknown function	DUF247
stu-miR8004	DM8C01G28560.1	2389	1	0.0373714	4	0	ethylene-responsive transcription factor	AP2
stu-miR8004	DM8C05G17580.1	2662	1	0.107977	4	2	-	Cystatin
stu-miR8004	DM8C08G11650.1	4852	1	0.0733462	4	2	Belongs to the peptidase A1 family	TAXi_C,TAXi_N
stu-miR8020	DM8C08G27420.1	9589	2	0.077284	3	2	Neprosin	Neprosin,Neprosin_AP
stu-miR8030-5p	DM8C02G21290.1	6007	2	0.183712	2	1.5	Conserved gene of	GUB_WAK_bind,Pkinase,Pkinase_Tyr
stu-miR8030-5p	DM8C10G05470.1	2236	2	0.21329	2	2.5	Male sterility protein	Epimerase
stu-miR8030-5p	DM8C03G14190.2	6681	1	0.141313	4	1	cytochrome P450	p450
stu-miR8030-5p	DM8C04G05230.1	26153	1	0.445871	4	2	Belongs to the disease resistance NB-LRR family	NB-ARC
stu-miR8030-5p	DM8C05G24910.1	115075	1	0.303601	4	2	Resistance protein	NB-ARC
stu-miR8030-5p	DM8C09G31380.1	9090	1	0.157511	4	1	Aldo/keto reductase family	Aldo_ket_red
stu-miR8031	DM8C04G21820.1	10137	16	0.053856	2	2	#N/A	#N/A
stu-miR8031	DM8C04G28080.1	8250	6	0.302214	2	2	Endoplasmic reticulum vesicle transporter	COPIIcoated_ERV,ERGIC_N
stu-miR8031	DM8C04G35940.1	3877	6	0.00918432	2	0.5	#N/A	#N/A
stu-miR8031	DM8C06G19370.1	1630	6	0.574939	3	3	vesicle-associated membrane protein	Longin,Synaptobrevin
stu-miR8031	DM8C07G14410.1	7221	6	0.0796864	2	3	Dicarboxylate transporter 2.1	Na_sulph_symp
stu-miR8031	DM8C08G15360.1	11563	4	0.0362343	2	1	Nuclear pore complex protein	Nucleopor_Nup85
stu-miR8031	DM8C09G30910.1	8180	4	0.773613	2	3	Cytochrome p450	p450
stu-miR8031	DM8C11G03050.1	15509	4	0.0273007	2	1	Anthocyanidine rhamnosyl-transferase	UDPGT
stu-miR8031	DM8C08G12450.1	10531	3	0.21329	2	3	Alpha/beta hydrolase family	Abhydrolase_1,Abhydrolase_6
stu-miR8031	DM8C04G06350.1	22913	2	0.321265	2	3	Conserved gene of	-
stu-miR8031	DM8C06G06430.1	1198	2	0.0881389	2	3	Catalyzes xyloglucan endohydrolysis (XEH) and or endotransglycosylation (XET). Cleaves and religates xyloglucan polymers, an essential constituent of the primary cell wall, and thereby participates in cell wall construction of growing tissues	Glyco_hydro_16,XET_C
stu-miR8031	DM8C03G16840.1	5016	1	0.0908263	4	2.5	Cleavage and polyadenylation specificity factor	CPSF_A,MMS1_N
stu-miR8031	DM8C08G04160.1	8468	1	0.342272	4	2	Cytochrome p450	p450

## Sheet: Targets of novel DEMs
DE novel miRNA targets of CM804-UY031-VS-CM804-MOCK
miRNA-precursor_id	Novel-miRNA	target	Cleave_pos	degradome_reads	pvalue	Category	Alignment penalty scores	target function	PFAMs_anno
miRNA-precursor_15	Novel-miRNA-4	DM8C02G00510.1	1218	1	0.0733462	4	1	#N/A	#N/A
miRNA-precursor_15	Novel-miRNA-4	DM8C08G08870.1	7444	1	0.976964	4	3	-	Transposase_24
miRNA-precursor_15	Novel-miRNA-4	DM8C09G11950.1	6687	1	0.234031	4	1	#N/A	#N/A
miRNA-precursor_15	Novel-miRNA-4	DM8C09G17640.1	5266	1	0.141313	4	1	-	HSA,Myb_DNA-bind_6
miRNA-precursor_33	Novel-miRNA-9	DM8C11G11910.1	10582	282	0.00532707	0	3	Long chain base biosynthesis protein 1-like	Aminotran_1_2
miRNA-precursor_33	Novel-miRNA-9	DM8C11G11910.1	11076	9	0.00918432	2	2.5	Long chain base biosynthesis protein 1-like	Aminotran_1_2
miRNA-precursor_225	Novel-miRNA-45	DM8C07G24010.1	1674	28	0.000197807	0	2	No apical meristem (NAM) protein	NAM
miRNA-precursor_343	Novel-miRNA-70	DM8C01G45370.1	3672	5	0.425127	2	2.5	QWRF family	QWRF
miRNA-precursor_343	Novel-miRNA-70	DM8C02G08920.1	5370	2	0.321279	3	2.5	Belongs to the cytochrome P450 family	p450
miRNA-precursor_343	Novel-miRNA-70	DM8C03G04510.1	9773	2	0.419798	2	3	Domain of unknown function (DUF4281)	DUF4281
miRNA-precursor_343	Novel-miRNA-70	DM8C03G26540.2	5546	1	0.234031	4	1	Ig-like domain from next to BRCA1 gene	N_BRCA1_IG,PB1,ZZ
miRNA-precursor_343	Novel-miRNA-70	DM8C03G36860.1	3541	3	0.403513	2	2.5	Belongs to the chaperonin (HSP60) family	Cpn60_TCP1
miRNA-precursor_343	Novel-miRNA-70	DM8C04G01450.1	3214	7	0.48061	2	3	late blight resistance protein homolog	NB-ARC
miRNA-precursor_343	Novel-miRNA-70	DM8C04G16850.1	738	1	0.628527	4	2.5	Acetyltransferase (GNAT) domain	Acetyltransf_1
miRNA-precursor_343	Novel-miRNA-70	DM8C06G05850.1	3308	2	0.345645	3	2.5	Conserved gene of	AAA_11,AAA_12
miRNA-precursor_343	Novel-miRNA-70	DM8C07G17460.1	940	1	0.642409	4	3	Cellulose synthase	Cellulose_synt
miRNA-precursor_343	Novel-miRNA-70	DM8C08G01490.1	9654	4	0.408992	2	2.5	lipolytic acyl hydrolase (LAH)	Patatin
miRNA-precursor_343	Novel-miRNA-70	DM8C11G12890.1	578	1	0.204294	4	0	Belongs to the 'GDSL' lipolytic enzyme family	Lipase_GDSL
miRNA-precursor_370	Novel-miRNA-76	DM8C01G38220.1	3832	3	0.0429245	3	1	Belongs to the peptidase A1 family	Asp,SapB_1,SapB_2
miRNA-precursor_370	Novel-miRNA-76	DM8C03G32220.2	14188	6	0.0182843	2	0	Leucine Rich repeat	LRR_5,LRR_6,LRR_8
miRNA-precursor_370	Novel-miRNA-76	DM8C04G01340.1	278	2	0.0359005	3	1	Sn-1 protein	Bet_v_1
miRNA-precursor_370	Novel-miRNA-76	DM8C10G15570.1	5813	3	0.113033	2	2.5	Belongs to the cytochrome P450 family	p450
miRNA-precursor_495	Novel-miRNA-98	DM8C06G00800.1	4715	240	0.000395575	0	2	Transport inhibitor response	F-box,F-box-like,LRR_6
miRNA-precursor_495	Novel-miRNA-98	DM8C06G00820.1	1881	226	0.000197807	0	2	Transport inhibitor response	F-box,F-box-like,LRR_6
miRNA-precursor_495	Novel-miRNA-98	DM8C06G00870.1	550	206	0.000988643	0	2	Transport inhibitor response	F-box,F-box-like,LRR_6
miRNA-precursor_495	Novel-miRNA-98	DM8C06G00880.1	19373	242	0.000790993	0	2	Belongs to the disease resistance NB-LRR family	Jacalin,NB-ARC
miRNA-precursor_495	Novel-miRNA-98	DM8C06G34360.1	2158	354	0.00138383	0	3	Transport inhibitor response	F-box,F-box-like,LRR_6
miRNA-precursor_495	Novel-miRNA-98	DM8C09G23240.1	3209	304	0.00118625	0	2	Transport inhibitor response	F-box,F-box-like,LRR_6
miRNA-precursor_505	Novel-miRNA-102	DM8C01G31590.1	663	1	0.575555	4	3	Heavy-metal-associated domain	HMA
miRNA-precursor_505	Novel-miRNA-102	DM8C03G24460.1	19717	1	0.390514	4	2.5	#N/A	#N/A
miRNA-precursor_518	Novel-miRNA-107	DM8C09G32110.1	2859	1	0.872129	4	3.5	Ribosomal protein S8e	Ribosomal_S8e
miRNA-precursor_544	Novel-miRNA-114	DM8C11G25070.1	2191	1	0.0373714	4	2.5	Transcription factor GAMYB-like isoform X1	Myb_DNA-binding
miRNA-precursor_544	Novel-miRNA-114	DM8C12G00300.1	890	26	0.255659	2	3.5	Conserved gene of	NOZZLE
miRNA-precursor_599	Novel-miRNA-120	DM8C06G21240.1	765	1	0.0733462	4	3	General transcription factor 3C polypeptide	TPR_16,TPR_19,TPR_6,TPR_7,TPR_8
miRNA-precursor_602	Novel-miRNA-121	DM8C03G02760.1	7364	1	0.786165	4	3.5	Glycosyl hydrolase family 1	Glyco_hydro_1
miRNA-precursor_617	Novel-miRNA-126	DM8C04G25850.1	2465	2	0.535048	2	3	Neprosin	Neprosin
miRNA-precursor_617	Novel-miRNA-126	DM8C04G34490.1	2256	1	0.303601	4	2	cytochrome P450	p450
miRNA-precursor_617	Novel-miRNA-126	DM8C06G15620.1	908	2	0.145172	2	2	Removal of H(2)O(2), oxidation of toxic reductants, biosynthesis and degradation of lignin, suberization, auxin catabolism, response to environmental stresses such as wounding, pathogen attack and oxidative stress	peroxidase
miRNA-precursor_617	Novel-miRNA-126	DM8C07G04060.1	2901	1	0.0908263	4	1	AMP-binding enzyme C-terminal domain	AMP-binding,AMP-binding_C
miRNA-precursor_617	Novel-miRNA-126	DM8C09G20430.1	901	1	0.773592	4	3.5	#N/A	#N/A
miRNA-precursor_617	Novel-miRNA-126	DM8C10G03580.1	17387	1	0.290212	4	2	Methyltransferase small domain	Methyltransf_11
miRNA-precursor_617	Novel-miRNA-126	DM8C10G05250.1	6222	2	0.36956	2	3	Protein of unknown function (DUF1298)	DUF1298,WES_acyltransf
miRNA-precursor_617	Novel-miRNA-126	DM8C10G18830.1	14893	5	0.499429	2	2	LRR receptor-like serine threonine-protein kinase	LRRNT_2,LRR_8,Pkinase,Pkinase_Tyr
miRNA-precursor_617	Novel-miRNA-126	DM8C12G21980.1	1608	2	0.446938	3	3	-	SnoaL_2
miRNA-precursor_650	Novel-miRNA-131	DM8C03G22050.1	3096	1	0.99727	4	3	DNA-binding protein	-
miRNA-precursor_650	Novel-miRNA-131	DM8C04G19620.1	16144	1	0.0373714	4	0	Belongs to the monovalent cation proton antiporter 1 (CPA1) transporter (TC 2.A.36) family	Na_H_Exchanger
miRNA-precursor_650	Novel-miRNA-131	DM8C08G03450.1	6834	1	0.0188636	4	1	late blight resistance protein homolog	NB-ARC
miRNA-precursor_650	Novel-miRNA-131	DM8C09G01320.1	3886	1	0.99817	4	3	Mitochondrial glycoprotein	MAM33
miRNA-precursor_650	Novel-miRNA-131	DM8C11G18610.1	11657	1	0.998205	4	3	Proteasome-associated protein ECM29 homolog	Ecm29
miRNA-precursor_718	Novel-miRNA-135	DM8C05G11270.1	5081	195	0.00138383	0	1	A Receptor for Ubiquitination Targets	F-box
miRNA-precursor_731	Novel-miRNA-138	DM8C08G07840.1	1050	3	0.0796864	2	3.5	Transcription factor	TCP
miRNA-precursor_732	Novel-miRNA-139	DM8C02G08360.1	1074	10	0.954542	2	3.5	Zinc-binding	4F5,zf-met2
miRNA-precursor_732	Novel-miRNA-139	DM8C03G10860.1	21793	3	0.987961	2	2	PAP_fibrillin	PAP_fibrillin
miRNA-precursor_732	Novel-miRNA-139	DM8C04G18650.1	597	1	0.992926	4	3	Exosome component EXOSC1/CSL4	ECR1_N,EXOSC1
miRNA-precursor_732	Novel-miRNA-139	DM8C04G26890.1	5755	1	0.486515	4	2	Ribosomal protein S1-like RNA-binding domain	S1
miRNA-precursor_732	Novel-miRNA-139	DM8C06G01120.1	1871	1	0.983014	4	3	WD40-like Beta Propeller Repeat	DPPIV_N,PD40
miRNA-precursor_732	Novel-miRNA-139	DM8C06G28430.2	6227	1	0.998135	4	3.5	Solute carrier family 35	SLC35F
miRNA-precursor_732	Novel-miRNA-139	DM8C07G00060.1	12366	1	0.999787	4	3.5	Protein ENHANCED DISEASE RESISTANCE	DUF1336,START
miRNA-precursor_732	Novel-miRNA-139	DM8C08G23410.1	6894	1	0.997372	4	3.5	Regulator of nonsense transcripts 1 homolog	AAA_11,AAA_12,ResIII,UPF1_Zn_bind
miRNA-precursor_920	Novel-miRNA-162	DM8C11G02390.1	21292	3	0.0182843	2	3	#N/A	#N/A
miRNA-precursor_920	Novel-miRNA-162	DM8C11G02390.1	3945	3	0.00918432	2	3	#N/A	#N/A
miRNA-precursor_1116	Novel-miRNA-200	DM8C07G01640.1	2982	1	0.583561	4	3.5	Plant pleckstrin homology-like region	Auxin_canalis,PH_2
miRNA-precursor_1116	Novel-miRNA-200	DM8C09G09640.1	1786	1	0.999882	4	3.5	Belongs to the peroxidase family. Classical plant (class III) peroxidase subfamily	peroxidase
miRNA-precursor_1116	Novel-miRNA-200	DM8C12G26450.1	1426	1	0.173403	4	2	Inosine-uridine preferring nucleoside hydrolase	IU_nuc_hydro
miRNA-precursor_1119	Novel-miRNA-202	DM8C06G32020.1	7250	11	0.0273007	2	1	Sodium/hydrogen exchanger family	Na_H_Exchanger
miRNA-precursor_1119	Novel-miRNA-202	DM8C06G32030.1	982	18	0.0182843	2	1	Lignin degradation and detoxification of lignin-derived products	Cu-oxidase,Cu-oxidase_2,Cu-oxidase_3
miRNA-precursor_1119	Novel-miRNA-202	DM8C07G16960.1	2995	21	0.00918432	2	1	Lignin degradation and detoxification of lignin-derived products	Cu-oxidase,Cu-oxidase_2,Cu-oxidase_3
miRNA-precursor_1191	Novel-miRNA-209	DM8C04G32790.1	4127	1	0.219304	4	1	Lipolytic acyl hydrolase (LAH)	Patatin
miRNA-precursor_1191	Novel-miRNA-209	DM8C08G04200.1	9169	2	0.103881	3	1	Cytochrome p450	p450
miRNA-precursor_1216	Novel-miRNA-217	DM8C08G16680.1	4251	1	0.0373714	4	2.5	#N/A	#N/A
miRNA-precursor_1216	Novel-miRNA-217	DM8C08G16780.1	290	1	0.0908263	4	2	Conserved gene of	-
miRNA-precursor_1317	Novel-miRNA-231	DM8C11G20560.1	1839	2	0.0429245	3	3.5	RmlD substrate binding domain	GDP_Man_Dehyd
miRNA-precursor_1415	Novel-miRNA-243	DM8C01G16590.2	9464	2	0.446938	3	2	Belongs to the glycosyl hydrolase 1 family	Glyco_hydro_1
miRNA-precursor_1415	Novel-miRNA-243	DM8C01G18190.1	41555	1	0.997422	4	3.5	WD-40 repeat family protein	DUF2415,WD40
miRNA-precursor_1415	Novel-miRNA-243	DM8C01G18190.1	5415	1	0.971595	4	3	WD-40 repeat family protein	DUF2415,WD40
miRNA-precursor_1415	Novel-miRNA-243	DM8C01G24380.1	629	2	0.587603	2	1.5	K-box region	K-box,SRF-TF
miRNA-precursor_1415	Novel-miRNA-243	DM8C01G35620.1	3562	1	0.141313	4	3	#N/A	#N/A
miRNA-precursor_1415	Novel-miRNA-243	DM8C02G15760.1	420	1	0.635534	4	2	Las17-binding protein actin regulator	FYVE,Ysc84
miRNA-precursor_1415	Novel-miRNA-243	DM8C10G07720.1	2211	1	0.999908	4	3	Cytochrome p450	p450
miRNA-precursor_1415	Novel-miRNA-243	DM8C11G16380.1	23797	4	0.499429	2	2	SCY1-like protein 2	Pkinase
miRNA-precursor_1420	Novel-miRNA-244	DM8C01G07770.1	4941	1	0.342272	4	2	BEST Arabidopsis thaliana protein match is	RVT_3
miRNA-precursor_1420	Novel-miRNA-244	DM8C02G32730.2	3706	1	0.972131	4	3	Belongs to the Casparian strip membrane proteins (CASP) family	DUF588
miRNA-precursor_1420	Novel-miRNA-244	DM8C03G00540.1	2191	1	0.755672	4	3	Cellulose synthase	Cellulose_synt
miRNA-precursor_1420	Novel-miRNA-244	DM8C03G31050.1	4174	2	0.904018	2	3	Belongs to the iron ascorbate-dependent oxidoreductase family	2OG-FeII_Oxy,DIOX_N
miRNA-precursor_1420	Novel-miRNA-244	DM8C04G02870.1	490	1	0.900172	4	3	Protein kinase C conserved region 2 (CalB)	C2
miRNA-precursor_1420	Novel-miRNA-244	DM8C08G01790.1	3565	1	0.992511	4	3	(-)-camphene tricyclene synthase, chloroplastic-like	Terpene_synth,Terpene_synth_C
miRNA-precursor_1420	Novel-miRNA-244	DM8C09G27780.1	3145	1	0.476642	4	2	Belongs to the disease resistance NB-LRR family	LRR_1,LRR_8,NB-ARC
miRNA-precursor_1420	Novel-miRNA-244	DM8C11G25760.1	1067	1	0.445871	4	3	ankyrin repeat-containing protein	Ank_2,PGG
miRNA-precursor_1420	Novel-miRNA-244	DM8C12G09540.1	32723	1	0.853894	4	3	Belongs to the disease resistance NB-LRR family	NB-ARC
miRNA-precursor_1420	Novel-miRNA-244	DM8C12G18470.1	520	2	0.666457	2	3	glucan endo-1,3-beta-glucosidase	Glyco_hydro_17,X8
miRNA-precursor_1420	Novel-miRNA-244	DM8C12G20760.1	11126	1	0.881508	4	3	#N/A	#N/A
miRNA-precursor_1420	Novel-miRNA-244	DM8C12G20760.1	12456	1	0.976521	4	3	#N/A	#N/A
miRNA-precursor_1631	Novel-miRNA-284	DM8C09G04400.1	404	1	0.219304	4	2.5	Carbohydrate esterase, sialic acid-specific acetylesterase	SASA
miRNA-precursor_1675	Novel-miRNA-294	DM8C01G05420.1	3205	1	0.505704	4	3	Myb-like DNA-binding domain	Myb_DNA-binding
miRNA-precursor_1675	Novel-miRNA-294	DM8C01G13140.1	3209	1	0.812852	4	3	Protein kinase domain	Pkinase_Tyr
miRNA-precursor_1675	Novel-miRNA-294	DM8C01G13210.1	9114	4	0.339794	2	3	TATA-box-binding protein isoform X1	TBP
miRNA-precursor_1675	Novel-miRNA-294	DM8C02G27100.1	1184	1	0.219304	4	2	Starch synthase catalytic domain	Glyco_transf_5
miRNA-precursor_1675	Novel-miRNA-294	DM8C03G01060.1	4820	1	0.978243	4	3	Ankyrin repeats (many copies)	Ank_2,Ank_5,Pkinase_Tyr
miRNA-precursor_1675	Novel-miRNA-294	DM8C03G01540.1	4550	1	0.524177	4	3	Belongs to the protein kinase superfamily. Ser Thr protein kinase family	LRRNT_2,LRR_1,LRR_8,Pkinase,Pkinase_Tyr
miRNA-precursor_1675	Novel-miRNA-294	DM8C03G16900.1	2870	1	0.303601	4	2	Aminotransferase class I and II	Aminotran_1_2
miRNA-precursor_1675	Novel-miRNA-294	DM8C04G05170.1	566	1	0.999998	4	3.5	-	-
miRNA-precursor_1675	Novel-miRNA-294	DM8C04G08720.1	425	1	0.794156	4	3	Serine-threonine protein kinase, plant-type	LRRNT_2,LRR_1,LRR_8,Pkinase,Pkinase_Tyr
miRNA-precursor_1675	Novel-miRNA-294	DM8C04G09900.1	896	1	0.955137	4	3	SANTA (SANT Associated)	SANTA
miRNA-precursor_1675	Novel-miRNA-294	DM8C04G14460.1	7860	1	0.173403	4	2	Protein of unknown function (DUF493)	DUF493
miRNA-precursor_1675	Novel-miRNA-294	DM8C05G01530.1	321	1	0.435218	4	3	#N/A	#N/A
miRNA-precursor_1675	Novel-miRNA-294	DM8C05G05890.1	481	2	0.397984	2	3	Gibberellin regulated protein	GASA
miRNA-precursor_1675	Novel-miRNA-294	DM8C05G19350.2	9744	1	0.862008	4	3	Oligosaccharyltransferase subunit Ribophorin II	Ribophorin_II
miRNA-precursor_1675	Novel-miRNA-294	DM8C05G19780.1	2882	1	0.999983	4	3	adenosine deaminase	A_deamin
miRNA-precursor_1675	Novel-miRNA-294	DM8C05G27250.1	4956	2	0.103881	3	2	Dcp2, box A domain	DCP2,NUDIX
miRNA-precursor_1675	Novel-miRNA-294	DM8C07G04890.1	3520	1	0.999998	4	3.5	UDP-3-O-acyl N-acetylglycosamine deacetylase	LpxC
miRNA-precursor_1675	Novel-miRNA-294	DM8C07G07290.1	8543	1	0.704417	4	3	Afadin- and alpha -actinin-Binding	ADIP
miRNA-precursor_1675	Novel-miRNA-294	DM8C07G22310.1	21388	3	0.183712	2	2	Vta1 like	FKS1_dom1,Glucan_synthase,Vta1
miRNA-precursor_1675	Novel-miRNA-294	DM8C08G01380.1	5306	1	0.990407	4	3	WD40 repeats	LisH,WD40
miRNA-precursor_1675	Novel-miRNA-294	DM8C09G26050.2	5859	2	0.815203	2	3	Prolyl oligopeptidase family	PD40,Peptidase_S9
miRNA-precursor_1675	Novel-miRNA-294	DM8C09G29650.1	502	1	0.276565	4	2	calcium-binding protein CML22	EF-hand_1,EF-hand_5,EF-hand_6,EF-hand_7,EF-hand_8
miRNA-precursor_1675	Novel-miRNA-294	DM8C11G12570.1	23290	1	0.698734	4	3	phosphoinositide phosphatase	Syja_N
miRNA-precursor_1675	Novel-miRNA-294	DM8C11G20060.1	8110	1	0.486515	4	3	Armadillo repeat-containing protein	Arm,DUF4220
miRNA-precursor_1675	Novel-miRNA-294	DM8C11G24580.1	6543	2	0.549333	3	3	serine threonine-protein kinase	Pkinase
miRNA-precursor_1675	Novel-miRNA-294	DM8C12G01910.1	3778	1	0.962916	4	3	Leucine rich repeat	LRRNT_2,LRR_8,Pkinase_Tyr
miRNA-precursor_1723	Novel-miRNA-305	DM8C01G23690.1	659	1	0.681021	4	2	May act as a component of the auxin efflux carrier	Mem_trans
miRNA-precursor_1723	Novel-miRNA-305	DM8C03G18820.1	409	3	0.153023	2	1	KR domain	adh_short
miRNA-precursor_1723	Novel-miRNA-305	DM8C04G14590.1	25185	2	0.168509	2	1.5	GDP-fucose protein O-fucosyltransferase	O-FucT
miRNA-precursor_1723	Novel-miRNA-305	DM8C06G07590.1	2255	2	0.220515	2	1.5	ACT domain	ACT,ACT_6
miRNA-precursor_1723	Novel-miRNA-305	DM8C06G14520.1	3309	1	0.606686	4	1	Belongs to the spermidine spermine synthase family	Spermine_synt_N,Spermine_synth
miRNA-precursor_1723	Novel-miRNA-305	DM8C07G04200.1	6037	1	0.0555301	4	0	Multidrug resistance pump	MatE
miRNA-precursor_1723	Novel-miRNA-305	DM8C09G01700.1	3587	1	0.731263	4	2	#N/A	#N/A
miRNA-precursor_1723	Novel-miRNA-305	DM8C09G10290.1	4233	1	0.720831	4	2	Protein kinase domain	OSR1_C,Pkinase
miRNA-precursor_1723	Novel-miRNA-305	DM8C10G12930.1	15268	2	0.555875	3	3	Legume lectin domain	Lectin_legB,Pkinase
miRNA-precursor_1723	Novel-miRNA-305	DM8C10G25770.1	8983	1	0.424359	4	0	Calcium-dependent protein kinase	EF-hand_1,EF-hand_5,EF-hand_6,EF-hand_7,Pkinase
miRNA-precursor_1769	Novel-miRNA-314	DM8C08G07810.1	915	2	0.0498972	3	3.5	Transcription factor	TCP
miRNA-precursor_1795	Novel-miRNA-319	DM8C12G03470.1	4102	16	0.00918432	2	1.5	receptor-like protein 12	LRRNT_2,LRR_1,LRR_4,LRR_8
miRNA-precursor_1798	Novel-miRNA-321	DM8C03G32580.1	4530	57	0.00918432	2	3.5	#N/A	#N/A
miRNA-precursor_1798	Novel-miRNA-321	DM8C03G32580.2	4530	67	0.0273007	2	3.5	Serine incorporator (Serinc)	Serinc
miRNA-precursor_1798	Novel-miRNA-321	DM8C08G12360.1	536	2	0.0145179	3	3.5	Belongs to the mitochondrial carrier (TC 2.A.29) family	Mito_carr
DE novel miRNA targets of SP15-65-UY031-VS-SP15-65-MOCK
sRNA_id	new_name	target	Cleave_pos	degradome_reads	pvalue	Category	Score
miRNA-precursor_66	Novel-miRNA-15	DM8C01G00490.1	657	1	0.801849	4	1
miRNA-precursor_66	Novel-miRNA-15	DM8C02G34400.1	1034	1	0.204294	4	0
miRNA-precursor_66	Novel-miRNA-15	DM8C05G02170.1	5535	2	0.508582	2	2
miRNA-precursor_66	Novel-miRNA-15	DM8C05G05250.1	753	1	0.917482	4	3
miRNA-precursor_66	Novel-miRNA-15	DM8C05G19950.1	1177	8	0.314973	2	2
miRNA-precursor_66	Novel-miRNA-15	DM8C05G22380.1	1068	1	0.86967	4	3
miRNA-precursor_66	Novel-miRNA-15	DM8C09G01750.1	5103	8	0.00364752	1	2.5
miRNA-precursor_66	Novel-miRNA-15	DM8C11G21300.1	2074	1	0.874541	4	3
miRNA-precursor_66	Novel-miRNA-15	DM8C12G02910.1	2537	1	0.0373714	4	0
miRNA-precursor_66	Novel-miRNA-15	DM8C12G05870.1	1137	1	0.445871	4	2
miRNA-precursor_66	Novel-miRNA-15	DM8C12G21930.1	1411	13	0.0178411	0	3
miRNA-precursor_76	Novel-miRNA-18	DM8C09G12320.1	12305	1	0.0188636	4	0
miRNA-precursor_146	Novel-miRNA-32	DM8C10G07390.1	5627	1	0.0188636	4	0
miRNA-precursor_225	Novel-miRNA-45	DM8C07G24010.1	1674	28	0.000197807	0	2
miRNA-precursor_467	Novel-miRNA-88	DM8C04G16880.2	18029	1	0.809254	4	3
miRNA-precursor_467	Novel-miRNA-88	DM8C07G10780.1	2936	1	0.989843	4	3.5
miRNA-precursor_467	Novel-miRNA-88	DM8C08G16190.1	9927	1	0.960736	4	3
miRNA-precursor_502	Novel-miRNA-100	DM8C01G38220.1	3831	3	0.20863	3	3
miRNA-precursor_502	Novel-miRNA-100	DM8C03G32220.2	14187	3	0.053856	2	2
miRNA-precursor_502	Novel-miRNA-100	DM8C04G01340.1	277	1	0.0188636	4	0
miRNA-precursor_518	Novel-miRNA-107	DM8C09G32110.1	2859	1	0.872129	4	3.5
miRNA-precursor_536	Novel-miRNA-109	DM8C10G04080.1	4040	2	0.999968	3	3.5
miRNA-precursor_595	Novel-miRNA-118	DM8C02G28450.1	2499	380	0.000197807	0	2
miRNA-precursor_599	Novel-miRNA-120	DM8C06G21240.1	765	1	0.0733462	4	3
miRNA-precursor_650	Novel-miRNA-131	DM8C03G22050.1	3096	1	0.99727	4	3
miRNA-precursor_650	Novel-miRNA-131	DM8C04G19620.1	16144	1	0.0373714	4	0
miRNA-precursor_650	Novel-miRNA-131	DM8C08G03450.1	6834	1	0.0188636	4	1
miRNA-precursor_650	Novel-miRNA-131	DM8C09G01320.1	3886	1	0.99817	4	3
miRNA-precursor_650	Novel-miRNA-131	DM8C11G18610.1	11657	1	0.998205	4	3
miRNA-precursor_718	Novel-miRNA-135	DM8C05G11270.1	5081	195	0.00138383	0	1
miRNA-precursor_732	Novel-miRNA-139	DM8C02G08360.1	1074	10	0.954542	2	3.5
miRNA-precursor_732	Novel-miRNA-139	DM8C03G10860.1	21793	3	0.987961	2	2
miRNA-precursor_732	Novel-miRNA-139	DM8C04G18650.1	597	1	0.992926	4	3
miRNA-precursor_732	Novel-miRNA-139	DM8C04G26890.1	5755	1	0.486515	4	2
miRNA-precursor_732	Novel-miRNA-139	DM8C06G01120.1	1871	1	0.983014	4	3
miRNA-precursor_732	Novel-miRNA-139	DM8C06G28430.2	6227	1	0.998135	4	3.5
miRNA-precursor_732	Novel-miRNA-139	DM8C07G00060.1	12366	1	0.999787	4	3.5
miRNA-precursor_732	Novel-miRNA-139	DM8C08G23410.1	6894	1	0.997372	4	3.5
miRNA-precursor_1034	Novel-miRNA-185	DM8C03G09650.1	97	2	0.00918432	2	1.5
miRNA-precursor_1061	Novel-miRNA-191	DM8C06G20650.1	2620	4	0.0273007	2	0
miRNA-precursor_1116	Novel-miRNA-200	DM8C07G01640.1	2982	1	0.583561	4	3.5
miRNA-precursor_1116	Novel-miRNA-200	DM8C09G09640.1	1786	1	0.999882	4	3.5
miRNA-precursor_1116	Novel-miRNA-200	DM8C12G26450.1	1426	1	0.173403	4	2
miRNA-precursor_1232	Novel-miRNA-221	DM8C08G20930.1	44360	1	0.124803	4	1
miRNA-precursor_1317	Novel-miRNA-231	DM8C11G20560.1	1839	2	0.0429245	3	3.5
miRNA-precursor_1428	Novel-miRNA-247	DM8C11G22360.1	3978	4	0.0965137	2	3.5
miRNA-precursor_1428	Novel-miRNA-247	DM8C11G22360.2	3978	5	0.0881389	2	3.5
miRNA-precursor_1654	Novel-miRNA-290	DM8C07G03810.1	14489	1	0.24848	4	3.5
miRNA-precursor_1756	Novel-miRNA-311	DM8C02G17060.1	5412	1	0.999346	4	2.5
miRNA-precursor_1756	Novel-miRNA-311	DM8C02G24240.1	12910	2	0.425127	2	1
miRNA-precursor_1756	Novel-miRNA-311	DM8C03G03400.2	429	1	0.157511	4	2
miRNA-precursor_1756	Novel-miRNA-311	DM8C03G25670.1	155	1	0.628527	4	2
miRNA-precursor_1756	Novel-miRNA-311	DM8C08G09550.1	5279	2	0.104812	2	2
miRNA-precursor_1756	Novel-miRNA-311	DM8C08G11050.1	11505	1	0.0188636	4	1
miRNA-precursor_1756	Novel-miRNA-311	DM8C09G00910.1	1874	1	0.234031	4	2
miRNA-precursor_1762	Novel-miRNA-313	DM8C09G24530.1	5932	10	0.955783	2	3.5
DE novel miRNA targets of SP15-65-UY031-VS-CM804-UY031
sRNA_id	new_name	target	Cleave_pos	degradome_reads	pvalue	Category	Score
miRNA-precursor_3	Novel-miRNA-1	DM8C02G01100.1	6455	1	0.628527	4	1
miRNA-precursor_3	Novel-miRNA-1	DM8C09G02150.1	955	3	0.403513	2	2.5
miRNA-precursor_15	Novel-miRNA-4	DM8C02G00510.1	1218	1	0.0733462	4	1
miRNA-precursor_15	Novel-miRNA-4	DM8C08G08870.1	7444	1	0.976964	4	3
miRNA-precursor_15	Novel-miRNA-4	DM8C09G11950.1	6687	1	0.234031	4	1
miRNA-precursor_15	Novel-miRNA-4	DM8C09G17640.1	5266	1	0.141313	4	1
miRNA-precursor_146	Novel-miRNA-32	DM8C10G07390.1	5627	1	0.0188636	4	0
miRNA-precursor_178	Novel-miRNA-34	DM8C12G21930.1	2068	1	0.0555301	4	0
miRNA-precursor_180	Novel-miRNA-35	DM8C02G12890.1	4706	2964	0.000197807	0	2
miRNA-precursor_225	Novel-miRNA-45	DM8C07G24010.1	1674	28	0.000197807	0	2
miRNA-precursor_300	Novel-miRNA-60	DM8C03G36820.1	2750	1	0.99279	4	3.5
miRNA-precursor_300	Novel-miRNA-60	DM8C06G00500.1	1698	1	0.606686	4	3
miRNA-precursor_316	Novel-miRNA-62	DM8C03G25680.1	167	1	0.0373714	4	0
miRNA-precursor_316	Novel-miRNA-62	DM8C10G12630.1	8933	1	0.628527	4	3
miRNA-precursor_316	Novel-miRNA-62	DM8C10G18410.1	4303	1	0.0908263	4	2
miRNA-precursor_335	Novel-miRNA-67	DM8C01G18190.1	14714	1	0.342272	4	2.5
miRNA-precursor_335	Novel-miRNA-67	DM8C11G08460.1	7042	1	0.188996	4	2.5
miRNA-precursor_335	Novel-miRNA-67	DM8C12G23110.1	5050	1	0.107977	4	1
miRNA-precursor_343	Novel-miRNA-70	DM8C01G45370.1	3672	5	0.425127	2	2.5
miRNA-precursor_343	Novel-miRNA-70	DM8C02G08920.1	5370	2	0.321279	3	2.5
miRNA-precursor_343	Novel-miRNA-70	DM8C03G04510.1	9773	2	0.419798	2	3
miRNA-precursor_343	Novel-miRNA-70	DM8C03G26540.2	5546	1	0.234031	4	1
miRNA-precursor_343	Novel-miRNA-70	DM8C03G36860.1	3541	3	0.403513	2	2.5
miRNA-precursor_343	Novel-miRNA-70	DM8C04G01450.1	3214	7	0.48061	2	3
miRNA-precursor_343	Novel-miRNA-70	DM8C04G16850.1	738	1	0.628527	4	2.5
miRNA-precursor_343	Novel-miRNA-70	DM8C06G05850.1	3308	2	0.345645	3	2.5
miRNA-precursor_343	Novel-miRNA-70	DM8C07G17460.1	940	1	0.642409	4	3
miRNA-precursor_343	Novel-miRNA-70	DM8C08G01490.1	9654	4	0.408992	2	2.5
miRNA-precursor_343	Novel-miRNA-70	DM8C11G12890.1	578	1	0.204294	4	0
miRNA-precursor_467	Novel-miRNA-88	DM8C04G16880.2	18029	1	0.809254	4	3
miRNA-precursor_467	Novel-miRNA-88	DM8C07G10780.1	2936	1	0.989843	4	3.5
miRNA-precursor_467	Novel-miRNA-88	DM8C08G16190.1	9927	1	0.960736	4	3
miRNA-precursor_505	Novel-miRNA-102	DM8C01G31590.1	663	1	0.575555	4	3
miRNA-precursor_505	Novel-miRNA-102	DM8C03G24460.1	19717	1	0.390514	4	2.5
miRNA-precursor_518	Novel-miRNA-107	DM8C09G32110.1	2859	1	0.872129	4	3.5
miRNA-precursor_595	Novel-miRNA-118	DM8C02G28450.1	2499	380	0.000197807	0	2
miRNA-precursor_599	Novel-miRNA-120	DM8C06G21240.1	765	1	0.0733462	4	3
miRNA-precursor_617	Novel-miRNA-126	DM8C04G25850.1	2465	2	0.535048	2	3
miRNA-precursor_617	Novel-miRNA-126	DM8C04G34490.1	2256	1	0.303601	4	2
miRNA-precursor_617	Novel-miRNA-126	DM8C06G15620.1	908	2	0.145172	2	2
miRNA-precursor_617	Novel-miRNA-126	DM8C07G04060.1	2901	1	0.0908263	4	1
miRNA-precursor_617	Novel-miRNA-126	DM8C09G20430.1	901	1	0.773592	4	3.5
miRNA-precursor_617	Novel-miRNA-126	DM8C10G03580.1	17387	1	0.290212	4	2
miRNA-precursor_617	Novel-miRNA-126	DM8C10G05250.1	6222	2	0.36956	2	3
miRNA-precursor_617	Novel-miRNA-126	DM8C10G18830.1	14893	5	0.499429	2	2
miRNA-precursor_617	Novel-miRNA-126	DM8C12G21980.1	1608	2	0.446938	3	3
miRNA-precursor_627	Novel-miRNA-128	DM8C04G35980.1	4049	6	0.941682	2	3.5
miRNA-precursor_627	Novel-miRNA-128	DM8C09G29960.1	7461	2	0.242599	3	3.5
miRNA-precursor_627	Novel-miRNA-128	DM8C12G05880.1	7269	5	0.48061	2	3.5
miRNA-precursor_650	Novel-miRNA-131	DM8C03G22050.1	3096	1	0.99727	4	3
miRNA-precursor_650	Novel-miRNA-131	DM8C04G19620.1	16144	1	0.0373714	4	0
miRNA-precursor_650	Novel-miRNA-131	DM8C08G03450.1	6834	1	0.0188636	4	1
miRNA-precursor_650	Novel-miRNA-131	DM8C09G01320.1	3886	1	0.99817	4	3
miRNA-precursor_650	Novel-miRNA-131	DM8C11G18610.1	11657	1	0.998205	4	3
miRNA-precursor_679	Novel-miRNA-133	DM8C07G06030.1	1292	10	0.435638	2	3
miRNA-precursor_679	Novel-miRNA-133	DM8C07G06030.1	4333	118	0.0273007	2	3
miRNA-precursor_679	Novel-miRNA-133	DM8C08G20820.1	20808	4	0.0711556	2	2.5
miRNA-precursor_679	Novel-miRNA-133	DM8C08G20820.1	30043	3	0.0881389	2	2.5
miRNA-precursor_679	Novel-miRNA-133	DM8C08G20820.1	49630	2	0.145172	2	2.5
miRNA-precursor_679	Novel-miRNA-133	DM8C08G20820.1	521	3	0.104812	2	2.5
miRNA-precursor_679	Novel-miRNA-133	DM8C08G20860.1	85	3	0.00276574	0	2.5
miRNA-precursor_679	Novel-miRNA-133	DM8C08G20920.1	879	1	0.219304	4	2.5
miRNA-precursor_679	Novel-miRNA-133	DM8C08G21010.1	881	7	0.0796864	2	2.5
miRNA-precursor_679	Novel-miRNA-133	DM8C08G21040.1	442	3	0.129251	2	2.5
miRNA-precursor_679	Novel-miRNA-133	DM8C08G21220.1	442	6	0.0625457	2	2.5
miRNA-precursor_679	Novel-miRNA-133	DM8C08G23090.1	217	114	0.0362343	2	1.5
miRNA-precursor_754	Novel-miRNA-140	DM8C02G25550.1	660	1	0.456324	4	1.5
miRNA-precursor_754	Novel-miRNA-140	DM8C04G10760.2	8191	2	0.339794	2	1.5
miRNA-precursor_754	Novel-miRNA-140	DM8C05G11490.1	30509	2	0.00918432	2	0.5
miRNA-precursor_754	Novel-miRNA-140	DM8C08G24000.1	2259	1	0.234031	4	3.5
miRNA-precursor_754	Novel-miRNA-140	DM8C11G17140.1	11614	1	0.46658	4	1.5
miRNA-precursor_814	Novel-miRNA-143	DM8C03G06730.1	5381	1	0.798039	4	2
miRNA-precursor_828	Novel-miRNA-147	DM8C04G18000.1	2332	554	0.000197807	0	2
miRNA-precursor_856	Novel-miRNA-156	DM8C02G08650.1	2876	340	0.000197807	0	2
miRNA-precursor_856	Novel-miRNA-156	DM8C03G05930.1	4114	2156	0.000395575	0	2
miRNA-precursor_920	Novel-miRNA-162	DM8C11G02390.1	21292	3	0.0182843	2	3
miRNA-precursor_920	Novel-miRNA-162	DM8C11G02390.1	3945	3	0.00918432	2	3
miRNA-precursor_980	Novel-miRNA-171	DM8C05G08810.1	4171	3	0.053856	2	2
miRNA-precursor_1022	Novel-miRNA-184	DM8C04G22850.1	9583	1	0.0188636	4	3.5
miRNA-precursor_1088	Novel-miRNA-194	DM8C12G29650.1	1111	8	0.00918432	2	3.5
miRNA-precursor_1116	Novel-miRNA-200	DM8C07G01640.1	2982	1	0.583561	4	3.5
miRNA-precursor_1116	Novel-miRNA-200	DM8C09G09640.1	1786	1	0.999882	4	3.5
miRNA-precursor_1116	Novel-miRNA-200	DM8C12G26450.1	1426	1	0.173403	4	2
miRNA-precursor_1119	Novel-miRNA-202	DM8C06G32020.1	7250	11	0.0273007	2	1
miRNA-precursor_1119	Novel-miRNA-202	DM8C06G32030.1	982	18	0.0182843	2	1
miRNA-precursor_1119	Novel-miRNA-202	DM8C07G16960.1	2995	21	0.00918432	2	1
miRNA-precursor_1124	Novel-miRNA-203	DM8C07G27030.1	7311	1	0.524177	4	1
miRNA-precursor_1191	Novel-miRNA-209	DM8C04G32790.1	4127	1	0.219304	4	1
miRNA-precursor_1191	Novel-miRNA-209	DM8C08G04200.1	9169	2	0.103881	3	1
miRNA-precursor_1232	Novel-miRNA-221	DM8C08G20930.1	44360	1	0.124803	4	1
miRNA-precursor_1293	Novel-miRNA-227	DM8C03G05150.1	2158	1	0.515029	4	1
miRNA-precursor_1293	Novel-miRNA-227	DM8C09G00930.1	1057	2	0.2258	3	2
miRNA-precursor_1293	Novel-miRNA-227	DM8C12G00100.1	1156	1	0.606686	4	1
miRNA-precursor_1293	Novel-miRNA-227	DM8C12G24960.1	630	2	0.28263	2	2
miRNA-precursor_1317	Novel-miRNA-231	DM8C11G20560.1	1839	2	0.0429245	3	3.5
miRNA-precursor_1388	Novel-miRNA-239	DM8C05G25880.1	1971	1	0.107977	4	0
miRNA-precursor_1388	Novel-miRNA-239	DM8C11G07290.1	263	1	0.124803	4	0
miRNA-precursor_1388	Novel-miRNA-239	DM8C11G24420.1	2261	1	0.413291	4	1.5
miRNA-precursor_1415	Novel-miRNA-243	DM8C01G16590.2	9464	2	0.446938	3	2
miRNA-precursor_1415	Novel-miRNA-243	DM8C01G18190.1	41555	1	0.997422	4	3.5
miRNA-precursor_1415	Novel-miRNA-243	DM8C01G18190.1	5415	1	0.971595	4	3
miRNA-precursor_1415	Novel-miRNA-243	DM8C01G24380.1	629	2	0.587603	2	1.5
miRNA-precursor_1415	Novel-miRNA-243	DM8C01G35620.1	3562	1	0.141313	4	3
miRNA-precursor_1415	Novel-miRNA-243	DM8C02G15760.1	420	1	0.635534	4	2
miRNA-precursor_1415	Novel-miRNA-243	DM8C10G07720.1	2211	1	0.999908	4	3
miRNA-precursor_1415	Novel-miRNA-243	DM8C11G16380.1	23797	4	0.499429	2	2
miRNA-precursor_1428	Novel-miRNA-247	DM8C11G22360.1	3978	4	0.0965137	2	3.5
miRNA-precursor_1428	Novel-miRNA-247	DM8C11G22360.2	3978	5	0.0881389	2	3.5
miRNA-precursor_1487	Novel-miRNA-254	DM8C01G16760.1	6827	1	0.93048	4	2
miRNA-precursor_1487	Novel-miRNA-254	DM8C04G02970.1	27411	1	0.999998	4	3.5
miRNA-precursor_1487	Novel-miRNA-254	DM8C04G19940.1	20888	1	0.692942	4	1
miRNA-precursor_1487	Novel-miRNA-254	DM8C06G03100.1	1990	1	0.402011	4	1
miRNA-precursor_1487	Novel-miRNA-254	DM8C06G12930.1	22581	1	0.276565	4	1
miRNA-precursor_1487	Novel-miRNA-254	DM8C06G20890.1	5686	2	0.129712	3	1
miRNA-precursor_1487	Novel-miRNA-254	DM8C06G21030.1	3311	1	0.0373714	4	1
miRNA-precursor_1487	Novel-miRNA-254	DM8C08G01790.1	2893	1	0.978653	4	3
miRNA-precursor_1487	Novel-miRNA-254	DM8C08G14260.1	2397	1	0.668637	4	1
miRNA-precursor_1487	Novel-miRNA-254	DM8C09G17840.1	2324	3	0.879116	2	3
miRNA-precursor_1487	Novel-miRNA-254	DM8C10G03650.1	2130	1	0.750974	4	1
miRNA-precursor_1487	Novel-miRNA-254	DM8C10G05300.1	5109	2	0.885627	2	3
miRNA-precursor_1487	Novel-miRNA-254	DM8C12G05020.1	3445	2	0.823243	3	3
miRNA-precursor_1487	Novel-miRNA-254	DM8C12G19130.1	2277	1	0.997422	4	3
miRNA-precursor_1487	Novel-miRNA-254	DM8C12G20840.1	2444	1	0.949707	4	2.5
miRNA-precursor_1487	Novel-miRNA-254	DM8C12G23710.1	6293	1	0.939156	4	2
miRNA-precursor_1487	Novel-miRNA-254	DM8C12G26480.1	1319	1	0.606686	4	1
miRNA-precursor_1584	Novel-miRNA-270	DM8C07G06880.1	44802	1	0.354679	4	2
miRNA-precursor_1654	Novel-miRNA-290	DM8C07G03810.1	14489	1	0.24848	4	3.5
miRNA-precursor_1662	Novel-miRNA-292	DM8C01G00490.1	4894	1	0.606686	4	3
miRNA-precursor_1665	Novel-miRNA-293	DM8C10G23950.1	3000	46	0.000395575	0	3
miRNA-precursor_1694	Novel-miRNA-300	DM8C06G31620.2	2520	3	0.0429245	3	2.5
miRNA-precursor_1723	Novel-miRNA-305	DM8C01G23690.1	659	1	0.681021	4	2
miRNA-precursor_1723	Novel-miRNA-305	DM8C03G18820.1	409	3	0.153023	2	1
miRNA-precursor_1723	Novel-miRNA-305	DM8C04G14590.1	25185	2	0.168509	2	1.5
miRNA-precursor_1723	Novel-miRNA-305	DM8C06G07590.1	2255	2	0.220515	2	1.5
miRNA-precursor_1723	Novel-miRNA-305	DM8C06G14520.1	3309	1	0.606686	4	1
miRNA-precursor_1723	Novel-miRNA-305	DM8C07G04200.1	6037	1	0.0555301	4	0
miRNA-precursor_1723	Novel-miRNA-305	DM8C09G01700.1	3587	1	0.731263	4	2
miRNA-precursor_1723	Novel-miRNA-305	DM8C09G10290.1	4233	1	0.720831	4	2
miRNA-precursor_1723	Novel-miRNA-305	DM8C10G12930.1	15268	2	0.555875	3	3
miRNA-precursor_1723	Novel-miRNA-305	DM8C10G25770.1	8983	1	0.424359	4	0
miRNA-precursor_1756	Novel-miRNA-311	DM8C02G17060.1	5412	1	0.999346	4	2.5
miRNA-precursor_1756	Novel-miRNA-311	DM8C02G24240.1	12910	2	0.425127	2	1
miRNA-precursor_1756	Novel-miRNA-311	DM8C03G03400.2	429	1	0.157511	4	2
miRNA-precursor_1756	Novel-miRNA-311	DM8C03G25670.1	155	1	0.628527	4	2
miRNA-precursor_1756	Novel-miRNA-311	DM8C08G09550.1	5279	2	0.104812	2	2
miRNA-precursor_1756	Novel-miRNA-311	DM8C08G11050.1	11505	1	0.0188636	4	1
miRNA-precursor_1756	Novel-miRNA-311	DM8C09G00910.1	1874	1	0.234031	4	2
miRNA-precursor_1798	Novel-miRNA-321	DM8C03G32580.1	4530	57	0.00918432	2	3.5
miRNA-precursor_1798	Novel-miRNA-321	DM8C03G32580.2	4530	67	0.0273007	2	3.5
miRNA-precursor_1798	Novel-miRNA-321	DM8C08G12360.1	536	2	0.0145179	3	3.5
