# Supplementary material for: Integrated analysis of transcriptome, sRNAome and degradome sequencing provides insights into bacterial wilt resistance in potato
Source: BMC Plant Biol. 2025 Dec 5;26:52. doi: 10.1186/s12870-025-07768-0 (PMC12797843; doi:10.1186/s12870-025-07768-0)
Supplement: Supplementary file 10 — Supplementary Material 10. [file 12870_2025_7768_MOESM10_ESM.xlsx]

## Sheet: 21PHAS
PHASID	Chr_ID	Start_Pos	End_Pos	Locus_Len	Lib_Num	Pvalue	Phas_Hit	Phase	Average_HitPos	Phas_Ratio	Abudance	Max_Region_Phase_Score	Note	Best_Region	Best_Sample	gene	function_anno	TriggerList	PotentialList
21PHAS-1	chr01	747631	748178	548	3	0.00017103	17	20	5.97	0.66	254.33	12.92	Potential PHAS	chr01:747765-748178	PS7_un_Ol_Rfam.mc.fa.bowtie.aln.sorted.21.PHAS.tab	DM8C01G00410.1	Belongs_to_the_disease_resistance_NB-LRR_family		stu-miR482a-3p (747722 + UAGGGAUGGGUGGUAUUGGCAA),stu-miR482e-3p (747724 + GGGAUGGGUGGUAUUGGCAAGA)
21PHAS-2	chr01	752206	752422	217	1	0.000743583	14	8	5.29	0.36	119.23	9.42	Potential PHAS	chr01:752206-752422	PS2_un_Ol_Rfam.mc.fa.bowtie.aln.sorted.21.PHAS.tab	DM8C01G00430.1	Belongs_to_the_disease_resistance_NB-LRR_family		stu-miR482a-3p (752066 + UAGGGAUGGGUGGUAUUGGCAA),stu-miR482e-3p (752068 + GGGAUGGGUGGUAUUGGCAAGA)
21PHAS-3	chr01	754301	754705	405	5	3.82415e-05	21	2	5.62	0.74	450.89	22.33	Potential PHAS	chr01:754301-754705	PS9_un_Ol_Rfam.mc.fa.bowtie.aln.sorted.21.PHAS.tab	DM8C01G00430.1	Belongs_to_the_disease_resistance_NB-LRR_family
21PHAS-4	chr01	765218	766793	1576	4	0.000241285	49	16	5.15	0.76	768.56	12.04	Potential PHAS	chr01:765218-766793	PS9_un_Ol_Rfam.mc.fa.bowtie.aln.sorted.21.PHAS.tab	DM8C01G00440.1	Belongs_to_the_disease_resistance_NB-LRR_family		stu-miR482a-3p (765454 + UAGGGAUGGGUGGUAUUGGCAA),stu-miR482e-3p (765456 + GGGAUGGGUGGUAUUGGCAAGA)
21PHAS-5	chr01	779652	780133	482	5	4.54626e-06	21	16	4.8	0.72	395.59	18.15	Potential PHAS	chr01:779736-780102	PS1_un_Ol_Rfam.mc.fa.bowtie.aln.sorted.21.PHAS.tab	DM8C01G00450.1	Belongs_to_the_disease_resistance_NB-LRR_family		stu-miR482d-3p (779619 + GGGAUGGGUGGUAUAGGCAAGA),stu-miR482e-3p (779619 + GGGAUGGGUGGUAUAGGCAAGA)
21PHAS-6	chr01	787078	787290	213	2	7.64266e-05	12	20	5.09	0.42	152.05	10.48	Potential PHAS	chr01:787120-787290	PS1_un_Ol_Rfam.mc.fa.bowtie.aln.sorted.21.PHAS.tab	DM8C01G00460.1	Belongs_to_the_disease_resistance_NB-LRR_family		stu-miR482a-3p (787045 + UAGGGAUGGGUGGUAUUGGCAA),stu-miR482e-3p (787047 + GGGAUGGGUGGUAUUGGCAAGA)
21PHAS-7	chr01	792478	794050	1573	5	5.08918e-05	52	4	5.48	0.78	645.85	18.13	Potential PHAS	chr01:792478-794050	PS9_un_Ol_Rfam.mc.fa.bowtie.aln.sorted.21.PHAS.tab	DM8C01G00470.1	Belongs_to_the_disease_resistance_NB-LRR_family		stu-miR482a-3p (792709 + UAGGGAUGGGUGGUAUUGGCAA),stu-miR482e-3p (792711 + GGGAUGGGUGGUAUUGGCAAGA)
21PHAS-8	chr01	1448718	1449832	1115	6	1.63556e-07	28	13	2.78	0.49	299.29	19.21	Potential PHAS	chr01:1448718-1449772	PS3_un_Ol_Rfam.mc.fa.bowtie.aln.sorted.21.PHAS.tab	DM8C01G01280.1	Receptor-like_protein_12	stu-miR6023 (1448719 + AUCCAAAAACCCUUUUAUGGAA)	stu-miR6022 (1449734 + UCCUGGAUAUUCUCCCUUCCU)
21PHAS-9	chr01	2246534	2246966	433	5	5.29245e-06	10	20	5.35	0.84	59.06	19.45	Potential PHAS	chr01:2246585-2246966	PS7_un_Ol_Rfam.mc.fa.bowtie.aln.sorted.21.PHAS.tab	DM8C01G02140.1	Belongs_to_the_iron_ascorbate-dependent_oxidoreductase_family
21PHAS-10	chr01	2284757	2285052	296	4	6.58877e-05	8	2	5.78	0.9	53.63	14.6	Potential PHAS	chr01:2284759-2285033	PS3_un_Ol_Rfam.mc.fa.bowtie.aln.sorted.21.PHAS.tab	DM8C01G02180.1	Belongs_to_the_iron_ascorbate-dependent_oxidoreductase_family
21PHAS-11	chr01	2309480	2309818	339	1	0.000229795	6	20	6.75	0.79	6.62	8.77	Potential PHAS	chr01:2309480-2309818	PS1_un_Ol_Rfam.mc.fa.bowtie.aln.sorted.21.PHAS.tab	DM8C01G02200.1	Belongs_to_the_iron_ascorbate-dependent_oxidoreductase_family
21PHAS-12	chr01	2354751	2355056	306	2	0.000212281	6	10	6.79	0.79	6.62	8.77	Potential PHAS	chr01:2354781-2355055	PS1_un_Ol_Rfam.mc.fa.bowtie.aln.sorted.21.PHAS.tab	DM8C01G02230.1	Belongs_to_the_iron_ascorbate-dependent_oxidoreductase_family
21PHAS-13	chr01	2365325	2365944	620	5	2.44896e-06	9	21	5.31	0.7	25.99	15.42	Potential PHAS	chr01:2365525-2365889	PS7_un_Ol_Rfam.mc.fa.bowtie.aln.sorted.21.PHAS.tab	DM8C01G02240.1	Belongs_to_the_iron_ascorbate-dependent_oxidoreductase_family
21PHAS-14	chr01	2448155	2448493	339	4	5.80985e-05	8	9	5.71	0.88	55.97	15.86	Potential PHAS	chr01:2448221-2448440	PS7_un_Ol_Rfam.mc.fa.bowtie.aln.sorted.21.PHAS.tab	DM8C01G02280.1	Belongs_to_the_iron_ascorbate-dependent_oxidoreductase_family
21PHAS-15	chr01	3569127	3570171	1045	10	2.29257e-05	14	20	5.2	0.7	75.91	8.41	Potential PHAS	chr01:3569614-3570078	PS8_un_Ol_Rfam.mc.fa.bowtie.aln.sorted.21.PHAS.tab	DM8C01G03360.1	Belongs_to_the_disease_resistance_NB-LRR_family	stu-miR482a-3p (3570083 - CAGGCAUGGGUGGGAUUGGCAA)	stu-miR6024-5p (3570064 + UUUUCUAGCGAGUGUUGUUUUG),stu-miR6027 (3569331 - UUAUGGAUCGCUGAAGGUUUUA)
21PHAS-16	chr01	4067688	4068424	737	6	6.99577e-06	11	11	7.76	0.88	19.7	5.81	Potential PHAS	chr01:4068194-4068423	PS7_un_Ol_Rfam.mc.fa.bowtie.aln.sorted.21.PHAS.tab	DM8C01G03870.1	Receptor-like_protein_12		stu-miR6023 (4068426 - AUCCAAAAACUCUUUCGUGGAA)
21PHAS-17	chr01	4143195	4143452	258	3	0.000112549	5	12	6.34	0.97	13.89	7.74	Potential PHAS	chr01:4143220-4143418	PS7_un_Ol_Rfam.mc.fa.bowtie.aln.sorted.21.PHAS.tab	DM8C01G03870.1	Receptor-like_protein_12		stu-miR6023 (4143460 - AUCUGAAAACUCAUUCAUGGAA)
21PHAS-18	chr01	4226280	4226679	400	3	0.000380142	7	11	6.4	0.95	11.47	6.25	Potential PHAS	chr01:4226439-4226679	PS2_un_Ol_Rfam.mc.fa.bowtie.aln.sorted.21.PHAS.tab	DM8C01G03880.1	non-coding		stu-miR6023 (4226682 - AUCCGAAAACUCUUUCGUGGAA)
21PHAS-19	chr01	4237625	4238053	429	3	0.00022121	7	2	7.92	0.69	9.28	5.59	Potential PHAS	chr01:4237655-4238051	PS1_un_Ol_Rfam.mc.fa.bowtie.aln.sorted.21.PHAS.tab	non-coding	non-coding
21PHAS-20	chr01	4287497	4287785	289	1	5.75409e-05	5	14	6.27	0.73	2.2	6.55	Potential PHAS	chr01:4287497-4287785	PS4_un_Ol_Rfam.mc.fa.bowtie.aln.sorted.21.PHAS.tab	DM8C01G03890.1	Receptor-like_protein_12		stu-miR6022 (4287799 - UCAUGGAUAUUCUCCCUCCCA)
21PHAS-21	chr01	4296696	4296885	190	2	0.000211607	4	13	8.16	0.97	3.63	6.14	Potential PHAS	chr01:4296706-4296885	PS2_un_Ol_Rfam.mc.fa.bowtie.aln.sorted.21.PHAS.tab	DM8C01G03900.1	Receptor-like_protein_12		stu-miR6023 (4296908 - AUCCAAAAACUCUUUCAUGGAA)
21PHAS-22	chr01	4340589	4341431	843	4	5.22142e-07	12	6	7.11	0.66	20.86	6.73	Potential PHAS	chr01:4340589-4341396	PS1_un_Ol_Rfam.mc.fa.bowtie.aln.sorted.21.PHAS.tab	non-coding	non-coding		stu-miR6022 (4340445 - UCAUGGAUAUUCUCCCUCCCU),stu-miR6023 (4341463 - AUCCAGAAACUCUUUCGUGGAA)
21PHAS-23	chr01	4356459	4357792	1334	8	1.80416e-07	25	5	4.38	0.67	91.6	19.95	Potential PHAS	chr01:4356891-4357755	PS3_un_Ol_Rfam.mc.fa.bowtie.aln.sorted.21.PHAS.tab	DM8C01G03930.1	Receptor-like_protein_12		stu-miR6022 (4356740 - UCAUGGAUAUUCUCCCUCCCU),stu-miR6023 (4357758 - AUCCAAAAACUCUUUCGUGGAA)
21PHAS-24	chr01	5616646	5617054	409	4	0.00028899	7	4	4.82	0.82	26.98	6.31	Potential PHAS	chr01:5616682-5617020	PS3_un_Ol_Rfam.mc.fa.bowtie.aln.sorted.21.PHAS.tab	DM8C01G04990.1	RESISTANCE_protein		stu-miR482b-3p (5617044 - GGGGCAUGGGGGGGAUUGGUAA)
21PHAS-25	chr01	7958447	7959151	705	7	1.90673e-06	12	6	1.57	0.72	764.06	17.62	Potential PHAS	chr01:7958447-7959151	PS8_un_Ol_Rfam.mc.fa.bowtie.aln.sorted.21.PHAS.tab	non-coding	non-coding
21PHAS-26	chr01	18590933	18592506	1574	12	3.34602e-08	43	21	1.07	0.47	1547.73	18.33	Potential PHAS	chr01:18591521-18592503	PS2_un_Ol_Rfam.mc.fa.bowtie.aln.sorted.21.PHAS.tab	DM8C01G09600.1	TMV_resistance_protein_N-like		stu-miR482b-5p (18592414 + UCUUACCAAUGCCGCCCAUCCC),stu-miR482e-3p (18592414 - GGGAUGGGCGGCAUUGGUAAGA)
21PHAS-27	chr01	49823650	49824213	564	7	1.35925e-06	23	13	1.06	0.82	3648.03	28.3	Potential PHAS	chr01:49823742-49824213	PS2_un_Ol_Rfam.mc.fa.bowtie.aln.sorted.21.PHAS.tab	non-coding	non-coding		stu-miR390-5p (49824047 - GGUGCUAUCUUACCUGAGCUU),stu-miR390-5p (49823793 - UUGUCUAUCCCUCCUGAGCUA)
21PHAS-28	chr01	57073881	57074147	267	3	4.4994e-06	6	21	6.76	0.91	12	7.28	Potential PHAS	chr01:57073882-57074136	PS7_un_Ol_Rfam.mc.fa.bowtie.aln.sorted.21.PHAS.tab	DM8C01G18580.1	RESISTANCE_protein		stu-miR482a-3p (57073818 + GGGGAAUGGGUGGAGUUGGUAA)
21PHAS-29	chr01	62240447	62240795	349	4	6.78554e-09	9	18	1	0.87	26.77	15.08	Potential PHAS	chr01:62240510-62240786	PS11_un_Ol_Rfam.mc.fa.bowtie.aln.sorted.21.PHAS.tab	DM8C01G21070.1	Leucine_rich_repeat_N-terminal_domain		stu-miR3627-5p (62240681 - UCAACUGGUAUCUCUCCUGUGA)
21PHAS-30	chr01	62867305	62867705	401	6	1.88804e-06	7	7	1.01	0.88	24.04	10.52	Potential PHAS	chr01:62867355-62867705	PS4_un_Ol_Rfam.mc.fa.bowtie.aln.sorted.21.PHAS.tab	DM8C01G21600.1	BSD_domain-containing_protein
21PHAS-31	chr01	79058653	79059595	943	12	5.24825e-12	23	10	1.01	0.85	155.78	24.18	Confident PHAS	chr01:79058707-79059575	PS4_un_Ol_Rfam.mc.fa.bowtie.aln.sorted.21.PHAS.tab	DM8C01G37500.1	TMV_resistance_protein	stu-miR482c (79058668 + GUGGCAUUGGUGGAAUAGGCAA)	stu-miR172b-3p (79059260 + AUUCCGAAUCAUCAA-AUUCU),stu-miR172c-3p (79059260 + UCCGAAUCAUCAA-AUUCU),stu-miR172a-3p (79059260 + AUUCCGAAUCAUCAA-AUUCU),stu-miR172e-5p (79058908 + UCUUGUUCUUGAUGAUGUUGA),stu-miR172e-3p (79059260 + AUUCCGAAUCAUCAA-AUUCU)
21PHAS-32	chr01	80394682	80394885	204	1	0.000356072	4	21	7.11	0.77	2.37	5.16	Potential PHAS	chr01:80394682-80394885	PS10_un_Ol_Rfam.mc.fa.bowtie.aln.sorted.21.PHAS.tab	DM8C01G39160.1	resistance_protein
21PHAS-33	chr02	9244076	9244845	770	10	6.63262e-06	16	1	5.69	0.7	245.62	15.48	Potential PHAS	chr02:9244134-9244786	PS4_un_Ol_Rfam.mc.fa.bowtie.aln.sorted.21.PHAS.tab	DM8C02G02170.1/DM8C02G02180.1/DM8C02G02190.1	Resistance_protein/Resistance_protein/Resistance_protein		stu-miR482c (9244790 - UUGGUAUGGG-GGACUAGGAAA)
21PHAS-34	chr02	13749573	13750511	939	6	1.88208e-05	19	17	1	0.94	1680.01	36.87	Potential PHAS	chr02:13749573-13750427	PS5_un_Ol_Rfam.mc.fa.bowtie.aln.sorted.21.PHAS.tab	DM8C02G03360.1	resistance_protein
21PHAS-35	chr02	14216332	14218623	2292	12	0	40	20	1.03	0.68	476.51	22.46	Confident PHAS	chr02:14217857-14218595	PS5_un_Ol_Rfam.mc.fa.bowtie.aln.sorted.21.PHAS.tab	DM8C02G03510.1	disease_resistance		stu-miR8024a-3p (14216523 + AUUUGAAAUCCUCAAUUCCUCCAG),stu-miR8024b (14216523 + AUUUGAAAUCCUCAAUUCCUCCAG),stu-miR6027 (14217876 - UUAUGGAUGGCUGAAGGAUUUC),stu-miR8038a-3p (14217322 - AGUCAGUUGAGCAAGUUGAAA),stu-miR8038b-3p (14217322 - AGUCAGUUGAGCAAGUUGAAA)
21PHAS-36	chr02	15527486	15529997	2512	12	2.86026e-09	45	4	1.02	0.58	874.44	20.37	Potential PHAS	chr02:15527501-15529499	PS4_un_Ol_Rfam.mc.fa.bowtie.aln.sorted.21.PHAS.tab	DM8C02G04060.1	TMV_resistance_protein_N-like	stu-miR482e-3p (15527614 + GGUAUGGGAGGUAUUGGCAAGA)
21PHAS-37	chr02	16355971	16356079	109	1	1.31258e-07	6	19	1.5	0.82	15.32	6.42	Potential PHAS	chr02:16355971-16356079	PS12_un_Ol_Rfam.mc.fa.bowtie.aln.sorted.21.PHAS.tab	non-coding	non-coding	stu-miR482c (16355911 + GUGGUAUGGGUGGUAUAGGGAA)	stu-miR482d-3p (16355913 + GGUAUGGGUGGUAUAGGGAAGA)
21PHAS-38	chr02	17133041	17134990	1950	10	1.65571e-05	48	21	1.77	0.79	2516.23	25.88	Potential PHAS	chr02:17133099-17134848	PS8_un_Ol_Rfam.mc.fa.bowtie.aln.sorted.21.PHAS.tab	DM8C02G04970.1	Disease_resistance_protein		stu-miR482d-3p (17133102 + GGUAUGGGUGGUGUAGGUAAGA)
21PHAS-39	chr02	26423182	26423594	413	5	9.68127e-06	8	17	2.83	0.71	20.15	8.33	Potential PHAS	chr02:26423182-26423480	PS3_un_Ol_Rfam.mc.fa.bowtie.aln.sorted.21.PHAS.tab	DM8C02G11990.1	Conserved_gene_of		stu-miR8044-5p (26423537 + CAAUUCUAGCCAUAUUGGAAA)
21PHAS-40	chr02	26459136	26459689	554	8	4.28022e-06	13	4	2.66	0.5	57.59	11.91	Potential PHAS	chr02:26459165-26459611	PS10_un_Ol_Rfam.mc.fa.bowtie.aln.sorted.21.PHAS.tab	DM8C02G12020.1	Conserved_gene_of
21PHAS-41	chr02	26612713	26613161	449	4	1.91448e-05	10	17	3.1	0.54	57.25	18.83	Potential PHAS	chr02:26612779-26613140	PS9_un_Ol_Rfam.mc.fa.bowtie.aln.sorted.21.PHAS.tab	DM8C02G12220.1	Conserved_gene_of
21PHAS-42	chr02	28331180	28333519	2340	12	5.98202e-09	58	18	1	0.57	1889.42	36.09	Potential PHAS	chr02:28331438-28333425	PS3_un_Ol_Rfam.mc.fa.bowtie.aln.sorted.21.PHAS.tab	DM8C02G14040.1	disease_resistance
21PHAS-43	chr02	28651779	28652057	279	2	8.16377e-09	8	14	1.55	0.93	14	7.42	Potential PHAS	chr02:28651779-28652057	PS4_un_Ol_Rfam.mc.fa.bowtie.aln.sorted.21.PHAS.tab	DM8C02G14400.1	Resistance_protein	stu-miR482e-3p (28652078 - GGUAUGGGGGGCGUUGGCAAGA)	stu-miR6025 (28652096 - CGUGUUGCUUCAAUUGUUGGUA),stu-miR6026-3p (28652062 - GCAAGACGACUCUUGCCAAGGA)
21PHAS-44	chr02	28656844	28656976	133	2	1.68297e-07	6	19	1.65	0.93	8.52	6.72	Potential PHAS	chr02:28656844-28656976	PS4_un_Ol_Rfam.mc.fa.bowtie.aln.sorted.21.PHAS.tab	DM8C02G14410.1	Resistance_protein		stu-miR6025 (28657057 - CGUGUUGCUUCAAUUGUUGGUA),stu-miR6026-3p (28657023 - GCAAGACGACUCUUGCCAAGGA)
21PHAS-45	chr02	28713788	28715575	1788	12	7.04524e-10	28	1	11.08	0.71	75.18	16.97	Potential Repeat	chr02:28713894-28714286	PS5_un_Ol_Rfam.mc.fa.bowtie.aln.sorted.21.PHAS.tab	DM8C02G14500.1	Resistance_protein
21PHAS-46	chr02	31959045	31959270	226	1	6.41161e-05	6	18	2	0.6	35.27	6.81	Potential PHAS	chr02:31959045-31959270	PS9_un_Ol_Rfam.mc.fa.bowtie.aln.sorted.21.PHAS.tab	non-coding	non-coding
21PHAS-47	chr02	32323538	32323982	445	2	2.18889e-05	6	3	1	0.74	21.3	6.78	Potential PHAS	chr02:32323796-32323982	PS4_un_Ol_Rfam.mc.fa.bowtie.aln.sorted.21.PHAS.tab	non-coding	non-coding	stu-miR399a-3p (32323812 + CUGGGCAAAUCUCCUUUGGCA),stu-miR399b-3p (32323812 + CUGGGCAAAUCUCCUUUGGCA),stu-miR399c-3p (32323812 + CUGGGCAAAUCUCCUUUGGCA),stu-miR399d-3p (32323812 + CUGGGCAAAUCUCCUUUGGCA),stu-miR399e-3p (32323812 + CUGGGCAAAUCUCCUUUGGCA),stu-miR399f-3p (32323812 + CUGGGCAAAUCUCCUUUGGCA),stu-miR399i-3p (32323812 + CUGGGCAAAUCUCCUUUGGCA),stu-miR399j-3p (32323812 + CUGGGCAAAUCUCCUUUGGCA)…	stu-miR399a-3p (32324096 + UAGGGCAAAUCUCCUUUGGCA),stu-miR399a-3p (32324040 + CUGGGCAAAUCUCCUUUGGCA),stu-miR399b-3p (32324096 + UAGGGCAAAUCUCCUUUGGCA),stu-miR399b-3p (32324040 + CUGGGCAAAUCUCCUUUGGCA),stu-miR399c-3p (32324096 + UAGGGCAAAUCUCCUUUGGCA),stu-miR399c-3p (32324040 + CUGGGCAAAUCUCCUUUGGCA),stu-miR399d-3p (32324096 + UAGGGCAAAUCUCCUUUGGCA),stu-miR399d-3p (32324040 + CUGGGCAAAUCUCCUUUGGCA)…
21PHAS-48	chr02	33256164	33256357	194	1	1.76892e-09	8	21	1.08	0.96	14.91	16.25	Potential PHAS	chr02:33256164-33256357	PS4_un_Ol_Rfam.mc.fa.bowtie.aln.sorted.21.PHAS.tab	DM8C02G19160.1/DM8C02G19160.2	A_Receptor_for_Ubiquitination_Targets/non-coding		stu-miR393-5p (33256188 + GAAUCAAUGCGGUGUCUUUGGA)
21PHAS-49	chr02	33256551	33256973	423	2	0.000618547	5	6	1.04	0.87	14.92	6.99	Potential PHAS	chr02:33256696-33256973	PS11_un_Ol_Rfam.mc.fa.bowtie.aln.sorted.21.PHAS.tab	non-coding	non-coding
21PHAS-50	chr02	38871080	38871341	262	1	0.000927076	4	5	1	0.61	10.95	5.19	Potential PHAS	chr02:38871080-38871341	PS4_un_Ol_Rfam.mc.fa.bowtie.aln.sorted.21.PHAS.tab	DM8C02G25540.1	Belongs_to_the_GRAS_family	stu-miR171d-3p (38870921 + UGUGAUACUGGCACGGCUCAA)	stu-miR171a-3p (38870924 + GAUACUGGCACGGCUCAAUCA),stu-miR171c-3p (38870924 + GAUACUGGCACGGCUCAAUCA),stu-miR171e (38870924 + GAUACUGGCACGGCUCAAUCA),stu-miR171d-5p (38870924 - GAUUGAGCCGUGCCAGUAUCA)
21PHAS-51	chr03	2454220	2454816	597	5	2.80192e-05	9	19	1.03	0.58	115.23	10.08	Potential PHAS	chr03:2454220-2454542	PS12_un_Ol_Rfam.mc.fa.bowtie.aln.sorted.21.PHAS.tab	non-coding	non-coding		stu-miR6024-3p (2454325 + GGGAAGACUACUCUUGCUCAGA)
21PHAS-52	chr03	2456343	2456615	273	2	0.000104813	6	17	1	0.44	17.65	7.22	Potential PHAS	chr03:2456384-2456615	PS2_un_Ol_Rfam.mc.fa.bowtie.aln.sorted.21.PHAS.tab	DM8C03G02470.1	NB-ARC_domain		stu-miR8041a-5p (2456356 + UGAUGGAGAUAGAAAAGCAU),stu-miR8041b-5p (2456356 + UGAUGGAGAUAGAAAAGCAU)
21PHAS-53	chr03	9803134	9804917	1784	14	4.1217e-07	25	10	1.02	0.67	286.51	14.3	Potential PHAS	chr03:9803406-9804917	PS11_un_Ol_Rfam.mc.fa.bowtie.aln.sorted.21.PHAS.tab	DM8C03G06770.1	Belongs_to_the_disease_resistance_NB-LRR_family	stu-miR482b-3p (9804868 - AUGGCAUGGGGGGCAUCGGUAA)
21PHAS-54	chr04	952104	954374	2271	13	3.10778e-06	57	18	4.26	0.49	1846.87	23.96	Potential PHAS	chr04:952206-953627	PS6_un_Ol_Rfam.mc.fa.bowtie.aln.sorted.21.PHAS.tab	non-coding	non-coding
21PHAS-55	chr04	959245	959939	695	6	0.000326353	12	17	6.04	0.81	119.5	16.07	Potential PHAS	chr04:959372-959939	PS1_un_Ol_Rfam.mc.fa.bowtie.aln.sorted.21.PHAS.tab	DM8C04G00680.1	non-coding		stu-miR482d-3p (959275 + GGUAUGGGUGGUGUUGGUAAGA),stu-miR482e-3p (959275 + GGUAUGGGUGGUGUUGGUAAGA)
21PHAS-56	chr04	1214647	1215198	552	8	4.61291e-09	11	9	5.87	0.88	28.5	19.09	Potential PHAS	chr04:1214647-1215048	PS11_un_Ol_Rfam.mc.fa.bowtie.aln.sorted.21.PHAS.tab	DM8C04G01080.1	RECEPTOR-LIKE_protein
21PHAS-57	chr04	1630378	1631331	954	19	0.000181623	17	8	9.46	0.73	50.11	9.65	Potential PHAS	chr04:1630611-1630787	PS11_un_Ol_Rfam.mc.fa.bowtie.aln.sorted.21.PHAS.tab	DM8C04G01430.1	Belongs_to_the_disease_resistance_NB-LRR_family		stu-miR6027 (1630241 - UUAUGGAUCGCAGAAGGUUUCA)
21PHAS-58	chr04	1631774	1632351	578	11	3.27456e-05	11	3	9.85	0.58	22.27	8.51	Potential PHAS	chr04:1631885-1632207	PS11_un_Ol_Rfam.mc.fa.bowtie.aln.sorted.21.PHAS.tab	DM8C04G01430.1	Belongs_to_the_disease_resistance_NB-LRR_family
21PHAS-59	chr04	1633095	1634362	1268	14	3.60319e-05	14	2	9.64	0.73	45.37	12.53	Potential PHAS	chr04:1634242-1634362	PS5_un_Ol_Rfam.mc.fa.bowtie.aln.sorted.21.PHAS.tab	DM8C04G01430.1	Belongs_to_the_disease_resistance_NB-LRR_family	stu-miR6027 (1634138 - UUAUGGAUCGCAGAAGGUUUCA)
21PHAS-60	chr04	1634541	1634956	416	5	2.58392e-05	9	20	10.35	0.8	17.25	8.94	Potential Repeat	chr04:1634572-1634888	PS5_un_Ol_Rfam.mc.fa.bowtie.aln.sorted.21.PHAS.tab	DM8C04G01430.1	Belongs_to_the_disease_resistance_NB-LRR_family	stu-miR482b-5p (1634891 + UUUUGCCAAUGCCACCCAUACC)	stu-miR6024-5p (1634874 + UUUUUUAGCGAGUGUUGUUUUG),stu-miR6024-3p (1634876 - GGCAAAACAACACUCGCUAAAA)
21PHAS-61	chr04	1692142	1692673	532	12	1.56777e-05	11	8	9.85	0.84	24.93	16.01	Potential PHAS	chr04:1692288-1692605	PS5_un_Ol_Rfam.mc.fa.bowtie.aln.sorted.21.PHAS.tab	DM8C04G01470.1	Belongs_to_the_disease_resistance_NB-LRR_family	stu-miR482b-5p (1692608 + UUUUGCCAAUGCCACCCAUACC)	stu-miR6024-5p (1692591 + UUUUUUAGCGAGUGUUGUUUUG),stu-miR6024-3p (1692593 - GGCAAAACAACACUCGCUAAAA)
21PHAS-62	chr04	1856500	1856917	418	6	1.07494e-06	9	21	11.64	0.73	14.39	12.54	Potential Repeat	chr04:1856570-1856901	PS5_un_Ol_Rfam.mc.fa.bowtie.aln.sorted.21.PHAS.tab	DM8C04G01580.1	Belongs_to_the_disease_resistance_NB-LRR_family		stu-miR6024-5p (1856887 + UUUUUUAGCGAGUGUUGUUUUG),stu-miR482b-5p (1856904 + UUUUGCCAAUGCCACCCAUACC),stu-miR6024-3p (1856889 - GGCAAAACAACACUCGCUAAAA)
21PHAS-63	chr04	1862941	1863559	619	10	5.41951e-06	10	17	8.32	0.86	35.76	15.79	Potential PHAS	chr04:1863060-1863491	PS2_un_Ol_Rfam.mc.fa.bowtie.aln.sorted.21.PHAS.tab	DM8C04G01590.1	ADP_binding	stu-miR482b-5p (1863494 + UUUUGCCAAUGCCACCCAUACC)	stu-miR6024-5p (1863477 + UUUUUUAGCGAGUGUUGUUUUG),stu-miR6024-3p (1863479 - GGCAAAACAACACUCGCUAAAA)
21PHAS-64	chr04	2022932	2024432	1501	14	1.56175e-05	21	9	8.26	0.89	151.71	14.59	Potential PHAS	chr04:2023735-2024364	PS7_un_Ol_Rfam.mc.fa.bowtie.aln.sorted.21.PHAS.tab	DM8C04G01660.1	Belongs_to_the_disease_resistance_NB-LRR_family	stu-miR482b-5p (2024367 + UUUUGCCAAUGCCACCCAUACC)	stu-miR6024-5p (2024350 + UUUUUUAGCGAGUGUUGUUUUG),stu-miR6024-3p (2024352 - GGCAAAACAACACUCGCUAAAA),stu-miR6027 (2023626 - UUAUGGAUCGCAGAAGGUUUCA)
21PHAS-65	chr04	2031727	2032305	579	10	2.91299e-07	10	18	9.95	0.98	36.33	15.57	Potential PHAS	chr04:2032059-2032213	PS12_un_Ol_Rfam.mc.fa.bowtie.aln.sorted.21.PHAS.tab	DM8C04G01670.1	Belongs_to_the_disease_resistance_NB-LRR_family	stu-miR482b-5p (2032188 + UUUUGCCAAUGCCACCCAUACC)	stu-miR6024-5p (2032171 + UUUUUUAGCGAGUGUUGUUUUG),stu-miR6024-3p (2032173 - GGCAAAACAACACUCGCUAAAA)
21PHAS-66	chr04	3946889	3947504	616	4	1.82461e-05	11	6	6.77	0.67	19	5.82	Potential PHAS	chr04:3946889-3947504	PS11_un_Ol_Rfam.mc.fa.bowtie.aln.sorted.21.PHAS.tab	DM8C04G03330.1	Belongs_to_the_disease_resistance_NB-LRR_family
21PHAS-67	chr04	3967666	3968620	955	8	7.67128e-06	14	5	5.39	0.8	28.2	10.8	Potential PHAS	chr04:3967959-3968593	PS12_un_Ol_Rfam.mc.fa.bowtie.aln.sorted.21.PHAS.tab	DM8C04G03390.1	Belongs_to_the_disease_resistance_NB-LRR_family
21PHAS-68	chr04	3971587	3972474	888	5	2.63571e-05	12	16	5.27	0.88	24.08	7.9	Potential PHAS	chr04:3971825-3972398	PS12_un_Ol_Rfam.mc.fa.bowtie.aln.sorted.21.PHAS.tab	DM8C04G03400.1	Belongs_to_the_disease_resistance_NB-LRR_family
21PHAS-69	chr04	4005668	4006366	699	2	6.81986e-05	8	2	6.72	0.6	7.44	5.87	Potential PHAS	chr04:4005668-4006366	PS11_un_Ol_Rfam.mc.fa.bowtie.aln.sorted.21.PHAS.tab	DM8C04G03430.1	Belongs_to_the_disease_resistance_NB-LRR_family
21PHAS-70	chr04	4029226	4030416	1191	9	9.20276e-07	16	21	5.14	0.77	43.12	16.7	Potential PHAS	chr04:4029226-4030416	PS11_un_Ol_Rfam.mc.fa.bowtie.aln.sorted.21.PHAS.tab	non-coding	non-coding
21PHAS-71	chr04	4055235	4055429	195	1	0.000346541	5	11	7.3	0.85	9.82	6.98	Potential PHAS	chr04:4055235-4055429	PS11_un_Ol_Rfam.mc.fa.bowtie.aln.sorted.21.PHAS.tab	non-coding	non-coding		stu-miR7981-3p (4055169 + ACCUAACCUUUACUAAGGUCCUAU),stu-miR8010 (4055169 + ACCUAACCUUUACUAAGGUCCUAU)
21PHAS-72	chr04	4097448	4098653	1206	7	2.70091e-08	18	9	4.17	0.92	41.8	13.16	Potential PHAS	chr04:4097859-4098614	PS11_un_Ol_Rfam.mc.fa.bowtie.aln.sorted.21.PHAS.tab	DM8C04G03500.1	non-coding
21PHAS-73	chr04	4113967	4115245	1279	6	1.40531e-11	28	8	1.49	0.56	219.37	17.76	Confident PHAS	chr04:4113967-4114907	PS8_un_Ol_Rfam.mc.fa.bowtie.aln.sorted.21.PHAS.tab	DM8C04G03510.1	late_blight_resistance_protein_homolog
21PHAS-74	chr04	5378448	5378936	489	2	0.000676418	11	16	14.27	0.43	19.67	6.52	Potential Repeat	chr04:5378448-5378846	PS11_un_Ol_Rfam.mc.fa.bowtie.aln.sorted.21.PHAS.tab	DM8C04G04660.1	Belongs_to_the_disease_resistance_NB-LRR_family
21PHAS-75	chr04	5379150	5379377	228	1	0.000562417	5	9	11.67	0.7	3.32	5.39	Potential Repeat	chr04:5379150-5379377	PS7_un_Ol_Rfam.mc.fa.bowtie.aln.sorted.21.PHAS.tab	DM8C04G04660.1	Belongs_to_the_disease_resistance_NB-LRR_family
21PHAS-76	chr04	5388290	5389518	1229	6	1.01591e-05	14	20	11.34	0.69	65.92	5.43	Potential Repeat	chr04:5388717-5389266	PS9_un_Ol_Rfam.mc.fa.bowtie.aln.sorted.21.PHAS.tab	DM8C04G04660.1	Belongs_to_the_disease_resistance_NB-LRR_family		stu-miR482d-3p (5388209 + GGAAUGGGCGGUUUAGGCAAGA),stu-miR482e-3p (5388209 + GGAAUGGGCGGUUUAGGCAAGA)
21PHAS-77	chr04	5796016	5797507	1492	9	5.86156e-06	16	1	12.4	0.85	44.59	5.79	Potential Repeat	chr04:5796016-5796208	PS11_un_Ol_Rfam.mc.fa.bowtie.aln.sorted.21.PHAS.tab	DM8C04G05000.1	Belongs_to_the_disease_resistance_NB-LRR_family	stu-miR482d-3p (5796106 + UGCAUGGGCGGAUUAGGCAAGA)	stu-miR482b-5p (5797382 + UUUUCUCAUGCCACCUACCCC),stu-miR6027 (5796851 + UUGUGGAUGGCUGAGGGUUUCA)
21PHAS-78	chr04	5816609	5816920	312	2	7.27179e-05	6	21	12.48	0.9	7.77	6	Potential Repeat	chr04:5816633-5816920	PS7_un_Ol_Rfam.mc.fa.bowtie.aln.sorted.21.PHAS.tab	DM8C04G05020.1	Belongs_to_the_disease_resistance_NB-LRR_family		stu-miR6027 (5816622 + UUGUGGAUGGCGGAAGGUUUCA)
21PHAS-79	chr04	5821592	5822969	1378	15	8.32004e-07	21	2	11.07	0.66	89.66	13.13	Potential Repeat	chr04:5821987-5822967	PS1_un_Ol_Rfam.mc.fa.bowtie.aln.sorted.21.PHAS.tab	DM8C04G05020.1	Belongs_to_the_disease_resistance_NB-LRR_family	stu-miR482d-3p (5821643 + GGAAUGGGCGGUUUAGGCAAGA),stu-miR482e-3p (5821643 + GGAAUGGGCGGUUUAGGCAAGA)
21PHAS-80	chr04	5826636	5827097	462	7	6.74408e-06	8	5	11.2	0.97	21.89	10.31	Potential Repeat	chr04:5826636-5827071	PS11_un_Ol_Rfam.mc.fa.bowtie.aln.sorted.21.PHAS.tab	DM8C04G05020.1/DM8C04G05030.1	Belongs_to_the_disease_resistance_NB-LRR_family/Belongs_to_the_disease_resistance_NB-LRR_family		stu-miR482d-3p (5826726 + GGAAUGGGCGGAUUAGGCAAGA)
21PHAS-81	chr04	5831543	5833188	1646	4	9.79692e-07	13	7	10.67	0.88	28.45	9.38	Potential Repeat	chr04:5831725-5833188	PS3_un_Ol_Rfam.mc.fa.bowtie.aln.sorted.21.PHAS.tab	DM8C04G05040.1	Belongs_to_the_disease_resistance_NB-LRR_family	stu-miR482d-3p (5831602 + GGCAUGGGAGGAUUAGGCAAGA)	stu-miR6027 (5832346 + UUGUGGAUGGCCGAGGGUUUCA)
21PHAS-82	chr04	5836387	5837743	1357	10	3.93644e-06	19	6	7.3	0.58	101.06	10.31	Potential PHAS	chr04:5836412-5837062	PS11_un_Ol_Rfam.mc.fa.bowtie.aln.sorted.21.PHAS.tab	DM8C04G05040.1	Belongs_to_the_disease_resistance_NB-LRR_family		stu-miR482d-3p (5836471 + GGAAUGGGCGGAUUAGGCAAGA),stu-miR6027 (5837217 + UUGUGGAUGGCUGAAGGAUUCG)
21PHAS-83	chr04	5845341	5846586	1246	14	7.06982e-06	16	4	12.6	0.85	41.2	7.11	Potential Repeat	chr04:5845966-5846504	PS3_un_Ol_Rfam.mc.fa.bowtie.aln.sorted.21.PHAS.tab	DM8C04G05040.1	Belongs_to_the_disease_resistance_NB-LRR_family	stu-miR482d-3p (5845354 + GGCAUGGGUGGUUUAGGCAAGA)	stu-miR6027 (5846098 + UUGUGGAUGGCCGAGGGUUUCA)
21PHAS-84	chr04	5851135	5851357	223	5	6.27711e-06	6	11	12.89	0.95	4.86	5.29	Potential Repeat	chr04:5851135-5851339	PS3_un_Ol_Rfam.mc.fa.bowtie.aln.sorted.21.PHAS.tab	DM8C04G05040.1	Belongs_to_the_disease_resistance_NB-LRR_family	stu-miR482d-3p (5851073 + GGUAUGGGCGGUUUAGGCAAGA),stu-miR482e-3p (5851073 + GGUAUGGGCGGUUUAGGCAAGA)
21PHAS-85	chr04	5859069	5860845	1777	12	5.34114e-09	26	2	12.93	0.79	58.98	13.46	Potential Repeat	chr04:5859069-5859880	PS11_un_Ol_Rfam.mc.fa.bowtie.aln.sorted.21.PHAS.tab	DM8C04G05050.1	Belongs_to_the_disease_resistance_NB-LRR_family	stu-miR482d-3p (5859128 + GGAAUGGGGGGUUUAGGCAAGA),stu-miR482e-3p (5859128 + GGAAUGGGGGGUUUAGGCAAGA)
21PHAS-86	chr04	5871878	5872442	565	10	1.4114e-08	9	11	11.73	0.77	11.39	12.39	Potential Repeat	chr04:5871878-5872186	PS11_un_Ol_Rfam.mc.fa.bowtie.aln.sorted.21.PHAS.tab	DM8C04G05070.1	Belongs_to_the_disease_resistance_NB-LRR_family	stu-miR482d-3p (5871968 + GGAAUGGGCGGAUUAGGCAAGA)
21PHAS-87	chr04	5872637	5873127	491	2	9.20298e-05	7	2	10.59	0.76	10.46	6.49	Potential Repeat	chr04:5872637-5873012	PS2_un_Ol_Rfam.mc.fa.bowtie.aln.sorted.21.PHAS.tab	DM8C04G05070.1	Belongs_to_the_disease_resistance_NB-LRR_family
21PHAS-88	chr04	5877924	5879869	1946	13	5.04135e-11	26	13	7.94	0.87	98.96	16.47	Confident PHAS	chr04:5877991-5878626	PS12_un_Ol_Rfam.mc.fa.bowtie.aln.sorted.21.PHAS.tab	DM8C04G05070.1	Belongs_to_the_disease_resistance_NB-LRR_family	stu-miR482d-3p (5877955 + GGUAUGGGCGGAUUAGGCAAGA)	stu-miR6027 (5878698 + UUGUGGAUGGCUGAAGGAUUUG)
21PHAS-89	chr04	5883559	5884178	620	5	1.76834e-05	9	14	12.63	0.87	23.86	8.69	Potential Repeat	chr04:5883562-5883990	PS12_un_Ol_Rfam.mc.fa.bowtie.aln.sorted.21.PHAS.tab	non-coding	non-coding	stu-miR482d-3p (5883563 + GGCAUGGGCGGAUUAGGCAAGA)	stu-miR6027 (5884314 + UUGUGGAUGGCCGAGGGUUUCA),stu-miR6027 (5884314 + UUGUGGAUGGCCGAGGGUUUCA),stu-miR827-3p (5883510 - GGUUUG-AGAAGUUCAUCUAA)
21PHAS-90	chr04	5884244	5884769	526	4	2.72684e-05	8	9	13.15	0.82	6.07	11.06	Potential Repeat	chr04:5884425-5884769	PS1_un_Ol_Rfam.mc.fa.bowtie.aln.sorted.21.PHAS.tab	non-coding	non-coding	stu-miR6027 (5884314 + UUGUGGAUGGCCGAGGGUUUCA),stu-miR6027 (5884314 + UUGUGGAUGGCCGAGGGUUUCA)
21PHAS-91	chr04	5898704	5899807	1104	11	5.47978e-06	14	10	11.74	0.82	34.24	8.7	Potential Repeat	chr04:5898704-5899052	PS11_un_Ol_Rfam.mc.fa.bowtie.aln.sorted.21.PHAS.tab	DM8C04G05090.1	Belongs_to_the_disease_resistance_NB-LRR_family
21PHAS-92	chr04	5913049	5914493	1445	13	2.87471e-05	21	6	9.9	0.75	80.35	9.11	Potential PHAS	chr04:5913049-5913789	PS11_un_Ol_Rfam.mc.fa.bowtie.aln.sorted.21.PHAS.tab	DM8C04G05100.1	Belongs_to_the_disease_resistance_NB-LRR_family		stu-miR6027 (5913761 + UUGUGGAUGGCCGAGGGUUUCA)
21PHAS-93	chr04	5917424	5918598	1175	11	5.88524e-07	18	3	13.79	0.82	42.53	7.8	Potential Repeat	chr04:5917548-5917928	PS4_un_Ol_Rfam.mc.fa.bowtie.aln.sorted.21.PHAS.tab	non-coding	non-coding	stu-miR482d-3p (5917425 + GGAAUGGGGGGUUUAGGCAAGA),stu-miR482e-3p (5917425 + GGAAUGGGGGGUUUAGGCAAGA)
21PHAS-94	chr04	5929760	5930442	683	9	0.000164867	11	7	13.23	0.63	21.47	6.09	Potential Repeat	chr04:5930014-5930179	PS12_un_Ol_Rfam.mc.fa.bowtie.aln.sorted.21.PHAS.tab	DM8C04G05130.1	Belongs_to_the_disease_resistance_NB-LRR_family		stu-miR6027 (5930523 + UUGUGGAUGGUCGAGGGUUUCA),stu-miR6027 (5930523 + UUGUGGAUGGUCGAGGGUUUCA)
21PHAS-95	chr04	5930638	5931132	495	2	0.000168149	9	17	11.79	0.81	7.16	5.87	Potential Repeat	chr04:5930709-5930834	PS2_un_Ol_Rfam.mc.fa.bowtie.aln.sorted.21.PHAS.tab	DM8C04G05130.1	Belongs_to_the_disease_resistance_NB-LRR_family		stu-miR6027 (5930523 + UUGUGGAUGGUCGAGGGUUUCA),stu-miR6027 (5930523 + UUGUGGAUGGUCGAGGGUUUCA)
21PHAS-96	chr04	5934017	5934421	405	4	6.22087e-05	7	13	8.82	0.76	14.49	8.26	Potential PHAS	chr04:5934017-5934280	PS12_un_Ol_Rfam.mc.fa.bowtie.aln.sorted.21.PHAS.tab	non-coding	non-coding
21PHAS-97	chr04	5936693	5937756	1064	14	6.31987e-07	10	20	12.29	0.79	15.71	13.14	Potential Repeat	chr04:5937215-5937710	PS1_un_Ol_Rfam.mc.fa.bowtie.aln.sorted.21.PHAS.tab	DM8C04G05150.1	Belongs_to_the_disease_resistance_NB-LRR_family	stu-miR482d-3p (5936783 + GGCAUGGGCGGAUUAGGCAAGA)
21PHAS-98	chr04	5944472	5945463	992	14	8.61835e-06	11	15	8.6	0.83	37.52	12.43	Potential PHAS	chr04:5944503-5944855	PS12_un_Ol_Rfam.mc.fa.bowtie.aln.sorted.21.PHAS.tab	DM8C04G05160.1	Belongs_to_the_disease_resistance_NB-LRR_family		stu-miR6024-3p (5944500 + GGCAAGACAACUCUUGCGAGAA)
21PHAS-99	chr04	5948734	5950347	1614	18	5.01312e-11	28	17	5.77	0.85	193.81	19.46	Confident PHAS	chr04:5948734-5950347	PS12_un_Ol_Rfam.mc.fa.bowtie.aln.sorted.21.PHAS.tab	DM8C04G05160.1	Belongs_to_the_disease_resistance_NB-LRR_family	stu-miR6027 (5949548 + UUGUGGAUGGCUGAAGGAUUCA)	stu-miR6024-3p (5948819 + GGCAAGACAACUCUUGCGAGAA),stu-miR482d-3p (5948804 + GGUAUGGGCGGAUUAGGCAAGA)
21PHAS-100	chr04	6017397	6018415	1019	5	5.39548e-06	22	4	11.86	0.48	60.71	9.06	Potential Repeat	chr04:6017397-6018261	PS1_un_Ol_Rfam.mc.fa.bowtie.aln.sorted.21.PHAS.tab	DM8C04G05230.1	Pentatricopeptide_repeat-containing_protein	stu-miR482d-3p (6018499 - GGCAUGGGCGGAUUAGGCAAGA)	stu-miR6024-3p (6018484 - GGCAAGACCACUCUUGCUAGAA),stu-miR6027 (6017752 - UUGUGGAUGGCCGAGGGUUUCG)
21PHAS-101	chr04	6026504	6027840	1337	16	1.60587e-06	18	21	13.46	0.69	68.59	11.74	Potential Repeat	chr04:6026687-6027541	PS1_un_Ol_Rfam.mc.fa.bowtie.aln.sorted.21.PHAS.tab	DM8C04G05230.1	Pentatricopeptide_repeat-containing_protein		stu-miR482d-3p (6027810 - GGCAUGGGCGGAUUGGGCAAGA)
21PHAS-102	chr04	6038638	6039738	1101	13	3.22322e-07	22	19	13.22	0.89	33.37	11.31	Potential Repeat	chr04:6038638-6039072	PS1_un_Ol_Rfam.mc.fa.bowtie.aln.sorted.21.PHAS.tab	DM8C04G05230.1	Pentatricopeptide_repeat-containing_protein	stu-miR482d-3p (6039703 - GGAAUGGGGGGUUUAGGCAAGA),stu-miR482e-3p (6039703 - GGAAUGGGGGGUUUAGGCAAGA)
21PHAS-103	chr04	6043775	6045443	1669	8	7.33349e-06	29	13	11.13	0.61	106.76	8.3	Potential Repeat	chr04:6043775-6045443	PS11_un_Ol_Rfam.mc.fa.bowtie.aln.sorted.21.PHAS.tab	non-coding	non-coding		stu-miR482d-3p (6045443 - GGAAUGGGCGGAUUAGGCAAGA),stu-miR384-5p (6044885 - GGGGGUGGACA-AAUGGCAA)
21PHAS-104	chr04	6053916	6055454	1539	13	3.21532e-05	14	3	10.53	0.59	78.76	12.56	Potential Repeat	chr04:6053916-6055127	PS7_un_Ol_Rfam.mc.fa.bowtie.aln.sorted.21.PHAS.tab	DM8C04G05240.1	Belongs_to_the_disease_resistance_NB-LRR_family	stu-miR482d-3p (6055374 - GGCAUGGGCGGAUUAGGCAAGA)	stu-miR384-5p (6054816 - GGGGGUGGACA-AAUGGCAA)
21PHAS-105	chr04	6513970	6515793	1824	17	7.34116e-08	20	1	12.76	0.66	29.65	11.54	Potential Repeat	chr04:6514631-6515295	PS1_un_Ol_Rfam.mc.fa.bowtie.aln.sorted.21.PHAS.tab	DM8C04G05690.1	Belongs_to_the_disease_resistance_NB-LRR_family	stu-miR482d-3p (6515713 - GGCAUGGGCGGAUUAGGCAAGA)
21PHAS-106	chr04	6557183	6558623	1441	5	7.70466e-05	13	10	11.51	0.78	19.72	5.34	Potential Repeat	chr04:6557734-6557990	PS7_un_Ol_Rfam.mc.fa.bowtie.aln.sorted.21.PHAS.tab	DM8C04G05700.1	Belongs_to_the_disease_resistance_NB-LRR_family		stu-miR6027 (6558023 - CUGUGGAUGGCCGAGGGUUUCA)
21PHAS-107	chr04	6595224	6596980	1757	14	8.09454e-10	21	14	12.98	0.68	64.45	15.91	Potential Repeat	chr04:6595686-6596286	PS3_un_Ol_Rfam.mc.fa.bowtie.aln.sorted.21.PHAS.tab	DM8C04G05730.1	Belongs_to_the_disease_resistance_NB-LRR_family	stu-miR6027 (6596198 - UUGUGGAUAGCCGAGGGUUUCA)	stu-miR827-5p (6595560 + CAAUAGAUG-CCAUCAACAAC),stu-miR482d-3p (6596945 - GGAAUGGGGGGUUUAGGCAAGA),stu-miR482e-3p (6596945 - GGAAUGGGGGGUUUAGGCAAGA)
21PHAS-108	chr04	6688154	6689579	1426	11	1.9384e-05	22	8	12.67	0.74	71.87	15.73	Potential Repeat	chr04:6688154-6689349	PS1_un_Ol_Rfam.mc.fa.bowtie.aln.sorted.21.PHAS.tab	DM8C04G05770.1	Transferase_family	stu-miR6027 (6688844 - UUGUGGAUGGCCGAGGGUUUCA)	stu-miR482d-3p (6689591 - GGCAUGGGCGGAUUAGGCAAGA)
21PHAS-109	chr04	6695453	6697145	1693	13	1.26746e-06	21	6	12.27	0.86	78.95	13.03	Potential Repeat	chr04:6696134-6697145	PS4_un_Ol_Rfam.mc.fa.bowtie.aln.sorted.21.PHAS.tab	DM8C04G05770.1	Transferase_family		stu-miR482d-3p (6697065 - GGAAUGGGGGGUUUAGGCAAGA),stu-miR482e-3p (6697065 - GGAAUGGGGGGUUUAGGCAAGA)
21PHAS-110	chr04	6755645	6757223	1579	15	1.91338e-05	24	21	12.12	0.68	65.75	10.5	Potential Repeat	chr04:6756067-6756717	PS1_un_Ol_Rfam.mc.fa.bowtie.aln.sorted.21.PHAS.tab	DM8C04G05830.1	Transferase_family		stu-miR482d-3p (6757170 - GGAAUGGGCGGAUUAGGCAAGA)
21PHAS-111	chr04	6782463	6783732	1270	12	6.09242e-08	29	7	12.65	0.91	77.72	10.7	Potential Repeat	chr04:6782463-6783732	PS4_un_Ol_Rfam.mc.fa.bowtie.aln.sorted.21.PHAS.tab	DM8C04G05860.1	Belongs_to_the_disease_resistance_NB-LRR_family	stu-miR482d-3p (6783679 - GGAAUGGGCGGAUUAGGCAAGA)
21PHAS-112	chr04	6809296	6810797	1502	18	3.88899e-07	17	12	12.16	0.86	64.29	13.91	Potential Repeat	chr04:6809659-6809964	PS9_un_Ol_Rfam.mc.fa.bowtie.aln.sorted.21.PHAS.tab	DM8C04G05880.1	Belongs_to_the_disease_resistance_NB-LRR_family		stu-miR482d-3p (6810744 - GGAAUGGGGGGUUUAGGCAAGA),stu-miR482e-3p (6810744 - GGAAUGGGGGGUUUAGGCAAGA)
21PHAS-113	chr04	8738616	8740747	2132	5	1.37569e-05	34	11	6.33	0.95	200.62	14.14	Potential PHAS	chr04:8738616-8740747	PS4_un_Ol_Rfam.mc.fa.bowtie.aln.sorted.21.PHAS.tab	DM8C04G07420.1	ADP_binding	stu-miR482b-5p (8740610 + UUUUGCCAAUGCCACCCAUGCC)	stu-miR6024-5p (8740593 + UUUUCUAGCGAGUGUUGUUUUG),stu-miR6027 (8739860 - UUAUGGAUUGCAGAAGGUUUCA)
21PHAS-114	chr04	8766331	8767032	702	4	0.000112868	18	11	5.99	0.71	67.95	8.65	Potential PHAS	chr04:8766331-8766800	PS11_un_Ol_Rfam.mc.fa.bowtie.aln.sorted.21.PHAS.tab	non-coding	non-coding		stu-miR6024-5p (8767075 + UGUUUUAGCUAGUGUUGUUUUA),stu-miR482b-5p (8767092 + UUUUACCAAUGCCACCCAUGCC),stu-miR6024-3p (8767077 - GGUAAAACAACACUAGCUAAAA)
21PHAS-115	chr04	8810365	8811104	740	3	0.000263857	10	7	6.7	0.68	47.69	5.92	Potential PHAS	chr04:8810513-8811104	PS6_un_Ol_Rfam.mc.fa.bowtie.aln.sorted.21.PHAS.tab	DM8C04G07550.1	Belongs_to_the_disease_resistance_NB-LRR_family		stu-miR6027 (8811075 + UUAUGGAUUGCAGAAGGUUUCA),stu-miR482b-5p (8810325 - UUUUGCCAAUGCCACCCAUGCC)
21PHAS-116	chr04	8834218	8834638	421	3	9.37011e-05	10	2	9.68	0.78	20.12	5.71	Potential PHAS	chr04:8834218-8834396	PS4_un_Ol_Rfam.mc.fa.bowtie.aln.sorted.21.PHAS.tab	non-coding	non-coding	stu-miR482e-3p (8834219 + GGCAUGGGUGGUAUUGGCAAAA)	stu-miR6024-3p (8834234 + GGCAAAACAACACUCGCUAAAA),stu-miR6024-5p (8834236 - UUUUUUAGCGAGUGUUGUUUUG)
21PHAS-117	chr04	8862278	8864247	1970	9	2.0887e-06	34	2	6.86	0.92	191.28	11.96	Potential PHAS	chr04:8862295-8863950	PS12_un_Ol_Rfam.mc.fa.bowtie.aln.sorted.21.PHAS.tab	DM8C04G07600.1	Belongs_to_the_disease_resistance_NB-LRR_family	stu-miR482b-5p (8862401 - UUUUGCCAAUGCCACCCAUGCC)
21PHAS-118	chr04	8866704	8867427	724	7	3.93674e-05	15	21	7.88	0.6	42.67	11.29	Potential PHAS	chr04:8866704-8867208	PS11_un_Ol_Rfam.mc.fa.bowtie.aln.sorted.21.PHAS.tab	DM8C04G07620.1	ADP_binding		stu-miR6024-3p (8866760 + GGCAAAACAACACUUGCUAAAA),stu-miR6027 (8867495 + UUAUGGAUUGCAGAAGGUUUCA),stu-miR6024-5p (8866762 - UUUUUUAGCAAGUGUUGUUUUG)
21PHAS-119	chr04	8875078	8875604	527	7	5.12518e-06	12	16	7.9	0.89	69.7	13.78	Potential PHAS	chr04:8875140-8875604	PS12_un_Ol_Rfam.mc.fa.bowtie.aln.sorted.21.PHAS.tab	DM8C04G07630.1	Belongs_to_the_disease_resistance_NB-LRR_family	stu-miR482b-5p (8875141 - UUUUGCCAAUGCCACCCAUGCC)	stu-miR6024-5p (8875158 - UUUUCUAGCGAGUGUUGUUUUG)
21PHAS-120	chr04	14120547	14121252	706	14	2.0403e-06	8	1	8.63	0.85	23.99	9.68	Potential PHAS	chr04:14120969-14121252	PS6_un_Ol_Rfam.mc.fa.bowtie.aln.sorted.21.PHAS.tab	DM8C04G11480.1	ADP_binding	stu-miR482b-5p (14120611 - UUUUGCCAAUGCCACCCAUACC)	stu-miR6024-3p (14120626 + GGCAAAACAACACUCGCUAAAA),stu-miR6027 (14121361 + UUAUGGAUCGCAGAAGGUUUCA),stu-miR6024-5p (14120628 - UUUUUUAGCGAGUGUUGUUUUG)
21PHAS-121	chr04	17041255	17043132	1878	18	2.45198e-06	26	21	8.48	0.89	471.46	19.88	Potential PHAS	chr04:17042652-17043114	PS10_un_Ol_Rfam.mc.fa.bowtie.aln.sorted.21.PHAS.tab	DM8C04G12190.1	Belongs_to_the_disease_resistance_NB-LRR_family		stu-miR482d-3p (17043117 - GGCAUGGGCGGAUUAGGCAAGA),stu-miR6027 (17042370 - UUGUGGAUGGCCGAGGGUUUCG),stu-miR384-5p (17042559 - GGGGGUGGACA-AAUGGCAA)
21PHAS-122	chr04	17150823	17151453	631	4	1.77119e-06	9	14	13.74	0.87	13.95	6.33	Potential Repeat	chr04:17150942-17151134	PS4_un_Ol_Rfam.mc.fa.bowtie.aln.sorted.21.PHAS.tab	DM8C04G12240.1	Belongs_to_the_disease_resistance_NB-LRR_family	stu-miR482d-3p (17150882 + GGAAUGGGGGGUUUAGGCAAGA),stu-miR482e-3p (17150882 + GGAAUGGGGGGUUUAGGCAAGA)	stu-miR6027 (17151629 + UUGUGGAUGGCCGAGGGUUUCA)
21PHAS-123	chr04	17301251	17302587	1337	10	3.51999e-06	17	16	11.87	0.8	50.42	7.31	Potential Repeat	chr04:17301328-17301883	PS5_un_Ol_Rfam.mc.fa.bowtie.aln.sorted.21.PHAS.tab	DM8C04G12310.1	Belongs_to_the_disease_resistance_NB-LRR_family	stu-miR482d-3p (17302651 - GGUAUGGGCGGAUUAGGCAAGA)
21PHAS-124	chr04	40504001	40504114	114	1	0.000498241	6	6	1.77	0.36	21.46	5.62	Potential PHAS	chr04:40504001-40504114	PS1_un_Ol_Rfam.mc.fa.bowtie.aln.sorted.21.PHAS.tab	DM8C04G16870.1	ABC_transporter_G_family_member
21PHAS-125	chr04	42244659	42244807	149	1	0.000762923	3	13	1.33	0.92	9.92	5.47	Potential PHAS	chr04:42244659-42244807	PS8_un_Ol_Rfam.mc.fa.bowtie.aln.sorted.21.PHAS.tab	DM8C04G17310.1	non-coding		stu-miR172c-3p (42244489 + UCAGCAACAUCAAUAUUCU),stu-miR172b-5p (42244492 - UGAGAAUAUUGAUGUUGCUGA)
21PHAS-126	chr04	48065565	48066270	706	6	3.06813e-05	13	18	7.17	0.59	84.87	17.43	Potential PHAS	chr04:48065565-48065966	PS12_un_Ol_Rfam.mc.fa.bowtie.aln.sorted.21.PHAS.tab	non-coding	non-coding	stu-miR482d-3p (48065637 + GGUAUGGGUGGUGUUGGUAAGA),stu-miR482e-3p (48065637 + GGUAUGGGUGGUGUUGGUAAGA)
21PHAS-127	chr04	48066607	48066936	330	1	0.000778236	7	3	6.82	0.44	18.39	6.26	Potential PHAS	chr04:48066607-48066936	PS12_un_Ol_Rfam.mc.fa.bowtie.aln.sorted.21.PHAS.tab	non-coding	non-coding
21PHAS-128	chr04	64736545	64737731	1187	5	1.52099e-06	16	14	1.62	0.6	75.55	14.99	Potential PHAS	chr04:64737152-64737621	PS3_un_Ol_Rfam.mc.fa.bowtie.aln.sorted.21.PHAS.tab	DM8C04G31220.1	ADP_binding		stu-miR6027 (64736901 - UUAUGGCUGGCAGAGGGAUUCA)
21PHAS-129	chr04	66431061	66431877	817	4	1.00892e-07	16	21	1.12	0.5	193.91	11.56	Potential PHAS	chr04:66431225-66431861	PS9_un_Ol_Rfam.mc.fa.bowtie.aln.sorted.21.PHAS.tab	DM8C04G33070.1/DM8C04G33070.2	Belongs_to_the_disease_resistance_NB-LRR_family/non-coding
21PHAS-130	chr05	1693063	1695908	2846	6	6.06446e-07	56	2	1.19	0.35	1531.28	27.71	Potential PHAS	chr05:1693064-1695516	PS3_un_Ol_Rfam.mc.fa.bowtie.aln.sorted.21.PHAS.tab	DM8C05G02170.1	Belongs_to_the_disease_resistance_NB-LRR_family	stu-miR6025 (1693190 + GAUGUUAUCUCGAUAGUUGGUA)	stu-miR6027 (1693940 + UUGUGGCAAGCUGAAGGAUUUG),stu-miR7992-3p (1695635 - ACUUUGAGUAUGCAUAUCUAGACA)
21PHAS-131	chr05	2168799	2168997	199	2	1.78369e-05	7	7	1.11	0.73	33.21	14.91	Potential PHAS	chr05:2168830-2168991	PS12_un_Ol_Rfam.mc.fa.bowtie.aln.sorted.21.PHAS.tab	DM8C05G02630.1	B3_DNA_binding_domain
21PHAS-132	chr05	2198839	2199419	581	6	1.88466e-10	19	2	1.69	0.84	314.15	30.91	Potential PHAS	chr05:2198869-2199409	PS5_un_Ol_Rfam.mc.fa.bowtie.aln.sorted.21.PHAS.tab	DM8C05G02670.1	NB-ARC_domain	stu-miR6025 (2198870 + GAAGUUAUAUCGAUUGUUGGAA)	stu-miR6024-3p (2198903 + GGCAAAACAACUUUGGCUAGAA)
21PHAS-133	chr05	2200906	2201908	1003	6	2.53407e-05	7	15	1.48	0.92	38.87	7.34	Potential PHAS	chr05:2200988-2201157	PS4_un_Ol_Rfam.mc.fa.bowtie.aln.sorted.21.PHAS.tab	DM8C05G02680.1	Belongs_to_the_disease_resistance_NB-LRR_family		stu-miR6024-3p (2201022 + GGGAAAACAGCUCUGGCUAGAA),stu-miR398a-5p (2201942 + CAUAGGUUAUCCAGAUCAACCC)
21PHAS-134	chr05	2208167	2210227	2061	6	1.6995e-06	30	19	1.33	0.52	495.36	19.04	Potential PHAS	chr05:2208167-2209211	PS12_un_Ol_Rfam.mc.fa.bowtie.aln.sorted.21.PHAS.tab	DM8C05G02690.1	NB-ARC_domain		stu-miR6024-3p (2208201 + GGCAAAACAACUUUGGCUAGAA)
21PHAS-135	chr05	2326415	2327927	1513	10	2.08996e-09	28	16	2.02	0.95	360.9	14.68	Potential PHAS	chr05:2326415-2327891	PS1_un_Ol_Rfam.mc.fa.bowtie.aln.sorted.21.PHAS.tab	DM8C05G02790.1	Belongs_to_the_disease_resistance_NB-LRR_family		stu-miR6027 (2326521 + UUAUGGAUCGCGGAAGGAUUCA)
21PHAS-136	chr05	2340513	2342045	1533	10	4.29212e-13	40	6	1.75	0.94	594.47	18.95	Confident PHAS	chr05:2340538-2342014	PS1_un_Ol_Rfam.mc.fa.bowtie.aln.sorted.21.PHAS.tab	DM8C05G02810.1	Belongs_to_the_disease_resistance_NB-LRR_family		stu-miR6027 (2340644 + UUAUGGAUCGCGGAAGGAUUCA)
21PHAS-137	chr05	2357775	2358049	275	11	1.12158e-08	9	4	1.01	0.95	456.64	20.37	Potential PHAS	chr05:2357775-2358049	PS2_un_Ol_Rfam.mc.fa.bowtie.aln.sorted.21.PHAS.tab	non-coding	non-coding
21PHAS-138	chr05	2864989	2865555	567	2	4.99637e-06	9	13	1	0.65	24.87	7.79	Potential PHAS	chr05:2865181-2865484	PS12_un_Ol_Rfam.mc.fa.bowtie.aln.sorted.21.PHAS.tab	DM8C05G03140.1	IPP_transferase
21PHAS-139	chr05	4287325	4287477	153	2	8.31165e-06	5	14	10.54	0.85	9.29	10.28	Potential Repeat	chr05:4287325-4287477	PS4_un_Ol_Rfam.mc.fa.bowtie.aln.sorted.21.PHAS.tab	DM8C05G04700.1	Resistance_protein		stu-miR6024-3p (4287462 - GGUAAGACAACUCUUGCUAGAA),stu-miR482d-3p (4287477 - GGUAUGGGCGGUAUAGGUAAGA),stu-miR482e-3p (4287477 - GGUAUGGGCGGUAUAGGUAAGA)
21PHAS-140	chr05	4289780	4290643	864	6	2.98165e-05	19	13	4.5	0.56	189.21	17.12	Potential PHAS	chr05:4290239-4290642	PS11_un_Ol_Rfam.mc.fa.bowtie.aln.sorted.21.PHAS.tab	DM8C05G04700.1	Resistance_protein	stu-miR6024-3p (4290628 - GGUAAGACAACUCUUGCUAGAA)	stu-miR398a-5p (4290582 + CAUGU-UUCUCAAAUCGAUCA),stu-miR482d-3p (4290643 - GGUAUGGGCGGUAUAGGUAAGA),stu-miR482e-3p (4290643 - GGUAUGGGCGGUAUAGGUAAGA)
21PHAS-141	chr05	4293863	4295546	1684	6	0.000100209	29	17	3.33	0.72	283.29	11.76	Potential PHAS	chr05:4294936-4295539	PS12_un_Ol_Rfam.mc.fa.bowtie.aln.sorted.21.PHAS.tab	DM8C05G04710.1/DM8C05G04720.1	Resistance_protein/Resistance_protein	stu-miR6024-3p (4295525 - GGUAAGACAACUCUUGCUAGAA)	stu-miR398a-5p (4295479 + CAUGU-UUCUCAAAUCGAUCA),stu-miR482d-3p (4295540 - GGUAUGGGCGGUAUAGGUAAGA),stu-miR482e-3p (4295540 - GGUAUGGGCGGUAUAGGUAAGA)
21PHAS-142	chr05	9604621	9604767	147	1	2.92825e-05	4	21	1.17	0.82	4.2	5.36	Potential PHAS	chr05:9604621-9604767	PS8_un_Ol_Rfam.mc.fa.bowtie.aln.sorted.21.PHAS.tab	DM8C05G08910.1	Belongs_to_the_disease_resistance_NB-LRR_family		stu-miR7999-5p (9604954 - GAUGGAUGUGGAGAAGUGACCCAA)
21PHAS-143	chr05	9920446	9921181	736	4	5.51749e-07	14	3	1.26	0.65	70.73	10.81	Potential PHAS	chr05:9920446-9921165	PS11_un_Ol_Rfam.mc.fa.bowtie.aln.sorted.21.PHAS.tab	DM8C05G09090.1	Belongs_to_the_disease_resistance_NB-LRR_family	stu-miR6027 (9921180 + UUGUGGGUAGCUGAAGGGUUUU)	stu-miR6025 (9920430 + GAUGUCAUCUCAAUCGUUGGCA),stu-miR477b-3p (9920870 - GCUCUCUC-CUUGAAAGACUUC)
21PHAS-144	chr05	10313004	10313703	700	5	9.72913e-10	11	6	5.04	0.92	28.51	22.58	Potential PHAS	chr05:10313004-10313604	PS2_un_Ol_Rfam.mc.fa.bowtie.aln.sorted.21.PHAS.tab	DM8C05G09360.1	Belongs_to_the_disease_resistance_NB-LRR_family		stu-miR6027 (10313084 + UUAUGGAUCGCAGAAGGAUUCA)
21PHAS-145	chr05	24790451	24791115	665	7	6.30054e-07	21	17	6.67	0.73	123.57	12.12	Potential PHAS	chr05:24790451-24791115	PS3_un_Ol_Rfam.mc.fa.bowtie.aln.sorted.21.PHAS.tab	DM8C05G14030.1	ADP_binding	stu-miR482d-3p (24790433 + GGUAUGGGUGGUGUUGGUAAGA),stu-miR482e-3p (24790433 + GGUAUGGGUGGUGUUGGUAAGA)
21PHAS-146	chr05	46851258	46852463	1206	12	5.75371e-07	24	7	11.71	0.86	42.06	13.18	Potential Repeat	chr05:46851258-46852463	PS12_un_Ol_Rfam.mc.fa.bowtie.aln.sorted.21.PHAS.tab	DM8C05G19590.1	Resistance_protein
21PHAS-147	chr05	49150294	49150400	107	1	0.000715134	6	5	4.47	0.43	99.67	6.5	Potential PHAS	chr05:49150294-49150400	PS11_un_Ol_Rfam.mc.fa.bowtie.aln.sorted.21.PHAS.tab	non-coding	non-coding
21PHAS-148	chr05	49150414	49150939	526	9	7.21196e-06	9	2	1.51	1	4616.87	25.06	Potential PHAS	chr05:49150633-49150932	PS8_un_Ol_Rfam.mc.fa.bowtie.aln.sorted.21.PHAS.tab	non-coding	non-coding
21PHAS-149	chr05	52459587	52460644	1058	11	1.56791e-06	20	6	11.26	0.96	43.31	13.35	Potential Repeat	chr05:52459587-52460612	PS12_un_Ol_Rfam.mc.fa.bowtie.aln.sorted.21.PHAS.tab	DM8C05G24760.1	non-coding
21PHAS-150	chr05	52462952	52464308	1357	11	2.74049e-06	24	16	10.7	0.93	58.05	10.32	Potential Repeat	chr05:52463008-52464203	PS4_un_Ol_Rfam.mc.fa.bowtie.aln.sorted.21.PHAS.tab	DM8C05G24760.1	non-coding
21PHAS-151	chr05	52513718	52514780	1063	10	7.44103e-07	25	13	12.1	0.84	51.84	17.42	Potential Repeat	chr05:52513718-52514780	PS4_un_Ol_Rfam.mc.fa.bowtie.aln.sorted.21.PHAS.tab	DM8C05G24780.1	Resistance_protein
21PHAS-152	chr05	52558596	52559644	1049	14	3.02566e-06	19	21	10.99	0.96	44.81	11.38	Potential Repeat	chr05:52558596-52559621	PS12_un_Ol_Rfam.mc.fa.bowtie.aln.sorted.21.PHAS.tab	non-coding	non-coding
21PHAS-153	chr05	52561974	52563331	1358	11	1.09969e-05	22	5	11.84	0.93	39.08	9.43	Potential Repeat	chr05:52562960-52563258	PS1_un_Ol_Rfam.mc.fa.bowtie.aln.sorted.21.PHAS.tab	DM8C05G24820.1	Resistance_protein
21PHAS-154	chr05	52621569	52622795	1227	11	2.95974e-07	24	19	12.08	0.94	48.76	15	Potential Repeat	chr05:52621727-52622680	PS4_un_Ol_Rfam.mc.fa.bowtie.aln.sorted.21.PHAS.tab	DM8C05G24840.1	Resistance_protein
21PHAS-155	chr05	52629322	52630346	1025	9	1.90211e-06	12	19	12.59	0.87	16.7	7.78	Potential Repeat	chr05:52629439-52629629	PS12_un_Ol_Rfam.mc.fa.bowtie.aln.sorted.21.PHAS.tab	non-coding	non-coding
21PHAS-156	chr05	52655127	52656322	1196	8	8.00332e-07	19	10	10.55	0.81	28.4	12.46	Potential Repeat	chr05:52655712-52656322	PS4_un_Ol_Rfam.mc.fa.bowtie.aln.sorted.21.PHAS.tab	DM8C05G24880.1	Resistance_protein
21PHAS-157	chr05	52686878	52687609	732	9	5.66909e-07	17	8	11.74	0.67	23.2	10.16	Potential Repeat	chr05:52687149-52687582	PS10_un_Ol_Rfam.mc.fa.bowtie.aln.sorted.21.PHAS.tab	DM8C05G24910.1	Resistance_protein
21PHAS-158	chr05	52716209	52717402	1194	10	5.70671e-08	24	21	11.88	0.8	47.46	17.56	Potential Repeat	chr05:52716334-52717287	PS4_un_Ol_Rfam.mc.fa.bowtie.aln.sorted.21.PHAS.tab	DM8C05G24910.1	Resistance_protein
21PHAS-159	chr05	52723988	52724960	973	9	4.49005e-06	13	2	12.57	0.91	16.55	7.78	Potential Repeat	chr05:52724048-52724238	PS12_un_Ol_Rfam.mc.fa.bowtie.aln.sorted.21.PHAS.tab	DM8C05G24910.1	Resistance_protein
21PHAS-160	chr05	52749972	52751125	1154	11	3.49845e-09	20	17	10.43	0.62	28.07	12.46	Potential Repeat	chr05:52750513-52751125	PS4_un_Ol_Rfam.mc.fa.bowtie.aln.sorted.21.PHAS.tab	DM8C05G24910.1	Resistance_protein
21PHAS-161	chr05	52768099	52769351	1253	13	2.26627e-06	19	12	11.54	0.96	45.92	12.47	Potential Repeat	chr05:52768300-52769284	PS4_un_Ol_Rfam.mc.fa.bowtie.aln.sorted.21.PHAS.tab	DM8C05G24910.1	Resistance_protein		stu-miR172c-5p (52768005 + UGAGAUUCUUGAAGAUGAC)
21PHAS-162	chr05	52771574	52772562	989	9	3.73492e-07	23	20	10.03	0.79	47.64	22.28	Potential Repeat	chr05:52771574-52772562	PS4_un_Ol_Rfam.mc.fa.bowtie.aln.sorted.21.PHAS.tab	DM8C05G24910.1	Resistance_protein
21PHAS-163	chr05	52842987	52845127	2141	11	1.09402e-07	34	9	10.14	0.87	106.48	22.36	Potential Repeat	chr05:52843014-52845127	PS4_un_Ol_Rfam.mc.fa.bowtie.aln.sorted.21.PHAS.tab	DM8C05G24910.1	Resistance_protein
21PHAS-164	chr05	52850414	52852201	1788	13	1.23023e-06	29	6	11.17	0.75	67.68	15.61	Potential Repeat	chr05:52851157-52852193	PS11_un_Ol_Rfam.mc.fa.bowtie.aln.sorted.21.PHAS.tab	DM8C05G24910.1	Resistance_protein
21PHAS-165	chr05	54580310	54580647	338	6	3.01612e-08	10	10	1.04	0.93	57.44	16.58	Potential PHAS	chr05:54580320-54580647	PS2_un_Ol_Rfam.mc.fa.bowtie.aln.sorted.21.PHAS.tab	DM8C05G27080.1	ankyrin_repeat-containing_protein
21PHAS-166	chr05	54581340	54581527	188	1	5.57614e-06	8	1	1.39	0.36	22.58	7.67	Potential PHAS	chr05:54581340-54581527	PS3_un_Ol_Rfam.mc.fa.bowtie.aln.sorted.21.PHAS.tab	DM8C05G27090.1	ankyrin_repeat-containing_protein
21PHAS-167	chr06	1244496	1245045	550	6	1.28685e-06	11	9	9.27	0.97	27.58	16.83	Potential PHAS	chr06:1244571-1244960	PS2_un_Ol_Rfam.mc.fa.bowtie.aln.sorted.21.PHAS.tab	non-coding	non-coding		stu-miR172c-3p (1244416 + UCAGCAACAUCAAUAUUCU),stu-miR172b-5p (1244419 - UGAGAAUAUUGAUGUUGCUGA)
21PHAS-168	chr06	1290429	1290882	454	4	3.45991e-05	8	15	7.91	0.92	19.32	13.96	Potential PHAS	chr06:1290636-1290882	PS2_un_Ol_Rfam.mc.fa.bowtie.aln.sorted.21.PHAS.tab	non-coding	non-coding
21PHAS-169	chr06	1336618	1336803	186	1	1.38534e-05	4	9	5.71	0.94	4.71	7.15	Potential PHAS	chr06:1336618-1336803	PS12_un_Ol_Rfam.mc.fa.bowtie.aln.sorted.21.PHAS.tab	DM8C06G00870.1	Transport_inhibitor_response	stu-miR393-5p (1336638 + GAGACAAUGCGAUCCCUUUGGA)	stu-miR172c-3p (1336843 - GCAUCUUCAUCAAUAUUCC),stu-miR172d-3p (1336843 - CUGCAUCUUCAUCAAUAUUCC)
21PHAS-170	chr06	1369911	1370071	161	2	0.000613661	5	7	8.46	0.76	7.13	8.45	Potential PHAS	chr06:1369949-1370071	PS12_un_Ol_Rfam.mc.fa.bowtie.aln.sorted.21.PHAS.tab	DM8C06G00880.1	Belongs_to_the_disease_resistance_NB-LRR_family		stu-miR172c-3p (1369831 + UCAGCAACAUCAAUAUUCU),stu-miR172b-5p (1369834 - UGAGAAUAUUGAUGUUGCUGA)
21PHAS-171	chr06	1410688	1411281	594	3	0.000250102	7	8	8.49	0.91	17.47	7.13	Potential PHAS	chr06:1411011-1411212	PS2_un_Ol_Rfam.mc.fa.bowtie.aln.sorted.21.PHAS.tab	non-coding	non-coding		stu-miR172c-3p (1410715 + UCAGCAACAUCAAUAUUCU),stu-miR172b-5p (1410718 - UGAGAAUAUUGAUGUUGCUGA)
21PHAS-172	chr06	1439403	1439950	548	6	5.04686e-05	11	13	9.91	0.99	25.95	13.51	Potential PHAS	chr06:1439403-1439896	PS2_un_Ol_Rfam.mc.fa.bowtie.aln.sorted.21.PHAS.tab	DM8C06G00930.1	Belongs_to_the_disease_resistance_NB-LRR_family		stu-miR172c-3p (1439321 + UCAGCAACAUCAAUAUUCU),stu-miR172b-5p (1439324 - UGAGAAUAUUGAUGUUGCUGA)
21PHAS-173	chr06	1481263	1481948	686	6	2.51414e-05	14	11	10.17	0.95	45.19	21.38	Potential Repeat	chr06:1481422-1481894	PS2_un_Ol_Rfam.mc.fa.bowtie.aln.sorted.21.PHAS.tab	non-coding	non-coding		stu-miR172c-3p (1481319 + UCAGCAACAUCAAUAUUCU),stu-miR172b-5p (1481322 - UGAGAAUAUUGAUGUUGCUGA)
21PHAS-174	chr06	1764441	1764853	413	2	0.000223137	7	4	5.88	0.78	26.62	8.53	Potential PHAS	chr06:1764554-1764853	PS9_un_Ol_Rfam.mc.fa.bowtie.aln.sorted.21.PHAS.tab	DM8C06G01270.1	Belongs_to_the_disease_resistance_NB-LRR_family
21PHAS-175	chr06	1765100	1766580	1481	9	8.40457e-05	39	15	7.68	0.54	398.38	17.34	Potential PHAS	chr06:1765202-1766491	PS7_un_Ol_Rfam.mc.fa.bowtie.aln.sorted.21.PHAS.tab	DM8C06G01270.1	Belongs_to_the_disease_resistance_NB-LRR_family	stu-miR172c-3p (1765149 - UCAGCAACAUCAAUAUUCU)	stu-miR172b-5p (1765146 + UGAGAAUAUUGAUGUUGCUGA)
21PHAS-176	chr06	1799210	1799943	734	3	6.12533e-06	9	8	10.37	0.49	8.11	5.35	Potential Repeat	chr06:1799602-1799943	PS9_un_Ol_Rfam.mc.fa.bowtie.aln.sorted.21.PHAS.tab	non-coding	non-coding	stu-miR172c-3p (1799162 - UCAGCAACAUCAAUAUUCU)	stu-miR172b-5p (1799159 + UGAGAAUAUUGAUGUUGCUGA)
21PHAS-177	chr06	1820394	1822104	1711	8	1.92259e-05	29	10	7.41	0.74	148.92	16.01	Potential PHAS	chr06:1821439-1822075	PS7_un_Ol_Rfam.mc.fa.bowtie.aln.sorted.21.PHAS.tab	non-coding	non-coding		stu-miR172b-5p (1821076 + UGAGAAUAUUGAUGUUGCUGA),stu-miR172c-3p (1821079 - UCAGCAACAUCAAUAUUCU)
21PHAS-178	chr06	1838560	1840491	1932	4	0.000164867	21	14	11.27	0.59	52.88	5.88	Potential Repeat	chr06:1839848-1839952	PS2_un_Ol_Rfam.mc.fa.bowtie.aln.sorted.21.PHAS.tab	non-coding	non-coding		stu-miR6027 (1839710 + UUAUUGGUCGCUGAAGGAUUUG)
21PHAS-179	chr06	1855590	1855952	363	3	6.12533e-06	8	10	9.85	0.6	5.45	5.35	Potential PHAS	chr06:1855611-1855952	PS9_un_Ol_Rfam.mc.fa.bowtie.aln.sorted.21.PHAS.tab	DM8C06G01370.1	Belongs_to_the_disease_resistance_NB-LRR_family
21PHAS-180	chr06	1876335	1878062	1728	8	1.56324e-05	28	7	7.22	0.87	145.9	16.01	Potential PHAS	chr06:1877619-1878026	PS7_un_Ol_Rfam.mc.fa.bowtie.aln.sorted.21.PHAS.tab	DM8C06G01410.1	Belongs_to_the_disease_resistance_NB-LRR_family		stu-miR172b-5p (1877015 + UGAGAAUAUUGAUGUUGCUGA),stu-miR172c-3p (1877018 - UCAGCAACAUCAAUAUUCU)
21PHAS-181	chr06	1890459	1890864	406	1	0.000337764	9	3	8.93	0.76	29.24	9.72	Potential PHAS	chr06:1890459-1890864	PS7_un_Ol_Rfam.mc.fa.bowtie.aln.sorted.21.PHAS.tab	DM8C06G01430.1	Belongs_to_the_disease_resistance_NB-LRR_family		stu-miR6027 (1890371 + UUAUUGGUCGCUGAAGGAUUUG)
21PHAS-182	chr06	1908633	1911122	2490	10	7.48049e-05	31	4	9.21	0.97	215.77	11.09	Potential PHAS	chr06:1909719-1910069	PS8_un_Ol_Rfam.mc.fa.bowtie.aln.sorted.21.PHAS.tab	non-coding	non-coding		stu-miR172b-5p (1909206 + UGAGAAUAUUGAUGUUGCUGA),stu-miR172c-3p (1909209 - UCAGCAACAUCAAUAUUCU)
21PHAS-183	chr06	1914714	1916581	1868	5	9.0186e-07	13	9	4.8	0.84	100.69	11.09	Potential PHAS	chr06:1914759-1915370	PS4_un_Ol_Rfam.mc.fa.bowtie.aln.sorted.21.PHAS.tab	DM8C06G01440.1	Belongs_to_the_disease_resistance_NB-LRR_family	stu-miR172c-3p (1915167 - UCAGCAACAUCAAUAUUCU)	stu-miR172b-5p (1915164 + UGAGAAUAUUGAUGUUGCUGA)
21PHAS-184	chr06	2013002	2013108	107	1	0.000166676	4	6	10.38	0.88	3.93	6.38	Potential Repeat	chr06:2013002-2013108	PS11_un_Ol_Rfam.mc.fa.bowtie.aln.sorted.21.PHAS.tab	DM8C06G01520.1	leucine-rich_repeat_receptor-like_protein_kinase_At1g35710
21PHAS-185	chr06	2041469	2041681	213	1	3.04471e-05	5	19	10.82	0.83	3.55	9.36	Potential Repeat	chr06:2041469-2041681	PS11_un_Ol_Rfam.mc.fa.bowtie.aln.sorted.21.PHAS.tab	DM8C06G01540.1	leucine-rich_repeat_receptor-like_protein_kinase_At1g35710
21PHAS-186	chr06	2047267	2047480	214	3	1.09287e-09	7	21	8.54	1	9.03	15.87	Potential PHAS	chr06:2047267-2047458	PS11_un_Ol_Rfam.mc.fa.bowtie.aln.sorted.21.PHAS.tab	DM8C06G01540.1	leucine-rich_repeat_receptor-like_protein_kinase_At1g35710
21PHAS-187	chr06	2070277	2070727	451	1	7.63993e-07	7	14	12.69	0.86	2.72	5.27	Potential Repeat	chr06:2070277-2070727	PS11_un_Ol_Rfam.mc.fa.bowtie.aln.sorted.21.PHAS.tab	DM8C06G01550.1	regulation_of_response_to_stimulus
21PHAS-188	chr06	2101251	2101469	219	3	5.32597e-07	6	14	9.48	0.94	7.26	11.32	Potential PHAS	chr06:2101251-2101468	PS11_un_Ol_Rfam.mc.fa.bowtie.aln.sorted.21.PHAS.tab	non-coding	non-coding
21PHAS-189	chr06	2139050	2139536	487	1	6.79192e-05	6	13	10.44	0.78	4.21	5.28	Potential Repeat	chr06:2139050-2139536	PS11_un_Ol_Rfam.mc.fa.bowtie.aln.sorted.21.PHAS.tab	DM8C06G01590.1	regulation_of_response_to_stimulus
21PHAS-190	chr06	2155987	2156321	335	1	4.38849e-06	6	2	10.08	0.8	2.82	6.87	Potential Repeat	chr06:2155987-2156321	PS11_un_Ol_Rfam.mc.fa.bowtie.aln.sorted.21.PHAS.tab	DM8C06G01600.1	Leucine_Rich_Repeat
21PHAS-191	chr06	2163206	2163671	466	1	1.6097e-05	7	19	8.7	0.82	5.5	8.74	Potential PHAS	chr06:2163206-2163671	PS11_un_Ol_Rfam.mc.fa.bowtie.aln.sorted.21.PHAS.tab	DM8C06G01610.1	leucine-rich_repeat_receptor-like_protein_kinase_At1g35710
21PHAS-192	chr06	2193738	2193950	213	1	9.00182e-05	5	17	10.46	0.85	5.08	10.62	Potential Repeat	chr06:2193738-2193950	PS11_un_Ol_Rfam.mc.fa.bowtie.aln.sorted.21.PHAS.tab	DM8C06G01630.1	Leucine_Rich_Repeat
21PHAS-193	chr06	2223093	2223516	424	3	2.10279e-09	8	21	7.78	0.93	9.04	15.11	Potential PHAS	chr06:2223093-2223435	PS11_un_Ol_Rfam.mc.fa.bowtie.aln.sorted.21.PHAS.tab	non-coding	non-coding
21PHAS-194	chr06	2366996	2367266	271	3	3.08469e-07	6	2	8.56	0.84	5.49	11.98	Potential PHAS	chr06:2366996-2367259	PS11_un_Ol_Rfam.mc.fa.bowtie.aln.sorted.21.PHAS.tab	DM8C06G01830.1	Leucine_Rich_Repeat
21PHAS-195	chr06	2379527	2379757	231	3	5.14399e-06	5	15	7.41	0.93	7.26	8.33	Potential PHAS	chr06:2379593-2379757	PS12_un_Ol_Rfam.mc.fa.bowtie.aln.sorted.21.PHAS.tab	DM8C06G01850.1	Leucine_Rich_Repeat
21PHAS-196	chr06	2396746	2397074	329	3	2.1652e-08	7	7	7.85	0.85	8.96	14.99	Potential PHAS	chr06:2396746-2397011	PS12_un_Ol_Rfam.mc.fa.bowtie.aln.sorted.21.PHAS.tab	DM8C06G01870.1	Ribosomal_protein_L14
21PHAS-197	chr06	5704752	5705489	738	11	2.00479e-06	33	2	2.77	0.95	14088.5	33.93	Potential PHAS	chr06:5704769-5705447	PS7_un_Ol_Rfam.mc.fa.bowtie.aln.sorted.21.PHAS.tab	DM8C06G04430.1	TMV_resistance_protein_N-like	stu-miR482c (5704883 + UUGGCAUUGGUGGAAUAGGAAA),stu-miR482a-3p (5704883 + UUGGCAUUGGUGGAAUAGGAAA)
21PHAS-198	chr06	7424556	7425552	997	6	2.21482e-05	18	9	3.16	0.52	103.31	19.9	Potential PHAS	chr06:7424639-7425460	PS3_un_Ol_Rfam.mc.fa.bowtie.aln.sorted.21.PHAS.tab	DM8C06G05050.1	RESISTANCE_protein		stu-miR482b-3p (7425465 - GGGGCAUGGGGGGAAUUGGUAA),stu-miR172c-5p (7425409 - UGUCAAU-UUGCAGAUGCU)
21PHAS-199	chr06	35310764	35311119	356	5	6.87949e-05	11	7	2.64	0.71	130.03	8.02	Potential PHAS	chr06:35310939-35311119	PS9_un_Ol_Rfam.mc.fa.bowtie.aln.sorted.21.PHAS.tab	DM8C06G11570.1	Ribonuclease_III_domain
21PHAS-200	chr06	47568413	47568848	436	1	0.000619956	7	20	3.61	0.3	19.69	5.06	Potential PHAS	chr06:47568413-47568848	PS8_un_Ol_Rfam.mc.fa.bowtie.aln.sorted.21.PHAS.tab	DM8C06G20260.1	TMV_resistance_protein_N-like
21PHAS-201	chr06	47573910	47574878	969	6	3.58793e-09	26	10	3.76	0.48	92.24	15.85	Potential PHAS	chr06:47573913-47574878	PS9_un_Ol_Rfam.mc.fa.bowtie.aln.sorted.21.PHAS.tab	DM8C06G20260.1	TMV_resistance_protein_N-like
21PHAS-202	chr06	47625377	47626424	1048	6	1.26762e-10	24	15	3.82	0.49	91.44	17.34	Potential PHAS	chr06:47625383-47626347	PS9_un_Ol_Rfam.mc.fa.bowtie.aln.sorted.21.PHAS.tab	non-coding	non-coding
21PHAS-203	chr06	47668312	47669229	918	6	2.3564e-06	17	16	3.38	0.54	137.47	6.91	Potential PHAS	chr06:47668332-47669195	PS8_un_Ol_Rfam.mc.fa.bowtie.aln.sorted.21.PHAS.tab	DM8C06G20300.1	TMV_resistance_protein_N-like		stu-miR482b-3p (47669255 - UUGGAAUUUGGGGGAUCGGUGG),stu-miR482e-3p (47669244 - GGGAUCGGUGGCAUUGGCAAGA)
21PHAS-204	chr06	47699430	47700042	613	3	0.000108369	13	11	3.92	0.55	35.36	8.61	Potential PHAS	chr06:47699430-47700042	PS2_un_Ol_Rfam.mc.fa.bowtie.aln.sorted.21.PHAS.tab	non-coding	non-coding
21PHAS-205	chr06	47700264	47700754	491	6	5.23275e-09	9	12	3.56	0.86	8.08	11.25	Potential PHAS	chr06:47700461-47700667	PS1_un_Ol_Rfam.mc.fa.bowtie.aln.sorted.21.PHAS.tab	non-coding	non-coding
21PHAS-206	chr06	47734249	47735222	974	6	1.57222e-07	21	14	3.56	0.5	105.62	15.53	Potential PHAS	chr06:47734249-47735180	PS2_un_Ol_Rfam.mc.fa.bowtie.aln.sorted.21.PHAS.tab	DM8C06G20350.1	TMV_resistance_protein_N-like
21PHAS-207	chr06	48135093	48135919	827	5	3.04458e-06	15	16	4.38	0.93	52.34	12.36	Potential PHAS	chr06:48135093-48135919	PS3_un_Ol_Rfam.mc.fa.bowtie.aln.sorted.21.PHAS.tab	DM8C06G20710.1	NB-ARC_domain		stu-miR172c-5p (48135598 + UGUGGA-CCUGAAGAUGCU)
21PHAS-208	chr06	50685882	50686789	908	10	1.18147e-11	14	13	1.46	0.77	54.96	11.93	Confident PHAS	chr06:50686217-50686789	PS4_un_Ol_Rfam.mc.fa.bowtie.aln.sorted.21.PHAS.tab	DM8C06G23650.1	FAR1_DNA-binding_domain
21PHAS-209	chr06	53711683	53712826	1144	12	4.39787e-09	13	20	1.09	1	67.74	10.63	Potential PHAS	chr06:53712492-53712788	PS12_un_Ol_Rfam.mc.fa.bowtie.aln.sorted.21.PHAS.tab	DM8C06G27160.1	Belongs_to_the_argonaute_family
21PHAS-210	chr07	1182260	1184543	2284	12	1.73849e-09	43	17	1.18	0.6	889.53	24.53	Potential PHAS	chr07:1183109-1184468	PS2_un_Ol_Rfam.mc.fa.bowtie.aln.sorted.21.PHAS.tab	DM8C07G00980.1	Belongs_to_the_disease_resistance_NB-LRR_family	stu-miR482c (1184438 - UUGGUAUGGGUGGUAUAGGCAA)	stu-miR482d-3p (1184436 - GGUAUGGGUGGUAUAGGCAAAA)
21PHAS-211	chr07	2618749	2618943	195	1	5.48566e-06	5	10	1	0.56	5.28	13.22	Potential PHAS	chr07:2618749-2618943	PS9_un_Ol_Rfam.mc.fa.bowtie.aln.sorted.21.PHAS.tab	DM8C07G02350.1	Calmodulin_binding_protein-like
21PHAS-212	chr07	2918638	2919556	919	7	7.21675e-06	15	1	2.21	0.56	155.21	14.52	Potential PHAS	chr07:2918640-2919482	PS4_un_Ol_Rfam.mc.fa.bowtie.aln.sorted.21.PHAS.tab	DM8C07G02660.1	RESISTANCE_protein
21PHAS-213	chr07	6725584	6726927	1344	5	1.37498e-08	17	21	1.08	0.45	198.34	9.55	Potential PHAS	chr07:6725584-6726927	PS3_un_Ol_Rfam.mc.fa.bowtie.aln.sorted.21.PHAS.tab	DM8C07G05180.1	NB-ARC_domain
21PHAS-214	chr07	8018877	8019777	901	14	1.11022e-16	25	9	1.27	0.86	9145.51	31.26	Confident PHAS	chr07:8018877-8019343	PS7_un_Ol_Rfam.mc.fa.bowtie.aln.sorted.21.PHAS.tab	DM8C07G06030.1	Belongs_to_the_disease_resistance_NB-LRR_family		stu-miR172c-5p (8019695 + UUUGAUUCUGUGAAGAUGCA)
21PHAS-215	chr07	43069715	43070728	1014	6	2.10612e-07	21	18	2.75	0.67	164.88	12.62	Potential PHAS	chr07:43069715-43070713	PS7_un_Ol_Rfam.mc.fa.bowtie.aln.sorted.21.PHAS.tab	DM8C07G13950.1	RESISTANCE_protein		stu-miR8040-3p (43070894 + GUCCAUAAUUAUGAUUGUAAG),stu-miR482b-3p (43070641 - GGGGAAUGGGGGGAGUCGGUAA),stu-miR397-3p (43070789 - AUAUUGAGUGUAUUGUUGAUG)
21PHAS-216	chr07	44717404	44719152	1749	9	1.59814e-05	25	8	7.82	0.53	97.89	7.83	Potential PHAS	chr07:44717466-44719152	PS3_un_Ol_Rfam.mc.fa.bowtie.aln.sorted.21.PHAS.tab	DM8C07G14920.1	Belongs_to_the_disease_resistance_NB-LRR_family
21PHAS-217	chr07	47664735	47666015	1281	6	5.63852e-07	22	2	3.31	0.59	139.69	9.26	Potential PHAS	chr07:47664972-47665991	PS11_un_Ol_Rfam.mc.fa.bowtie.aln.sorted.21.PHAS.tab	DM8C07G17330.1	Resistance_protein	stu-miR482e-3p (47666075 - GGUAUGGGUGGUAUUGGUAAGA)	stu-miR6024-3p (47666060 - GGUAAGACAACUCUUGCCAGAA)
21PHAS-218	chr07	48488896	48489193	298	5	0.000394581	5	21	1.92	0.7	264.35	9.47	Potential PHAS	chr07:48489002-48489193	PS5_un_Ol_Rfam.mc.fa.bowtie.aln.sorted.21.PHAS.tab	DM8C07G17840.1	N-terminal_domain_of_16S_rRNA_methyltransferase_RsmF
21PHAS-219	chr07	48524362	48524759	398	5	7.27179e-05	6	20	1.84	0.76	322.49	11.11	Potential PHAS	chr07:48524462-48524594	PS1_un_Ol_Rfam.mc.fa.bowtie.aln.sorted.21.PHAS.tab	non-coding	non-coding
21PHAS-220	chr07	49364933	49365381	449	1	0.00027385	7	9	1.19	0.72	60.85	6.85	Potential PHAS	chr07:49364933-49365381	PS12_un_Ol_Rfam.mc.fa.bowtie.aln.sorted.21.PHAS.tab	DM8C07G18730.1	NB-ARC_domain
21PHAS-221	chr07	54248765	54249083	319	3	1.02623e-07	7	14	1.1	0.99	67.78	25.13	Potential PHAS	chr07:54248805-54249021	PS11_un_Ol_Rfam.mc.fa.bowtie.aln.sorted.21.PHAS.tab	DM8C07G23850.1	Transcription_factor	stu-miR319-3p (54248810 + GAGGGGACCCCUUCAGUCCAG),stu-miR319b (54248810 + AGGGGACCCCUUCAGUCCAG),stu-miR319a-3p (54248810 + GAGGGGACCCCUUCAGUCCAG)
21PHAS-222	chr08	1247997	1248241	245	1	0.000798792	6	2	2.76	0.35	48.7	11.4	Potential PHAS	chr08:1247997-1248241	PS7_un_Ol_Rfam.mc.fa.bowtie.aln.sorted.21.PHAS.tab	DM8C08G00780.1	Belongs_to_the_disease_resistance_NB-LRR_family
21PHAS-223	chr08	1248251	1248775	525	7	3.12899e-06	12	18	1.96	0.7	194.55	8.68	Potential PHAS	chr08:1248597-1248775	PS3_un_Ol_Rfam.mc.fa.bowtie.aln.sorted.21.PHAS.tab	DM8C08G00780.1	Belongs_to_the_disease_resistance_NB-LRR_family		stu-miR8051-3p (1248838 + AAUAGUCAUGUAGAAGAAAUA)
21PHAS-224	chr08	1310801	1310940	140	1	0.000715033	3	5	4.83	0.8	3.44	6.09	Potential PHAS	chr08:1310801-1310940	PS7_un_Ol_Rfam.mc.fa.bowtie.aln.sorted.21.PHAS.tab	DM8C08G00870.1	Belongs_to_the_disease_resistance_NB-LRR_family
21PHAS-225	chr08	2982494	2982689	196	1	0.000626118	5	15	1.3	0.94	961.05	5.49	Potential PHAS	chr08:2982494-2982689	PS8_un_Ol_Rfam.mc.fa.bowtie.aln.sorted.21.PHAS.tab	non-coding	non-coding
21PHAS-226	chr08	4901927	4902320	394	5	3.17451e-06	8	5	4.54	0.6	21.6	10.86	Potential PHAS	chr08:4901929-4902320	PS12_un_Ol_Rfam.mc.fa.bowtie.aln.sorted.21.PHAS.tab	DM8C08G03430.1	RESISTANCE_protein
21PHAS-227	chr08	7021922	7022862	941	3	1.84201e-06	9	12	1.13	0.78	49.32	9.6	Potential PHAS	chr08:7022323-7022808	PS4_un_Ol_Rfam.mc.fa.bowtie.aln.sorted.21.PHAS.tab	DM8C08G05460.1	RWP-RK_domain
21PHAS-228	chr08	21242847	21243308	462	4	0.000160477	14	20	1.76	0.78	885.14	20.05	Potential PHAS	chr08:21242885-21243269	PS1_un_Ol_Rfam.mc.fa.bowtie.aln.sorted.21.PHAS.tab	DM8C08G09250.1	non-coding
21PHAS-229	chr08	45670653	45673117	2465	15	3.06221e-06	35	6	2.56	0.68	737.63	22.37	Potential PHAS	chr08:45670751-45673089	PS11_un_Ol_Rfam.mc.fa.bowtie.aln.sorted.21.PHAS.tab	DM8C08G17230.1/DM8C08G17240.1	RECEPTOR-LIKE_protein/regulation_of_response_to_stimulus		stu-miR6022 (45671521 + UCAUGGAUAUUCUCCCUUCCA)
21PHAS-230	chr08	46569434	46569958	525	8	5.03993e-05	14	8	1.2	0.92	4217.17	26.18	Potential PHAS	chr08:46569563-46569774	PS4_un_Ol_Rfam.mc.fa.bowtie.aln.sorted.21.PHAS.tab	non-coding	non-coding	stu-miR7122-5p (46569566 + CGACCACGGUUUCUCUGUAUAA)
21PHAS-231	chr08	48143688	48144894	1207	11	4.46609e-06	29	3	4.82	0.77	219.04	12.71	Potential PHAS	chr08:48144395-48144877	PS4_un_Ol_Rfam.mc.fa.bowtie.aln.sorted.21.PHAS.tab	DM8C08G18970.1	Belongs_to_the_disease_resistance_NB-LRR_family	stu-miR482b-5p (48144834 + UUUUGCCAAUGCCACCCAUGCC)	stu-miR6024-5p (48144817 + UUUUCUAGCGAGUGUUGUUUUG),stu-miR8051-3p (48144735 - AAGAAUAUGGAAGAAGAAAUG)
21PHAS-232	chr08	48152679	48154222	1544	11	4.14961e-05	25	6	4.78	0.89	199.54	12.56	Potential PHAS	chr08:48152679-48154179	PS12_un_Ol_Rfam.mc.fa.bowtie.aln.sorted.21.PHAS.tab	DM8C08G18990.1	ADP_binding	stu-miR482b-5p (48154077 + UUUUGCCAAUGCCACCCAUGCC)	stu-miR6024-5p (48154060 + UUUUCUAGCGAGUGUUGUUUUG),stu-miR8051-3p (48153978 - AAGAAUAUGGAAGAAGAAAUG)
21PHAS-233	chr08	48175592	48176086	495	6	0.000127598	7	5	10.42	0.7	13.67	6.31	Potential Repeat	chr08:48175813-48175948	PS5_un_Ol_Rfam.mc.fa.bowtie.aln.sorted.21.PHAS.tab	non-coding	non-coding		stu-miR482c (48176107 - UUGGUAUGGGGGGACUAGGAAA)
21PHAS-234	chr08	48184565	48185088	524	9	4.19593e-10	9	3	12.7	0.66	10.93	10.13	Potential Repeat	chr08:48184859-48185088	PS3_un_Ol_Rfam.mc.fa.bowtie.aln.sorted.21.PHAS.tab	non-coding	non-coding
21PHAS-235	chr08	48215141	48215954	814	10	1.45017e-05	11	20	9.52	0.7	33.87	7.49	Potential PHAS	chr08:48215283-48215938	PS7_un_Ol_Rfam.mc.fa.bowtie.aln.sorted.21.PHAS.tab	DM8C08G19010.1	-		stu-miR482c (48215959 - UUGGUAUGGGGGGACUAGGAAA)
21PHAS-236	chr08	50613713	50614444	732	10	6.97546e-08	10	6	13.37	0.97	13.91	11.55	Potential Repeat	chr08:50613713-50613871	PS5_un_Ol_Rfam.mc.fa.bowtie.aln.sorted.21.PHAS.tab	DM8C08G20820.1	Resistance_protein		stu-miR482c (50613721 + UUGGUAUGGGGGGACUAGGAAA)
21PHAS-237	chr08	50633928	50635150	1223	11	7.80408e-06	17	7	13.79	0.87	26.51	11.26	Potential Repeat	chr08:50634005-50634568	PS4_un_Ol_Rfam.mc.fa.bowtie.aln.sorted.21.PHAS.tab	DM8C08G20820.1	Resistance_protein		stu-miR482c (50634008 + UUGGUAUGGGGGGACUAGGAAA)
21PHAS-238	chr08	50643126	50643741	616	7	1.62068e-05	9	2	10.36	0.75	20.48	10.1	Potential Repeat	chr08:50643241-50643680	PS1_un_Ol_Rfam.mc.fa.bowtie.aln.sorted.21.PHAS.tab	DM8C08G20820.1	Resistance_protein		stu-miR482c (50643243 + UUGGUAUGGGGGGACUAGGAAA)
21PHAS-239	chr08	50662751	50663888	1138	11	6.56321e-07	15	17	13.32	0.92	26.77	15.41	Potential Repeat	chr08:50662751-50663238	PS11_un_Ol_Rfam.mc.fa.bowtie.aln.sorted.21.PHAS.tab	DM8C08G20820.1	Resistance_protein		stu-miR482c (50662830 + UUGGUAUGGGGGGACUAGGAAA)
21PHAS-240	chr08	50671946	50672484	539	10	1.25657e-05	9	10	10.65	0.75	23.78	13.29	Potential Repeat	chr08:50672062-50672270	PS3_un_Ol_Rfam.mc.fa.bowtie.aln.sorted.21.PHAS.tab	non-coding	non-coding		stu-miR482c (50672063 + UUGGUAUGGGGGGACUAGGAAA)
21PHAS-241	chr08	50691920	50692378	459	3	5.06917e-05	11	4	12.08	0.54	18.52	16.62	Potential Repeat	chr08:50691920-50692338	PS4_un_Ol_Rfam.mc.fa.bowtie.aln.sorted.21.PHAS.tab	non-coding	non-coding		stu-miR482c (50691923 + UUGGUAUGGGGGGACUAGGAAA)
21PHAS-242	chr08	50716040	50717446	1407	11	2.61957e-07	23	8	11.88	0.92	44.06	15.35	Potential Repeat	chr08:50716040-50716924	PS11_un_Ol_Rfam.mc.fa.bowtie.aln.sorted.21.PHAS.tab	DM8C08G20860.1/DM8C08G20870.1	Resistance_protein/Resistance_protein		stu-miR482c (50716119 + UUGGUAUGGGGGGACUAGGAAA)
21PHAS-243	chr08	50775292	50775750	459	5	0.000557017	4	5	7.86	0.82	10.39	5.72	Potential PHAS	chr08:50775464-50775623	PS6_un_Ol_Rfam.mc.fa.bowtie.aln.sorted.21.PHAS.tab	non-coding	non-coding
21PHAS-244	chr08	50794536	50795120	585	5	2.81297e-05	13	14	13.18	0.81	16.34	7.35	Potential Repeat	chr08:50794540-50794772	PS5_un_Ol_Rfam.mc.fa.bowtie.aln.sorted.21.PHAS.tab	DM8C08G20920.1	Resistance_protein		stu-miR482c (50794539 + UUGGUAUGGGGGGACUAGGAAA)
21PHAS-245	chr08	50995417	50996041	625	8	6.64883e-05	8	16	10.73	0.78	23.25	8.46	Potential Repeat	chr08:50995530-50995879	PS11_un_Ol_Rfam.mc.fa.bowtie.aln.sorted.21.PHAS.tab	DM8C08G21040.1	Resistance_protein		stu-miR482c (50995532 + UUGGUAUGGGGGGACUAGGAAA)
21PHAS-246	chr08	51006760	51007218	459	6	1.58632e-07	11	19	10.79	0.64	5.94	7.54	Potential Repeat	chr08:51006768-51007193	PS3_un_Ol_Rfam.mc.fa.bowtie.aln.sorted.21.PHAS.tab	DM8C08G21060.1	Resistance_protein		stu-miR482c (51006770 + UUGGUAUGGGGGGACUAGGAAA)
21PHAS-247	chr08	51141119	51141951	833	9	8.67729e-06	12	20	9.59	0.66	28.94	13.29	Potential PHAS	chr08:51141232-51141616	PS3_un_Ol_Rfam.mc.fa.bowtie.aln.sorted.21.PHAS.tab	DM8C08G21220.1	Resistance_protein		stu-miR482c (51141234 + UUGGUAUGGGGGGACUAGGAAA)
21PHAS-248	chr08	51173604	51174083	480	6	1.47418e-07	10	18	10.91	0.64	6.24	7.58	Potential Repeat	chr08:51173612-51173985	PS3_un_Ol_Rfam.mc.fa.bowtie.aln.sorted.21.PHAS.tab	non-coding	non-coding		stu-miR482c (51173614 + UUGGUAUGGGGGGACUAGGAAA)
21PHAS-249	chr08	51214936	51216111	1176	13	1.53573e-05	19	15	12.14	0.82	37.75	21.78	Potential Repeat	chr08:51214936-51216111	PS4_un_Ol_Rfam.mc.fa.bowtie.aln.sorted.21.PHAS.tab	non-coding	non-coding		stu-miR482c (51214939 + UUGGUAUGGGGGGACUAGGAAA)
21PHAS-250	chr08	51367925	51368326	402	3	0.000463616	6	6	13.6	0.67	5.75	7.46	Potential Repeat	chr08:51367925-51368170	PS3_un_Ol_Rfam.mc.fa.bowtie.aln.sorted.21.PHAS.tab	DM8C08G21430.1	AMP-binding_enzyme		stu-miR482c (51367779 + UUGGUAUGGGGGGACUAGGAAA),stu-miR827-3p (51368182 + UGUUGGUUGUUGUUCAUCCAA)
21PHAS-251	chr08	51374491	51375067	577	7	1.15018e-06	11	7	9.18	0.68	51.42	11.51	Potential PHAS	chr08:51374550-51374985	PS3_un_Ol_Rfam.mc.fa.bowtie.aln.sorted.21.PHAS.tab	non-coding	non-coding		stu-miR482c (51374552 + UUGGUAUGGGGGGACUAGGAAA)
21PHAS-252	chr08	51608171	51608659	489	4	9.81716e-05	8	7	11.2	0.76	34.88	5.84	Potential Repeat	chr08:51608279-51608659	PS12_un_Ol_Rfam.mc.fa.bowtie.aln.sorted.21.PHAS.tab	DM8C08G21720.1	Resistance_protein		stu-miR482c (51608664 - UUGGUAUGGGGGGACUAGGAAA)
21PHAS-253	chr08	51714392	51714780	389	4	1.20921e-06	10	15	10.25	0.54	6.67	7.97	Potential Repeat	chr08:51714392-51714749	PS3_un_Ol_Rfam.mc.fa.bowtie.aln.sorted.21.PHAS.tab	non-coding	non-coding
21PHAS-254	chr08	51721566	51722235	670	6	2.62172e-05	11	15	10.96	0.77	35.4	7.81	Potential Repeat	chr08:51721566-51722172	PS3_un_Ol_Rfam.mc.fa.bowtie.aln.sorted.21.PHAS.tab	non-coding	non-coding		stu-miR482c (51722240 - UUGGUAUGGGGGGACUAGGAAA)
21PHAS-255	chr08	51758748	51759559	812	5	1.45177e-06	14	11	9.35	0.59	41.86	10.66	Potential PHAS	chr08:51759089-51759256	PS11_un_Ol_Rfam.mc.fa.bowtie.aln.sorted.21.PHAS.tab	non-coding	non-coding
21PHAS-256	chr08	51788626	51788994	369	5	7.49034e-06	9	10	11.89	0.91	8.36	7.82	Potential Repeat	chr08:51788626-51788994	PS3_un_Ol_Rfam.mc.fa.bowtie.aln.sorted.21.PHAS.tab	DM8C08G21800.1	Resistance_protein		stu-miR482c (51789015 - UUGGUAUGGGGGGACUAGGAAA)
21PHAS-257	chr08	51795414	51796446	1033	9	1.54774e-06	19	10	7.41	0.83	69.83	11.07	Potential PHAS	chr08:51795414-51796446	PS11_un_Ol_Rfam.mc.fa.bowtie.aln.sorted.21.PHAS.tab	DM8C08G21810.1	Resistance_protein		stu-miR482c (51796449 - UUGGUAUGGGGGGACUAGGAAA)
21PHAS-258	chr08	51804703	51806363	1661	14	1.34388e-09	27	5	5.25	0.75	482.29	21.53	Potential PHAS	chr08:51804754-51806363	PS6_un_Ol_Rfam.mc.fa.bowtie.aln.sorted.21.PHAS.tab	DM8C08G21840.1	Resistance_protein		stu-miR482c (51804756 + UUGGUAUGGGGGGACUAGGAAA)
21PHAS-259	chr08	53135841	53137752	1912	12	2.91817e-06	69	10	1.17	0.71	22658.9	30.39	Potential PHAS	chr08:53135876-53137752	PS9_un_Ol_Rfam.mc.fa.bowtie.aln.sorted.21.PHAS.tab	DM8C08G23090.1	non-coding
21PHAS-260	chr08	54337973	54338456	484	6	7.28309e-11	12	4	2.59	0.95	48.93	24.52	Confident PHAS	chr08:54338028-54338371	PS12_un_Ol_Rfam.mc.fa.bowtie.aln.sorted.21.PHAS.tab	DM8C08G24260.1	RECEPTOR-LIKE_protein		stu-miR156e (54338523 - GCGAUCA-UUUCUUCUGUCA),stu-miR156g-5p (54338523 - GCGAUCA-UUUCUUCUGUCA),stu-miR156h-5p (54338523 - GCGAUCA-UUUCUUCUGUCA),stu-miR156i-5p (54338523 - GCGAUCA-UUUCUUCUGUCA),stu-miR156j-5p (54338523 - GCGAUCA-UUUCUUCUGUCA),stu-miR156k-5p (54338523 - GCGAUCA-UUUCUUCUGUCA)
21PHAS-261	chr08	59055579	59056261	683	12	4.08933e-07	9	18	1.11	0.99	618.37	31.67	Potential PHAS	chr08:59055886-59056229	PS12_un_Ol_Rfam.mc.fa.bowtie.aln.sorted.21.PHAS.tab	non-coding	non-coding
21PHAS-262	chr08	59062133	59062373	241	1	0.000399743	5	18	1.03	0.99	1485.27	19.3	Potential PHAS	chr08:59062133-59062373	PS7_un_Ol_Rfam.mc.fa.bowtie.aln.sorted.21.PHAS.tab	DM8C08G29270.1	non-coding
21PHAS-263	chr09	911122	911421	300	1	0.000176691	7	21	2.76	0.34	126.26	7.33	Potential PHAS	chr09:911122-911421	PS9_un_Ol_Rfam.mc.fa.bowtie.aln.sorted.21.PHAS.tab	DM8C09G00900.1	Conserved_gene_of		stu-miR8034 (911373 - AGGAUUUAUGGUGUUUGUCAUA)
21PHAS-264	chr09	9754366	9755044	679	2	3.83153e-06	11	14	1.82	0.6	32.75	13.73	Potential PHAS	chr09:9754366-9755044	PS11_un_Ol_Rfam.mc.fa.bowtie.aln.sorted.21.PHAS.tab	DM8C09G08200.1	disease_resistance_protein
21PHAS-265	chr09	15196953	15198307	1355	6	2.91441e-07	15	18	3.05	0.81	79.78	14.73	Potential PHAS	chr09:15196953-15198307	PS2_un_Ol_Rfam.mc.fa.bowtie.aln.sorted.21.PHAS.tab	DM8C09G10190.1	Belongs_to_the_disease_resistance_NB-LRR_family		stu-miR6024-3p (15197064 + GGGAAAACAACUCUUGCCAAGA),stu-miR6026-3p (15197065 + GGAAAACAACUCUUGCCAAGAA)
21PHAS-266	chr09	15447853	15449101	1249	6	2.68939e-07	18	5	3.17	0.73	121.73	17.46	Potential PHAS	chr09:15447862-15449028	PS3_un_Ol_Rfam.mc.fa.bowtie.aln.sorted.21.PHAS.tab	DM8C09G10340.1	Belongs_to_the_disease_resistance_NB-LRR_family		stu-miR6024-5p (15448992 + UUUCUUGGCAAGAGUUGUUUUU),stu-miR6024-3p (15448994 - GGAAAAACAACUCUUGCCAAGA),stu-miR6026-3p (15448993 - GAAAAACAACUCUUGCCAAGAA)
21PHAS-267	chr09	22224301	22227466	3166	18	1.69202e-05	51	19	8.61	0.81	988.38	29.06	Potential PHAS	chr09:22224329-22227466	PS7_un_Ol_Rfam.mc.fa.bowtie.aln.sorted.21.PHAS.tab	DM8C09G11490.1	Belongs_to_the_disease_resistance_NB-LRR_family		stu-miR6024-3p (22224419 + GGUAAAACAACACUUGCUAAAG),stu-miR482b-3p (22224402 + UUGGAAUGGGGGGCGUGGGUAA),stu-miR8038a-3p (22225826 + CUACAUCUGAGCAAGUUGAAG),stu-miR8038b-3p (22225826 + CUACAUCUGAGCAAGUUGAAG),stu-miR8050-5p (22226775 + UAGGUUUUUGAUUCCUACUU),stu-miR6024-5p (22224421 - UACUUUAGCAAGUGUUGUUUUA)
21PHAS-268	chr09	50888944	50889770	827	10	6.46119e-05	17	16	12.2	0.95	67.15	13.93	Potential Repeat	chr09:50889189-50889492	PS3_un_Ol_Rfam.mc.fa.bowtie.aln.sorted.21.PHAS.tab	DM8C09G17590.1	Belongs_to_the_disease_resistance_NB-LRR_family		stu-miR6024-3p (50889081 + GGUAAGACAACACUUGCUAAAG)
21PHAS-269	chr09	52625795	52626947	1153	10	1.63428e-06	17	7	10.94	0.94	40.31	9.42	Potential Repeat	chr09:52626718-52626919	PS4_un_Ol_Rfam.mc.fa.bowtie.aln.sorted.21.PHAS.tab	DM8C09G18630.1	Resistance_protein
21PHAS-270	chr09	53335488	53338152	2665	12	3.3997e-08	73	8	2.16	0.46	3337.27	24.61	Potential PHAS	chr09:53335567-53338036	PS3_un_Ol_Rfam.mc.fa.bowtie.aln.sorted.21.PHAS.tab	DM8C09G19050.1	Resistance_protein		stu-miR482c (53338057 - UUGGUAUGGGGGGACUAGGAAA)
21PHAS-271	chr09	59113156	59113879	724	12	2.08936e-10	21	3	1.18	0.72	200.12	28.09	Potential PHAS	chr09:59113212-59113746	PS4_un_Ol_Rfam.mc.fa.bowtie.aln.sorted.21.PHAS.tab	DM8C09G23240.1	Transport_inhibitor_response	stu-miR393-5p (59113239 + GAGACAAUGCGAUCCCUUUGGA)	stu-miR6026-3p (59113661 - GUAAAGUAGCUCUCAGCCAAGAA)
21PHAS-272	chr09	65899855	65900177	323	1	0.000615491	9	7	6.81	0.48	13.66	10.04	Potential PHAS	chr09:65899855-65900177	PS9_un_Ol_Rfam.mc.fa.bowtie.aln.sorted.21.PHAS.tab	DM8C09G30120.1	Toll_-_interleukin_1_-_resistance
21PHAS-273	chr09	65915019	65915348	330	2	0.000446019	8	1	9.26	0.96	537.16	6.82	Potential PHAS	chr09:65915124-65915348	PS3_un_Ol_Rfam.mc.fa.bowtie.aln.sorted.21.PHAS.tab	non-coding	non-coding
21PHAS-274	chr09	65940534	65941607	1074	2	0.000175388	22	11	7.91	0.86	664.16	10.04	Potential PHAS	chr09:65940810-65941070	PS9_un_Ol_Rfam.mc.fa.bowtie.aln.sorted.21.PHAS.tab	DM8C09G30150.1	Toll_-_interleukin_1_-_resistance		stu-miR482c (65941485 - GUGGCGUUGGUGGAAUUGGAAA),stu-miR482a-3p (65941485 - GUGGCGUUGGUGGAAUUGGAAA)
21PHAS-275	chr09	66012278	66012851	574	4	6.89145e-05	7	18	4.92	0.49	7.13	8.02	Potential PHAS	chr09:66012278-66012781	PS3_un_Ol_Rfam.mc.fa.bowtie.aln.sorted.21.PHAS.tab	DM8C09G30230.1	Belongs_to_the_disease_resistance_NB-LRR_family		stu-miR6024-5p (66012806 + UUUCUUGGCAAGAGUUGUUUUU),stu-miR6024-3p (66012808 - GGAAAAACAACUCUUGCCAAGA),stu-miR6026-3p (66012807 - GAAAAACAACUCUUGCCAAGAA)
21PHAS-276	chr09	66050209	66050511	303	2	2.84624e-06	5	11	3	0.8	7.55	9.71	Potential PHAS	chr09:66050279-66050511	PS3_un_Ol_Rfam.mc.fa.bowtie.aln.sorted.21.PHAS.tab	DM8C09G30280.1	Belongs_to_the_disease_resistance_NB-LRR_family	stu-miR6024-3p (66050492 - GGAAAAACAACUCUUGCCAAGA)	stu-miR6024-5p (66050490 + UUUCUUGGCAAGAGUUGUUUUU),stu-miR6026-3p (66050491 - GAAAAACAACUCUUGCCAAGAA)
21PHAS-277	chr09	66056956	66057441	486	3	3.89316e-05	7	8	5.17	0.53	6.26	8.02	Potential PHAS	chr09:66057024-66057371	PS3_un_Ol_Rfam.mc.fa.bowtie.aln.sorted.21.PHAS.tab	DM8C09G30300.1	Belongs_to_the_disease_resistance_NB-LRR_family	stu-miR6024-3p (66057398 - GGAAAAACAACUCUUGCCAAGA)	stu-miR6024-5p (66057396 + UUUCUUGGCAAGAGUUGUUUUU),stu-miR6026-3p (66057397 - GAAAAACAACUCUUGCCAAGAA)
21PHAS-278	chr09	66163933	66164236	304	3	0.000563157	5	20	6.12	0.65	16.01	5.19	Potential PHAS	chr09:66164038-66164163	PS2_un_Ol_Rfam.mc.fa.bowtie.aln.sorted.21.PHAS.tab	DM8C09G30390.1	TMV_resistance_protein_N-like		stu-miR482c (66164210 + GUGGCGUUGGUGGAAUUGGAAA),stu-miR482a-3p (66164210 + GUGGCGUUGGUGGAAUUGGAAA)
21PHAS-279	chr09	66188795	66188940	146	1	0.000680942	5	9	5.13	0.43	11.58	5.04	Potential PHAS	chr09:66188795-66188940	PS12_un_Ol_Rfam.mc.fa.bowtie.aln.sorted.21.PHAS.tab	DM8C09G30420.1	non-coding
21PHAS-280	chr09	66203116	66203228	113	1	0.000100474	6	14	6.42	0.33	5.99	5.86	Potential PHAS	chr09:66203116-66203228	PS11_un_Ol_Rfam.mc.fa.bowtie.aln.sorted.21.PHAS.tab	DM8C09G30440.1	TMV_resistance_protein_N-like		stu-miR482c (66203191 + GUGGCGUUGGUGGAAUUGGAAA),stu-miR482a-3p (66203191 + GUGGCGUUGGUGGAAUUGGAAA)
21PHAS-281	chr09	66228786	66229263	478	2	1.42174e-05	8	21	4.82	1	7.68	6.79	Potential PHAS	chr09:66228786-66229263	PS3_un_Ol_Rfam.mc.fa.bowtie.aln.sorted.21.PHAS.tab	DM8C09G30470.1	Belongs_to_the_disease_resistance_NB-LRR_family		stu-miR6024-3p (66228810 + GGAAAAACAACUCUUGCCAAGA),stu-miR6026-3p (66228811 + GAAAAACAACUCUUGCCAAGAA),stu-miR6024-5p (66228812 - UUUCUUGGCAAGAGUUGUUUUU)
21PHAS-282	chr09	66960818	66961311	494	2	0.000110831	8	10	1	0.86	35.9	6.24	Potential PHAS	chr09:66961014-66961259	PS11_un_Ol_Rfam.mc.fa.bowtie.aln.sorted.21.PHAS.tab	DM8C09G31220.1	helix_loop_helix_domain
21PHAS-283	chr09	67388265	67390046	1782	9	3.22637e-08	23	17	4.89	0.9	217.51	19.65	Potential PHAS	chr09:67388712-67389757	PS1_un_Ol_Rfam.mc.fa.bowtie.aln.sorted.21.PHAS.tab	DM8C09G31660.1	ADP_binding		stu-miR6027 (67389375 - UUAUGGAUUGCUGAAGGAUUCG)
21PHAS-284	chr09	67432579	67434038	1460	14	7.90617e-07	14	15	7.19	0.63	25.76	12.11	Potential PHAS	chr09:67433368-67433784	PS2_un_Ol_Rfam.mc.fa.bowtie.aln.sorted.21.PHAS.tab	DM8C09G31730.1	Belongs_to_the_disease_resistance_NB-LRR_family		stu-miR6027 (67433408 + UUAUGGAUUGCUGAAGGAUUCG)
21PHAS-285	chr09	67444631	67446153	1523	17	1.92881e-06	17	2	7.36	0.69	60.97	12.56	Potential PHAS	chr09:67444872-67446132	PS3_un_Ol_Rfam.mc.fa.bowtie.aln.sorted.21.PHAS.tab	DM8C09G31740.1	Belongs_to_the_disease_resistance_NB-LRR_family	stu-miR6027 (67445471 + UUAUGGAUUGCUGAAGGAUUCG)
21PHAS-286	chr09	67455782	67457224	1443	20	1.32614e-05	17	20	8.21	0.6	28.14	10.36	Potential PHAS	chr09:67456259-67457167	PS8_un_Ol_Rfam.mc.fa.bowtie.aln.sorted.21.PHAS.tab	DM8C09G31750.1	Belongs_to_the_disease_resistance_NB-LRR_family		stu-miR6027 (67456660 + UUAUGGAUUGCUGAAGGAUUCG)
21PHAS-287	chr09	67464192	67466408	2217	22	1.42099e-06	20	20	5.73	0.7	79.01	12.56	Potential PHAS	chr09:67464327-67465716	PS3_un_Ol_Rfam.mc.fa.bowtie.aln.sorted.21.PHAS.tab	DM8C09G31760.1	Belongs_to_the_disease_resistance_NB-LRR_family	stu-miR6027 (67465061 + UUAUGGAUUGCUGAAGGAUUCG)
21PHAS-288	chr09	67474469	67474823	355	3	0.000206038	8	8	9.72	0.58	17.22	11.01	Potential PHAS	chr09:67474474-67474805	PS12_un_Ol_Rfam.mc.fa.bowtie.aln.sorted.21.PHAS.tab	DM8C09G31790.1	Belongs_to_the_disease_resistance_NB-LRR_family
21PHAS-289	chr09	67474902	67475887	986	10	1.43579e-07	11	3	8.68	0.76	15.78	10.45	Potential PHAS	chr09:67475270-67475633	PS2_un_Ol_Rfam.mc.fa.bowtie.aln.sorted.21.PHAS.tab	DM8C09G31790.1/DM8C09G31800.1	Belongs_to_the_disease_resistance_NB-LRR_family/Belongs_to_the_disease_resistance_NB-LRR_family	stu-miR6027 (67475292 + UUAUGGAUUGCUGAAGGAUUCG)
21PHAS-290	chr09	67480666	67481620	955	9	7.5936e-05	17	6	8.79	0.75	42.53	13.47	Potential PHAS	chr09:67480669-67481620	PS11_un_Ol_Rfam.mc.fa.bowtie.aln.sorted.21.PHAS.tab	non-coding	non-coding
21PHAS-291	chr09	67486759	67488815	2057	17	2.46817e-05	19	7	6.93	0.74	64.28	12.46	Potential PHAS	chr09:67487439-67487938	PS2_un_Ol_Rfam.mc.fa.bowtie.aln.sorted.21.PHAS.tab	DM8C09G31820.1	Belongs_to_the_disease_resistance_NB-LRR_family		stu-miR6027 (67487559 + UUAUGGAUUGCUGAAGGAUUCG)
21PHAS-292	chr09	67539119	67539335	217	1	9.38832e-06	6	19	2.27	0.81	9.12	12.52	Potential PHAS	chr09:67539119-67539335	PS11_un_Ol_Rfam.mc.fa.bowtie.aln.sorted.21.PHAS.tab	non-coding	non-coding
21PHAS-293	chr09	67547499	67548008	510	2	4.56024e-07	10	14	2.34	0.58	21.58	6.38	Potential PHAS	chr09:67547499-67547992	PS11_un_Ol_Rfam.mc.fa.bowtie.aln.sorted.21.PHAS.tab	DM8C09G31890.1	resistance		stu-miR6024-3p (67547533 + GGCAAAACAACUUUGGCUAAAA),stu-miR6025 (67547500 + GACGUUGUCUCGAUUGUUGGAA)
21PHAS-294	chr09	67555970	67556354	385	6	9.88826e-09	10	1	1.57	0.95	37.25	16.17	Potential PHAS	chr09:67555970-67556354	PS4_un_Ol_Rfam.mc.fa.bowtie.aln.sorted.21.PHAS.tab	DM8C09G31910.1	resistance		stu-miR6025 (67555971 + GACGUUGUCUCGAUUGUUGGAA),stu-miR6026-3p (67556005 + GCAAAACAACUUUGGCCAAAAA)
21PHAS-295	chr09	67572992	67573682	691	3	6.54222e-06	11	17	2.22	0.57	33.79	10.66	Potential PHAS	chr09:67573065-67573682	PS11_un_Ol_Rfam.mc.fa.bowtie.aln.sorted.21.PHAS.tab	non-coding	non-coding
21PHAS-296	chr10	3534287	3535260	974	3	0.000335024	9	12	1.01	0.61	45.94	5.52	Potential PHAS	chr10:3534287-3534721	PS12_un_Ol_Rfam.mc.fa.bowtie.aln.sorted.21.PHAS.tab	DM8C10G03800.1	Belongs_to_the_disease_resistance_NB-LRR_family		stu-miR6024-3p (3534263 + GGAAAGACAACUUUAGCUAAAA)
21PHAS-297	chr10	3539795	3540759	965	6	3.92125e-07	14	19	1.92	0.86	197.86	8.61	Potential PHAS	chr10:3539795-3540759	PS11_un_Ol_Rfam.mc.fa.bowtie.aln.sorted.21.PHAS.tab	DM8C10G03810.1	ADP_binding	stu-miR6024-3p (3539821 + GGCAAAACAACUCUUGCAAGAA)	stu-miR6026-3p (3539822 + GCAAAACAACUCUUG-CAAGAA),stu-miR8019-3p (3540415 - CAAGUAAGUCCAGG-CAUUCUUUU)
21PHAS-298	chr10	3546199	3548361	2163	6	2.96084e-06	50	13	1.22	0.5	1030.89	13.45	Potential PHAS	chr10:3546238-3548361	PS4_un_Ol_Rfam.mc.fa.bowtie.aln.sorted.21.PHAS.tab	DM8C10G03820.1/DM8C10G03830.1	ADP_binding/Belongs_to_the_disease_resistance_NB-LRR_family		stu-miR6024-3p (3546240 + GGCAAAACGACUCUUGCUAGAA),stu-miR6025 (3546207 + GAUGUCGUCUCAAUUGUUGGCA),stu-miR172c-3p (3548233 - GCUACAUCAUCAGGAAUCU)
21PHAS-299	chr10	6594029	6595213	1185	3	8.4424e-06	21	6	5.79	0.32	60.09	5.89	Potential PHAS	chr10:6594029-6595213	PS9_un_Ol_Rfam.mc.fa.bowtie.aln.sorted.21.PHAS.tab	DM8C10G06190.1	NB-ARC_domain		stu-miR6024-3p (6595198 - GGGAAAACUACUAUUGCUAAGA)
21PHAS-300	chr10	22789732	22790293	562	4	1.78149e-07	12	15	1.07	0.71	62.66	12.1	Potential PHAS	chr10:22789732-22790293	PS12_un_Ol_Rfam.mc.fa.bowtie.aln.sorted.21.PHAS.tab	DM8C10G09490.1	Chromo_domain_protein
21PHAS-301	chr10	38187515	38187724	210	1	4.44485e-05	4	12	1.67	0.86	9.45	6.67	Potential PHAS	chr10:38187515-38187724	PS11_un_Ol_Rfam.mc.fa.bowtie.aln.sorted.21.PHAS.tab	DM8C10G12670.1/DM8C10G12670.2	non-coding/Belongs_to_the_disease_resistance_NB-LRR_family
21PHAS-302	chr10	43489798	43493133	3336	13	1.25045e-07	59	10	8.08	0.59	836.93	25.9	Potential PHAS	chr10:43489939-43490976	PS8_un_Ol_Rfam.mc.fa.bowtie.aln.sorted.21.PHAS.tab	DM8C10G14690.1	Belongs_to_the_disease_resistance_NB-LRR_family		stu-miR482b-3p (43489917 + UUGGAAUGGGGGGUGUGGGUAA),stu-miR8038a-3p (43491298 + CUACAUCUGAGCAAGUUGAAG),stu-miR8038b-3p (43491298 + CUACAUCUGAGCAAGUUGAAG),stu-miR8050-5p (43492247 + UAGGUUUUUGAUUCCUACUU),stu-miR6024-5p (43489936 - UACUUUAGAAAGUGUUGUUUUA)
21PHAS-303	chr10	47348021	47348343	323	3	4.9598e-07	10	20	4.45	0.65	16.16	7.34	Potential PHAS	chr10:47348024-47348343	PS12_un_Ol_Rfam.mc.fa.bowtie.aln.sorted.21.PHAS.tab	DM8C10G16860.1	fructose-bisphosphate_aldolase		stu-miR6024-3p (47348021 + GGAAAAACAACUUUGGCUAAGA)
21PHAS-304	chr10	47429561	47430624	1064	6	1.14413e-05	15	21	9.69	0.4	58.56	7.77	Potential PHAS	chr10:47429879-47430624	PS12_un_Ol_Rfam.mc.fa.bowtie.aln.sorted.21.PHAS.tab	DM8C10G16910.1	disease_resistance		stu-miR6024-3p (47430564 - GGGAAAACAACUAUGGCUAAGA)
21PHAS-305	chr10	47435431	47435595	165	1	0.000320162	4	2	8.89	0.49	2.74	6.47	Potential PHAS	chr10:47435431-47435595	PS3_un_Ol_Rfam.mc.fa.bowtie.aln.sorted.21.PHAS.tab	non-coding	non-coding		stu-miR7122-3p (47435439 + GGUGUUGAAGAGAAACGUUGU)
21PHAS-306	chr10	48005550	48006165	616	8	4.55596e-06	15	2	7.47	0.68	73.13	11.01	Potential PHAS	chr10:48005873-48006062	PS7_un_Ol_Rfam.mc.fa.bowtie.aln.sorted.21.PHAS.tab	DM8C10G17400.1	Dirigent_proteins_impart_stereoselectivity_on_the_phenoxy_radical-coupling_reaction,_yielding_optically_active_lignans_from_two_molecules_of_coniferyl_alcohol_in_the_biosynthesis_of_lignans,_flavonolignans,_and_alkaloids_and_thus_plays_a_central_role_in_plant_secondary_metabolism
21PHAS-307	chr10	50041708	50043767	2060	11	4.48783e-07	36	14	5.78	0.82	403.8	26.37	Potential PHAS	chr10:50041708-50043664	PS9_un_Ol_Rfam.mc.fa.bowtie.aln.sorted.21.PHAS.tab	DM8C10G18510.1	Belongs_to_the_disease_resistance_NB-LRR_family	stu-miR482d-3p (50041754 + GGUAUGGGUGGUGUUGGUAAGA),stu-miR482e-3p (50041754 + GGUAUGGGUGGUGUUGGUAAGA)
21PHAS-308	chr10	51435973	51436164	192	2	1.35904e-05	5	3	1	0.64	15.55	8.72	Potential PHAS	chr10:51435973-51436143	PS3_un_Ol_Rfam.mc.fa.bowtie.aln.sorted.21.PHAS.tab	DM8C10G19460.1	Leucine_Rich_repeat
21PHAS-309	chr10	52828283	52828701	419	2	0.000514655	9	15	8.4	0.4	34.76	6.47	Potential PHAS	chr10:52828322-52828502	PS7_un_Ol_Rfam.mc.fa.bowtie.aln.sorted.21.PHAS.tab	DM8C10G20640.1	Belongs_to_the_disease_resistance_NB-LRR_family
21PHAS-310	chr10	54501756	54501881	126	1	9.99881e-05	5	16	8.6	0.45	1.99	5	Potential PHAS	chr10:54501756-54501881	PS7_un_Ol_Rfam.mc.fa.bowtie.aln.sorted.21.PHAS.tab	DM8C10G21860.1	non-coding		stu-miR6024-3p (54501772 + GGGAAAACAACUGUGGCUAAGA)
21PHAS-311	chr10	54502508	54503162	655	5	0.000236007	5	14	7.32	0.83	5.58	5.81	Potential PHAS	chr10:54502508-54502620	PS8_un_Ol_Rfam.mc.fa.bowtie.aln.sorted.21.PHAS.tab	DM8C10G21860.1	non-coding
21PHAS-312	chr10	54590602	54590721	120	1	0.000466873	4	11	6.6	0.42	3.17	5.68	Potential PHAS	chr10:54590602-54590721	PS8_un_Ol_Rfam.mc.fa.bowtie.aln.sorted.21.PHAS.tab	non-coding	non-coding		stu-miR6024-3p (54590545 + GGGAAAACAACUGUGGCUAAGA)
21PHAS-313	chr10	54626266	54626460	195	2	9.99881e-05	5	17	7.62	0.45	1.99	5	Potential PHAS	chr10:54626266-54626391	PS7_un_Ol_Rfam.mc.fa.bowtie.aln.sorted.21.PHAS.tab	DM8C10G21900.1	disease_resistance		stu-miR6024-3p (54626282 + GGGAAAACAACUGUGGCUAAGA)
21PHAS-314	chr10	54626761	54627595	835	1	6.58877e-05	6	15	7.89	0.49	4.78	5.81	Potential PHAS	chr10:54626761-54627595	PS8_un_Ol_Rfam.mc.fa.bowtie.aln.sorted.21.PHAS.tab	DM8C10G21900.1	disease_resistance
21PHAS-315	chr10	55324266	55325127	862	6	0.000364504	11	12	5.18	0.75	61.17	12.14	Potential PHAS	chr10:55324337-55324474	PS2_un_Ol_Rfam.mc.fa.bowtie.aln.sorted.21.PHAS.tab	DM8C10G22470.1	disease_resistance
21PHAS-316	chr10	55325308	55325592	285	1	0.000104686	6	16	5.96	0.3	16.26	5.17	Potential PHAS	chr10:55325308-55325592	PS2_un_Ol_Rfam.mc.fa.bowtie.aln.sorted.21.PHAS.tab	DM8C10G22470.1	disease_resistance
21PHAS-317	chr10	55425035	55425394	360	2	0.000469637	9	19	4.93	0.56	45.4	14.47	Potential PHAS	chr10:55425093-55425394	PS2_un_Ol_Rfam.mc.fa.bowtie.aln.sorted.21.PHAS.tab	DM8C10G22540.1	isoform_X1		stu-miR6024-3p (55425093 + GGGAAAACUACUAUUGCUAAGA)
21PHAS-318	chr10	55425703	55425997	295	1	0.00044945	7	5	5.91	0.36	22.48	5.65	Potential PHAS	chr10:55425703-55425997	PS8_un_Ol_Rfam.mc.fa.bowtie.aln.sorted.21.PHAS.tab	DM8C10G22540.1	isoform_X1
21PHAS-319	chr10	60464574	60465136	563	2	1.34756e-05	10	4	11.06	0.73	26.76	9.46	Potential Repeat	chr10:60464574-60465136	PS5_un_Ol_Rfam.mc.fa.bowtie.aln.sorted.21.PHAS.tab	non-coding	non-coding
21PHAS-320	chr10	60625816	60626140	325	4	5.802e-05	7	19	11.16	0.45	12.75	7.03	Potential Repeat	chr10:60625831-60626137	PS12_un_Ol_Rfam.mc.fa.bowtie.aln.sorted.21.PHAS.tab	non-coding	non-coding
21PHAS-321	chr10	60650894	60651106	213	1	0.000115392	6	9	9.3	0.34	14.58	5.17	Potential PHAS	chr10:60650894-60651106	PS6_un_Ol_Rfam.mc.fa.bowtie.aln.sorted.21.PHAS.tab	non-coding	non-coding		stu-miR482e-3p (60651213 - GGUUUGGGAGGUGUUGGUAAGA)
21PHAS-322	chr10	61118255	61118728	474	4	0.000100474	7	6	9.69	0.93	24.07	8.24	Potential PHAS	chr10:61118616-61118728	PS2_un_Ol_Rfam.mc.fa.bowtie.aln.sorted.21.PHAS.tab	DM8C10G29250.1	Belongs_to_the_disease_resistance_NB-LRR_family
21PHAS-323	chr10	61129349	61130439	1091	3	2.1575e-05	17	12	8.29	0.59	39.49	6.73	Potential PHAS	chr10:61129604-61130439	PS2_un_Ol_Rfam.mc.fa.bowtie.aln.sorted.21.PHAS.tab	DM8C10G29270.1	Belongs_to_the_disease_resistance_NB-LRR_family
21PHAS-324	chr10	61175263	61175835	573	7	3.55389e-05	8	4	8.24	0.87	32.5	10.69	Potential PHAS	chr10:61175304-61175835	PS6_un_Ol_Rfam.mc.fa.bowtie.aln.sorted.21.PHAS.tab	DM8C10G29270.1	Belongs_to_the_disease_resistance_NB-LRR_family
21PHAS-325	chr11	1656128	1656781	654	6	3.15086e-08	13	8	3.85	0.68	61.3	11.71	Potential PHAS	chr11:1656146-1656738	PS3_un_Ol_Rfam.mc.fa.bowtie.aln.sorted.21.PHAS.tab	DM8C11G01970.1	Toll_-_interleukin_1_-_resistance
21PHAS-326	chr11	1663098	1663274	177	2	4.20655e-05	5	1	2.26	0.77	8.2	7.83	Potential PHAS	chr11:1663100-1663274	PS3_un_Ol_Rfam.mc.fa.bowtie.aln.sorted.21.PHAS.tab	non-coding	non-coding		stu-miR482b-3p (1663032 + GGGGAAUGGGGGGAGUCGGUAA)
21PHAS-327	chr11	1748237	1748432	196	5	3.55608e-08	9	11	3.86	0.76	27.5	12.41	Potential PHAS	chr11:1748237-1748432	PS7_un_Ol_Rfam.mc.fa.bowtie.aln.sorted.21.PHAS.tab	DM8C11G02050.1	RESISTANCE_protein		stu-miR482e-3p (1748200 + GGAAUGGGGGGUGUUGGUAAAA)
21PHAS-328	chr11	1748557	1748762	206	1	0.000492666	5	10	2.05	0.57	14.82	5.85	Potential PHAS	chr11:1748557-1748762	PS7_un_Ol_Rfam.mc.fa.bowtie.aln.sorted.21.PHAS.tab	DM8C11G02050.1	RESISTANCE_protein
21PHAS-329	chr11	1762680	1764326	1647	2	8.49477e-05	32	9	7.04	0.63	120.58	13.09	Potential PHAS	chr11:1762680-1764326	PS2_un_Ol_Rfam.mc.fa.bowtie.aln.sorted.21.PHAS.tab	DM8C11G02060.1	RESISTANCE_protein		stu-miR482b-3p (1762785 + GGGGAAUGGGGGGAGUCGGUAA)
21PHAS-330	chr11	1846696	1848230	1535	1	0.000616796	29	19	7.19	0.3	123.64	13.09	Potential PHAS	chr11:1846696-1848230	PS2_un_Ol_Rfam.mc.fa.bowtie.aln.sorted.21.PHAS.tab	DM8C11G02080.1	non-coding	stu-miR482b-3p (1846801 + GGGGAAUGGGGGGAGUCGGUAA)
21PHAS-331	chr11	1857077	1857887	811	1	0.000131774	25	5	7.2	0.32	104.38	13.09	Potential PHAS	chr11:1857077-1857887	PS2_un_Ol_Rfam.mc.fa.bowtie.aln.sorted.21.PHAS.tab	DM8C11G02090.1	Toll_-_interleukin_1_-_resistance	stu-miR482b-3p (1857182 + GGGGAAUGGGGGGAGUCGGUAA)
21PHAS-332	chr11	1981865	1982326	462	2	9.14672e-06	8	16	4.64	0.76	14.14	8.53	Potential PHAS	chr11:1982079-1982326	PS7_un_Ol_Rfam.mc.fa.bowtie.aln.sorted.21.PHAS.tab	DM8C11G02140.1	Toll_-_interleukin_1_-_resistance		stu-miR482b-3p (1981845 + GGGGAAUGGGGGGAGUCGGCAA)
21PHAS-333	chr11	2072576	2073389	814	2	5.32264e-05	8	11	4.04	0.46	21	7.22	Potential PHAS	chr11:2072791-2073389	PS7_un_Ol_Rfam.mc.fa.bowtie.aln.sorted.21.PHAS.tab	DM8C11G02280.1	RESISTANCE_protein
21PHAS-334	chr11	2129500	2131211	1712	3	1.79006e-05	28	6	7.15	0.79	131.37	17.97	Potential PHAS	chr11:2129595-2129950	PS2_un_Ol_Rfam.mc.fa.bowtie.aln.sorted.21.PHAS.tab	DM8C11G02360.1	RESISTANCE_protein	stu-miR482b-3p (2129700 + GGGGAAUGGGGGGAGUGGGUAA)	stu-miR169a-3p (2130829 + AGUAUCUAAGGAG-UUGC),stu-miR169b-3p (2130829 + AGUAUCUAAGGAG-UUGC)
21PHAS-335	chr11	2206480	2207068	589	1	0.000944581	20	16	7.18	0.49	150.59	19.78	Potential PHAS	chr11:2206480-2207068	PS2_un_Ol_Rfam.mc.fa.bowtie.aln.sorted.21.PHAS.tab	DM8C11G02390.1	non-coding	stu-miR482b-3p (2206465 + GGGGAAUGGGGGGAGUCGGUAA)
21PHAS-336	chr11	2223718	2224512	795	1	0.000157631	25	17	7.3	0.53	164.13	18.09	Potential PHAS	chr11:2223718-2224512	PS2_un_Ol_Rfam.mc.fa.bowtie.aln.sorted.21.PHAS.tab	DM8C11G02390.1	non-coding	stu-miR482b-3p (2223812 + GGGGAAUGGGGGGAGUCGGUAA)
21PHAS-337	chr11	2350613	2350971	359	3	0.000203766	5	8	6.25	0.84	8.46	8.82	Potential PHAS	chr11:2350672-2350966	PS2_un_Ol_Rfam.mc.fa.bowtie.aln.sorted.21.PHAS.tab	DM8C11G02430.1	Toll_-_interleukin_1_-_resistance
21PHAS-338	chr11	2414769	2414998	230	2	0.000170342	4	1	5.05	0.96	7	7.23	Potential PHAS	chr11:2414769-2414979	PS1_un_Ol_Rfam.mc.fa.bowtie.aln.sorted.21.PHAS.tab	DM8C11G02490.1	RESISTANCE_protein
21PHAS-339	chr11	2415681	2416639	959	6	1.50651e-06	28	1	4.37	0.82	284.98	22.46	Potential PHAS	chr11:2415725-2416639	PS8_un_Ol_Rfam.mc.fa.bowtie.aln.sorted.21.PHAS.tab	DM8C11G02490.1	RESISTANCE_protein	stu-miR482b-3p (2415736 + GGGGAAUGGGGGGAGUCGGUAA)	stu-miR6026-3p (2415754 + GUAAAACGACUCUAG-CAAGAG)
21PHAS-340	chr11	2636693	2637305	613	5	1.23467e-07	8	10	4.45	0.65	23.87	11.59	Potential PHAS	chr11:2636859-2637305	PS7_un_Ol_Rfam.mc.fa.bowtie.aln.sorted.21.PHAS.tab	DM8C11G02740.1	RESISTANCE_protein
21PHAS-341	chr11	2652100	2652326	227	3	7.28678e-05	6	21	1.98	0.74	18.25	5.71	Potential PHAS	chr11:2652100-2652325	PS2_un_Ol_Rfam.mc.fa.bowtie.aln.sorted.21.PHAS.tab	DM8C11G02740.1	RESISTANCE_protein
21PHAS-342	chr11	2657647	2658283	637	6	3.02441e-07	8	5	5.47	0.6	16.54	11.59	Potential PHAS	chr11:2657747-2658283	PS7_un_Ol_Rfam.mc.fa.bowtie.aln.sorted.21.PHAS.tab	DM8C11G02750.1	Toll_-_interleukin_1_-_resistance
21PHAS-343	chr11	2670833	2671737	905	10	1.72198e-11	25	11	1.73	0.84	168.77	25.48	Confident PHAS	chr11:2670833-2671732	PS2_un_Ol_Rfam.mc.fa.bowtie.aln.sorted.21.PHAS.tab	DM8C11G02760.1	non-coding		stu-miR482b-3p (2670837 + GGGGAAUUGGGGGAGUUGGUAA),stu-miR172c-5p (2671550 + UGUG-AUUUUGAAGCUGCU)
21PHAS-344	chr11	2672165	2672427	263	2	4.19692e-06	9	6	1.13	0.76	67	10.19	Potential PHAS	chr11:2672165-2672425	PS3_un_Ol_Rfam.mc.fa.bowtie.aln.sorted.21.PHAS.tab	DM8C11G02760.1	non-coding
21PHAS-345	chr11	2673936	2674779	844	2	0.000519272	10	2	1.24	0.47	50.2	5.56	Potential PHAS	chr11:2673936-2674534	PS2_un_Ol_Rfam.mc.fa.bowtie.aln.sorted.21.PHAS.tab	DM8C11G02760.1	non-coding		stu-miR399i-5p (2674600 - UCUUCCAAU-GAGUGUAGCCC)
21PHAS-346	chr11	2928963	2929106	144	1	0.000252238	4	15	2.22	0.84	31.3	7.54	Potential PHAS	chr11:2928963-2929106	PS6_un_Ol_Rfam.mc.fa.bowtie.aln.sorted.21.PHAS.tab	DM8C11G03040.1	Anthocyanidine_rhamnosyl-transferase
21PHAS-347	chr11	3598907	3599740	834	18	2.24617e-06	12	1	1.32	1	30696.1	31.45	Potential PHAS	chr11:3599215-3599740	PS5_un_Ol_Rfam.mc.fa.bowtie.aln.sorted.21.PHAS.tab	DM8C11G03840.1	alpha/beta_hydrolase_fold		stu-miR6022 (3599074 + UCCUGGAUAUUCUCCCUUCCA),stu-miR6022 (3599253 - UCCUGGAUAUUCUCCUUUCCA)
21PHAS-348	chr11	4101951	4102311	361	1	0.000992285	7	10	2.46	0.33	18.04	5.33	Potential PHAS	chr11:4101951-4102311	PS3_un_Ol_Rfam.mc.fa.bowtie.aln.sorted.21.PHAS.tab	DM8C11G04330.1/DM8C11G04330.2	non-coding/Ribonuclease_III_domain
21PHAS-349	chr11	4105374	4105480	107	1	0.000731559	4	1	2.18	0.65	11.04	5.12	Potential PHAS	chr11:4105374-4105480	PS9_un_Ol_Rfam.mc.fa.bowtie.aln.sorted.21.PHAS.tab	DM8C11G04330.1/DM8C11G04330.2	non-coding/Ribonuclease_III_domain		stu-miR8048-5p (4105668 - CAAGG-GAAGUUGCUAAUGAG)
21PHAS-350	chr11	4106262	4106976	715	5	1.19081e-05	18	12	2.3	0.63	439.23	13.75	Potential PHAS	chr11:4106262-4106958	PS11_un_Ol_Rfam.mc.fa.bowtie.aln.sorted.21.PHAS.tab	DM8C11G04330.1/DM8C11G04330.2	non-coding/Ribonuclease_III_domain
21PHAS-351	chr11	4122099	4122210	112	2	0.000241424	6	15	1.3	0.5	50.59	7.84	Potential PHAS	chr11:4122100-4122210	PS3_un_Ol_Rfam.mc.fa.bowtie.aln.sorted.21.PHAS.tab	DM8C11G04330.2	Ribonuclease_III_domain
21PHAS-352	chr11	4122787	4123588	802	3	4.74109e-05	12	10	2.28	0.46	162.56	8.64	Potential PHAS	chr11:4122842-4123588	PS3_un_Ol_Rfam.mc.fa.bowtie.aln.sorted.21.PHAS.tab	DM8C11G04330.2	Ribonuclease_III_domain
21PHAS-353	chr11	6731993	6733417	1425	6	2.36303e-05	23	20	8.84	0.61	120.36	11.58	Potential PHAS	chr11:6731993-6733417	PS12_un_Ol_Rfam.mc.fa.bowtie.aln.sorted.21.PHAS.tab	DM8C11G07110.1	Resistance_protein		stu-miR6024-3p (6733296 - GGUAAGACAACUCUUGCCAGAA),stu-miR482d-3p (6733311 - GGUAUGGGCGGUAUAGGUAAGA),stu-miR482e-3p (6733311 - GGUAUGGGCGGUAUAGGUAAGA)
21PHAS-354	chr11	6740835	6741356	522	1	0.000874553	6	4	7.3	0.52	5.33	5.68	Potential PHAS	chr11:6740835-6741356	PS2_un_Ol_Rfam.mc.fa.bowtie.aln.sorted.21.PHAS.tab	DM8C11G07120.1	Resistance_protein		stu-miR396-3p (6740812 + UUUCCCA-AGCUUUCUUGCUC)
21PHAS-355	chr11	6741461	6742888	1428	4	1.66168e-06	24	20	8.84	0.43	130.59	8.21	Potential PHAS	chr11:6741461-6742888	PS12_un_Ol_Rfam.mc.fa.bowtie.aln.sorted.21.PHAS.tab	DM8C11G07120.1	Resistance_protein		stu-miR6024-3p (6742767 - GGUAAGACAACUCUUGCCAGAA),stu-miR482d-3p (6742782 - GGUAUGGGCGGUAUAGGUAAGA),stu-miR482e-3p (6742782 - GGUAUGGGCGGUAUAGGUAAGA)
21PHAS-356	chr11	6788277	6789691	1415	6	1.92967e-09	28	2	8.34	0.61	183.99	18.12	Potential PHAS	chr11:6788756-6789593	PS5_un_Ol_Rfam.mc.fa.bowtie.aln.sorted.21.PHAS.tab	DM8C11G07150.1	Resistance_protein		stu-miR6024-3p (6789579 - GGUAAGACAACUCUUGCCAGAA),stu-miR482d-3p (6789594 - GGUAUGGGCGGUAUAGGUAAGA),stu-miR482e-3p (6789594 - GGUAUGGGCGGUAUAGGUAAGA)
21PHAS-357	chr11	6847937	6849419	1483	6	5.52565e-06	24	4	6.52	0.67	207.06	12.16	Potential PHAS	chr11:6848993-6849419	PS5_un_Ol_Rfam.mc.fa.bowtie.aln.sorted.21.PHAS.tab	DM8C11G07200.1	Resistance_protein		stu-miR6026-5p (6849491 + UUUUUCUGGCAAUAGUUGUCUU),stu-miR6024-3p (6848829 - GGUAAGACAACUCUUGCCAGAA),stu-miR482d-3p (6849509 - GGUAUGGGCGGUAUAGGUAAGA),stu-miR482d-3p (6848844 - GGUAUGGGCGGUAUAGGUAAGA),stu-miR482e-3p (6848844 - GGUAUGGGCGGUAUAGGUAAGA),stu-miR482e-3p (6849509 - GGUAUGGGCGGUAUAGGUAAGA)
21PHAS-358	chr11	6882628	6883662	1035	5	3.24598e-07	26	9	8.88	0.57	141.43	14.79	Potential PHAS	chr11:6882840-6883568	PS6_un_Ol_Rfam.mc.fa.bowtie.aln.sorted.21.PHAS.tab	DM8C11G07210.1	Resistance_protein		stu-miR6024-3p (6883540 - GGUAAGACAACUCUUGCCAGAA),stu-miR482d-3p (6883555 - GGUAUGGGCGGUAUAGGUAAGA),stu-miR482e-3p (6883555 - GGUAUGGGCGGUAUAGGUAAGA),stu-miR8002-3p (6882729 - AAUUUUGGUUAAUAAUAAUGGAAU)
21PHAS-359	chr11	6902659	6903589	931	7	3.8548e-07	15	4	9.13	0.6	74.37	7.14	Potential PHAS	chr11:6902722-6903478	PS6_un_Ol_Rfam.mc.fa.bowtie.aln.sorted.21.PHAS.tab	non-coding	non-coding		stu-miR6024-3p (6903464 - GGUAAGACAACUCUUGCCAGAA),stu-miR482d-3p (6903479 - GGUAUGGGAGGUAUAGGUAAGA),stu-miR482e-3p (6903479 - GGUAUGGGAGGUAUAGGUAAGA)
21PHAS-360	chr11	6918439	6919428	990	9	8.72565e-10	43	9	7.07	0.79	615.38	25.82	Potential PHAS	chr11:6918516-6919428	PS4_un_Ol_Rfam.mc.fa.bowtie.aln.sorted.21.PHAS.tab	DM8C11G07230.1	Resistance_protein		stu-miR6024-3p (6919324 - GGUAAGACAACUCUUGCCAGAA),stu-miR482d-3p (6919339 - GGUAUGGGCGGUAUAGGUAAGA),stu-miR482e-3p (6919339 - GGUAUGGGCGGUAUAGGUAAGA)
21PHAS-361	chr11	6925657	6927796	2140	12	1.5036e-06	65	10	5.66	0.47	1606.31	22.82	Potential PHAS	chr11:6925657-6927778	PS3_un_Ol_Rfam.mc.fa.bowtie.aln.sorted.21.PHAS.tab	DM8C11G07240.1	Resistance_protein	stu-miR6024-3p (6927658 - GGUAAGACAACUCUUGCUAGAA)	stu-miR482b-3p (6927675 - UUGGUAUGGGCGGUAUCGGUAA),stu-miR482e-3p (6927673 - GGUAUGGGCGGUAUCGGUAAGA)
21PHAS-362	chr11	6947821	6948035	215	1	8.79765e-05	8	17	4.33	0.36	16.98	8.37	Potential PHAS	chr11:6947821-6948035	PS3_un_Ol_Rfam.mc.fa.bowtie.aln.sorted.21.PHAS.tab	DM8C11G07250.1	Resistance_protein
21PHAS-363	chr11	6948701	6949555	855	7	3.63696e-06	15	14	9.87	0.58	99.47	13.09	Potential PHAS	chr11:6949296-6949537	PS12_un_Ol_Rfam.mc.fa.bowtie.aln.sorted.21.PHAS.tab	non-coding	non-coding		stu-miR6024-3p (6949506 - GGUAAGACAACUCUUGCCAGAA),stu-miR482d-3p (6949521 - GGUAUGGGCGGUAUAGGUAAGA),stu-miR482e-3p (6949521 - GGUAUGGGCGGUAUAGGUAAGA)
21PHAS-364	chr11	6970071	6971453	1383	11	2.70902e-08	29	1	8.25	0.47	192.38	12.03	Potential PHAS	chr11:6970965-6971434	PS2_un_Ol_Rfam.mc.fa.bowtie.aln.sorted.21.PHAS.tab	DM8C11G07270.1/DM8C11G07280.1	Resistance_protein/Resistance_protein	stu-miR482b-3p (6971392 - UUGGUAUGGGCGGUAUCGGUAA)	stu-miR6024-3p (6971375 - GGUAAGACAACUCUUGCAAGAA),stu-miR482e-3p (6971390 - GGUAUGGGCGGUAUCGGUAAGA)
21PHAS-365	chr11	7058121	7060185	2065	12	5.2316e-07	54	1	5.61	0.63	1370.49	24.78	Potential PHAS	chr11:7058124-7060073	PS9_un_Ol_Rfam.mc.fa.bowtie.aln.sorted.21.PHAS.tab	DM8C11G07380.1	Resistance_protein	stu-miR482c (7058206 + UUGGUAUGGGUGGAUUAGGUAA)	stu-miR6024-3p (7058223 + GGUAAGACAACUCUUGCCAGAA)
21PHAS-366	chr11	7063380	7064411	1032	8	1.72834e-08	25	16	8.53	0.68	209.99	17.93	Potential PHAS	chr11:7063453-7064411	PS1_un_Ol_Rfam.mc.fa.bowtie.aln.sorted.21.PHAS.tab	DM8C11G07380.1	Resistance_protein		stu-miR6024-3p (7063508 + GGUAAGACAACUCUUGCCAGAA),stu-miR482d-3p (7063493 + GGUAUGGGCGGUAUAGGUAAGA),stu-miR482e-3p (7063493 + GGUAUGGGCGGUAUAGGUAAGA)
21PHAS-367	chr11	7068428	7069774	1347	8	2.22183e-11	42	6	7.42	0.84	567.2	25.06	Confident PHAS	chr11:7068434-7069416	PS5_un_Ol_Rfam.mc.fa.bowtie.aln.sorted.21.PHAS.tab	DM8C11G07390.1	Resistance_protein	stu-miR482b-3p (7068501 + UUGGUAUGGGCGGUAUCGGUAA)	stu-miR6024-3p (7068518 + GGUAAGACAACUCUUGCCAGAA),stu-miR482e-3p (7068503 + GGUAUGGGCGGUAUCGGUAAGA)
21PHAS-368	chr11	7070031	7070243	213	1	0.000308384	6	4	3.65	0.45	13.64	5.06	Potential PHAS	chr11:7070031-7070243	PS7_un_Ol_Rfam.mc.fa.bowtie.aln.sorted.21.PHAS.tab	DM8C11G07390.1	Resistance_protein
21PHAS-369	chr11	7082615	7083153	539	2	0.000328081	10	18	8.9	0.62	74.89	10.66	Potential PHAS	chr11:7082615-7082997	PS11_un_Ol_Rfam.mc.fa.bowtie.aln.sorted.21.PHAS.tab	non-coding	non-coding		stu-miR6024-3p (7082702 + GGUAAGACAACUCUUGCUAGAA),stu-miR482d-3p (7082687 + GGUAUGGGCGGUAUAGGUAAGA),stu-miR482e-3p (7082687 + GGUAUGGGCGGUAUAGGUAAGA)
21PHAS-370	chr11	7083282	7083436	155	1	0.000625311	6	13	4.16	0.39	21.34	5.82	Potential PHAS	chr11:7083282-7083436	PS4_un_Ol_Rfam.mc.fa.bowtie.aln.sorted.21.PHAS.tab	non-coding	non-coding
21PHAS-371	chr11	7087763	7088898	1136	10	4.86535e-06	26	14	7.59	0.82	155.87	11.36	Potential PHAS	chr11:7087763-7088898	PS11_un_Ol_Rfam.mc.fa.bowtie.aln.sorted.21.PHAS.tab	DM8C11G07420.1	Resistance_protein	stu-miR482d-3p (7087871 + GGUAUGGGAGGUAUAGGUAAGA),stu-miR482e-3p (7087871 + GGUAUGGGAGGUAUAGGUAAGA)	stu-miR6024-3p (7087886 + GGUAAGACAACUCUUGCCAGAA)
21PHAS-372	chr11	7091478	7092938	1461	10	1.72428e-05	24	11	6.81	0.89	182.6	24.08	Potential PHAS	chr11:7091505-7092206	PS1_un_Ol_Rfam.mc.fa.bowtie.aln.sorted.21.PHAS.tab	DM8C11G07430.1	Resistance_protein	stu-miR482c (7091543 + UUGGUAUGGGUGGUAUAGGUAA)	stu-miR6024-3p (7091560 + GGUAAGACAACUCUUGCCAGAA),stu-miR482d-3p (7091545 + GGUAUGGGUGGUAUAGGUAAGA),stu-miR482e-3p (7091545 + GGUAUGGGUGGUAUAGGUAAGA),stu-miR6149-5p (7091866 + CACGGCUCAAGUGUGUUGCAG)
21PHAS-373	chr11	7100314	7102591	2278	13	1.3245e-13	65	10	5.39	0.62	846.74	20.27	Confident PHAS	chr11:7100321-7101367	PS10_un_Ol_Rfam.mc.fa.bowtie.aln.sorted.21.PHAS.tab	DM8C11G07440.1	Resistance_protein		stu-miR6024-3p (7100463 + GGUAAGACAACUCUUGCCAGAA),stu-miR482d-3p (7100448 + GGUAUGGGAGGUAUAGGUAAGA),stu-miR482e-3p (7100448 + GGUAUGGGAGGUAUAGGUAAGA),stu-miR5304-5p (7102193 + GGUGCUCGAGUAUGCUGCAUUC)
21PHAS-374	chr11	10226477	10227586	1110	9	0	38	2	1.63	0.74	10728.4	19.22	Confident PHAS	chr11:10226629-10227537	PS8_un_Ol_Rfam.mc.fa.bowtie.aln.sorted.21.PHAS.tab	non-coding	non-coding
21PHAS-375	chr11	11132732	11133458	727	4	1.91147e-07	11	17	1.09	0.7	61.76	10.2	Potential PHAS	chr11:11133250-11133442	PS6_un_Ol_Rfam.mc.fa.bowtie.aln.sorted.21.PHAS.tab	DM8C11G10780.1	Belongs_to_the_GRAS_family	stu-miR171b-3p (11133419 - AGUGAUAUUGGUUCGGCUCAA),stu-miR171d-3p (11133419 - AGUGAUAUUGGUUCGGCUCAA)	stu-miR479 (11133420 - GAGUGAUAUUGGUUCGGCUCA)
21PHAS-376	chr11	13206800	13207320	521	7	2.90033e-08	14	8	1.05	0.97	2260.16	31.93	Potential PHAS	chr11:13206800-13207271	PS9_un_Ol_Rfam.mc.fa.bowtie.aln.sorted.21.PHAS.tab	DM8C11G11910.1	Long_chain_base_biosynthesis_protein_1-like
21PHAS-377	chr11	13832941	13833069	129	1	0.00012176	9	6	1.03	0.97	7648.01	34.1	Potential PHAS	chr11:13832941-13833069	PS3_un_Ol_Rfam.mc.fa.bowtie.aln.sorted.21.PHAS.tab	non-coding	non-coding
21PHAS-378	chr11	34141617	34141790	174	1	0.000158374	10	12	1.91	0.51	395.94	7.06	Potential PHAS	chr11:34141617-34141790	PS4_un_Ol_Rfam.mc.fa.bowtie.aln.sorted.21.PHAS.tab	DM8C11G17380.1	Vacuolar_protein_sorting-associated_protein
21PHAS-379	chr11	34286145	34286384	240	2	8.31792e-05	10	7	2.22	0.78	659.09	14.89	Potential PHAS	chr11:34286145-34286384	PS8_un_Ol_Rfam.mc.fa.bowtie.aln.sorted.21.PHAS.tab	non-coding	non-coding
21PHAS-380	chr11	34286538	34286650	113	2	2.62126e-06	10	13	2.24	0.9	2256.45	17.5	Potential PHAS	chr11:34286538-34286650	PS3_un_Ol_Rfam.mc.fa.bowtie.aln.sorted.21.PHAS.tab	DM8C11G17460.1	Conserved_gene_of
21PHAS-381	chr11	37886331	37886661	331	4	7.42761e-06	8	4	9.11	0.59	18.35	5.37	Potential PHAS	chr11:37886489-37886622	PS4_un_Ol_Rfam.mc.fa.bowtie.aln.sorted.21.PHAS.tab	DM8C11G18800.1	Belongs_to_the_disease_resistance_NB-LRR_family		stu-miR6024-3p (37886858 - GGUAAGACAACACUUGCUAAAG)
21PHAS-382	chr11	37886782	37886936	155	3	0.000143985	4	19	10.96	0.81	2.86	5.57	Potential Repeat	chr11:37886807-37886936	PS1_un_Ol_Rfam.mc.fa.bowtie.aln.sorted.21.PHAS.tab	DM8C11G18800.1	Belongs_to_the_disease_resistance_NB-LRR_family		stu-miR482b-5p (37886873 + UCUUACCCACGCCGCCCAUUCC),stu-miR6024-3p (37886858 - GGUAAGACAACACUUGCUAAAG),stu-miR482d-3p (37886873 - GGAAUGGGCGGCGUGGGUAAGA)
21PHAS-383	chr11	37891738	37894391	2654	13	2.54969e-05	53	20	7.25	0.83	747.54	17.25	Potential PHAS	chr11:37892517-37894319	PS6_un_Ol_Rfam.mc.fa.bowtie.aln.sorted.21.PHAS.tab	DM8C11G18810.1	Belongs_to_the_disease_resistance_NB-LRR_family		stu-miR482b-5p (37894309 + UCUUACCCACGCCGCCCAUUCC),stu-miR156f-5p (37891555 + UGUUCAAUCUCUU-UGUCAC),stu-miR6024-3p (37894294 - GGUAAGACAACACUUGCUAAAG),stu-miR482d-3p (37894309 - GGAAUGGGCGGCGUGGGUAAGA)
21PHAS-384	chr11	37916806	37917190	385	3	0.000658165	13	12	6.42	0.52	115.14	7.98	Potential PHAS	chr11:37916972-37917087	PS11_un_Ol_Rfam.mc.fa.bowtie.aln.sorted.21.PHAS.tab	DM8C11G18840.1	Belongs_to_the_disease_resistance_NB-LRR_family
21PHAS-385	chr11	37924129	37925225	1097	12	5.5342e-07	34	2	7.8	0.9	323.31	9.24	Potential PHAS	chr11:37924960-37925159	PS9_un_Ol_Rfam.mc.fa.bowtie.aln.sorted.21.PHAS.tab	non-coding	non-coding		stu-miR482d-5p (37925158 + UGUCUUACCCACACCACUCAUU),stu-miR482e-5p (37925158 + UGUCUUACCCACACCACUCAUU),stu-miR6024-3p (37925145 - GGUAAGACAACACUUGCUAAAG),stu-miR482d-3p (37925160 - GGAAUGAGUGGUGUGGGUAAGA)
21PHAS-386	chr11	39877340	39877850	511	3	0.000160657	10	6	2.44	0.54	40.61	6.41	Potential PHAS	chr11:39877340-39877850	PS3_un_Ol_Rfam.mc.fa.bowtie.aln.sorted.21.PHAS.tab	DM8C11G19790.1	RESISTANCE_protein
21PHAS-387	chr11	40255174	40257039	1866	14	7.88794e-06	31	10	6.71	0.79	470.16	17.25	Potential PHAS	chr11:40255285-40256298	PS4_un_Ol_Rfam.mc.fa.bowtie.aln.sorted.21.PHAS.tab	DM8C11G20090.1	Belongs_to_the_disease_resistance_NB-LRR_family	stu-miR482d-3p (40255288 + GGAAUGGGAGGUGUGGGUAAGA),stu-miR482e-3p (40255288 + GGAAUGGGAGGUGUGGGUAAGA)	stu-miR6024-3p (40255303 + GGUAAGACAACACUUGCUAAAG)
21PHAS-388	chr11	42897964	42899900	1937	16	3.17677e-06	44	9	1.01	0.9	1503.18	27.69	Potential PHAS	chr11:42898052-42899897	PS9_un_Ol_Rfam.mc.fa.bowtie.aln.sorted.21.PHAS.tab	DM8C11G22530.1	Belongs_to_the_disease_resistance_NB-LRR_family	stu-miR482b-3p (42898053 + UUGGUAUGGGGGGUAUUGGUAA)	stu-miR6024-3p (42898070 + GGUAAAACCACUCUAGCUAAAA),stu-miR482e-3p (42898055 + GGUAUGGGGGGUAUUGGUAAAA),stu-miR6027 (42898805 + UUAUGGACUGCUGAAGGGUUUA),stu-miR156f-5p (42899111 + CGUUCGAUCUUUUCUGUCAU)
21PHAS-389	chr11	44017693	44018249	557	4	0.000207308	11	5	8.57	0.88	165.37	10.66	Potential PHAS	chr11:44017693-44017923	PS6_un_Ol_Rfam.mc.fa.bowtie.aln.sorted.21.PHAS.tab	DM8C11G23430.1	Belongs_to_the_disease_resistance_NB-LRR_family	stu-miR482d-3p (44017727 + GGAAUGGGCGGUGCGGGUAAGA)
21PHAS-390	chr11	44042796	44043392	597	2	0.000557017	14	10	7.18	0.48	93.67	6.9	Potential PHAS	chr11:44042882-44043392	PS11_un_Ol_Rfam.mc.fa.bowtie.aln.sorted.21.PHAS.tab	DM8C11G23440.1	non-coding	stu-miR482b-5p (44042953 - UCUUACCCGUGCCGCCCAUUCC)
21PHAS-391	chr11	44127751	44128286	536	1	0.000949597	9	15	6.42	0.34	38.8	5.93	Potential PHAS	chr11:44127751-44128286	PS10_un_Ol_Rfam.mc.fa.bowtie.aln.sorted.21.PHAS.tab	DM8C11G23500.1	Belongs_to_the_disease_resistance_NB-LRR_family		stu-miR8038a-3p (44128228 + CUACAUCUGAGCAAGUUGAAA),stu-miR8038b-3p (44128228 + CUACAUCUGAGCAAGUUGAAA)
21PHAS-392	chr11	44181675	44182390	716	9	0.000111437	15	5	8.32	0.93	220.63	12	Potential PHAS	chr11:44181675-44182275	PS11_un_Ol_Rfam.mc.fa.bowtie.aln.sorted.21.PHAS.tab	DM8C11G23520.1	Belongs_to_the_disease_resistance_NB-LRR_family	stu-miR482d-3p (44181842 + GGAAUGGGCGGUGCGGGUAAGA)
21PHAS-393	chr11	44206196	44206995	800	12	8.0732e-05	12	18	8.97	0.89	71.06	13.47	Potential PHAS	chr11:44206225-44206574	PS4_un_Ol_Rfam.mc.fa.bowtie.aln.sorted.21.PHAS.tab	DM8C11G23560.1	Belongs_to_the_disease_resistance_NB-LRR_family		stu-miR482d-3p (44206259 + GGAAUGGGCGGUGCGGGUAAGA),stu-miR1919-3p (44206651 + UCUGUCUAAAGAUGACUCUUGG)
21PHAS-394	chr11	44207383	44207556	174	2	0.000487804	6	15	11	0.41	8.41	7.06	Potential Repeat	chr11:44207383-44207556	PS3_un_Ol_Rfam.mc.fa.bowtie.aln.sorted.21.PHAS.tab	DM8C11G23560.1	Belongs_to_the_disease_resistance_NB-LRR_family
21PHAS-395	chr11	44223558	44224045	488	1	0.000586647	12	14	7.21	0.68	74.08	6.65	Potential PHAS	chr11:44223558-44224045	PS11_un_Ol_Rfam.mc.fa.bowtie.aln.sorted.21.PHAS.tab	DM8C11G23580.1	Belongs_to_the_disease_resistance_NB-LRR_family
21PHAS-396	chr11	44332693	44333342	650	9	3.0702e-05	17	14	11.9	0.78	63.52	11.62	Potential Repeat	chr11:44332838-44333342	PS11_un_Ol_Rfam.mc.fa.bowtie.aln.sorted.21.PHAS.tab	DM8C11G23710.1	Belongs_to_the_disease_resistance_NB-LRR_family	stu-miR482b-5p (44333324 + UCUUACCCAGGCCGCCCAUUCC)	stu-miR398a-5p (44333054 + CAUAU-UUCUCAAGUCAACCC)
21PHAS-397	chr11	44354981	44355542	562	3	2.38502e-05	14	19	10.57	0.83	35.13	5.65	Potential Repeat	chr11:44354981-44355421	PS6_un_Ol_Rfam.mc.fa.bowtie.aln.sorted.21.PHAS.tab	DM8C11G23740.1	Belongs_to_the_disease_resistance_NB-LRR_family		stu-miR482b-5p (44355461 + UCUUACCCAGGCCGCCCAUUCC),stu-miR398a-5p (44355197 + UAUAU-UUCUCAAGUCAUCCC),stu-miR6024-3p (44355446 - GGUAAGACAACACUUGCUAAAG)
21PHAS-398	chr11	44708736	44710716	1981	12	1.89512e-06	41	9	9.53	0.68	271.7	21.27	Potential PHAS	chr11:44708736-44709653	PS5_un_Ol_Rfam.mc.fa.bowtie.aln.sorted.21.PHAS.tab	DM8C11G24180.1	Belongs_to_the_disease_resistance_NB-LRR_family		stu-miR6024-3p (44708837 + GGUAAGACAACACUUGCUAAAG),stu-miR482d-3p (44708822 + GGAACGGGUGGUGUGGGUAAGA),stu-miR8038a-3p (44710207 + CUACAUCUGAGCAAGUUGAAA),stu-miR8038b-3p (44710207 + CUACAUCUGAGCAAGUUGAAA),stu-miR482e-5p (44708824 - UGUCUUACCCACACCACCCGUU)
21PHAS-399	chr11	44721121	44723185	2065	15	1.1671e-06	41	10	9.5	0.63	447.84	22.55	Potential PHAS	chr11:44721235-44722374	PS11_un_Ol_Rfam.mc.fa.bowtie.aln.sorted.21.PHAS.tab	DM8C11G24190.1	Belongs_to_the_disease_resistance_NB-LRR_family	stu-miR482d-3p (44721274 + GGAAUGGGCGGCGUGGGUAAGA),stu-miR482b-5p (44721274 - UCUUACCCACGCCGCCCAUUCC)	stu-miR6024-3p (44721289 + GGUAAGACAACACUUGCUAAAG)
21PHAS-400	chr11	44726364	44727924	1561	8	4.72945e-05	25	21	10.07	0.79	90.24	10.72	Potential Repeat	chr11:44726457-44726640	PS2_un_Ol_Rfam.mc.fa.bowtie.aln.sorted.21.PHAS.tab	non-coding	non-coding
21PHAS-401	chr11	44738216	44740514	2299	11	4.19689e-05	42	6	10.78	0.77	218.12	15.62	Potential Repeat	chr11:44738338-44739316	PS8_un_Ol_Rfam.mc.fa.bowtie.aln.sorted.21.PHAS.tab	DM8C11G24230.1	Belongs_to_the_disease_resistance_NB-LRR_family		stu-miR6024-3p (44738318 + GGUAAGACGACACUUGCUAAAG),stu-miR8038a-3p (44739694 + CUACAUCUGAGCAAGUUGAAA),stu-miR8038b-3p (44739694 + CUACAUCUGAGCAAGUUGAAA),stu-miR8050-5p (44740670 + UAGGAUUUUGAUUCCUACUG),stu-miR482b-5p (44738303 - UCUUACCCAGGCCACCCAUUCC)
21PHAS-402	chr11	44748403	44750028	1626	12	3.32838e-05	25	20	10.5	0.74	168.13	16.11	Potential Repeat	chr11:44748520-44749130	PS6_un_Ol_Rfam.mc.fa.bowtie.aln.sorted.21.PHAS.tab	DM8C11G24250.1	Pyridine_nucleotide-disulphide_oxidoreductase		stu-miR6024-3p (44748538 + GGUAAGACAACACUUGCUAAAG),stu-miR482d-3p (44748523 + GGAAUGGGCGGCGUGGGUAAGA),stu-miR8038a-3p (44749902 + CUAUAUCUGAGCAAGUUGAAA),stu-miR8038b-3p (44749902 + CUAUAUCUGAGCAAGUUGAAA),stu-miR482b-5p (44748523 - UCUUACCCACGCCGCCCAUUCC)
21PHAS-403	chr11	44778323	44780732	2410	17	3.65339e-07	28	9	11.32	0.95	125.98	9.86	Potential Repeat	chr11:44778434-44780476	PS8_un_Ol_Rfam.mc.fa.bowtie.aln.sorted.21.PHAS.tab	DM8C11G24250.1	Pyridine_nucleotide-disulphide_oxidoreductase	stu-miR8038a-3p (44779842 + CUAUAUCUGAGCAAGUUGAAA),stu-miR8038b-3p (44779842 + CUAUAUCUGAGCAAGUUGAAA)	stu-miR6024-3p (44778452 + GGUAAGACAACACUUGCUAAAG),stu-miR482d-3p (44778437 + GGAAUGGGCGGCGUGGGUAAGA),stu-miR172d-5p (44780538 + AGUUGUUUUUGAUGAUGCUCA),stu-miR482b-5p (44778437 - UCUUACCCACGCCGCCCAUUCC),stu-miR172c-3p (44780876 - GAAAGUUUAUCAAGAUUCU)
21PHAS-404	chr11	44789502	44789898	397	3	5.49587e-05	6	6	10.08	0.9	9.1	6.67	Potential Repeat	chr11:44789522-44789742	PS7_un_Ol_Rfam.mc.fa.bowtie.aln.sorted.21.PHAS.tab	DM8C11G24250.1	Pyridine_nucleotide-disulphide_oxidoreductase		stu-miR6024-3p (44789600 + GGUAAGACAACACUUGCUAAAG),stu-miR482b-5p (44789585 - UCUUACCCAGGCCACCCAUUCC),stu-miR8050-5p (44789900 - AAUGAUCUUGA-UCUUACUU),stu-miR398a-5p (44789858 - UAUAU-UUCUCAAGUCAUCCC)
21PHAS-405	chr11	44803345	44805360	2016	12	2.19913e-05	26	19	9.3	0.76	200.18	19.1	Potential PHAS	chr11:44803427-44804696	PS8_un_Ol_Rfam.mc.fa.bowtie.aln.sorted.21.PHAS.tab	DM8C11G24250.1	Pyridine_nucleotide-disulphide_oxidoreductase	stu-miR482b-5p (44803456 - UCUUACCCACGCCACCCAUUCC)	stu-miR6024-3p (44803471 + GGUAAGACAACACUUGCUAAAG),stu-miR8038a-3p (44804832 + CUAUAUCUGAGCAAGUUGAAA),stu-miR8038b-3p (44804832 + CUAUAUCUGAGCAAGUUGAAA),stu-miR482e-5p (44803458 - UGUCUUACCCACGCCACCCAUU),stu-miR398a-5p (44803726 - AAUAU-UUCUCAAGUCAUCCC)
21PHAS-406	chr11	44820414	44822477	2064	12	4.27041e-06	30	19	10.7	0.85	120.56	8.56	Potential Repeat	chr11:44820464-44821185	PS1_un_Ol_Rfam.mc.fa.bowtie.aln.sorted.21.PHAS.tab	DM8C11G24250.1	Pyridine_nucleotide-disulphide_oxidoreductase		stu-miR6024-3p (44820546 + GGUAAGACAACACUUGCUAAAG),stu-miR482d-3p (44820531 + GGAAUGGGCGGCGUGGGUAAGA),stu-miR8038a-3p (44821910 + CUAUAUCUGAGCAAGUUGAAA),stu-miR8038b-3p (44821910 + CUAUAUCUGAGCAAGUUGAAA),stu-miR482b-5p (44820531 - UCUUACCCACGCCGCCCAUUCC)
21PHAS-407	chr11	44829907	44830600	694	3	0.000177457	17	3	10.64	0.5	50.08	7.92	Potential Repeat	chr11:44830492-44830600	PS10_un_Ol_Rfam.mc.fa.bowtie.aln.sorted.21.PHAS.tab	DM8C11G24250.1	Pyridine_nucleotide-disulphide_oxidoreductase		stu-miR6024-3p (44829959 + GGUAAGACAGCACUUGCUAAAG),stu-miR482b-5p (44829944 - UCUUACCCAGGCCGCCCAUUCC)
21PHAS-408	chr11	44831053	44831353	301	2	0.000130169	9	9	7.46	0.47	13.88	7.07	Potential PHAS	chr11:44831053-44831353	PS4_un_Ol_Rfam.mc.fa.bowtie.aln.sorted.21.PHAS.tab	DM8C11G24250.1	Pyridine_nucleotide-disulphide_oxidoreductase		stu-miR8038a-3p (44831344 + CUAUAUCUGAGCAAGUUGAAA),stu-miR8038b-3p (44831344 + CUAUAUCUGAGCAAGUUGAAA)
21PHAS-409	chr11	44845305	44847576	2272	14	1.46368e-05	27	4	10.42	0.89	149.32	15.41	Potential Repeat	chr11:44845305-44845569	PS9_un_Ol_Rfam.mc.fa.bowtie.aln.sorted.21.PHAS.tab	DM8C11G24250.1	Pyridine_nucleotide-disulphide_oxidoreductase		stu-miR6024-3p (44845395 + GGUAAGACAACACUUGCUAAAG),stu-miR172d-5p (44847463 + AGUUGUUUUUGAUGAUGCUCA),stu-miR482b-5p (44845380 - UCUUACCCAGGCCACCCAUUCC),stu-miR398a-5p (44845653 - AAUAU-UUCUCAAGUCAUCCC)
21PHAS-410	chr11	45429265	45429857	593	6	4.82832e-05	13	9	11.27	0.8	33.63	13.32	Potential Repeat	chr11:45429537-45429794	PS1_un_Ol_Rfam.mc.fa.bowtie.aln.sorted.21.PHAS.tab	non-coding	non-coding		stu-miR482b-5p (45429869 + UCUUACCCAGGCCGCCCAUUCC),stu-miR6024-3p (45429854 - GGUAAGACAACACUUGCUAAAG)
21PHAS-411	chr11	45510383	45512549	2167	11	2.06919e-05	28	12	11.52	0.89	74.61	10.3	Potential Repeat	chr11:45511709-45512495	PS9_un_Ol_Rfam.mc.fa.bowtie.aln.sorted.21.PHAS.tab	DM8C11G24940.1	Belongs_to_the_disease_resistance_NB-LRR_family		stu-miR482e-5p (45512405 + UGUCUUACCCACACCGCCCAUU),stu-miR6024-3p (45512392 - GGUAAGACAACACUUGCUAAAG),stu-miR482d-3p (45512407 - GGAAUGGGCGGUGUGGGUAAGA),stu-miR482e-3p (45512407 - GGAAUGGGCGGUGUGGGUAAGA),stu-miR172d-5p (45510321 - AGUUGUUUUUGAUGAUGCUCA)
21PHAS-412	chr11	45583104	45583774	671	8	2.67735e-05	16	17	10.07	0.91	119.73	11.85	Potential Repeat	chr11:45583486-45583774	PS4_un_Ol_Rfam.mc.fa.bowtie.aln.sorted.21.PHAS.tab	DM8C11G24990.1	Belongs_to_the_disease_resistance_NB-LRR_family		stu-miR482b-5p (45583728 + UCUUACCCAGGCCGCCCAUUCC),stu-miR6024-3p (45583713 - GGUAAGACAGCACUUGCUAAAG)
21PHAS-413	chr11	45595209	45597384	2176	12	9.92247e-06	42	14	10.76	0.58	239.49	15.14	Potential Repeat	chr11:45595209-45597288	PS2_un_Ol_Rfam.mc.fa.bowtie.aln.sorted.21.PHAS.tab	DM8C11G25000.1	Belongs_to_the_disease_resistance_NB-LRR_family	stu-miR482b-5p (45597251 + UCUUACCCAGGCCGCCCAUUCC)	stu-miR6024-3p (45597236 - GGUAAGACAACACUUGCUAAAG),stu-miR8038a-3p (45595857 - CUACAUCUGAGCAAGUUGAAA),stu-miR8038b-3p (45595857 - CUACAUCUGAGCAAGUUGAAA),stu-miR172c-5p (45595879 - CUUGUCUCUUGAAGAUGCC)
21PHAS-414	chr11	45810047	45810220	174	1	0.000629646	6	2	1.72	0.35	20.13	6.2	Potential PHAS	chr11:45810047-45810220	PS9_un_Ol_Rfam.mc.fa.bowtie.aln.sorted.21.PHAS.tab	non-coding	non-coding
21PHAS-415	chr11	45939124	45939372	249	3	0.000350352	7	13	4.67	0.46	38.05	6.47	Potential PHAS	chr11:45939124-45939372	PS12_un_Ol_Rfam.mc.fa.bowtie.aln.sorted.21.PHAS.tab	DM8C11G25460.1	Belongs_to_the_disease_resistance_NB-LRR_family	stu-miR482d-3p (45939109 + GGAAUGGGGGGCGUAGGCAAGA)	stu-miR6024-3p (45939124 + GGCAAGACAACACUUGCUAAAG)
21PHAS-416	chr11	45962007	45963981	1975	10	1.83432e-05	32	12	6.68	0.97	457.61	8.58	Potential PHAS	chr11:45962029-45963981	PS11_un_Ol_Rfam.mc.fa.bowtie.aln.sorted.21.PHAS.tab	DM8C11G25470.1	Belongs_to_the_disease_resistance_NB-LRR_family		stu-miR6024-3p (45962057 + GGCAAGACAACACUUGCUAAAG),stu-miR482d-3p (45962042 + GGAAUGGGGGGUGUUGGCAAGA),stu-miR482e-3p (45962042 + GGAAUGGGGGGUGUUGGCAAGA)
21PHAS-417	chr11	45995673	45996207	535	6	9.19825e-06	7	10	6.58	0.86	45.11	9.79	Potential PHAS	chr11:45995930-45996191	PS9_un_Ol_Rfam.mc.fa.bowtie.aln.sorted.21.PHAS.tab	non-coding	non-coding	stu-miR482b-5p (45996247 + UCUUGCCAAUGCCAGCCAUUCC),stu-miR482e-3p (45996247 - GGAAUGGCUGGCAUUGGCAAGA)	stu-miR6024-3p (45996232 - GGCAAGACAACAUUUGCUAAAG)
21PHAS-418	chr11	46100934	46101245	312	3	0.000752076	9	2	6.72	0.61	91.72	12.42	Potential PHAS	chr11:46100934-46101093	PS12_un_Ol_Rfam.mc.fa.bowtie.aln.sorted.21.PHAS.tab	non-coding	non-coding
21PHAS-419	chr11	46101316	46101966	651	9	3.18271e-07	20	5	6.47	0.92	272.08	20.2	Potential PHAS	chr11:46101368-46101851	PS6_un_Ol_Rfam.mc.fa.bowtie.aln.sorted.21.PHAS.tab	non-coding	non-coding	stu-miR482d-3p (46101872 - GGAAUGGGGGGUGUGGGUAAGA),stu-miR482e-3p (46101872 - GGAAUGGGGGGUGUGGGUAAGA)	stu-miR6024-3p (46101857 - GGUAAGACAACACUUGCUAAAU),stu-miR482b-3p (46101874 - UUGGAAUGGGGGGUGUGGGUAA)
21PHAS-420	chr11	46120088	46120822	735	10	4.2755e-05	20	3	8.18	0.72	125.64	19.35	Potential PHAS	chr11:46120459-46120822	PS11_un_Ol_Rfam.mc.fa.bowtie.aln.sorted.21.PHAS.tab	DM8C11G25590.1	Belongs_to_the_disease_resistance_NB-LRR_family	stu-miR482d-3p (46120749 - GGAAUGGGGGGCGUGGGCAAGA)	stu-miR6024-3p (46120734 - GGCAAGACAACACUUGCUAAAG)
21PHAS-421	chr11	46135491	46136280	790	7	2.06844e-05	9	17	6.66	0.49	18.71	10.61	Potential PHAS	chr11:46135868-46136279	PS9_un_Ol_Rfam.mc.fa.bowtie.aln.sorted.21.PHAS.tab	DM8C11G25600.1	Belongs_to_the_disease_resistance_NB-LRR_family		stu-miR6024-3p (46136436 - GGCAAGACAACACUUGCUAAAG),stu-miR482d-3p (46136451 - GGAAUGGGGGGCGUGGGCAAGA),stu-miR8041a-5p (46136295 - UGAUGAUAAUA-UAAAGCAC),stu-miR8041b-5p (46136295 - UGAUGAUAAUA-UAAAGCAC)
21PHAS-422	chr11	46144351	46144544	194	1	0.000627569	7	2	7.87	0.51	12.68	6.33	Potential PHAS	chr11:46144351-46144544	PS4_un_Ol_Rfam.mc.fa.bowtie.aln.sorted.21.PHAS.tab	DM8C11G25600.1	Belongs_to_the_disease_resistance_NB-LRR_family
21PHAS-423	chr11	46144565	46145028	464	4	1.75881e-05	11	13	7.16	0.5	22.23	9.43	Potential PHAS	chr11:46144565-46145028	PS9_un_Ol_Rfam.mc.fa.bowtie.aln.sorted.21.PHAS.tab	DM8C11G25600.1	Belongs_to_the_disease_resistance_NB-LRR_family		stu-miR6024-3p (46144998 - GGCAAGACAACACUUGCUAAAG),stu-miR482d-3p (46145013 - GGAAUGGGGGGCGUGGGCAAGA)
21PHAS-424	chr11	46162803	46163076	274	1	0.000213276	8	7	3.3	0.49	20.9	7.65	Potential PHAS	chr11:46162803-46163076	PS1_un_Ol_Rfam.mc.fa.bowtie.aln.sorted.21.PHAS.tab	DM8C11G25610.1	disease_resistance
21PHAS-425	chr11	46163523	46164233	711	9	1.11013e-05	22	17	8.05	0.71	179.21	16.45	Potential PHAS	chr11:46163538-46164233	PS12_un_Ol_Rfam.mc.fa.bowtie.aln.sorted.21.PHAS.tab	DM8C11G25610.1	disease_resistance	stu-miR482d-3p (46164170 - GGAAUGGGGGGCGUGGGCAAGA)	stu-miR6024-3p (46164155 - GGCAAGACCACACUUGCUAAAG)
21PHAS-426	chr11	46172303	46172528	226	2	0.000221546	8	3	5.91	0.52	14.99	6.21	Potential PHAS	chr11:46172303-46172517	PS4_un_Ol_Rfam.mc.fa.bowtie.aln.sorted.21.PHAS.tab	DM8C11G25620.1	LOB_domain-containing_protein
21PHAS-427	chr11	46196106	46196771	666	9	2.27849e-05	16	12	7.17	0.85	110.85	10.95	Potential PHAS	chr11:46196272-46196771	PS9_un_Ol_Rfam.mc.fa.bowtie.aln.sorted.21.PHAS.tab	DM8C11G25630.1	Belongs_to_the_disease_resistance_NB-LRR_family	stu-miR482d-3p (46196673 - GGAAUGGGGGGCGUGGGCAAGA)	stu-miR6024-3p (46196658 - GGCAAGACAACACUUGCUAAAG)
21PHAS-428	chr11	46205711	46206241	531	6	0.000236786	10	15	6.45	0.62	16.05	5.89	Potential PHAS	chr11:46205712-46206015	PS9_un_Ol_Rfam.mc.fa.bowtie.aln.sorted.21.PHAS.tab	DM8C11G25650.1	Belongs_to_the_disease_resistance_NB-LRR_family		stu-miR6024-3p (46206172 - GGCAAGACAACACUUGCUAAAG),stu-miR482d-3p (46206187 - GGAAUGGGGGGCGUGGGCAAGA)
21PHAS-429	chr11	46211986	46212524	539	2	0.000305369	7	19	3.62	0.58	35.65	8.56	Potential PHAS	chr11:46211986-46212524	PS3_un_Ol_Rfam.mc.fa.bowtie.aln.sorted.21.PHAS.tab	DM8C11G25660.1	Belongs_to_the_disease_resistance_NB-LRR_family
21PHAS-430	chr11	46213714	46214792	1079	12	2.78198e-05	25	17	7.54	0.95	414.63	22.1	Potential PHAS	chr11:46214113-46214790	PS11_un_Ol_Rfam.mc.fa.bowtie.aln.sorted.21.PHAS.tab	DM8C11G25660.1	Belongs_to_the_disease_resistance_NB-LRR_family	stu-miR482d-3p (46214717 - GGAAUGGGGGGUGUGGGUAAGA),stu-miR482e-3p (46214717 - GGAAUGGGGGGUGUGGGUAAGA)	stu-miR6024-3p (46214702 - GGUAAGACAACACUUGCUAAAU),stu-miR482b-3p (46214719 - UUGGAAUGGGGGGUGUGGGUAA),stu-miR169e-3p (46213576 - AGUUGCCA-GAUAACUUGU)
21PHAS-431	chr12	701881	702191	311	1	0.000892955	8	7	9.08	0.85	152.45	7.13	Potential PHAS	chr12:701881-702191	PS7_un_Ol_Rfam.mc.fa.bowtie.aln.sorted.21.PHAS.tab	non-coding	non-coding		stu-miR172c-5p (702357 - UCUAAGUCUUGAAGAUGUG)
21PHAS-432	chr12	720814	721068	255	1	0.000734193	8	19	8.9	0.85	152.58	7.12	Potential PHAS	chr12:720814-721068	PS7_un_Ol_Rfam.mc.fa.bowtie.aln.sorted.21.PHAS.tab	non-coding	non-coding
21PHAS-433	chr12	822110	822472	363	3	4.94597e-07	8	5	5.55	0.91	32.99	9.39	Potential PHAS	chr12:822110-822472	PS9_un_Ol_Rfam.mc.fa.bowtie.aln.sorted.21.PHAS.tab	DM8C12G00840.1	regulation_of_response_to_stimulus
21PHAS-434	chr12	1716407	1717520	1114	8	7.92348e-07	27	9	4.53	0.61	229.65	14.38	Potential PHAS	chr12:1717007-1717411	PS5_un_Ol_Rfam.mc.fa.bowtie.aln.sorted.21.PHAS.tab	DM8C12G02010.1	ADP_binding		stu-miR6024-3p (1717399 - GGGAAAACAACUUUGGCUACAA)
21PHAS-435	chr12	1755450	1756333	884	8	1.7972e-05	22	3	4.76	0.61	144.22	13.92	Potential PHAS	chr12:1755518-1756245	PS4_un_Ol_Rfam.mc.fa.bowtie.aln.sorted.21.PHAS.tab	DM8C12G02080.1	Belongs_to_the_disease_resistance_NB-LRR_family	stu-miR6024-3p (1756233 - GGGAAAACAACUUUGGCUACAA)
21PHAS-436	chr12	1760221	1761035	815	4	3.79405e-05	11	14	3.72	0.65	45.85	7.16	Potential PHAS	chr12:1760221-1760952	PS8_un_Ol_Rfam.mc.fa.bowtie.aln.sorted.21.PHAS.tab	DM8C12G02090.1	Belongs_to_the_disease_resistance_NB-LRR_family		stu-miR482e-3p (1760973 - GGUAUGGGAGGCAUUGGCAAGA),stu-miR6025 (1760991 - GAAGUUGUAUCAAUUGUAGGUA)
21PHAS-437	chr12	1777102	1778027	926	9	7.37414e-06	22	1	4.77	0.73	160.85	15.2	Potential PHAS	chr12:1777137-1778027	PS4_un_Ol_Rfam.mc.fa.bowtie.aln.sorted.21.PHAS.tab	DM8C12G02100.1	Belongs_to_the_disease_resistance_NB-LRR_family		stu-miR6024-3p (1777892 - GGGAAAACAACUUUGGCUACAA)
21PHAS-438	chr12	1787378	1788208	831	6	1.91875e-06	17	13	3.63	0.64	81.27	11.15	Potential PHAS	chr12:1787444-1788125	PS9_un_Ol_Rfam.mc.fa.bowtie.aln.sorted.21.PHAS.tab	DM8C12G02110.1	Belongs_to_the_disease_resistance_NB-LRR_family		stu-miR482e-3p (1788146 - GGUAUGGGAGGCAUUGGCAAGA)
21PHAS-439	chr12	1793123	1793991	869	6	1.50346e-05	14	19	4.59	0.78	158.57	15.27	Potential PHAS	chr12:1793565-1793991	PS12_un_Ol_Rfam.mc.fa.bowtie.aln.sorted.21.PHAS.tab	DM8C12G02120.1	ADP_binding
21PHAS-440	chr12	3018752	3018894	143	2	2.90542e-05	8	12	6.88	0.39	21.26	6.8	Potential PHAS	chr12:3018752-3018887	PS2_un_Ol_Rfam.mc.fa.bowtie.aln.sorted.21.PHAS.tab	non-coding	non-coding
21PHAS-441	chr12	3167635	3168190	556	5	0.000352508	7	12	6.28	0.93	84.92	14.06	Potential PHAS	chr12:3167856-3168144	PS1_un_Ol_Rfam.mc.fa.bowtie.aln.sorted.21.PHAS.tab	DM8C12G03470.1	receptor-like_protein_12
21PHAS-442	chr12	3170012	3172808	2797	21	1.71527e-05	56	2	2.57	0.71	6253.45	26.44	Potential PHAS	chr12:3170081-3170819	PS5_un_Ol_Rfam.mc.fa.bowtie.aln.sorted.21.PHAS.tab	DM8C12G03470.1	receptor-like_protein_12		stu-miR6023 (3170114 + UCCCAAAAACAGUUUCAUGGAA)
21PHAS-443	chr12	3213681	3214329	649	5	7.35167e-06	8	21	4.87	0.81	309.43	6.53	Potential PHAS	chr12:3213681-3213846	PS12_un_Ol_Rfam.mc.fa.bowtie.aln.sorted.21.PHAS.tab	DM8C12G03520.1	receptor-like_protein_12
21PHAS-444	chr12	3309472	3309842	371	4	3.81729e-05	7	6	1.15	0.66	42.57	6.95	Potential PHAS	chr12:3309647-3309816	PS9_un_Ol_Rfam.mc.fa.bowtie.aln.sorted.21.PHAS.tab	DM8C12G03620.1	Belongs_to_the_disease_resistance_NB-LRR_family		stu-miR8041a-5p (3309495 + CAAUGGUAAUAUCAAAGCAG),stu-miR8041b-5p (3309495 + CAAUGGUAAUAUCAAAGCAG),stu-miR8044-3p (3309566 + AGGUUC-AAUAUCGAUGGAGG)
21PHAS-445	chr12	3309900	3310885	986	9	4.72602e-07	22	19	2.34	0.47	235.58	15.08	Potential PHAS	chr12:3309900-3310792	PS2_un_Ol_Rfam.mc.fa.bowtie.aln.sorted.21.PHAS.tab	DM8C12G03620.1	Belongs_to_the_disease_resistance_NB-LRR_family		stu-miR6025 (3310813 - GAAGUUGUCUCAAUUGUAGGUA)
21PHAS-446	chr12	6317453	6319541	2089	14	1.3286e-06	34	19	2.11	0.91	608.35	19.47	Potential PHAS	chr12:6317516-6319455	PS3_un_Ol_Rfam.mc.fa.bowtie.aln.sorted.21.PHAS.tab	DM8C12G06640.1	Belongs_to_the_disease_resistance_NB-LRR_family		stu-miR169a-5p (6317631 + AGGCAAGACAACUUUGGCUA),stu-miR169b-5p (6317631 + AGGCAAGACAACUUUGGCUA),stu-miR169c-5p (6317631 + AGGCAAGACAACUUUGGCUA),stu-miR169d-5p (6317631 + AGGCAAGACAACUUUGGCUA),stu-miR169e-5p (6317631 + AGGCAAGACAACUUUGGCUA),stu-miR169f-5p (6317631 + AGGCAAGACAACUUUGGCUA),stu-miR169g (6317631 + AGGCAAGACAACUUUGGCUA),stu-miR169h (6317631 + AGGCAAGACAACUUUGGCUA)
21PHAS-447	chr12	6327249	6329528	2280	8	2.15249e-05	39	18	1.57	0.65	1330.27	11.32	Potential PHAS	chr12:6327317-6327715	PS8_un_Ol_Rfam.mc.fa.bowtie.aln.sorted.21.PHAS.tab	DM8C12G06660.1	Resistance_protein	stu-miR482e-3p (6327318 + GGUAUGGGUGGCAUUGGCAAGA),stu-miR482b-5p (6327318 - UCUUGCCAAUGCCACCCAUACC)	stu-miR171b-5p (6327656 - UAUUUAGCCACAUCCAUAUUU),stu-miR172d-3p (6328737 - CUGCAUCAUCGUCAAAAUUUC)
21PHAS-448	chr12	6341792	6342497	706	6	4.95787e-06	13	3	2.08	0.57	127.46	14.04	Potential PHAS	chr12:6342179-6342357	PS3_un_Ol_Rfam.mc.fa.bowtie.aln.sorted.21.PHAS.tab	DM8C12G06670.1	Resistance_protein		stu-miR482b-3p (6341892 + UAGGUAUGGGGGGCAUCGGUAA)
21PHAS-449	chr12	6432383	6432593	211	1	2.41653e-05	5	21	1	0.82	13.68	9.68	Potential PHAS	chr12:6432383-6432593	PS11_un_Ol_Rfam.mc.fa.bowtie.aln.sorted.21.PHAS.tab	non-coding	non-coding		stu-miR1886g-3p (6432209 + AUGUAAU-AAAUCGAUAUGAAA),stu-miR390-5p (6432425 - UUUUCUAUCCCUCCUGAGCUU),stu-miR390-5p (6432574 - GACGUUAUCCUUUCUGAGCUU)
21PHAS-450	chr12	6935419	6936607	1189	7	1.77592e-05	13	8	1.01	0.85	175.98	18.82	Potential PHAS	chr12:6936017-6936607	PS11_un_Ol_Rfam.mc.fa.bowtie.aln.sorted.21.PHAS.tab	DM8C12G07440.1	NB-ARC_domain		stu-miR482d-3p (6936647 - GGAAUGGGGGGUGUGGGUAAGA),stu-miR482e-3p (6936647 - GGAAUGGGGGGUGUGGGUAAGA)
21PHAS-451	chr12	8293555	8293742	188	5	1.65817e-05	5	5	11.06	0.89	4.84	9.14	Potential Repeat	chr12:8293574-8293721	PS3_un_Ol_Rfam.mc.fa.bowtie.aln.sorted.21.PHAS.tab	non-coding	non-coding
21PHAS-452	chr12	8983296	8983449	154	1	0.000890166	6	3	2.12	0.48	17.34	8.47	Potential PHAS	chr12:8983296-8983449	PS1_un_Ol_Rfam.mc.fa.bowtie.aln.sorted.21.PHAS.tab	DM8C12G08770.1	Resistance_protein
21PHAS-453	chr12	8983560	8984070	511	12	5.73617e-07	12	12	2.3	0.98	296.96	16.88	Potential PHAS	chr12:8983779-8984057	PS4_un_Ol_Rfam.mc.fa.bowtie.aln.sorted.21.PHAS.tab	DM8C12G08770.1	Resistance_protein
21PHAS-454	chr12	10411121	10411348	228	2	0.00099866	7	8	1.8	0.48	51.07	8.67	Potential PHAS	chr12:10411121-10411348	PS3_un_Ol_Rfam.mc.fa.bowtie.aln.sorted.21.PHAS.tab	DM8C12G09540.1	Belongs_to_the_disease_resistance_NB-LRR_family
21PHAS-455	chr12	10412057	10412567	511	6	2.36088e-06	13	9	5.92	0.65	35.77	16.56	Potential PHAS	chr12:10412057-10412526	PS3_un_Ol_Rfam.mc.fa.bowtie.aln.sorted.21.PHAS.tab	DM8C12G09540.1	Belongs_to_the_disease_resistance_NB-LRR_family	stu-miR482d-3p (10412502 - GGUAUGGGUGGUGUUGGUAAGA),stu-miR482e-3p (10412502 - GGUAUGGGUGGUGUUGGUAAGA)
21PHAS-456	chr12	11248812	11249358	547	6	7.27716e-06	16	3	8.64	0.65	121.44	13.56	Potential PHAS	chr12:11248825-11249228	PS12_un_Ol_Rfam.mc.fa.bowtie.aln.sorted.21.PHAS.tab	non-coding	non-coding	stu-miR482d-3p (11248884 + GGUAUGGGCGGUAUAGGUAAGA),stu-miR482e-3p (11248884 + GGUAUGGGCGGUAUAGGUAAGA)	stu-miR6024-3p (11248899 + GGUAAGACAACUCUUGCCAGAA)
21PHAS-457	chr12	18563090	18563327	238	1	0.000522993	10	8	5.96	0.61	260.08	10.75	Potential PHAS	chr12:18563090-18563327	PS9_un_Ol_Rfam.mc.fa.bowtie.aln.sorted.21.PHAS.tab	DM8C12G11860.1	Belongs_to_the_disease_resistance_NB-LRR_family		stu-miR482a-3p (18563038 + UAGGGAUGGGUGGUAUUGGCAA),stu-miR482e-3p (18563040 + GGGAUGGGUGGUAUUGGCAAGA)
21PHAS-458	chr12	50088304	50088456	153	1	3.09299e-05	7	14	1.25	0.33	41.48	7.38	Potential PHAS	chr12:50088304-50088456	PS3_un_Ol_Rfam.mc.fa.bowtie.aln.sorted.21.PHAS.tab	non-coding	non-coding
21PHAS-459	chr12	50088948	50090034	1087	13	4.18529e-08	30	7	3.65	0.6	486.33	15.45	Potential PHAS	chr12:50089666-50089879	PS2_un_Ol_Rfam.mc.fa.bowtie.aln.sorted.21.PHAS.tab	non-coding	non-coding	stu-miR482d-3p (50089900 - GGUAUGGGUGGUGUUGGUAAGA),stu-miR482e-3p (50089900 - GGUAUGGGUGGUGUUGGUAAGA)
21PHAS-460	chr12	57698227	57698919	693	11	1.98012e-06	12	17	4.16	0.73	43.84	10.42	Potential PHAS	chr12:57698456-57698843	PS2_un_Ol_Rfam.mc.fa.bowtie.aln.sorted.21.PHAS.tab	DM8C12G26920.1	resistance
21PHAS-461	chr12	57704200	57704854	655	8	1.54665e-12	21	3	3.56	0.79	102.91	26.45	Confident PHAS	chr12:57704200-57704829	PS7_un_Ol_Rfam.mc.fa.bowtie.aln.sorted.21.PHAS.tab	DM8C12G26930.1	resistance	stu-miR8036-3p (57704853 - UGGGCGGCAUCGGCAAGACAGA)	stu-miR482e-3p (57704857 - GGUAUGGGCGGCAUCGGCAAGA)
21PHAS-462	chr12	57713556	57714310	755	9	1.93108e-05	10	15	4.51	0.8	25.64	6.03	Potential PHAS	chr12:57713556-57714310	PS3_un_Ol_Rfam.mc.fa.bowtie.aln.sorted.21.PHAS.tab	DM8C12G26960.1	resistance
21PHAS-463	chr12	57745262	57745678	417	3	6.28292e-05	8	14	4.57	0.81	20.24	6.91	Potential PHAS	chr12:57745262-57745510	PS8_un_Ol_Rfam.mc.fa.bowtie.aln.sorted.21.PHAS.tab	DM8C12G26980.1	resistance
21PHAS-464	chr12	57766444	57767061	618	11	3.53534e-05	12	5	4.4	0.82	30.62	11.14	Potential PHAS	chr12:57766660-57767061	PS2_un_Ol_Rfam.mc.fa.bowtie.aln.sorted.21.PHAS.tab	DM8C12G26990.1	resistance		stu-miR482e-3p (57767016 - GGUAUGGGCGGCAUCGGCAAGA),stu-miR8036-3p (57767012 - UGGGCGGCAUCGGCAAGACAGA)
21PHAS-465	chr12	57776965	57777480	516	9	7.4459e-05	10	11	4.53	0.52	28.49	11.63	Potential PHAS	chr12:57776967-57777441	PS7_un_Ol_Rfam.mc.fa.bowtie.aln.sorted.21.PHAS.tab	DM8C12G26990.1	resistance
21PHAS-466	chr12	57799074	57799582	509	4	4.74109e-05	10	15	2.57	0.73	57.89	10.16	Potential PHAS	chr12:57799341-57799582	PS11_un_Ol_Rfam.mc.fa.bowtie.aln.sorted.21.PHAS.tab	DM8C12G27000.1	resistance
21PHAS-467	chr12	58062762	58063419	658	5	1.26704e-09	13	10	1.38	0.95	233.5	18.4	Potential PHAS	chr12:58062762-58063419	PS11_un_Ol_Rfam.mc.fa.bowtie.aln.sorted.21.PHAS.tab	non-coding	non-coding		stu-miR6149-5p (58063353 - UGUAAUUCAGGUGUGUUUCAA)
21PHAS-468	chr12	58448645	58449425	781	4	6.09318e-06	11	18	2.44	0.6	27.76	8.46	Potential PHAS	chr12:58448658-58448991	PS2_un_Ol_Rfam.mc.fa.bowtie.aln.sorted.21.PHAS.tab	DM8C12G27740.1	late_blight_resistance_protein	stu-miR6025 (58448625 + GAUGUUAUAUCAGUUGUUGGUA)
21PHAS-469	chr12	58463576	58464832	1257	6	2.34796e-08	16	19	1.99	0.73	98.21	19.67	Potential PHAS	chr12:58463576-58464375	PS2_un_Ol_Rfam.mc.fa.bowtie.aln.sorted.21.PHAS.tab	DM8C12G27770.1/DM8C12G27770.2	late_blight_resistance_protein/non-coding	stu-miR6025 (58463578 + GAUGUUAUGUCAGUUGUUGGUA)
21PHAS-470	chr12	58470181	58470885	705	4	6.25393e-06	9	16	2.82	0.86	13.98	9.78	Potential PHAS	chr12:58470181-58470885	PS9_un_Ol_Rfam.mc.fa.bowtie.aln.sorted.21.PHAS.tab	DM8C12G27790.1	late_blight_resistance_protein		stu-miR6025 (58470210 + GAUGUUAUAUCAGUUGUUGGUA)
21PHAS-471	chr12	59486224	59486520	297	4	5.714e-08	9	17	10.14	0.78	5.98	9.21	Potential Repeat	chr12:59486227-59486422	PS1_un_Ol_Rfam.mc.fa.bowtie.aln.sorted.21.PHAS.tab	DM8C12G29150.1	Leucine_rich_repeat_N-terminal_domain
21PHAS-472	chr12	59502039	59502466	428	2	4.54639e-05	7	4	10.91	0.66	5.57	5.11	Potential Repeat	chr12:59502039-59502346	PS2_un_Ol_Rfam.mc.fa.bowtie.aln.sorted.21.PHAS.tab	DM8C12G29180.1	RECEPTOR-LIKE_protein
21PHAS-473	chr12	59503867	59504209	343	2	0.000189887	7	16	8.26	0.5	8.16	9.48	Potential PHAS	chr12:59503867-59504209	PS2_un_Ol_Rfam.mc.fa.bowtie.aln.sorted.21.PHAS.tab	DM8C12G29180.1	RECEPTOR-LIKE_protein
21PHAS-474	chr12	59532524	59533170	647	5	1.6928e-05	8	2	8.86	0.94	6.93	7.02	Potential PHAS	chr12:59532537-59532839	PS3_un_Ol_Rfam.mc.fa.bowtie.aln.sorted.21.PHAS.tab	DM8C12G29180.1	RECEPTOR-LIKE_protein
21PHAS-475	chr12	59543694	59544273	580	4	6.21986e-06	7	7	10.78	0.79	5.56	9.21	Potential Repeat	chr12:59543694-59544273	PS2_un_Ol_Rfam.mc.fa.bowtie.aln.sorted.21.PHAS.tab	DM8C12G29180.1	RECEPTOR-LIKE_protein
21PHAS-476	chr12	59555174	59555924	751	5	2.63893e-05	8	3	10.65	0.64	8.75	8.7	Potential Repeat	chr12:59555254-59555924	PS7_un_Ol_Rfam.mc.fa.bowtie.aln.sorted.21.PHAS.tab	DM8C12G29180.1/DM8C12G29190.1	RECEPTOR-LIKE_protein/regulation_of_response_to_stimulus
21PHAS-477	chr12	59572677	59573367	691	6	1.42893e-05	9	14	9.07	0.71	10.75	7.95	Potential PHAS	chr12:59572702-59573367	PS3_un_Ol_Rfam.mc.fa.bowtie.aln.sorted.21.PHAS.tab	non-coding	non-coding
21PHAS-478	chr12	59574627	59574765	139	1	0.000829859	5	1	6.8	0.6	6.24	5.14	Potential PHAS	chr12:59574627-59574765	PS2_un_Ol_Rfam.mc.fa.bowtie.aln.sorted.21.PHAS.tab	non-coding	non-coding
21PHAS-479	chr12	59584398	59584669	272	2	3.01508e-05	5	16	6.4	0.87	6.04	7.5	Potential PHAS	chr12:59584527-59584669	PS4_un_Ol_Rfam.mc.fa.bowtie.aln.sorted.21.PHAS.tab	DM8C12G29220.1	non-coding
21PHAS-480	chr12	59611436	59612193	758	5	6.72315e-05	10	13	10.28	0.53	7.93	10.33	Potential Repeat	chr12:59611524-59611828	PS7_un_Ol_Rfam.mc.fa.bowtie.aln.sorted.21.PHAS.tab	non-coding	non-coding
21PHAS-481	chr12	59638989	59639782	794	2	5.59803e-07	11	11	3.58	0.6	20.68	12.33	Potential PHAS	chr12:59639291-59639782	PS3_un_Ol_Rfam.mc.fa.bowtie.aln.sorted.21.PHAS.tab	non-coding	non-coding		stu-miR7980a (59639315 + GUUCACACAUUGAAUUUAUCUCAU)
21PHAS-482	chr12	59654225	59654548	324	4	6.24602e-07	8	1	9.09	0.61	4.23	7.05	Potential PHAS	chr12:59654281-59654548	PS3_un_Ol_Rfam.mc.fa.bowtie.aln.sorted.21.PHAS.tab	non-coding	non-coding
21PHAS-483	chr12	59659703	59660018	316	5	3.23144e-06	9	5	9.01	0.8	11.61	7.04	Potential PHAS	chr12:59659804-59659913	PS7_un_Ol_Rfam.mc.fa.bowtie.aln.sorted.21.PHAS.tab	non-coding	non-coding
21PHAS-484	chr12	59703470	59703670	201	3	5.71247e-07	6	21	12.21	0.93	2.83	8.78	Potential Repeat	chr12:59703470-59703669	PS7_un_Ol_Rfam.mc.fa.bowtie.aln.sorted.21.PHAS.tab	DM8C12G29340.1	non-coding
21PHAS-485	chr12	59718522	59719084	563	5	1.06002e-09	11	1	9.74	0.81	6.74	12.67	Potential PHAS	chr12:59718604-59718871	PS3_un_Ol_Rfam.mc.fa.bowtie.aln.sorted.21.PHAS.tab	non-coding	non-coding
21PHAS-486	chr12	59740435	59740666	232	5	3.48376e-07	7	15	11.66	0.93	3.96	9.2	Potential Repeat	chr12:59740466-59740665	PS7_un_Ol_Rfam.mc.fa.bowtie.aln.sorted.21.PHAS.tab	DM8C12G29370.1	RECEPTOR-LIKE_protein
21PHAS-487	chr12	60063707	60063913	207	6	3.21868e-07	7	7	1.15	0.9	30.72	13.75	Potential PHAS	chr12:60063712-60063913	PS8_un_Ol_Rfam.mc.fa.bowtie.aln.sorted.21.PHAS.tab	DM8C12G29900.1	receptor-like_protein_12		stu-miR6022 (60063940 + UCCUGGAUAUUCUCCCUUCCA)

## Sheet: 24 PHAS
PHASID	Chr_ID	Start_Pos	End_Pos	Locus_Len	Lib_Num	Pvalue	Phas_Hit	Phase	Average_HitPos	Phas_Ratio	Abudance	Max_Region_Phase_Score	Note	Best_Region	Best_Sample	gene	function_anno	TriggerList	PotentialList
24PHAS-1	chr01	696400	696560	161	1	0.000992993	3	19	1.71	0.59	4.7	5.01	Potential PHAS	chr01:696400-696560	PS12_un_Ol_Rfam.mc.fa.bowtie.aln.sorted.24.PHAS.tab	DM8C01G00320.1	Conserved_gene_of
24PHAS-2	chr01	816293	816598	306	1	0.000489876	6	3	3.48	0.45	19.31	5.98	Potential PHAS	chr01:816293-816598	PS11_un_Ol_Rfam.mc.fa.bowtie.aln.sorted.24.PHAS.tab	non-coding	non-coding
24PHAS-3	chr01	1860716	1860922	207	1	0.000689494	5	2	8.68	0.35	14.65	5.6	Potential PHAS	chr01:1860716-1860922	PS6_un_Ol_Rfam.mc.fa.bowtie.aln.sorted.24.PHAS.tab	non-coding	non-coding		stu-miR7992-3p (1860919 - AUUUUGAAUGUGUACAACUAGACA)
24PHAS-4	chr01	1871017	1871329	313	1	3.72893e-05	8	4	5.76	0.32	48.67	5	Potential PHAS	chr01:1871017-1871329	PS7_un_Ol_Rfam.mc.fa.bowtie.aln.sorted.24.PHAS.tab	non-coding	non-coding		stu-miR8007a-5p (1871070 + CUCAAAAUCCAAAAAGUGUCACAU),stu-miR8007a-5p (1871187 + CUCGAAAUCCGAAAAUGUGUCACAU),stu-miR8007a-5p (1871109 + CUCGAAAUCCGAAAAUGUGUCACAU),stu-miR8007a-3p (1870870 + UUAUGUGACACAUUUCGUUUUUCG),stu-miR8007b-5p (1871070 + CUCAAAAUCCAAAAAGUGUCACAU),stu-miR8007b-5p (1871109 + CUCGAAAUCCGAAAAUGUGUCACAU),stu-miR8007b-5p (1871187 + CUCGAAAUCCGAAAAUGUGUCACAU),stu-miR8007b-3p (1870870…
24PHAS-5	chr01	2714259	2714580	322	1	0.000186278	6	15	13.25	0.42	2.12	6.88	Potential Repeat	chr01:2714259-2714580	PS11_un_Ol_Rfam.mc.fa.bowtie.aln.sorted.24.PHAS.tab	non-coding	non-coding		stu-miR1886g-3p (2714587 - AUGUAAUGAAAUUGGUAUGAAA)
24PHAS-6	chr01	3851641	3851916	276	1	0.000237995	4	5	2.11	0.73	10.68	5.92	Potential PHAS	chr01:3851641-3851916	PS8_un_Ol_Rfam.mc.fa.bowtie.aln.sorted.24.PHAS.tab	DM8C01G03640.1	Remorin,_C-terminal_region
24PHAS-7	chr01	4393384	4393592	209	2	0.000793841	6	11	9	0.4	5.58	5.9	Potential PHAS	chr01:4393409-4393592	PS7_un_Ol_Rfam.mc.fa.bowtie.aln.sorted.24.PHAS.tab	non-coding	non-coding
24PHAS-8	chr01	5922809	5923054	246	1	0.000503379	5	18	6.37	0.62	3.35	5.02	Potential PHAS	chr01:5922809-5923054	PS11_un_Ol_Rfam.mc.fa.bowtie.aln.sorted.24.PHAS.tab	DM8C01G05270.1	NAD(P)H-binding
24PHAS-9	chr01	5943276	5943560	285	1	0.000471437	6	24	5.1	0.66	42.16	9.77	Potential PHAS	chr01:5943276-5943560	PS9_un_Ol_Rfam.mc.fa.bowtie.aln.sorted.24.PHAS.tab	non-coding	non-coding
24PHAS-10	chr01	6669265	6669676	412	2	0.000424601	7	6	3.35	0.5	27.86	7.62	Potential PHAS	chr01:6669265-6669457	PS2_un_Ol_Rfam.mc.fa.bowtie.aln.sorted.24.PHAS.tab	non-coding	non-coding		stu-miR8022 (6669092 - AAUAGUCCAAAAUACCCAUUUAGA)
24PHAS-11	chr01	6749566	6749812	247	1	0.000372523	5	7	4.42	0.79	31.82	5.4	Potential PHAS	chr01:6749566-6749812	PS3_un_Ol_Rfam.mc.fa.bowtie.aln.sorted.24.PHAS.tab	DM8C01G05680.1	histone_deacetylase
24PHAS-12	chr01	7050819	7051190	372	1	0.00014365	7	12	2.88	0.33	13.9	7.01	Potential PHAS	chr01:7050819-7051190	PS9_un_Ol_Rfam.mc.fa.bowtie.aln.sorted.24.PHAS.tab	non-coding	non-coding
24PHAS-13	chr01	8549021	8549296	276	1	0.000362213	5	19	6.7	0.35	6.57	5.03	Potential PHAS	chr01:8549021-8549296	PS2_un_Ol_Rfam.mc.fa.bowtie.aln.sorted.24.PHAS.tab	non-coding	non-coding
24PHAS-14	chr01	8568372	8568529	158	1	0.000207598	5	15	14.68	0.5	1.89	5.03	Potential Repeat	chr01:8568372-8568529	PS11_un_Ol_Rfam.mc.fa.bowtie.aln.sorted.24.PHAS.tab	non-coding	non-coding
24PHAS-15	chr01	10551259	10551493	235	1	3.91745e-06	6	20	1.16	0.36	13.58	5.38	Potential PHAS	chr01:10551259-10551493	PS11_un_Ol_Rfam.mc.fa.bowtie.aln.sorted.24.PHAS.tab	DM8C01G07510.1	Belongs_to_the_14-3-3_family
24PHAS-16	chr01	11165256	11165394	139	1	0.000160597	4	1	6.11	0.56	1.47	5.42	Potential PHAS	chr01:11165256-11165394	PS12_un_Ol_Rfam.mc.fa.bowtie.aln.sorted.24.PHAS.tab	non-coding	non-coding
24PHAS-17	chr01	11371858	11372340	483	1	8.84085e-06	7	17	10.31	0.4	4.53	5.89	Potential Repeat	chr01:11371858-11372340	PS10_un_Ol_Rfam.mc.fa.bowtie.aln.sorted.24.PHAS.tab	DM8C01G07840.1	A_Receptor_for_Ubiquitination_Targets
24PHAS-18	chr01	12626126	12626434	309	1	0.000359532	8	18	1.35	0.35	76.31	6.74	Potential PHAS	chr01:12626126-12626434	PS7_un_Ol_Rfam.mc.fa.bowtie.aln.sorted.24.PHAS.tab	DM8C01G08030.1	Haloacid_dehalogenase-like_hydrolase
24PHAS-19	chr01	14985803	14986204	402	1	0.000596605	7	11	11.4	0.31	7.88	7.19	Potential Repeat	chr01:14985803-14986204	PS1_un_Ol_Rfam.mc.fa.bowtie.aln.sorted.24.PHAS.tab	DM8C01G08730.1	Protein_of_unknown_function_(DUF1298)		stu-miR8006-5p (14985953 + GGUGCCCCUGUCGUCCAAAAAGUA),stu-miR8006-5p (14986122 - GGUGCCCCUAUCGUCCAAAAAUUA)
24PHAS-20	chr01	15595493	15595923	431	2	0.000732568	10	4	10.47	0.32	13.5	5.7	Potential Repeat	chr01:15595506-15595762	PS4_un_Ol_Rfam.mc.fa.bowtie.aln.sorted.24.PHAS.tab	non-coding	non-coding
24PHAS-21	chr01	15784411	15784592	182	1	0.00054313	4	19	1.09	0.7	14.69	6.01	Potential PHAS	chr01:15784411-15784592	PS7_un_Ol_Rfam.mc.fa.bowtie.aln.sorted.24.PHAS.tab	non-coding	non-coding
24PHAS-22	chr01	17782724	17782969	246	1	3.13127e-06	5	23	4.44	0.86	2.86	5.62	Potential PHAS	chr01:17782724-17782969	PS4_un_Ol_Rfam.mc.fa.bowtie.aln.sorted.24.PHAS.tab	non-coding	non-coding
24PHAS-23	chr01	18496332	18496496	165	1	0.000286654	6	13	2.4	0.35	29.66	7.8	Potential PHAS	chr01:18496332-18496496	PS4_un_Ol_Rfam.mc.fa.bowtie.aln.sorted.24.PHAS.tab	non-coding	non-coding
24PHAS-24	chr01	18649608	18649863	256	1	7.56519e-05	5	17	11.07	0.55	1.2	5.19	Potential Repeat	chr01:18649608-18649863	PS12_un_Ol_Rfam.mc.fa.bowtie.aln.sorted.24.PHAS.tab	non-coding	non-coding
24PHAS-25	chr01	18833131	18833494	364	1	2.77384e-06	8	20	5.03	0.45	15.07	7.66	Potential PHAS	chr01:18833131-18833494	PS6_un_Ol_Rfam.mc.fa.bowtie.aln.sorted.24.PHAS.tab	non-coding	non-coding
24PHAS-26	chr01	22239437	22239729	293	4	7.57138e-05	7	14	8.75	0.78	36.23	5.11	Potential PHAS	chr01:22239437-22239717	PS1_un_Ol_Rfam.mc.fa.bowtie.aln.sorted.24.PHAS.tab	non-coding	non-coding
24PHAS-27	chr01	22929266	22929458	193	1	0.000343957	4	5	6.3	0.72	3.61	5.15	Potential PHAS	chr01:22929266-22929458	PS8_un_Ol_Rfam.mc.fa.bowtie.aln.sorted.24.PHAS.tab	non-coding	non-coding
24PHAS-28	chr01	24465324	24465520	197	1	1.07738e-05	5	15	5.82	0.7	1.07	6.34	Potential PHAS	chr01:24465324-24465520	PS2_un_Ol_Rfam.mc.fa.bowtie.aln.sorted.24.PHAS.tab	non-coding	non-coding
24PHAS-29	chr01	25832471	25832999	529	1	5.14333e-05	5	23	9.38	0.78	3.61	6.02	Potential PHAS	chr01:25832471-25832999	PS7_un_Ol_Rfam.mc.fa.bowtie.aln.sorted.24.PHAS.tab	non-coding	non-coding
24PHAS-30	chr01	26761370	26761533	164	1	0.000530218	4	20	11.21	0.81	2.76	5.37	Potential Repeat	chr01:26761370-26761533	PS6_un_Ol_Rfam.mc.fa.bowtie.aln.sorted.24.PHAS.tab	non-coding	non-coding
24PHAS-31	chr01	30955852	30956043	192	1	6.27483e-05	5	5	2.25	0.84	25.91	6.72	Potential PHAS	chr01:30955852-30956043	PS3_un_Ol_Rfam.mc.fa.bowtie.aln.sorted.24.PHAS.tab	non-coding	non-coding		stu-miR166d-5p (30955761 + UCUU-AACCAGAGGACAUUUU)
24PHAS-32	chr01	33929145	33929338	194	1	0.000223904	4	10	9	0.72	3.03	5.11	Potential PHAS	chr01:33929145-33929338	PS7_un_Ol_Rfam.mc.fa.bowtie.aln.sorted.24.PHAS.tab	non-coding	non-coding		stu-miR479 (33929065 + AUGUGUUAUUGGUUCGGUUUA)
24PHAS-33	chr01	36441838	36442175	338	1	0.000922472	4	21	8.07	0.74	6.53	5.56	Potential PHAS	chr01:36441838-36442175	PS10_un_Ol_Rfam.mc.fa.bowtie.aln.sorted.24.PHAS.tab	non-coding	non-coding
24PHAS-34	chr01	39973249	39973619	371	4	0.000138387	8	13	12.99	0.45	15.92	8.15	Potential Repeat	chr01:39973249-39973617	PS6_un_Ol_Rfam.mc.fa.bowtie.aln.sorted.24.PHAS.tab	DM8C01G14390.1	Belongs_to_the_glutamine_synthetase_family
24PHAS-35	chr01	43368144	43368524	381	2	8.39365e-05	7	20	10.25	0.51	6.7	5.45	Potential Repeat	chr01:43368144-43368476	PS4_un_Ol_Rfam.mc.fa.bowtie.aln.sorted.24.PHAS.tab	non-coding	non-coding
24PHAS-36	chr01	44516552	44516720	169	1	0.000195495	4	11	8.33	0.83	2.07	5.01	Potential PHAS	chr01:44516552-44516720	PS12_un_Ol_Rfam.mc.fa.bowtie.aln.sorted.24.PHAS.tab	non-coding	non-coding
24PHAS-37	chr01	53585540	53585664	125	1	0.000827464	4	21	9.62	0.64	3.84	5.66	Potential PHAS	chr01:53585540-53585664	PS1_un_Ol_Rfam.mc.fa.bowtie.aln.sorted.24.PHAS.tab	non-coding	non-coding
24PHAS-38	chr01	54484660	54485061	402	1	0.000895768	6	7	7.42	0.3	7.34	5.44	Potential PHAS	chr01:54484660-54485061	PS9_un_Ol_Rfam.mc.fa.bowtie.aln.sorted.24.PHAS.tab	non-coding	non-coding
24PHAS-39	chr01	57048474	57048653	180	1	0.000559327	7	5	1.45	0.32	64.75	5.53	Potential PHAS	chr01:57048474-57048653	PS12_un_Ol_Rfam.mc.fa.bowtie.aln.sorted.24.PHAS.tab	non-coding	non-coding
24PHAS-40	chr01	59069341	59069561	221	1	0.000812272	6	4	9.77	0.6	7.57	6.04	Potential PHAS	chr01:59069341-59069561	PS4_un_Ol_Rfam.mc.fa.bowtie.aln.sorted.24.PHAS.tab	non-coding	non-coding
24PHAS-41	chr01	59655692	59655859	168	1	0.000569281	5	21	10.25	0.71	11.5	6.38	Potential Repeat	chr01:59655692-59655859	PS7_un_Ol_Rfam.mc.fa.bowtie.aln.sorted.24.PHAS.tab	non-coding	non-coding
24PHAS-42	chr01	60164178	60164504	327	1	0.000440111	6	11	5.71	0.3	11.76	5.89	Potential PHAS	chr01:60164178-60164504	PS1_un_Ol_Rfam.mc.fa.bowtie.aln.sorted.24.PHAS.tab	non-coding	non-coding
24PHAS-43	chr01	60445306	60445725	420	1	0.000287587	7	14	11.78	0.52	6.14	6.52	Potential Repeat	chr01:60445306-60445725	PS2_un_Ol_Rfam.mc.fa.bowtie.aln.sorted.24.PHAS.tab	non-coding	non-coding
24PHAS-44	chr01	60629416	60629795	380	2	0.000182504	8	11	4.9	0.58	37.76	6.96	Potential PHAS	chr01:60629416-60629794	PS3_un_Ol_Rfam.mc.fa.bowtie.aln.sorted.24.PHAS.tab	non-coding	non-coding
24PHAS-45	chr01	60922219	60922471	253	1	0.000362213	5	23	1.9	0.42	8.01	7.31	Potential PHAS	chr01:60922219-60922471	PS4_un_Ol_Rfam.mc.fa.bowtie.aln.sorted.24.PHAS.tab	non-coding	non-coding
24PHAS-46	chr01	61080835	61081222	388	1	2.65223e-05	8	24	11.62	0.31	15.3	5.29	Potential Repeat	chr01:61080835-61081222	PS6_un_Ol_Rfam.mc.fa.bowtie.aln.sorted.24.PHAS.tab	non-coding	non-coding
24PHAS-47	chr01	61813490	61813703	214	1	0.000187656	5	17	14.25	0.66	1.38	5.47	Potential Repeat	chr01:61813490-61813703	PS11_un_Ol_Rfam.mc.fa.bowtie.aln.sorted.24.PHAS.tab	non-coding	non-coding
24PHAS-48	chr01	63029579	63029816	238	3	8.16751e-05	8	10	9.93	0.4	13.9	6.81	Potential PHAS	chr01:63029579-63029814	PS7_un_Ol_Rfam.mc.fa.bowtie.aln.sorted.24.PHAS.tab	non-coding	non-coding		stu-miR8007b-5p (63029815 + CUCGAAAAACGAAAUGUGUCACAU),stu-miR167d-3p (63029442 + AGUGAA-UAACCACAUGAAC),stu-miR8007a-5p (63029614 - UUCGAAAUUCGAAAUGUGUCACAU),stu-miR8007a-3p (63029815 - UUAUGUGACACAUUUCGUUUUUCG),stu-miR8007b-5p (63029614 - UUCGAAAUUCGAAAUGUGUCACAU),stu-miR8007b-3p (63029815 - UUAUGUGACACAUUUCGUUUUUCG)
24PHAS-49	chr01	63260801	63260938	138	1	0.000844743	6	18	1.95	0.65	197.6	5.74	Potential PHAS	chr01:63260801-63260938	PS7_un_Ol_Rfam.mc.fa.bowtie.aln.sorted.24.PHAS.tab	DM8C01G21870.1	E3_ubiquitin-protein_ligase_LUL4
24PHAS-50	chr01	63261913	63262032	120	1	0.000675448	5	9	2.06	0.71	427.08	7.66	Potential PHAS	chr01:63261913-63262032	PS5_un_Ol_Rfam.mc.fa.bowtie.aln.sorted.24.PHAS.tab	DM8C01G21870.1	E3_ubiquitin-protein_ligase_LUL4
24PHAS-51	chr01	64459651	64459903	253	1	1.14925e-05	6	21	11.92	0.52	4.21	5.29	Potential Repeat	chr01:64459651-64459903	PS9_un_Ol_Rfam.mc.fa.bowtie.aln.sorted.24.PHAS.tab	non-coding	non-coding
24PHAS-52	chr01	64872130	64872477	348	1	0.00096284	7	19	2.08	0.35	64.95	5.37	Potential PHAS	chr01:64872130-64872477	PS7_un_Ol_Rfam.mc.fa.bowtie.aln.sorted.24.PHAS.tab	DM8C01G23120.1	non-coding
24PHAS-53	chr01	65545814	65546232	419	2	0.000438702	8	3	8.05	0.35	41.89	5.21	Potential PHAS	chr01:65546035-65546232	PS3_un_Ol_Rfam.mc.fa.bowtie.aln.sorted.24.PHAS.tab	non-coding	non-coding
24PHAS-54	chr01	66242169	66242424	256	1	0.000820841	4	3	3.13	0.54	9.72	5.13	Potential PHAS	chr01:66242169-66242424	PS3_un_Ol_Rfam.mc.fa.bowtie.aln.sorted.24.PHAS.tab	non-coding	non-coding
24PHAS-55	chr01	66593695	66593799	105	1	0.000343589	6	11	7	0.46	26.28	7.83	Potential PHAS	chr01:66593695-66593799	PS1_un_Ol_Rfam.mc.fa.bowtie.aln.sorted.24.PHAS.tab	DM8C01G24440.1	F-box_WD-40_repeat-containing_protein_At3g52030
24PHAS-56	chr01	67256654	67256858	205	1	0.000354431	4	15	10.27	0.88	3.18	5.57	Potential Repeat	chr01:67256654-67256858	PS3_un_Ol_Rfam.mc.fa.bowtie.aln.sorted.24.PHAS.tab	non-coding	non-coding		stu-miR172c-3p (67256992 + UGAAAAUCGUCAAGAUUCU)
24PHAS-57	chr01	67527056	67527173	118	1	0.000306809	4	5	1.18	0.52	10.16	5	Potential PHAS	chr01:67527056-67527173	PS9_un_Ol_Rfam.mc.fa.bowtie.aln.sorted.24.PHAS.tab	non-coding	non-coding		stu-miR8014-5p (67527339 + AAGUG-AAUAAAAUAGGAAACAAU)
24PHAS-58	chr01	67609687	67609848	162	1	0.000684088	6	20	8.36	0.42	17.56	5.22	Potential PHAS	chr01:67609687-67609848	PS3_un_Ol_Rfam.mc.fa.bowtie.aln.sorted.24.PHAS.tab	non-coding	non-coding		stu-miR8006-5p (67609656 + GGUGCCCCUGCCGUCCAAAAACUA),stu-miR8006-3p (67609657 - UCUAGUUUUUGGACGGCAGGGGC)
24PHAS-59	chr01	68661469	68661773	305	1	6.88879e-05	4	16	1.9	0.89	6.09	5.1	Potential PHAS	chr01:68661469-68661773	PS12_un_Ol_Rfam.mc.fa.bowtie.aln.sorted.24.PHAS.tab	non-coding	non-coding
24PHAS-60	chr01	68904100	68904263	164	2	0.00038279	6	18	10.23	0.42	6.16	5.08	Potential Repeat	chr01:68904100-68904262	PS4_un_Ol_Rfam.mc.fa.bowtie.aln.sorted.24.PHAS.tab	non-coding	non-coding
24PHAS-61	chr01	69395544	69395766	223	1	1.21999e-05	5	8	2.91	0.72	5.14	5.02	Potential PHAS	chr01:69395544-69395766	PS2_un_Ol_Rfam.mc.fa.bowtie.aln.sorted.24.PHAS.tab	non-coding	non-coding		stu-miR398a-5p (69395542 - AAUAUUUUC-CAAAUCAACUC)
24PHAS-62	chr01	69439515	69439665	151	1	0.00076538	5	4	4.8	0.47	18.95	6.38	Potential PHAS	chr01:69439515-69439665	PS3_un_Ol_Rfam.mc.fa.bowtie.aln.sorted.24.PHAS.tab	non-coding	non-coding
24PHAS-63	chr01	69872870	69873088	219	1	0.000287334	6	16	1.61	0.39	16.28	5.12	Potential PHAS	chr01:69872870-69873088	PS1_un_Ol_Rfam.mc.fa.bowtie.aln.sorted.24.PHAS.tab	non-coding	non-coding
24PHAS-64	chr01	71492758	71493109	352	2	3.18841e-05	8	12	6.49	0.62	38.15	6.8	Potential PHAS	chr01:71492795-71492966	PS1_un_Ol_Rfam.mc.fa.bowtie.aln.sorted.24.PHAS.tab	non-coding	non-coding
24PHAS-65	chr01	71657740	71657925	186	1	0.000653486	5	24	13.05	0.51	4.37	6.03	Potential Repeat	chr01:71657740-71657925	PS2_un_Ol_Rfam.mc.fa.bowtie.aln.sorted.24.PHAS.tab	non-coding	non-coding
24PHAS-66	chr01	71970856	71971257	402	1	0.000176987	11	11	5.85	0.49	81.11	12.69	Potential PHAS	chr01:71970856-71971257	PS9_un_Ol_Rfam.mc.fa.bowtie.aln.sorted.24.PHAS.tab	non-coding	non-coding
24PHAS-67	chr01	72394657	72394954	298	1	0.000135989	7	13	1	0.33	37.93	7.29	Potential PHAS	chr01:72394657-72394954	PS11_un_Ol_Rfam.mc.fa.bowtie.aln.sorted.24.PHAS.tab	non-coding	non-coding
24PHAS-68	chr01	74826248	74826634	387	1	0.000447582	6	17	11.81	0.46	5.26	6.15	Potential Repeat	chr01:74826248-74826634	PS3_un_Ol_Rfam.mc.fa.bowtie.aln.sorted.24.PHAS.tab	non-coding	non-coding
24PHAS-69	chr01	75292145	75292437	293	1	0.000442397	4	1	7.59	0.54	4.19	6.21	Potential PHAS	chr01:75292145-75292437	PS1_un_Ol_Rfam.mc.fa.bowtie.aln.sorted.24.PHAS.tab	non-coding	non-coding
24PHAS-70	chr01	75402442	75402917	476	3	3.35569e-05	6	7	3.59	0.92	7.89	5.59	Potential PHAS	chr01:75402611-75402917	PS4_un_Ol_Rfam.mc.fa.bowtie.aln.sorted.24.PHAS.tab	non-coding	non-coding
24PHAS-71	chr01	76311370	76311775	406	1	0.000815294	7	12	8.58	0.46	24.34	5.31	Potential PHAS	chr01:76311370-76311775	PS6_un_Ol_Rfam.mc.fa.bowtie.aln.sorted.24.PHAS.tab	non-coding	non-coding
24PHAS-72	chr01	76488347	76488482	136	1	0.000608437	5	2	3.7	0.7	30.91	5.59	Potential PHAS	chr01:76488347-76488482	PS11_un_Ol_Rfam.mc.fa.bowtie.aln.sorted.24.PHAS.tab	non-coding	non-coding
24PHAS-73	chr01	76879247	76879440	194	1	0.000441723	7	23	1.38	0.37	44.12	5.81	Potential PHAS	chr01:76879247-76879440	PS7_un_Ol_Rfam.mc.fa.bowtie.aln.sorted.24.PHAS.tab	non-coding	non-coding
24PHAS-74	chr01	77006603	77006884	282	1	0.000912794	5	17	9.62	0.47	2.6	5.45	Potential PHAS	chr01:77006603-77006884	PS11_un_Ol_Rfam.mc.fa.bowtie.aln.sorted.24.PHAS.tab	DM8C01G35050.1	Leucine_rich_repeat_N-terminal_domain
24PHAS-75	chr01	77369344	77369502	159	1	0.000199027	4	17	3	0.8	13.74	5.51	Potential PHAS	chr01:77369344-77369502	PS5_un_Ol_Rfam.mc.fa.bowtie.aln.sorted.24.PHAS.tab	non-coding	non-coding		stu-miR166c-5p (77369500 - UCUCGACACAAAUAACAUUUC)
24PHAS-76	chr01	77619488	77619886	399	1	0.000218376	7	12	8.28	0.55	12.09	5.38	Potential PHAS	chr01:77619488-77619886	PS9_un_Ol_Rfam.mc.fa.bowtie.aln.sorted.24.PHAS.tab	non-coding	non-coding		stu-miR8024a-3p (77619910 + AAUUUAAAUUUUCAAAUCUUUCAA),stu-miR8024b (77619910 + AAUUUAAAUUUUCAAAUCUUUCAA)
24PHAS-77	chr01	77859139	77859319	181	1	0.000756785	5	3	1.95	0.52	11.6	5.14	Potential PHAS	chr01:77859139-77859319	PS2_un_Ol_Rfam.mc.fa.bowtie.aln.sorted.24.PHAS.tab	non-coding	non-coding
24PHAS-78	chr01	78128315	78128640	326	2	5.7749e-05	8	17	1.46	0.38	65.21	8.76	Potential PHAS	chr01:78128315-78128513	PS9_un_Ol_Rfam.mc.fa.bowtie.aln.sorted.24.PHAS.tab	non-coding	non-coding
24PHAS-79	chr01	78132061	78132670	610	1	0.000754228	8	8	1.35	0.37	66.02	5.56	Potential PHAS	chr01:78132061-78132670	PS7_un_Ol_Rfam.mc.fa.bowtie.aln.sorted.24.PHAS.tab	non-coding	non-coding		stu-miR169e-3p (78132849 + CAUUGCCAGGAUUACUUGU)
24PHAS-80	chr01	78307102	78307265	164	1	4.46114e-05	6	2	5.81	0.57	11.92	6.3	Potential PHAS	chr01:78307102-78307265	PS9_un_Ol_Rfam.mc.fa.bowtie.aln.sorted.24.PHAS.tab	non-coding	non-coding
24PHAS-81	chr01	78763044	78763334	291	2	0.000306387	8	4	9.17	0.44	35.29	7.77	Potential PHAS	chr01:78763044-78763324	PS11_un_Ol_Rfam.mc.fa.bowtie.aln.sorted.24.PHAS.tab	non-coding	non-coding
24PHAS-82	chr01	79158692	79158850	159	1	0.000439054	5	21	2.89	0.47	12.56	6.09	Potential PHAS	chr01:79158692-79158850	PS1_un_Ol_Rfam.mc.fa.bowtie.aln.sorted.24.PHAS.tab	non-coding	non-coding
24PHAS-83	chr01	80243884	80244225	342	1	0.000427016	6	12	1.38	0.42	54.21	5.15	Potential PHAS	chr01:80243884-80244225	PS6_un_Ol_Rfam.mc.fa.bowtie.aln.sorted.24.PHAS.tab	non-coding	non-coding
24PHAS-84	chr01	81071641	81071987	347	2	0.00057688	8	14	7.09	0.57	52.51	8.16	Potential PHAS	chr01:81071641-81071987	PS3_un_Ol_Rfam.mc.fa.bowtie.aln.sorted.24.PHAS.tab	non-coding	non-coding
24PHAS-85	chr01	81120906	81121104	199	1	0.000774295	5	2	1.22	0.85	106.18	5.92	Potential PHAS	chr01:81120906-81121104	PS6_un_Ol_Rfam.mc.fa.bowtie.aln.sorted.24.PHAS.tab	non-coding	non-coding
24PHAS-86	chr01	82058813	82059028	216	1	0.000109498	6	7	5.59	0.43	18.01	5.92	Potential PHAS	chr01:82058813-82059028	PS3_un_Ol_Rfam.mc.fa.bowtie.aln.sorted.24.PHAS.tab	non-coding	non-coding
24PHAS-87	chr01	82099050	82099289	240	1	0.000191115	5	16	2.94	0.59	4.56	6.81	Potential PHAS	chr01:82099050-82099289	PS2_un_Ol_Rfam.mc.fa.bowtie.aln.sorted.24.PHAS.tab	non-coding	non-coding
24PHAS-88	chr01	82782800	82783002	203	2	0.000203095	5	13	11.08	0.76	8.88	5.74	Potential Repeat	chr01:82782800-82783002	PS12_un_Ol_Rfam.mc.fa.bowtie.aln.sorted.24.PHAS.tab	non-coding	non-coding
24PHAS-89	chr01	83295704	83295855	152	2	0.000105495	4	17	6.15	0.92	3.08	5.01	Potential PHAS	chr01:83295704-83295855	PS1_un_Ol_Rfam.mc.fa.bowtie.aln.sorted.24.PHAS.tab	DM8C01G42550.1	synthase
24PHAS-90	chr01	83930970	83931109	140	1	0.000881161	3	21	6.29	0.68	10.66	7.67	Potential PHAS	chr01:83930970-83931109	PS6_un_Ol_Rfam.mc.fa.bowtie.aln.sorted.24.PHAS.tab	non-coding	non-coding
24PHAS-91	chr01	84305375	84305637	263	3	0.000600448	6	24	7.64	0.54	19.05	7.32	Potential PHAS	chr01:84305495-84305637	PS7_un_Ol_Rfam.mc.fa.bowtie.aln.sorted.24.PHAS.tab	non-coding	non-coding
24PHAS-92	chr01	84465319	84465583	265	1	0.000498135	6	19	1.24	0.35	26.01	5.16	Potential PHAS	chr01:84465319-84465583	PS4_un_Ol_Rfam.mc.fa.bowtie.aln.sorted.24.PHAS.tab	non-coding	non-coding
24PHAS-93	chr01	84661281	84661915	635	1	0.000996532	7	19	7.91	0.67	14.28	5.67	Potential PHAS	chr01:84661281-84661915	PS2_un_Ol_Rfam.mc.fa.bowtie.aln.sorted.24.PHAS.tab	non-coding	non-coding
24PHAS-94	chr01	85391823	85391995	173	1	0.000286413	4	18	8.7	0.64	3.21	5.52	Potential PHAS	chr01:85391823-85391995	PS8_un_Ol_Rfam.mc.fa.bowtie.aln.sorted.24.PHAS.tab	DM8C01G45100.3	non-coding
24PHAS-95	chr01	85576176	85576456	281	1	0.000334815	5	16	9.72	0.65	5.03	6.16	Potential PHAS	chr01:85576176-85576456	PS2_un_Ol_Rfam.mc.fa.bowtie.aln.sorted.24.PHAS.tab	non-coding	non-coding
24PHAS-96	chr01	87003977	87004137	161	1	0.000567557	5	18	11.57	0.6	6.4	5.56	Potential Repeat	chr01:87003977-87004137	PS3_un_Ol_Rfam.mc.fa.bowtie.aln.sorted.24.PHAS.tab	non-coding	non-coding
24PHAS-97	chr01	87281667	87281881	215	1	0.000934043	5	1	8.22	0.57	14.65	5.02	Potential PHAS	chr01:87281667-87281881	PS4_un_Ol_Rfam.mc.fa.bowtie.aln.sorted.24.PHAS.tab	non-coding	non-coding
24PHAS-98	chr02	3947649	3947994	346	2	0.000827944	8	24	3.05	0.45	116.89	10.04	Potential PHAS	chr02:3947649-3947992	PS3_un_Ol_Rfam.mc.fa.bowtie.aln.sorted.24.PHAS.tab	DM8C02G00800.1	isoform_X1
24PHAS-99	chr02	15676211	15676784	574	2	6.89109e-05	8	16	1.24	0.37	69.61	9.77	Potential PHAS	chr02:15676211-15676784	PS9_un_Ol_Rfam.mc.fa.bowtie.aln.sorted.24.PHAS.tab	DM8C02G04170.1	RmlD_substrate_binding_domain
24PHAS-100	chr02	15798472	15798659	188	1	8.83625e-06	5	2	1.55	0.64	13.1	6.09	Potential PHAS	chr02:15798472-15798659	PS7_un_Ol_Rfam.mc.fa.bowtie.aln.sorted.24.PHAS.tab	DM8C02G04230.1	Nuclear_pore_complex_protein
24PHAS-101	chr02	16207423	16207582	160	1	9.65286e-05	4	1	8.4	0.36	4.61	7.63	Potential PHAS	chr02:16207423-16207582	PS5_un_Ol_Rfam.mc.fa.bowtie.aln.sorted.24.PHAS.tab	non-coding	non-coding
24PHAS-102	chr02	16425251	16425515	265	1	0.000507601	7	5	8.49	0.32	6.07	6.35	Potential PHAS	chr02:16425251-16425515	PS3_un_Ol_Rfam.mc.fa.bowtie.aln.sorted.24.PHAS.tab	non-coding	non-coding
24PHAS-103	chr02	17728417	17728714	298	1	8.18053e-06	6	13	7.5	0.53	6.28	6.39	Potential PHAS	chr02:17728417-17728714	PS12_un_Ol_Rfam.mc.fa.bowtie.aln.sorted.24.PHAS.tab	non-coding	non-coding
24PHAS-104	chr02	17769603	17770009	407	2	2.06698e-05	6	23	5.36	0.48	6.21	5.35	Potential PHAS	chr02:17769766-17770009	PS8_un_Ol_Rfam.mc.fa.bowtie.aln.sorted.24.PHAS.tab	DM8C02G05310.1	Histone_H2B		stu-miR827-5p (17769774 + GAAUAGAGGACCAUCAGUAAC)
24PHAS-105	chr02	17984989	17985241	253	1	0.0003078	5	17	1.78	0.41	18.71	6.36	Potential PHAS	chr02:17984989-17985241	PS9_un_Ol_Rfam.mc.fa.bowtie.aln.sorted.24.PHAS.tab	non-coding	non-coding
24PHAS-106	chr02	19330241	19330626	386	1	0.000457012	8	8	9.4	0.49	12.84	7.36	Potential PHAS	chr02:19330241-19330626	PS4_un_Ol_Rfam.mc.fa.bowtie.aln.sorted.24.PHAS.tab	DM8C02G06290.1	La-related_protein_1C-like		stu-miR7985 (19330650 - GGUAAACCGCACUAGGCAAGCCUG)
24PHAS-107	chr02	20301537	20301830	294	1	0.000271391	8	1	1.61	0.34	71.79	6.73	Potential PHAS	chr02:20301537-20301830	PS3_un_Ol_Rfam.mc.fa.bowtie.aln.sorted.24.PHAS.tab	non-coding	non-coding
24PHAS-108	chr02	22042479	22042844	366	3	1.14324e-05	5	12	3.07	0.89	9.17	5.06	Potential PHAS	chr02:22042607-22042824	PS3_un_Ol_Rfam.mc.fa.bowtie.aln.sorted.24.PHAS.tab	non-coding	non-coding		stu-miR8001a (22042520 + GGAUUUUCAUACUAAUCCCCAAGA),stu-miR8001b-5p (22042518 + ACGGAUUUUCAUACUAAUCCCCAA),stu-miR8001b-3p (22042475 + CCCUGGGGAUUAGUAUGAAAAUUU),stu-miR8001a (22042473 - AAAUUUUCAUACUAAUCCCCAGGG),stu-miR8001b-5p (22042475 - GCAAAUUUUCAUACUAAUCCCCAG),stu-miR8001b-3p (22042518 - UCUUGGGGAUUAGUAUGAAAAUCC)
24PHAS-109	chr02	22144544	22144903	360	1	0.000237878	7	9	3.17	0.38	65.13	5.29	Potential PHAS	chr02:22144544-22144903	PS7_un_Ol_Rfam.mc.fa.bowtie.aln.sorted.24.PHAS.tab	non-coding	non-coding
24PHAS-110	chr02	22144911	22145085	175	1	5.29174e-05	5	16	5.15	0.56	3.96	6.6	Potential PHAS	chr02:22144911-22145085	PS7_un_Ol_Rfam.mc.fa.bowtie.aln.sorted.24.PHAS.tab	non-coding	non-coding
24PHAS-111	chr02	24057200	24057343	144	1	0.000139636	4	6	3.78	0.38	4.52	5.26	Potential PHAS	chr02:24057200-24057343	PS2_un_Ol_Rfam.mc.fa.bowtie.aln.sorted.24.PHAS.tab	non-coding	non-coding
24PHAS-112	chr02	24345945	24346212	268	1	0.000333737	5	24	9.59	0.62	5.7	5.87	Potential PHAS	chr02:24345945-24346212	PS10_un_Ol_Rfam.mc.fa.bowtie.aln.sorted.24.PHAS.tab	non-coding	non-coding		stu-miR8031 (24346050 - CAAGUCUUAGUUGAGGUGUCUAA)
24PHAS-113	chr02	24799320	24799662	343	1	0.000636979	6	12	9.6	0.43	7.29	7.52	Potential PHAS	chr02:24799320-24799662	PS3_un_Ol_Rfam.mc.fa.bowtie.aln.sorted.24.PHAS.tab	non-coding	non-coding
24PHAS-114	chr02	24916716	24916965	250	1	0.000295326	6	20	6.09	0.31	15.37	5.16	Potential PHAS	chr02:24916716-24916965	PS6_un_Ol_Rfam.mc.fa.bowtie.aln.sorted.24.PHAS.tab	non-coding	non-coding
24PHAS-115	chr02	25176034	25176356	323	1	1.18686e-05	7	18	2.43	0.36	9.21	12.55	Potential PHAS	chr02:25176034-25176356	PS4_un_Ol_Rfam.mc.fa.bowtie.aln.sorted.24.PHAS.tab	non-coding	non-coding
24PHAS-116	chr02	25582388	25582565	178	1	0.000533434	5	8	5.96	0.51	30.32	6.88	Potential PHAS	chr02:25582388-25582565	PS3_un_Ol_Rfam.mc.fa.bowtie.aln.sorted.24.PHAS.tab	non-coding	non-coding
24PHAS-117	chr02	25798680	25798915	236	1	7.11206e-05	6	3	7.9	0.66	10.93	5.31	Potential PHAS	chr02:25798680-25798915	PS11_un_Ol_Rfam.mc.fa.bowtie.aln.sorted.24.PHAS.tab	non-coding	non-coding		stu-miR8007a-5p (25798911 + CUCGAAAUUCAAAAAGUGUCACAU),stu-miR8007a-3p (25798710 + UUAUGUGAUACUUUUCGUUUUUCG),stu-miR8007b-5p (25798911 + CUCGAAAUUCAAAAAGUGUCACAU),stu-miR8007b-3p (25798710 + UUAUGUGAUACUUUUCGUUUUUCG),stu-miR8007b-5p (25798710 - CUCGAAAAACGAAAAGUAUCACAU)
24PHAS-118	chr02	26334959	26335225	267	2	0.000533434	5	9	2.9	0.77	38.22	7.19	Potential PHAS	chr02:26335039-26335193	PS1_un_Ol_Rfam.mc.fa.bowtie.aln.sorted.24.PHAS.tab	non-coding	non-coding
24PHAS-119	chr02	27048426	27048653	228	2	0.000811755	6	11	9.96	0.65	7.75	6.11	Potential PHAS	chr02:27048457-27048587	PS4_un_Ol_Rfam.mc.fa.bowtie.aln.sorted.24.PHAS.tab	non-coding	non-coding
24PHAS-120	chr02	27308638	27308894	257	1	0.00021175	4	5	5.7	0.77	5.62	6.48	Potential PHAS	chr02:27308638-27308894	PS8_un_Ol_Rfam.mc.fa.bowtie.aln.sorted.24.PHAS.tab	DM8C02G12960.1	RNA_3'-terminal_phosphate_cyclase_(RTC),_insert_domain
24PHAS-121	chr02	28163388	28163569	182	1	0.000196528	6	1	5	0.41	11.29	6.78	Potential PHAS	chr02:28163388-28163569	PS2_un_Ol_Rfam.mc.fa.bowtie.aln.sorted.24.PHAS.tab	non-coding	non-coding		stu-miR7983-3p (28163440 + GUUAAAGUCUAUAUCGGCAUUAGU)
24PHAS-122	chr02	28507170	28507327	158	1	0.000746274	4	7	1	0.48	12.78	5.35	Potential PHAS	chr02:28507170-28507327	PS4_un_Ol_Rfam.mc.fa.bowtie.aln.sorted.24.PHAS.tab	non-coding	non-coding
24PHAS-123	chr02	28700916	28701129	214	1	0.000996946	7	12	3.4	0.34	23.77	7.85	Potential PHAS	chr02:28700916-28701129	PS1_un_Ol_Rfam.mc.fa.bowtie.aln.sorted.24.PHAS.tab	non-coding	non-coding		stu-miR8014-3p (28700769 - AAUCUAUUCAAACAUUGUAUUCAU)
24PHAS-124	chr02	29562435	29562619	185	1	0.000437259	6	15	1.25	0.37	47.6	5.05	Potential PHAS	chr02:29562435-29562619	PS8_un_Ol_Rfam.mc.fa.bowtie.aln.sorted.24.PHAS.tab	non-coding	non-coding
24PHAS-125	chr02	29798783	29799068	286	4	4.19546e-05	5	19	2.34	0.73	9.86	6.02	Potential PHAS	chr02:29798783-29799068	PS12_un_Ol_Rfam.mc.fa.bowtie.aln.sorted.24.PHAS.tab	DM8C02G15570.1	LRR_receptor-like_serine_threonine-protein_kinase_At1g07650
24PHAS-126	chr02	30180319	30180800	482	1	0.000242784	7	8	5.79	0.3	12.57	5.65	Potential PHAS	chr02:30180319-30180800	PS1_un_Ol_Rfam.mc.fa.bowtie.aln.sorted.24.PHAS.tab	non-coding	non-coding
24PHAS-127	chr02	30921696	30922109	414	1	0.000961653	7	3	4.49	0.37	17.04	5.91	Potential PHAS	chr02:30921696-30922109	PS1_un_Ol_Rfam.mc.fa.bowtie.aln.sorted.24.PHAS.tab	non-coding	non-coding		stu-miR171b-5p (30921989 + GAUUGAACCACGUUAA-AUCU)
24PHAS-128	chr02	31708259	31708606	348	1	0.000557693	5	6	2	0.5	15.19	5.18	Potential PHAS	chr02:31708259-31708606	PS9_un_Ol_Rfam.mc.fa.bowtie.aln.sorted.24.PHAS.tab	non-coding	non-coding		stu-miR1886i-5p (31708616 + AACAAAACUUCAAUUUCAUCUCAU)
24PHAS-129	chr02	32216502	32216777	276	2	0.000355302	4	7	8.13	0.73	6.66	5.57	Potential PHAS	chr02:32216502-32216736	PS6_un_Ol_Rfam.mc.fa.bowtie.aln.sorted.24.PHAS.tab	non-coding	non-coding
24PHAS-130	chr02	33439427	33439667	241	1	0.000369383	6	5	8.4	0.38	9.89	5.72	Potential PHAS	chr02:33439427-33439667	PS1_un_Ol_Rfam.mc.fa.bowtie.aln.sorted.24.PHAS.tab	non-coding	non-coding		stu-miR8007a-5p (33439658 + AUCAAAAUUCGAAAAGUGUCAUAU),stu-miR8007a-3p (33439457 + UUAUGUGCCACUUUUUGUUUUUCG),stu-miR8007b-5p (33439658 + AUCAAAAUUCGAAAAGUGUCAUAU),stu-miR8007b-3p (33439457 + UUAUGUGCCACUUUUUGUUUUUCG),stu-miR8007b-5p (33439457 - UUCGAAAAACAAAAAGUGGCACAU)
24PHAS-131	chr02	33892543	33892774	232	1	1.28261e-05	5	8	5.31	0.61	4.1	6.63	Potential PHAS	chr02:33892543-33892774	PS2_un_Ol_Rfam.mc.fa.bowtie.aln.sorted.24.PHAS.tab	non-coding	non-coding
24PHAS-132	chr02	34009744	34009877	134	1	0.000465307	4	5	12.5	0.69	4.33	5.01	Potential Repeat	chr02:34009744-34009877	PS7_un_Ol_Rfam.mc.fa.bowtie.aln.sorted.24.PHAS.tab	non-coding	non-coding
24PHAS-133	chr02	34150501	34150738	238	2	2.98773e-05	6	21	7.62	0.68	10.38	6	Potential PHAS	chr02:34150501-34150738	PS2_un_Ol_Rfam.mc.fa.bowtie.aln.sorted.24.PHAS.tab	DM8C02G19980.1	isoform_X1		stu-miR8019-3p (34150886 + CAAGUCAAACUAGGUCAUUCUUUU),stu-miR8019-3p (34150686 - GAAAGGAAACUAGGUCAUUCUUUU)
24PHAS-134	chr02	34567040	34567366	327	1	0.00021909	7	9	9.56	0.33	11.37	5.08	Potential PHAS	chr02:34567040-34567366	PS12_un_Ol_Rfam.mc.fa.bowtie.aln.sorted.24.PHAS.tab	non-coding	non-coding		stu-miR8045 (34567181 + AAAUUCA-CUCAACUAUCAGU)
24PHAS-135	chr02	34623436	34623772	337	1	0.000939771	5	12	8.76	0.59	8.44	5.24	Potential PHAS	chr02:34623436-34623772	PS11_un_Ol_Rfam.mc.fa.bowtie.aln.sorted.24.PHAS.tab	non-coding	non-coding	stu-miR7984d-3p (34623684 - AUAUCCCAACUUUGGCCGAAUUUG)	stu-miR7984c-3p (34623445 + UUAUGAUACCAAACUUUCAUGAGGA),stu-miR7984c-3p (34623656 - UUAUGAUACCAAACUUUCAUGAGGA)
24PHAS-136	chr02	34735508	34735703	196	1	0.000714242	6	7	2.09	0.37	34.64	5.35	Potential PHAS	chr02:34735508-34735703	PS3_un_Ol_Rfam.mc.fa.bowtie.aln.sorted.24.PHAS.tab	non-coding	non-coding
24PHAS-137	chr02	35101819	35101949	131	1	0.000247708	5	5	9.29	0.3	4.02	5.48	Potential PHAS	chr02:35101819-35101949	PS9_un_Ol_Rfam.mc.fa.bowtie.aln.sorted.24.PHAS.tab	non-coding	non-coding
24PHAS-138	chr02	36064192	36064456	265	1	0.000399334	6	21	1	0.36	40.52	5.83	Potential PHAS	chr02:36064192-36064456	PS2_un_Ol_Rfam.mc.fa.bowtie.aln.sorted.24.PHAS.tab	non-coding	non-coding
24PHAS-139	chr02	37001857	37002351	495	2	8.87618e-05	8	9	12.76	0.42	5.29	5.74	Potential Repeat	chr02:37001857-37002206	PS4_un_Ol_Rfam.mc.fa.bowtie.aln.sorted.24.PHAS.tab	non-coding	non-coding
24PHAS-140	chr02	37935781	37936077	297	1	0.00010276	9	23	3.87	0.3	49.22	6.23	Potential PHAS	chr02:37935781-37936077	PS7_un_Ol_Rfam.mc.fa.bowtie.aln.sorted.24.PHAS.tab	non-coding	non-coding		stu-miR8045 (37936002 - AAAUAUCACUCAACUAUCAUU)
24PHAS-141	chr02	38419714	38420002	289	1	0.000525995	6	16	5.29	0.31	24.58	5.03	Potential PHAS	chr02:38419714-38420002	PS9_un_Ol_Rfam.mc.fa.bowtie.aln.sorted.24.PHAS.tab	non-coding	non-coding		stu-miR8007a-3p (38419957 - AUUUAUGACAUUUUUCAUUUUUCG)
24PHAS-142	chr02	39550960	39551256	297	1	0.000544666	5	16	1.11	0.33	36.21	5.17	Potential PHAS	chr02:39550960-39551256	PS10_un_Ol_Rfam.mc.fa.bowtie.aln.sorted.24.PHAS.tab	DM8C02G26380.1/DM8C02G26380.2	non-coding/Proteinase_inhibitor_type-2
24PHAS-143	chr02	40778735	40778949	215	1	0.000315065	4	21	1.17	0.56	10.74	5.76	Potential PHAS	chr02:40778735-40778949	PS2_un_Ol_Rfam.mc.fa.bowtie.aln.sorted.24.PHAS.tab	non-coding	non-coding
24PHAS-144	chr02	40804965	40805275	311	1	0.000507696	7	5	4.87	0.31	25.77	5.04	Potential PHAS	chr02:40804965-40805275	PS2_un_Ol_Rfam.mc.fa.bowtie.aln.sorted.24.PHAS.tab	non-coding	non-coding
24PHAS-145	chr02	41465625	41466322	698	6	6.56223e-05	9	10	4.64	0.55	61.21	8.87	Potential PHAS	chr02:41465625-41466271	PS7_un_Ol_Rfam.mc.fa.bowtie.aln.sorted.24.PHAS.tab	DM8C02G28610.1	DNA_polymerase
24PHAS-146	chr02	41557911	41558140	230	1	0.000277354	5	5	2.6	0.56	16.65	5.56	Potential PHAS	chr02:41557911-41558140	PS4_un_Ol_Rfam.mc.fa.bowtie.aln.sorted.24.PHAS.tab	non-coding	non-coding
24PHAS-147	chr02	42316953	42317081	129	1	0.00056133	4	16	5.25	0.48	13.41	5.15	Potential PHAS	chr02:42316953-42317081	PS5_un_Ol_Rfam.mc.fa.bowtie.aln.sorted.24.PHAS.tab	non-coding	non-coding
24PHAS-148	chr02	43095857	43096119	263	1	0.000981923	6	22	1.67	0.32	30.57	6.22	Potential PHAS	chr02:43095857-43096119	PS3_un_Ol_Rfam.mc.fa.bowtie.aln.sorted.24.PHAS.tab	non-coding	non-coding		stu-miR7980b-5p (43096286 + GUGAGAUGGAAUCAGCGUUUGGAC),stu-miR1886a (43096276 - GCUGAUUCCAUCUCACAACACCAU),stu-miR1886b (43096276 - GCUGAUUCCAUCUCACAACACCAU),stu-miR1886c (43096276 - GCUGAUUCCAUCUCACAACACCAU),stu-miR1886d (43096276 - GCUGAUUCCAUCUCACAACACCAU),stu-miR1886e (43096276 - GCUGAUUCCAUCUCACAACACCAU),stu-miR1886f (43096276 - GCUGAUUCCAUCUCACAACACCAU),stu-miR1886i-5p (43096284 - GUCCAAACGCU…
24PHAS-149	chr02	44277568	44277782	215	1	0.00091211	4	17	1.38	0.68	13.35	5.04	Potential PHAS	chr02:44277568-44277782	PS12_un_Ol_Rfam.mc.fa.bowtie.aln.sorted.24.PHAS.tab	non-coding	non-coding	stu-miR8045 (44277833 + UAACG-AUCUCAAUUAUCAGU)
24PHAS-150	chr02	45004837	45005122	286	1	2.03666e-05	6	10	2.24	0.37	5.24	5.28	Potential PHAS	chr02:45004837-45005122	PS2_un_Ol_Rfam.mc.fa.bowtie.aln.sorted.24.PHAS.tab	non-coding	non-coding
24PHAS-151	chr02	45452578	45452881	304	2	0.000216462	5	22	6.8	0.51	7.67	9.95	Potential PHAS	chr02:45452673-45452881	PS7_un_Ol_Rfam.mc.fa.bowtie.aln.sorted.24.PHAS.tab	DM8C02G33680.1	The_B_regulatory_subunit_might_modulate_substrate_selectivity_and_catalytic_activity,_and_also_might_direct_the_localization_of_the_catalytic_enzyme_to_a_particular_subcellular_compartment		stu-miR8006-5p (45452650 + GGUACCCCUACCGUCCAAAAACUA),stu-miR8006-3p (45452818 + UCUAGUUUUUGGACGCAAGGGCA),stu-miR8006-5p (45452818 - GGUGCCCUUG-CGUCCAAAAACUA),stu-miR8006-3p (45452651 - UCUAGUUUUUGGACGGUAGGGGU)
24PHAS-152	chr02	45556079	45556225	147	1	6.03747e-05	7	4	7.08	0.33	10.42	5.05	Potential PHAS	chr02:45556079-45556225	PS12_un_Ol_Rfam.mc.fa.bowtie.aln.sorted.24.PHAS.tab	non-coding	non-coding
24PHAS-153	chr02	45793324	45793467	144	1	0.000516023	4	3	3.54	0.46	5.77	5.08	Potential PHAS	chr02:45793324-45793467	PS11_un_Ol_Rfam.mc.fa.bowtie.aln.sorted.24.PHAS.tab	non-coding	non-coding
24PHAS-154	chr02	45933594	45933759	166	1	0.000420492	4	19	5.91	0.53	3.13	6.57	Potential PHAS	chr02:45933594-45933759	PS1_un_Ol_Rfam.mc.fa.bowtie.aln.sorted.24.PHAS.tab	non-coding	non-coding
24PHAS-155	chr02	45945869	45946191	323	1	4.75367e-05	5	18	2.08	0.46	4.97	6.98	Potential PHAS	chr02:45945869-45946191	PS11_un_Ol_Rfam.mc.fa.bowtie.aln.sorted.24.PHAS.tab	DM8C02G34390.1	TRAP_proteins_are_part_of_a_complex_whose_function_is_to_bind_calcium_to_the_ER_membrane_and_thereby_regulate_the_retention_of_ER_resident_proteins
24PHAS-156	chr03	664711	664926	216	1	0.000102073	5	8	7.67	0.41	4.41	5.18	Potential PHAS	chr03:664711-664926	PS12_un_Ol_Rfam.mc.fa.bowtie.aln.sorted.24.PHAS.tab	non-coding	non-coding
24PHAS-157	chr03	2324754	2324914	161	2	0.000547542	6	9	2.09	0.47	62.52	5.79	Potential PHAS	chr03:2324754-2324914	PS2_un_Ol_Rfam.mc.fa.bowtie.aln.sorted.24.PHAS.tab	non-coding	non-coding
24PHAS-158	chr03	3456953	3457110	158	1	0.000180262	4	9	4.8	0.52	6.3	5.66	Potential PHAS	chr03:3456953-3457110	PS8_un_Ol_Rfam.mc.fa.bowtie.aln.sorted.24.PHAS.tab	non-coding	non-coding		stu-miR8014-5p (3457104 + GGAUACAAUACAAUAUGAAACAAU),stu-miR8014-3p (3457060 + AAUCUAUCCAAACAUUGUAUUCAU)
24PHAS-159	chr03	3838902	3839092	191	1	0.000588691	4	7	5.54	0.35	2.26	5.82	Potential PHAS	chr03:3838902-3839092	PS2_un_Ol_Rfam.mc.fa.bowtie.aln.sorted.24.PHAS.tab	non-coding	non-coding		stu-miR7982a (3838749 + AUGCUUACUUUUAUCAUCCAACUU),stu-miR7982b (3838749 + AUGCUUACUUUUAUCAUCCAACUU)
24PHAS-160	chr03	4518833	4519147	315	2	0.000289648	6	18	1.87	0.62	20.02	5.4	Potential PHAS	chr03:4518833-4519147	PS4_un_Ol_Rfam.mc.fa.bowtie.aln.sorted.24.PHAS.tab	DM8C03G04340.1/DM8C03G04340.2	non-coding/Aminotransferase_class_I_and_II
24PHAS-161	chr03	5132034	5132189	156	1	0.000892999	4	3	9.73	0.46	9.36	5.07	Potential PHAS	chr03:5132034-5132189	PS12_un_Ol_Rfam.mc.fa.bowtie.aln.sorted.24.PHAS.tab	non-coding	non-coding
24PHAS-162	chr03	6605862	6606189	328	1	8.47254e-05	5	13	7.92	0.78	7.85	5.32	Potential PHAS	chr03:6605862-6606189	PS10_un_Ol_Rfam.mc.fa.bowtie.aln.sorted.24.PHAS.tab	non-coding	non-coding		stu-miR172a-5p (6605948 - UGUGAAUGUUGAUUAAGUUAG)
24PHAS-163	chr03	8839840	8840014	175	1	0.000544068	5	10	6.24	0.55	4.02	5.88	Potential PHAS	chr03:8839840-8840014	PS2_un_Ol_Rfam.mc.fa.bowtie.aln.sorted.24.PHAS.tab	non-coding	non-coding
24PHAS-164	chr03	9471605	9472005	401	3	1.5064e-05	6	4	11.89	0.55	13.8	5.17	Potential Repeat	chr03:9471605-9471841	PS4_un_Ol_Rfam.mc.fa.bowtie.aln.sorted.24.PHAS.tab	non-coding	non-coding		stu-miR7984a (9471780 + AAGGUCCUUUCCAAAGUUUGGUAU),stu-miR7984b-5p (9471780 + AAGGUCCUUUCCAAAGUUUGGUAU),stu-miR7984b-3p (9471606 + CGAUACCAAACUUUAUGGAGGACC),stu-miR7984c-5p (9471783 + GUCCUUUCCAAAGUUUGGUAUUGU),stu-miR7984c-3p (9471603 + UUACGAUACCAAACUUUAUGGAGG),stu-miR7984d-5p (9471810 + AACAAUUUCGGUCAAAGUUAGAAU),stu-miR7984d-3p (9471576 + AUACUCUAACUUUGGCCGAAAUUA),stu-miR7984c-5p (9471603 - GUCC…
24PHAS-165	chr03	9639905	9640194	290	2	0.000303645	7	20	6.08	0.41	11.65	6.36	Potential PHAS	chr03:9639929-9640194	PS9_un_Ol_Rfam.mc.fa.bowtie.aln.sorted.24.PHAS.tab	non-coding	non-coding
24PHAS-166	chr03	9747278	9747648	371	1	5.75729e-05	7	15	1.59	0.44	31.94	5.49	Potential PHAS	chr03:9747278-9747648	PS12_un_Ol_Rfam.mc.fa.bowtie.aln.sorted.24.PHAS.tab	DM8C03G06730.1	Flavin_containing_amine_oxidoreductase
24PHAS-167	chr03	9982248	9982602	355	1	1.82293e-05	7	20	14.08	0.38	2.09	5.37	Potential Repeat	chr03:9982248-9982602	PS7_un_Ol_Rfam.mc.fa.bowtie.aln.sorted.24.PHAS.tab	DM8C03G06880.1	Belongs_to_the_AAA_ATPase_family	stu-miR171b-5p (9982100 + CAUUGAGCCACGUACAAUAUUU)
24PHAS-168	chr03	12003853	12004053	201	1	5.01181e-05	5	15	5.5	0.54	5.06	5.41	Potential PHAS	chr03:12003853-12004053	PS7_un_Ol_Rfam.mc.fa.bowtie.aln.sorted.24.PHAS.tab	non-coding	non-coding
24PHAS-169	chr03	16256765	16257098	334	1	0.000388706	6	5	8.24	0.69	13.15	5.91	Potential PHAS	chr03:16256765-16257098	PS8_un_Ol_Rfam.mc.fa.bowtie.aln.sorted.24.PHAS.tab	DM8C03G08230.1	non-coding		stu-miR8006-5p (16256847 + GGUGCCCCUGUUGUCCAAAAACUA),stu-miR8006-3p (16257017 + UCUAGUUUUUGGACGCAAGGGCA),stu-miR8006-5p (16257017 - GGUGCCCUUG-CGUCCAAAAACUA)
24PHAS-170	chr03	21649606	21649963	358	2	0.000299874	7	1	8.51	0.53	12.74	8.74	Potential PHAS	chr03:21649651-21649753	PS2_un_Ol_Rfam.mc.fa.bowtie.aln.sorted.24.PHAS.tab	non-coding	non-coding		stu-miR7981-5p (21649842 + UAAUAAGACCUUAGUUUAGUUAAG),stu-miR7981-3p (21649665 + ACAUUAACUAAACUAAGGUCCUAU),stu-miR8046-3p (21649637 + AUUAUGAUCGAAAUCUCAGAA),stu-miR7981-5p (21649665 - UAAUAGGACCUUAGUUUAGUUAAU),stu-miR7981-3p (21649842 - ACCUUAACUAAACUAAGGUCUUAU),stu-miR8046-5p (21649640 - GUUUCUGAGAUUUCGAUCAUA)
24PHAS-171	chr03	23642780	23643393	614	2	0.000641114	11	18	1.22	0.57	647.06	8.22	Potential PHAS	chr03:23642780-23643393	PS7_un_Ol_Rfam.mc.fa.bowtie.aln.sorted.24.PHAS.tab	DM8C03G09660.1	Tubulin_binding_cofactor_C
24PHAS-172	chr03	24529993	24530283	291	1	0.000180904	5	19	1	0.41	8.22	5.36	Potential PHAS	chr03:24529993-24530283	PS1_un_Ol_Rfam.mc.fa.bowtie.aln.sorted.24.PHAS.tab	non-coding	non-coding
24PHAS-173	chr03	29273631	29273859	229	1	0.000418282	6	21	2.69	0.33	29.3	5.13	Potential PHAS	chr03:29273631-29273859	PS11_un_Ol_Rfam.mc.fa.bowtie.aln.sorted.24.PHAS.tab	DM8C03G11010.1	SET_(Su(var)3-9,_Enhancer-of-zeste,_Trithorax)_domain
24PHAS-174	chr03	29848135	29848329	195	1	0.000128332	5	12	9	0.47	7.61	5.38	Potential PHAS	chr03:29848135-29848329	PS7_un_Ol_Rfam.mc.fa.bowtie.aln.sorted.24.PHAS.tab	non-coding	non-coding		stu-miR7984c-5p (29848243 + GUCCUCCAUAAAGUUUGGUAUCGU),stu-miR7984b-3p (29848240 - CGAUACCAAACUUUAUGGAGGACC),stu-miR7984c-3p (29848243 - UUACGAUACCAAACUUUAUGGAGG)
24PHAS-175	chr03	30069978	30070246	269	2	3.51979e-06	6	21	9.27	0.64	4.12	7.54	Potential PHAS	chr03:30070019-30070244	PS11_un_Ol_Rfam.mc.fa.bowtie.aln.sorted.24.PHAS.tab	non-coding	non-coding
24PHAS-176	chr03	32657834	32658403	570	2	5.07218e-06	9	12	7.5	0.48	12.48	6.39	Potential PHAS	chr03:32657834-32658403	PS6_un_Ol_Rfam.mc.fa.bowtie.aln.sorted.24.PHAS.tab	non-coding	non-coding
24PHAS-177	chr03	32820062	32820272	211	2	0.000220974	6	2	2.18	0.36	21.81	8	Potential PHAS	chr03:32820062-32820238	PS9_un_Ol_Rfam.mc.fa.bowtie.aln.sorted.24.PHAS.tab	non-coding	non-coding
24PHAS-178	chr03	33114936	33115228	293	1	0.000138091	8	11	7.78	0.34	10.15	6.21	Potential PHAS	chr03:33114936-33115228	PS4_un_Ol_Rfam.mc.fa.bowtie.aln.sorted.24.PHAS.tab	non-coding	non-coding		stu-miR7992-3p (33115014 + ACUUUGAGUGUGCACAUGUAGGCA)
24PHAS-179	chr03	33884734	33884927	194	1	0.00051555	4	2	1.45	0.74	13.16	6.49	Potential PHAS	chr03:33884734-33884927	PS2_un_Ol_Rfam.mc.fa.bowtie.aln.sorted.24.PHAS.tab	DM8C03G12730.1/DM8C03G12730.2	Guanylylate_cyclase/non-coding
24PHAS-180	chr03	35833966	35834230	265	3	0.000119378	6	8	3.34	0.41	36.37	5.32	Potential PHAS	chr03:35833966-35834213	PS2_un_Ol_Rfam.mc.fa.bowtie.aln.sorted.24.PHAS.tab	non-coding	non-coding
24PHAS-181	chr03	35961932	35962216	285	2	1.24885e-05	6	15	2.69	0.56	10.2	7.51	Potential PHAS	chr03:35961932-35962216	PS2_un_Ol_Rfam.mc.fa.bowtie.aln.sorted.24.PHAS.tab	non-coding	non-coding
24PHAS-182	chr03	36300577	36300746	170	2	2.62622e-05	5	4	4.12	0.85	9.73	5.59	Potential PHAS	chr03:36300577-36300694	PS2_un_Ol_Rfam.mc.fa.bowtie.aln.sorted.24.PHAS.tab	DM8C03G13960.1	SNF2_family_N-terminal_domain
24PHAS-183	chr03	36803854	36804069	216	2	0.000424601	6	24	1.07	0.61	35.58	6.3	Potential PHAS	chr03:36803854-36804069	PS2_un_Ol_Rfam.mc.fa.bowtie.aln.sorted.24.PHAS.tab	DM8C03G14240.1	SET_domain
24PHAS-184	chr03	36809591	36809907	317	1	0.000279739	6	18	3.19	0.4	18.23	5.75	Potential PHAS	chr03:36809591-36809907	PS12_un_Ol_Rfam.mc.fa.bowtie.aln.sorted.24.PHAS.tab	DM8C03G14240.1	SET_domain
24PHAS-185	chr03	38818444	38818681	238	1	0.000274654	5	20	9.15	0.34	4.44	5.27	Potential PHAS	chr03:38818444-38818681	PS9_un_Ol_Rfam.mc.fa.bowtie.aln.sorted.24.PHAS.tab	non-coding	non-coding
24PHAS-186	chr03	39209170	39209370	201	1	0.000178856	5	18	6.44	0.32	3.82	5.75	Potential PHAS	chr03:39209170-39209370	PS9_un_Ol_Rfam.mc.fa.bowtie.aln.sorted.24.PHAS.tab	non-coding	non-coding
24PHAS-187	chr03	39319984	39320107	124	1	8.97446e-05	5	19	1	0.34	20.19	7.11	Potential PHAS	chr03:39319984-39320107	PS12_un_Ol_Rfam.mc.fa.bowtie.aln.sorted.24.PHAS.tab	non-coding	non-coding
24PHAS-188	chr03	40018856	40019109	254	2	0.000212625	7	13	9.04	0.34	8.04	5.41	Potential PHAS	chr03:40018856-40019109	PS4_un_Ol_Rfam.mc.fa.bowtie.aln.sorted.24.PHAS.tab	non-coding	non-coding
24PHAS-189	chr03	40387310	40387457	148	1	0.000463778	4	17	16.69	0.42	1.65	5.04	Potential Repeat	chr03:40387310-40387457	PS11_un_Ol_Rfam.mc.fa.bowtie.aln.sorted.24.PHAS.tab	non-coding	non-coding
24PHAS-190	chr03	41953834	41953985	152	1	0.000139203	5	16	8.47	0.63	3.18	5.17	Potential PHAS	chr03:41953834-41953985	PS4_un_Ol_Rfam.mc.fa.bowtie.aln.sorted.24.PHAS.tab	non-coding	non-coding
24PHAS-191	chr03	42074678	42074909	232	1	0.000180168	6	22	1.44	0.8	119.95	5.61	Potential PHAS	chr03:42074678-42074909	PS8_un_Ol_Rfam.mc.fa.bowtie.aln.sorted.24.PHAS.tab	non-coding	non-coding		stu-miR156e (42075035 - GUGCUUAAUCUCUCUCUGUCU),stu-miR156g-5p (42075035 - GUGCUUAAUCUCUCUCUGUCU),stu-miR156h-5p (42075035 - GUGCUUAAUCUCUCUCUGUCU),stu-miR156i-5p (42075035 - GUGCUUAAUCUCUCUCUGUCU),stu-miR156j-5p (42075035 - GUGCUUAAUCUCUCUCUGUCU),stu-miR156k-5p (42075035 - GUGCUUAAUCUCUCUCUGUCU)
24PHAS-192	chr03	42388056	42388265	210	1	0.000773068	4	16	2.75	0.67	9.7	5.35	Potential PHAS	chr03:42388056-42388265	PS12_un_Ol_Rfam.mc.fa.bowtie.aln.sorted.24.PHAS.tab	DM8C03G18400.1	Heavy-metal-associated_domain
24PHAS-193	chr03	42794977	42795122	146	1	2.49243e-05	4	2	1.17	0.71	5.45	5.57	Potential PHAS	chr03:42794977-42795122	PS2_un_Ol_Rfam.mc.fa.bowtie.aln.sorted.24.PHAS.tab	non-coding	non-coding		stu-miR164-3p (42795070 - UCUGGAGAAGGUAGAGCAUAUG)
24PHAS-194	chr03	43230081	43230343	263	1	3.39325e-05	6	10	6.65	0.47	4.13	7.07	Potential PHAS	chr03:43230081-43230343	PS7_un_Ol_Rfam.mc.fa.bowtie.aln.sorted.24.PHAS.tab	non-coding	non-coding
24PHAS-195	chr03	44076653	44076831	179	1	0.000281207	4	10	1.5	0.86	28.31	7	Potential PHAS	chr03:44076653-44076831	PS2_un_Ol_Rfam.mc.fa.bowtie.aln.sorted.24.PHAS.tab	non-coding	non-coding
24PHAS-196	chr03	44673861	44674192	332	2	0.000121274	7	8	12.64	0.44	6.05	5.49	Potential Repeat	chr03:44673959-44674192	PS2_un_Ol_Rfam.mc.fa.bowtie.aln.sorted.24.PHAS.tab	non-coding	non-coding
24PHAS-197	chr03	45243544	45243889	346	2	0.000357782	7	18	8.86	0.38	13.43	6.29	Potential PHAS	chr03:45243544-45243878	PS11_un_Ol_Rfam.mc.fa.bowtie.aln.sorted.24.PHAS.tab	non-coding	non-coding		stu-miR8051-3p (45244030 - GAUA-UUUGGUAGAAUAAAUA)
24PHAS-198	chr03	45748684	45749024	341	1	0.000122433	5	10	5.43	0.58	4.33	5.51	Potential PHAS	chr03:45748684-45749024	PS12_un_Ol_Rfam.mc.fa.bowtie.aln.sorted.24.PHAS.tab	non-coding	non-coding		stu-miR8005a (45748585 - CAAUUUAAAACUUUAAACUUUAAA),stu-miR8005b-3p (45748585 - CAAUUUAAAACUUUAAACUUUAAA),stu-miR8005c (45748585 - CAAUUUAAAACUUUAAACUUUAAA)
24PHAS-199	chr03	46546365	46546752	388	1	8.68239e-05	7	9	4.74	0.41	21.5	5.83	Potential PHAS	chr03:46546365-46546752	PS8_un_Ol_Rfam.mc.fa.bowtie.aln.sorted.24.PHAS.tab	non-coding	non-coding
24PHAS-200	chr03	48372020	48372287	268	1	0.000109464	5	21	1	0.5	10.39	5.92	Potential PHAS	chr03:48372020-48372287	PS2_un_Ol_Rfam.mc.fa.bowtie.aln.sorted.24.PHAS.tab	non-coding	non-coding
24PHAS-201	chr03	48379073	48379476	404	1	0.000122131	8	18	2.44	0.36	44.22	5.88	Potential PHAS	chr03:48379073-48379476	PS8_un_Ol_Rfam.mc.fa.bowtie.aln.sorted.24.PHAS.tab	non-coding	non-coding
24PHAS-202	chr03	48447588	48447915	328	1	0.00078347	6	16	1.66	0.36	31.1	5.31	Potential PHAS	chr03:48447588-48447915	PS10_un_Ol_Rfam.mc.fa.bowtie.aln.sorted.24.PHAS.tab	non-coding	non-coding
24PHAS-203	chr03	48742926	48743123	198	2	0.000608166	5	7	4.4	0.42	18.23	5.52	Potential PHAS	chr03:48742926-48743068	PS7_un_Ol_Rfam.mc.fa.bowtie.aln.sorted.24.PHAS.tab	non-coding	non-coding
24PHAS-204	chr03	50001995	50002226	232	2	8.94037e-05	6	14	5.45	0.61	11	6.94	Potential PHAS	chr03:50002000-50002226	PS8_un_Ol_Rfam.mc.fa.bowtie.aln.sorted.24.PHAS.tab	DM8C03G25090.1	TB2/DP1,_HVA22_family
24PHAS-205	chr03	50079602	50079909	308	1	0.000980881	6	23	5.11	0.31	21.54	5.08	Potential PHAS	chr03:50079602-50079909	PS8_un_Ol_Rfam.mc.fa.bowtie.aln.sorted.24.PHAS.tab	DM8C03G25190.1	Transmembrane_amino_acid_transporter_protein
24PHAS-206	chr03	50145594	50145720	127	1	1.36884e-05	4	19	4.57	0.78	6.33	6.17	Potential PHAS	chr03:50145594-50145720	PS5_un_Ol_Rfam.mc.fa.bowtie.aln.sorted.24.PHAS.tab	non-coding	non-coding
24PHAS-207	chr03	50542450	50542558	109	1	0.000256101	5	13	8.36	0.42	5.95	7.16	Potential PHAS	chr03:50542450-50542558	PS12_un_Ol_Rfam.mc.fa.bowtie.aln.sorted.24.PHAS.tab	DM8C03G25670.1	Cysteine-rich_receptor-like_protein_kinase		stu-miR8007a-5p (50542657 + CUCAAAAUUUGAAAAGUGCCACAU),stu-miR8007a-3p (50542457 + UUAUGUGACACUUAUUGUUUUUCG),stu-miR8007b-5p (50542657 + CUCAAAAUUUGAAAAGUGCCACAU),stu-miR8007a-3p (50542657 - UUAUGUGGCACUUUUCAAAUUUUG),stu-miR8007b-5p (50542457 - CUCGAAAAACAAUAAGUGUCACAU)
24PHAS-208	chr03	53480283	53480479	197	1	3.16283e-05	5	7	2	0.61	8.57	6.66	Potential PHAS	chr03:53480283-53480479	PS2_un_Ol_Rfam.mc.fa.bowtie.aln.sorted.24.PHAS.tab	non-coding	non-coding		stu-miR8050-5p (53480307 - GGUUACCUUGAUUUCUAUUU),stu-miR8050-5p (53480506 - AGUUACCUUGAUUUCUGUUU)
24PHAS-209	chr03	53530416	53530752	337	1	0.000835094	5	18	10.09	0.62	9.43	5.31	Potential Repeat	chr03:53530416-53530752	PS1_un_Ol_Rfam.mc.fa.bowtie.aln.sorted.24.PHAS.tab	non-coding	non-coding
24PHAS-210	chr03	53613835	53614115	281	2	9.99079e-05	5	2	6.03	0.61	29.82	7.8	Potential PHAS	chr03:53613835-53614070	PS10_un_Ol_Rfam.mc.fa.bowtie.aln.sorted.24.PHAS.tab	non-coding	non-coding
24PHAS-211	chr03	54118656	54119033	378	1	0.000482931	7	24	1	0.37	30.65	5.32	Potential PHAS	chr03:54118656-54119033	PS2_un_Ol_Rfam.mc.fa.bowtie.aln.sorted.24.PHAS.tab	non-coding	non-coding
24PHAS-212	chr03	54768490	54768680	191	1	0.000135151	5	11	12.62	0.58	1.74	5.74	Potential Repeat	chr03:54768490-54768680	PS8_un_Ol_Rfam.mc.fa.bowtie.aln.sorted.24.PHAS.tab	non-coding	non-coding		stu-miR7988 (54768609 - GGGUAUAUCAGGCCCUUUUCCCUU)
24PHAS-213	chr03	54982923	54983120	198	1	0.000314659	5	5	8.42	0.37	9.13	5.27	Potential PHAS	chr03:54982923-54983120	PS3_un_Ol_Rfam.mc.fa.bowtie.aln.sorted.24.PHAS.tab	non-coding	non-coding
24PHAS-214	chr03	55423605	55424013	409	1	0.000266761	7	12	6.39	0.3	15.94	5.1	Potential PHAS	chr03:55423605-55424013	PS11_un_Ol_Rfam.mc.fa.bowtie.aln.sorted.24.PHAS.tab	non-coding	non-coding
24PHAS-215	chr03	56304620	56304923	304	3	0.000266315	6	3	5.68	0.53	19.63	7.09	Potential PHAS	chr03:56304620-56304923	PS1_un_Ol_Rfam.mc.fa.bowtie.aln.sorted.24.PHAS.tab	non-coding	non-coding
24PHAS-216	chr03	56870527	56870862	336	3	0.000328345	5	6	1.21	0.4	31.09	5.99	Potential PHAS	chr03:56870686-56870862	PS12_un_Ol_Rfam.mc.fa.bowtie.aln.sorted.24.PHAS.tab	DM8C03G33050.1	MRNA_cap_guanine-N7_methyltransferase
24PHAS-217	chr03	57678137	57678324	188	1	0.000479049	4	12	4.38	0.72	6.33	5.13	Potential PHAS	chr03:57678137-57678324	PS9_un_Ol_Rfam.mc.fa.bowtie.aln.sorted.24.PHAS.tab	non-coding	non-coding		stu-miR396-5p (57678189 - AAGUUAGAGAAAGCUCGUGGAU)
24PHAS-218	chr03	57982393	57982717	325	2	0.000490509	7	23	12.04	0.42	13.31	5.87	Potential Repeat	chr03:57982393-57982715	PS4_un_Ol_Rfam.mc.fa.bowtie.aln.sorted.24.PHAS.tab	non-coding	non-coding
24PHAS-219	chr03	58233291	58233735	445	2	6.24246e-05	7	6	6.91	0.47	38.99	5.49	Potential PHAS	chr03:58233395-58233735	PS7_un_Ol_Rfam.mc.fa.bowtie.aln.sorted.24.PHAS.tab	non-coding	non-coding
24PHAS-220	chr03	58628237	58628503	267	2	1.43941e-05	6	3	9.21	0.8	4.41	5.86	Potential PHAS	chr03:58628237-58628478	PS9_un_Ol_Rfam.mc.fa.bowtie.aln.sorted.24.PHAS.tab	non-coding	non-coding
24PHAS-221	chr03	59510504	59510869	366	1	0.000356149	6	11	1.39	0.38	18.25	7.51	Potential PHAS	chr03:59510504-59510869	PS4_un_Ol_Rfam.mc.fa.bowtie.aln.sorted.24.PHAS.tab	non-coding	non-coding
24PHAS-222	chr04	1051830	1051994	165	1	0.000208779	6	13	2.76	0.34	14.4	6.69	Potential PHAS	chr04:1051830-1051994	PS12_un_Ol_Rfam.mc.fa.bowtie.aln.sorted.24.PHAS.tab	non-coding	non-coding
24PHAS-223	chr04	2382944	2383082	139	1	0.000900152	3	2	1.33	0.64	23.16	5	Potential PHAS	chr04:2382944-2383082	PS5_un_Ol_Rfam.mc.fa.bowtie.aln.sorted.24.PHAS.tab	DM8C04G02000.1/DM8C04G02000.2	TMV_resistance_protein_N-like/non-coding
24PHAS-224	chr04	2739453	2739598	146	1	5.68455e-05	4	22	1.29	0.74	7.25	5.93	Potential PHAS	chr04:2739453-2739598	PS8_un_Ol_Rfam.mc.fa.bowtie.aln.sorted.24.PHAS.tab	non-coding	non-coding
24PHAS-225	chr04	3415445	3415677	233	1	8.9631e-07	7	6	10.85	0.55	4.35	6.38	Potential Repeat	chr04:3415445-3415677	PS7_un_Ol_Rfam.mc.fa.bowtie.aln.sorted.24.PHAS.tab	non-coding	non-coding
24PHAS-226	chr04	3903388	3904054	667	1	0.000733174	10	5	8.04	0.35	29.73	6.02	Potential PHAS	chr04:3903388-3904054	PS4_un_Ol_Rfam.mc.fa.bowtie.aln.sorted.24.PHAS.tab	non-coding	non-coding
24PHAS-227	chr04	4205064	4205314	251	3	7.41147e-05	8	10	10.7	0.74	12.77	6.56	Potential Repeat	chr04:4205190-4205292	PS4_un_Ol_Rfam.mc.fa.bowtie.aln.sorted.24.PHAS.tab	DM8C04G03590.1	Hydroxyproline-rich_glycoprotein_family_protein
24PHAS-228	chr04	4584038	4584196	159	1	0.000572437	5	4	7.3	0.55	10.33	5.15	Potential PHAS	chr04:4584038-4584196	PS2_un_Ol_Rfam.mc.fa.bowtie.aln.sorted.24.PHAS.tab	non-coding	non-coding
24PHAS-229	chr04	4618542	4618776	235	3	7.83854e-05	6	2	7.25	0.65	10.85	6.78	Potential PHAS	chr04:4618657-4618776	PS4_un_Ol_Rfam.mc.fa.bowtie.aln.sorted.24.PHAS.tab	non-coding	non-coding		stu-miR7981-3p (4618947 + ACCUUAACUUAACUAGGGUCUUAU),stu-miR8010 (4618947 + ACCUUAACUUAACUAGGGUCUUAU),stu-miR8007b-5p (4618775 + CUUGAAAAACGAUAAGUGUCACAU),stu-miR8046-3p (4618919 + ACUAUUACCGAAAUUUCAGCG),stu-miR8007a-5p (4618574 - CUCGAAAUCCAAAAAGUGCUACAU),stu-miR8007a-3p (4618775 - UUAUGUGACACUUAUCGUUUUUCA),stu-miR8007b-5p (4618574 - CUCGAAAUCCAAAAAGUGCUACAU)
24PHAS-230	chr04	4769020	4769176	157	1	0.000987332	5	4	1.18	0.76	116.49	7.32	Potential PHAS	chr04:4769020-4769176	PS7_un_Ol_Rfam.mc.fa.bowtie.aln.sorted.24.PHAS.tab	non-coding	non-coding
24PHAS-231	chr04	5092974	5093138	165	1	0.000347873	5	9	2.8	0.55	67.96	5.12	Potential PHAS	chr04:5092974-5093138	PS10_un_Ol_Rfam.mc.fa.bowtie.aln.sorted.24.PHAS.tab	non-coding	non-coding
24PHAS-232	chr04	5302365	5302467	103	1	0.000865224	4	24	7.2	0.64	12.95	5.38	Potential PHAS	chr04:5302365-5302467	PS5_un_Ol_Rfam.mc.fa.bowtie.aln.sorted.24.PHAS.tab	non-coding	non-coding
24PHAS-233	chr04	5569852	5570198	347	1	0.000171718	5	6	3	0.33	6.22	5.24	Potential PHAS	chr04:5569852-5570198	PS7_un_Ol_Rfam.mc.fa.bowtie.aln.sorted.24.PHAS.tab	non-coding	non-coding
24PHAS-234	chr04	5585634	5585837	204	1	0.00068963	5	5	9.95	0.34	7.81	5	Potential PHAS	chr04:5585634-5585837	PS6_un_Ol_Rfam.mc.fa.bowtie.aln.sorted.24.PHAS.tab	non-coding	non-coding
24PHAS-235	chr04	5621659	5621941	283	1	0.000283585	6	2	4.33	0.4	27.72	5.04	Potential PHAS	chr04:5621659-5621941	PS4_un_Ol_Rfam.mc.fa.bowtie.aln.sorted.24.PHAS.tab	non-coding	non-coding
24PHAS-236	chr04	5713119	5713244	126	1	0.000865224	4	20	9.27	0.52	3.2	5.99	Potential PHAS	chr04:5713119-5713244	PS11_un_Ol_Rfam.mc.fa.bowtie.aln.sorted.24.PHAS.tab	non-coding	non-coding		stu-miR8045 (5713188 + AAAAGUCACUCAACUAUUAAU),stu-miR7993a (5713089 - AGUUGAG-UGACCAUAUGAGAUAU),stu-miR7993b-3p (5713089 - AGUUGAG-UGACCAUAUGAGAUAU),stu-miR7993c (5713089 - AGUUGAG-UGACCAUAUGAGAUAU),stu-miR7993d (5713089 - AGUUGAG-UGACCAUAUGAGAUAU)
24PHAS-237	chr04	6191024	6191156	133	1	0.000389335	5	9	10.17	0.69	6.08	8.97	Potential Repeat	chr04:6191024-6191156	PS11_un_Ol_Rfam.mc.fa.bowtie.aln.sorted.24.PHAS.tab	non-coding	non-coding		stu-miR7981-5p (6191125 + UAAUAGGACCUUAGUUUAGUUAAG),stu-miR7981-3p (6191125 - AUCUUAACUAAACUAAGGUCCUAU),stu-miR8046-5p (6190921 - GUCUUUGAGAUUUCGGUCAUA)
24PHAS-238	chr04	6793804	6794087	284	1	0.000152469	7	23	10.95	0.39	12.21	5.54	Potential Repeat	chr04:6793804-6794087	PS5_un_Ol_Rfam.mc.fa.bowtie.aln.sorted.24.PHAS.tab	non-coding	non-coding
24PHAS-239	chr04	6936462	6936692	231	1	4.22534e-05	6	20	2.6	0.56	12.49	6.07	Potential PHAS	chr04:6936462-6936692	PS12_un_Ol_Rfam.mc.fa.bowtie.aln.sorted.24.PHAS.tab	non-coding	non-coding
24PHAS-240	chr04	7181041	7181179	139	1	0.0004834	4	18	6.07	0.41	5.43	5.54	Potential PHAS	chr04:7181041-7181179	PS7_un_Ol_Rfam.mc.fa.bowtie.aln.sorted.24.PHAS.tab	non-coding	non-coding
24PHAS-241	chr04	7331675	7331949	275	1	0.000438664	6	19	10.6	0.4	6.28	6.48	Potential Repeat	chr04:7331675-7331949	PS4_un_Ol_Rfam.mc.fa.bowtie.aln.sorted.24.PHAS.tab	non-coding	non-coding		stu-miR1886g-3p (7331723 + AAGAAAUCAAAUUGAUAUGAAA)
24PHAS-242	chr04	8199028	8199199	172	1	2.99864e-05	7	8	12.62	0.5	5.79	5.73	Potential Repeat	chr04:8199028-8199199	PS4_un_Ol_Rfam.mc.fa.bowtie.aln.sorted.24.PHAS.tab	non-coding	non-coding
24PHAS-243	chr04	8316061	8316370	310	1	7.57056e-05	6	14	7.19	0.34	7.6	5.05	Potential PHAS	chr04:8316061-8316370	PS6_un_Ol_Rfam.mc.fa.bowtie.aln.sorted.24.PHAS.tab	non-coding	non-coding
24PHAS-244	chr04	8852845	8853113	269	2	0.000243577	7	19	9.46	0.5	10.34	6.81	Potential PHAS	chr04:8852845-8853113	PS8_un_Ol_Rfam.mc.fa.bowtie.aln.sorted.24.PHAS.tab	non-coding	non-coding
24PHAS-245	chr04	9015875	9016462	588	2	5.1984e-05	5	6	5.74	0.58	10.1	6.56	Potential PHAS	chr04:9016159-9016462	PS6_un_Ol_Rfam.mc.fa.bowtie.aln.sorted.24.PHAS.tab	non-coding	non-coding
24PHAS-246	chr04	13297528	13297904	377	2	0.000184481	12	19	3.69	0.32	218.29	5.05	Potential PHAS	chr04:13297528-13297903	PS2_un_Ol_Rfam.mc.fa.bowtie.aln.sorted.24.PHAS.tab	non-coding	non-coding
24PHAS-247	chr04	15077677	15077870	194	2	0.000127621	4	14	6.5	0.92	4.44	5.77	Potential PHAS	chr04:15077747-15077870	PS4_un_Ol_Rfam.mc.fa.bowtie.aln.sorted.24.PHAS.tab	non-coding	non-coding
24PHAS-248	chr04	16477811	16477973	163	1	0.000490168	3	5	5	0.89	4.76	6.95	Potential PHAS	chr04:16477811-16477973	PS10_un_Ol_Rfam.mc.fa.bowtie.aln.sorted.24.PHAS.tab	non-coding	non-coding
24PHAS-249	chr04	16794701	16794933	233	2	8.0324e-05	6	19	6.83	0.52	5.82	5.15	Potential PHAS	chr04:16794701-16794931	PS10_un_Ol_Rfam.mc.fa.bowtie.aln.sorted.24.PHAS.tab	DM8C04G12120.1	-
24PHAS-250	chr04	17026131	17026421	291	1	6.27483e-05	5	9	3.75	0.67	8.09	6.39	Potential PHAS	chr04:17026131-17026421	PS8_un_Ol_Rfam.mc.fa.bowtie.aln.sorted.24.PHAS.tab	non-coding	non-coding
24PHAS-251	chr04	22256568	22257091	524	2	4.89324e-05	8	12	8.38	0.7	14.49	6.14	Potential PHAS	chr04:22256609-22256805	PS1_un_Ol_Rfam.mc.fa.bowtie.aln.sorted.24.PHAS.tab	DM8C04G13580.1	Ubiquitin_family		stu-miR169a-5p (22256485 - AUGAAAGUCAUUCUUGGCUC),stu-miR169b-5p (22256485 - AUGAAAGUCAUUCUUGGCUC),stu-miR169c-5p (22256485 - AUGAAAGUCAUUCUUGGCUC),stu-miR169d-5p (22256485 - AUGAAAGUCAUUCUUGGCUC),stu-miR169e-5p (22256485 - AUGAAAGUCAUUCUUGGCUC),stu-miR169f-5p (22256485 - AUGAAAGUCAUUCUUGGCUC),stu-miR169g (22256485 - AUGAAAGUCAUUCUUGGCUC),stu-miR169h (22256485 - AUGAAAGUCAUUCUUGGCUC)
24PHAS-252	chr04	27917133	27917387	255	1	0.000116717	5	11	5.5	0.53	6.18	5.4	Potential PHAS	chr04:27917133-27917387	PS11_un_Ol_Rfam.mc.fa.bowtie.aln.sorted.24.PHAS.tab	non-coding	non-coding
24PHAS-253	chr04	30283195	30283507	313	2	0.000190543	6	12	10.38	0.88	6.78	5.5	Potential Repeat	chr04:30283195-30283400	PS3_un_Ol_Rfam.mc.fa.bowtie.aln.sorted.24.PHAS.tab	DM8C04G15000.1	Component_of_the_DNA_topoisomerase_VI_involved_in_chromatin_organization_and_progression_of_endoreduplication_cycles._Relaxes_both_positive_and_negative_superturns_and_exhibits_a_strong_decatenase_activity._The_B_subunit_binds_ATP
24PHAS-254	chr04	37745587	37746140	554	1	2.80397e-05	8	20	11.54	0.38	5.14	5.51	Potential Repeat	chr04:37745587-37746140	PS11_un_Ol_Rfam.mc.fa.bowtie.aln.sorted.24.PHAS.tab	non-coding	non-coding		stu-miR8031 (37746033 + CAUCACCAAGUUGAGGUGUCUAA)
24PHAS-255	chr04	38471139	38471429	291	3	0.000131568	5	7	10.9	0.72	4.98	7.96	Potential Repeat	chr04:38471184-38471429	PS11_un_Ol_Rfam.mc.fa.bowtie.aln.sorted.24.PHAS.tab	non-coding	non-coding
24PHAS-256	chr04	39401119	39401249	131	1	0.000830251	5	19	8.19	0.54	9.25	5.6	Potential PHAS	chr04:39401119-39401249	PS12_un_Ol_Rfam.mc.fa.bowtie.aln.sorted.24.PHAS.tab	non-coding	non-coding		stu-miR8019-3p (39401056 - CAAGUCAAACUAGGUCAUUCUUUU)
24PHAS-257	chr04	42102052	42102668	617	8	2.48012e-06	10	5	6.23	0.62	45.67	7.02	Potential PHAS	chr04:42102052-42102389	PS4_un_Ol_Rfam.mc.fa.bowtie.aln.sorted.24.PHAS.tab	non-coding	non-coding
24PHAS-258	chr04	46495414	46495628	215	1	4.86048e-05	7	23	1.26	0.33	22.7	7.59	Potential PHAS	chr04:46495414-46495628	PS11_un_Ol_Rfam.mc.fa.bowtie.aln.sorted.24.PHAS.tab	non-coding	non-coding
24PHAS-259	chr04	48411998	48412140	143	1	0.000608166	5	21	2.18	0.3	41.58	7.5	Potential PHAS	chr04:48411998-48412140	PS8_un_Ol_Rfam.mc.fa.bowtie.aln.sorted.24.PHAS.tab	DM8C04G19550.1/DM8C04G19550.2	ABC_transporter/non-coding
24PHAS-260	chr04	48475180	48475462	283	1	0.000127866	4	1	1.62	0.63	5.97	5.28	Potential PHAS	chr04:48475180-48475462	PS11_un_Ol_Rfam.mc.fa.bowtie.aln.sorted.24.PHAS.tab	non-coding	non-coding
24PHAS-261	chr04	49167810	49167985	176	3	3.62581e-05	7	24	2.21	0.44	40.19	8.96	Potential PHAS	chr04:49167810-49167983	PS9_un_Ol_Rfam.mc.fa.bowtie.aln.sorted.24.PHAS.tab	non-coding	non-coding
24PHAS-262	chr04	49180706	49180994	289	1	0.000352508	6	10	1.39	0.43	36.78	5.5	Potential PHAS	chr04:49180706-49180994	PS7_un_Ol_Rfam.mc.fa.bowtie.aln.sorted.24.PHAS.tab	DM8C04G19990.1	Putative_adipose-regulatory_protein_(Seipin)
24PHAS-263	chr04	50603319	50603539	221	1	0.000550873	4	23	2.69	0.61	12.97	5.32	Potential PHAS	chr04:50603319-50603539	PS5_un_Ol_Rfam.mc.fa.bowtie.aln.sorted.24.PHAS.tab	non-coding	non-coding		stu-miR7983-5p (50603581 + UAACUAAUGUCGGUAAAGACUUUA),stu-miR7983-5p (50603544 - AAAUCAAUGUCGCUAAAAGGCUUUA),stu-miR7983-3p (50603581 - GCUAAAGUCUUUACCGACAUUAGU)
24PHAS-264	chr04	50611075	50611271	197	1	0.000995241	4	22	4.88	0.62	8.73	5.19	Potential PHAS	chr04:50611075-50611271	PS8_un_Ol_Rfam.mc.fa.bowtie.aln.sorted.24.PHAS.tab	non-coding	non-coding
24PHAS-265	chr04	53102276	53102553	278	1	0.000539766	6	21	13.29	0.69	5.35	8.4	Potential Repeat	chr04:53102276-53102553	PS11_un_Ol_Rfam.mc.fa.bowtie.aln.sorted.24.PHAS.tab	non-coding	non-coding		stu-miR1886g-3p (53102603 - GGAAGAUG-AAUUAAUAUGAAG)
24PHAS-266	chr04	53177087	53177501	415	1	0.000106147	7	2	7.51	0.43	18.52	5.48	Potential PHAS	chr04:53177087-53177501	PS2_un_Ol_Rfam.mc.fa.bowtie.aln.sorted.24.PHAS.tab	non-coding	non-coding
24PHAS-267	chr04	54922632	54922812	181	1	0.00050286	6	8	3.28	0.41	18.13	5.56	Potential PHAS	chr04:54922632-54922812	PS2_un_Ol_Rfam.mc.fa.bowtie.aln.sorted.24.PHAS.tab	DM8C04G23670.1	-
24PHAS-268	chr04	54926712	54927012	301	2	0.000219848	7	1	3.67	0.41	18.45	6.22	Potential PHAS	chr04:54926712-54927012	PS2_un_Ol_Rfam.mc.fa.bowtie.aln.sorted.24.PHAS.tab	DM8C04G23680.1	-
24PHAS-269	chr04	55087907	55088181	275	1	0.000524166	17	15	1.89	0.4	2104.31	15.73	Potential PHAS	chr04:55087907-55088181	PS8_un_Ol_Rfam.mc.fa.bowtie.aln.sorted.24.PHAS.tab	DM8C04G23860.1	RAI1_like_PD-(D/E)XK_nuclease
24PHAS-270	chr04	55095421	55095555	135	1	0.000412814	5	6	3.63	0.51	14.62	6.53	Potential PHAS	chr04:55095421-55095555	PS12_un_Ol_Rfam.mc.fa.bowtie.aln.sorted.24.PHAS.tab	DM8C04G23860.1	RAI1_like_PD-(D/E)XK_nuclease
24PHAS-271	chr04	55320573	55320820	248	1	0.000627602	5	6	5.33	0.4	9.14	6.08	Potential PHAS	chr04:55320573-55320820	PS11_un_Ol_Rfam.mc.fa.bowtie.aln.sorted.24.PHAS.tab	non-coding	non-coding	stu-miR8001b-5p (55320630 + GCAAAUUUUCAUACUAAUUCCCAA),stu-miR8001b-3p (55320630 - UCUUGGGAAUUAGUAUGAAAAUUU)	stu-miR8001a (55320632 + AAAUUUUCAUACUAAUUCCCAAGA),stu-miR8001b-3p (55320588 + UCCUAGGGAUUAGUAUGAAAAUUC),stu-miR8001a (55320586 - GAAUUUUCAUACUAAUCCCUAGGA),stu-miR8001b-5p (55320588 - UAGAAUUUUCAUACUAAUCCCUAG)
24PHAS-272	chr04	56246041	56246275	235	1	1.27562e-05	7	2	6.33	0.44	5.04	5.38	Potential PHAS	chr04:56246041-56246275	PS12_un_Ol_Rfam.mc.fa.bowtie.aln.sorted.24.PHAS.tab	DM8C04G24590.1	Belongs_to_the_glycosyltransferase_8_family
24PHAS-273	chr04	56471802	56471988	187	1	0.000176189	4	15	1.11	0.35	12.31	5.77	Potential PHAS	chr04:56471802-56471988	PS7_un_Ol_Rfam.mc.fa.bowtie.aln.sorted.24.PHAS.tab	non-coding	non-coding
24PHAS-274	chr04	56606599	56606743	145	1	0.000569281	5	13	1.65	0.37	41.33	5.08	Potential PHAS	chr04:56606599-56606743	PS3_un_Ol_Rfam.mc.fa.bowtie.aln.sorted.24.PHAS.tab	non-coding	non-coding
24PHAS-275	chr04	56804473	56804583	111	1	0.00098142	5	4	9.21	0.31	3.74	5.1	Potential PHAS	chr04:56804473-56804583	PS7_un_Ol_Rfam.mc.fa.bowtie.aln.sorted.24.PHAS.tab	non-coding	non-coding
24PHAS-276	chr04	57864176	57864287	112	1	0.000523886	6	11	2.88	0.33	20.59	8.1	Potential PHAS	chr04:57864176-57864287	PS2_un_Ol_Rfam.mc.fa.bowtie.aln.sorted.24.PHAS.tab	non-coding	non-coding		stu-miR7988 (57864450 + GGGUAUAUUUGACCCUUUUCCAUU)
24PHAS-277	chr04	59825611	59825784	174	1	0.000100864	5	3	3.38	0.35	14.54	7.25	Potential PHAS	chr04:59825611-59825784	PS7_un_Ol_Rfam.mc.fa.bowtie.aln.sorted.24.PHAS.tab	non-coding	non-coding		stu-miR8014-3p (59825953 + AAUCUAUUCAAAUGUUGUAUUCAU)
24PHAS-278	chr04	60312843	60313199	357	1	7.27799e-05	8	23	1.07	0.56	140.07	8.28	Potential PHAS	chr04:60312843-60313199	PS6_un_Ol_Rfam.mc.fa.bowtie.aln.sorted.24.PHAS.tab	non-coding	non-coding		stu-miR7993b-5p (60312784 + AAUAACAUUAUGUGGUUAACUUAA)
24PHAS-279	chr04	60717997	60718124	128	1	9.85976e-05	5	21	6.95	0.74	7.26	6.53	Potential PHAS	chr04:60717997-60718124	PS12_un_Ol_Rfam.mc.fa.bowtie.aln.sorted.24.PHAS.tab	non-coding	non-coding
24PHAS-280	chr04	60807803	60808013	211	1	0.000697531	6	12	5.03	0.34	15.68	5.76	Potential PHAS	chr04:60807803-60808013	PS11_un_Ol_Rfam.mc.fa.bowtie.aln.sorted.24.PHAS.tab	non-coding	non-coding
24PHAS-281	chr04	60891546	60891701	156	1	0.000251317	6	20	9.72	0.31	23.87	5.65	Potential PHAS	chr04:60891546-60891701	PS12_un_Ol_Rfam.mc.fa.bowtie.aln.sorted.24.PHAS.tab	non-coding	non-coding
24PHAS-282	chr04	60967098	60967267	170	1	0.000799639	5	8	3.29	0.31	14.38	6.04	Potential PHAS	chr04:60967098-60967267	PS2_un_Ol_Rfam.mc.fa.bowtie.aln.sorted.24.PHAS.tab	non-coding	non-coding
24PHAS-283	chr04	61029297	61029465	169	1	9.21865e-05	5	10	1.25	0.43	28.55	5.63	Potential PHAS	chr04:61029297-61029465	PS6_un_Ol_Rfam.mc.fa.bowtie.aln.sorted.24.PHAS.tab	non-coding	non-coding
24PHAS-284	chr04	61095608	61095764	157	1	0.000513679	3	23	1	0.6	2.42	5.77	Potential PHAS	chr04:61095608-61095764	PS1_un_Ol_Rfam.mc.fa.bowtie.aln.sorted.24.PHAS.tab	non-coding	non-coding
24PHAS-285	chr04	61959160	61959369	210	1	0.000575773	5	12	9.92	0.48	7.83	5.56	Potential PHAS	chr04:61959160-61959369	PS6_un_Ol_Rfam.mc.fa.bowtie.aln.sorted.24.PHAS.tab	DM8C04G28870.1	Belongs_to_the_UDP-glycosyltransferase_family
24PHAS-286	chr04	62593945	62594207	263	1	0.000347702	4	2	2.71	0.52	7.15	6.38	Potential PHAS	chr04:62593945-62594207	PS12_un_Ol_Rfam.mc.fa.bowtie.aln.sorted.24.PHAS.tab	non-coding	non-coding
24PHAS-287	chr04	62809228	62809714	487	2	0.000481635	5	9	7.42	0.72	7.96	5.43	Potential PHAS	chr04:62809362-62809714	PS3_un_Ol_Rfam.mc.fa.bowtie.aln.sorted.24.PHAS.tab	non-coding	non-coding
24PHAS-288	chr04	63442081	63442247	167	1	0.000139636	4	2	5.6	0.71	6.24	5.61	Potential PHAS	chr04:63442081-63442247	PS7_un_Ol_Rfam.mc.fa.bowtie.aln.sorted.24.PHAS.tab	non-coding	non-coding
24PHAS-289	chr04	63841876	63842023	148	1	0.000463778	4	7	1	0.7	10.39	6	Potential PHAS	chr04:63841876-63842023	PS2_un_Ol_Rfam.mc.fa.bowtie.aln.sorted.24.PHAS.tab	non-coding	non-coding
24PHAS-290	chr04	64193432	64193643	212	3	0.000262111	5	12	7.39	0.67	5.55	5.98	Potential PHAS	chr04:64193432-64193556	PS6_un_Ol_Rfam.mc.fa.bowtie.aln.sorted.24.PHAS.tab	non-coding	non-coding
24PHAS-291	chr04	65250260	65250627	368	2	2.09013e-05	8	5	5.6	0.43	22.64	5.65	Potential PHAS	chr04:65250260-65250510	PS12_un_Ol_Rfam.mc.fa.bowtie.aln.sorted.24.PHAS.tab	non-coding	non-coding
24PHAS-292	chr04	65788693	65789998	1306	3	9.4247e-05	9	14	6.58	0.44	25.12	5.7	Potential PHAS	chr04:65789714-65789998	PS9_un_Ol_Rfam.mc.fa.bowtie.aln.sorted.24.PHAS.tab	non-coding	non-coding
24PHAS-293	chr04	65970075	65970313	239	1	0.000693915	4	21	4.64	0.65	17.54	5.7	Potential PHAS	chr04:65970075-65970313	PS6_un_Ol_Rfam.mc.fa.bowtie.aln.sorted.24.PHAS.tab	non-coding	non-coding		stu-miR172c-5p (65970175 + UGUGAAUUUUGGAGGUGUC),stu-miR7992-3p (65970253 - ACUUUGAGUAUGCACAUCAAGACA),stu-miR8031 (65970103 - UGAGACCAAGUUGAGGUGUCUAG)
24PHAS-294	chr04	66703722	66703960	239	1	0.000363437	5	19	1	0.59	18.76	5.05	Potential PHAS	chr04:66703722-66703960	PS9_un_Ol_Rfam.mc.fa.bowtie.aln.sorted.24.PHAS.tab	non-coding	non-coding
24PHAS-295	chr04	67714708	67714930	223	1	0.000590425	5	11	1.2	0.41	21.47	5.07	Potential PHAS	chr04:67714708-67714930	PS3_un_Ol_Rfam.mc.fa.bowtie.aln.sorted.24.PHAS.tab	non-coding	non-coding
24PHAS-296	chr04	68119645	68119812	168	1	0.000885093	5	14	3.96	0.58	36.93	7.29	Potential PHAS	chr04:68119645-68119812	PS2_un_Ol_Rfam.mc.fa.bowtie.aln.sorted.24.PHAS.tab	non-coding	non-coding
24PHAS-297	chr04	68194611	68194738	128	1	0.000468112	5	9	1	0.63	35.53	7.49	Potential PHAS	chr04:68194611-68194738	PS3_un_Ol_Rfam.mc.fa.bowtie.aln.sorted.24.PHAS.tab	DM8C04G35130.1	Myosin_heavy_chain,_striated_muscle
24PHAS-298	chr04	68525564	68525846	283	2	8.64223e-05	6	15	3.44	0.38	27.47	6.33	Potential PHAS	chr04:68525655-68525846	PS10_un_Ol_Rfam.mc.fa.bowtie.aln.sorted.24.PHAS.tab	DM8C04G35540.1	Endoplasmin_homolog
24PHAS-299	chr04	69695424	69695530	107	1	0.000432191	6	10	2	0.48	58.13	5.17	Potential PHAS	chr04:69695424-69695530	PS8_un_Ol_Rfam.mc.fa.bowtie.aln.sorted.24.PHAS.tab	non-coding	non-coding
24PHAS-300	chr04	69724894	69725107	214	1	0.00059024	5	23	7.29	0.7	11.95	5.26	Potential PHAS	chr04:69724894-69725107	PS12_un_Ol_Rfam.mc.fa.bowtie.aln.sorted.24.PHAS.tab	non-coding	non-coding		stu-miR7990a (69724984 + AGCCCAAAGUUACAACCAUUUGAA),stu-miR7990b (69724989 + AAAGUUACAACCAUUUGAAAAUUC)
24PHAS-301	chr05	1167754	1167989	236	1	0.000169796	6	8	6.61	0.48	12.84	6.3	Potential PHAS	chr05:1167754-1167989	PS11_un_Ol_Rfam.mc.fa.bowtie.aln.sorted.24.PHAS.tab	non-coding	non-coding		stu-miR156e (1168131 + CUUCAAACUCUUUUCUGUCA),stu-miR156f-5p (1168132 + UUCAAACUCUUUUCUGUCAC),stu-miR156g-5p (1168131 + CUUCAAACUCUUUUCUGUCA),stu-miR156h-5p (1168131 + CUUCAAACUCUUUUCUGUCA),stu-miR156i-5p (1168131 + CUUCAAACUCUUUUCUGUCA),stu-miR156j-5p (1168131 + CUUCAAACUCUUUUCUGUCA),stu-miR156k-5p (1168131 + CUUCAAACUCUUUUCUGUCA)
24PHAS-302	chr05	1622044	1622291	248	1	0.000150863	5	5	1.75	0.5	16.9	6.66	Potential PHAS	chr05:1622044-1622291	PS3_un_Ol_Rfam.mc.fa.bowtie.aln.sorted.24.PHAS.tab	non-coding	non-coding
24PHAS-303	chr05	1751919	1752043	125	1	0.000258306	4	16	1.1	0.67	10.26	5.89	Potential PHAS	chr05:1751919-1752043	PS11_un_Ol_Rfam.mc.fa.bowtie.aln.sorted.24.PHAS.tab	non-coding	non-coding
24PHAS-304	chr05	2237848	2238609	762	4	4.16227e-05	10	1	1.41	0.87	117.46	12.43	Potential PHAS	chr05:2237848-2238490	PS2_un_Ol_Rfam.mc.fa.bowtie.aln.sorted.24.PHAS.tab	DM8C05G02720.1	mediator_of_RNA_polymerase_II_transcription_subunit
24PHAS-305	chr05	2321499	2321743	245	1	0.000230533	4	13	5.91	0.81	8.08	5.99	Potential PHAS	chr05:2321499-2321743	PS6_un_Ol_Rfam.mc.fa.bowtie.aln.sorted.24.PHAS.tab	non-coding	non-coding
24PHAS-306	chr05	2964910	2965118	209	1	0.000231661	6	23	14.53	0.33	10.83	6.66	Potential Repeat	chr05:2964910-2965118	PS5_un_Ol_Rfam.mc.fa.bowtie.aln.sorted.24.PHAS.tab	non-coding	non-coding		stu-miR8006-5p (2964876 + GGUAUCCCUCCCGUCCAAAAACUA)
24PHAS-307	chr05	2998453	2998713	261	1	1.27686e-05	6	5	3.06	0.56	10	7.41	Potential PHAS	chr05:2998453-2998713	PS12_un_Ol_Rfam.mc.fa.bowtie.aln.sorted.24.PHAS.tab	non-coding	non-coding
24PHAS-308	chr05	3096593	3096888	296	1	8.90826e-05	8	2	3.31	0.42	62.76	7.52	Potential PHAS	chr05:3096593-3096888	PS12_un_Ol_Rfam.mc.fa.bowtie.aln.sorted.24.PHAS.tab	non-coding	non-coding
24PHAS-309	chr05	3525221	3525401	181	1	0.000754103	5	17	5.76	0.47	11.78	5.88	Potential PHAS	chr05:3525221-3525401	PS3_un_Ol_Rfam.mc.fa.bowtie.aln.sorted.24.PHAS.tab	non-coding	non-coding
24PHAS-310	chr05	4909039	4909242	204	1	0.000230515	5	10	12.22	0.88	8.77	11.5	Potential Repeat	chr05:4909039-4909242	PS3_un_Ol_Rfam.mc.fa.bowtie.aln.sorted.24.PHAS.tab	non-coding	non-coding
24PHAS-311	chr05	4975099	4975344	246	2	8.64223e-05	6	5	13.65	0.56	3.16	5.72	Potential Repeat	chr05:4975130-4975344	PS1_un_Ol_Rfam.mc.fa.bowtie.aln.sorted.24.PHAS.tab	non-coding	non-coding
24PHAS-312	chr05	5634892	5635115	224	1	9.39238e-05	7	8	5.28	0.5	19.82	7.07	Potential PHAS	chr05:5634892-5635115	PS2_un_Ol_Rfam.mc.fa.bowtie.aln.sorted.24.PHAS.tab	non-coding	non-coding		stu-miR8021 (5634906 + AAGUUUCGAGUUUGAGUCUUGAGU)
24PHAS-313	chr05	6243619	6244127	509	3	3.88003e-05	9	15	5.16	0.62	31.46	6.31	Potential PHAS	chr05:6243638-6244127	PS3_un_Ol_Rfam.mc.fa.bowtie.aln.sorted.24.PHAS.tab	non-coding	non-coding
24PHAS-314	chr05	6525718	6526000	283	1	0.000974585	6	8	10.66	0.45	6.71	6.28	Potential Repeat	chr05:6525718-6526000	PS3_un_Ol_Rfam.mc.fa.bowtie.aln.sorted.24.PHAS.tab	non-coding	non-coding
24PHAS-315	chr05	6538790	6539026	237	1	0.000436781	6	13	8.65	0.34	17.28	5.39	Potential PHAS	chr05:6538790-6539026	PS8_un_Ol_Rfam.mc.fa.bowtie.aln.sorted.24.PHAS.tab	non-coding	non-coding
24PHAS-316	chr05	7751097	7751280	184	1	0.000520642	4	23	1.73	0.66	6.29	9.09	Potential PHAS	chr05:7751097-7751280	PS2_un_Ol_Rfam.mc.fa.bowtie.aln.sorted.24.PHAS.tab	DM8C05G07590.1	latd_nip
24PHAS-317	chr05	7893348	7893531	184	1	0.000977642	8	8	4.64	0.48	83.69	9.87	Potential PHAS	chr05:7893348-7893531	PS2_un_Ol_Rfam.mc.fa.bowtie.aln.sorted.24.PHAS.tab	DM8C05G07720.1	EamA-like_transporter_family
24PHAS-318	chr05	7900568	7900894	327	1	0.000811514	6	20	3	0.52	85.83	6.59	Potential PHAS	chr05:7900568-7900894	PS5_un_Ol_Rfam.mc.fa.bowtie.aln.sorted.24.PHAS.tab	DM8C05G07730.1	EamA-like_transporter_family
24PHAS-319	chr05	9322248	9322518	271	2	0.000187567	6	14	14.2	0.5	2.31	5.5	Potential Repeat	chr05:9322248-9322518	PS4_un_Ol_Rfam.mc.fa.bowtie.aln.sorted.24.PHAS.tab	non-coding	non-coding
24PHAS-320	chr05	9900103	9900432	330	2	0.000417167	6	14	10.38	0.55	8.91	5.12	Potential Repeat	chr05:9900103-9900432	PS12_un_Ol_Rfam.mc.fa.bowtie.aln.sorted.24.PHAS.tab	non-coding	non-coding
24PHAS-321	chr05	10348160	10348353	194	1	6.72607e-05	5	9	7	0.57	2.42	6.05	Potential PHAS	chr05:10348160-10348353	PS2_un_Ol_Rfam.mc.fa.bowtie.aln.sorted.24.PHAS.tab	non-coding	non-coding
24PHAS-322	chr05	11257297	11257942	646	2	2.30034e-06	8	2	7.19	0.5	27.58	5.63	Potential PHAS	chr05:11257583-11257942	PS5_un_Ol_Rfam.mc.fa.bowtie.aln.sorted.24.PHAS.tab	non-coding	non-coding		stu-miR8041a-5p (11257339 + CAAGAAAAGUAGCGAAGCAA),stu-miR8041b-5p (11257339 + CAAGAAAAGUAGCGAAGCAA)
24PHAS-323	chr05	12176432	12176958	527	1	0.000117402	7	22	5	0.56	21.57	6.31	Potential PHAS	chr05:12176432-12176958	PS3_un_Ol_Rfam.mc.fa.bowtie.aln.sorted.24.PHAS.tab	non-coding	non-coding
24PHAS-324	chr05	13093959	13094103	145	1	0.000642797	4	16	7	0.45	10.65	5.28	Potential PHAS	chr05:13093959-13094103	PS12_un_Ol_Rfam.mc.fa.bowtie.aln.sorted.24.PHAS.tab	non-coding	non-coding
24PHAS-325	chr05	13531068	13531294	227	1	0.000117261	5	18	1	0.33	13.06	5.11	Potential PHAS	chr05:13531068-13531294	PS11_un_Ol_Rfam.mc.fa.bowtie.aln.sorted.24.PHAS.tab	non-coding	non-coding
24PHAS-326	chr05	13632049	13632838	790	6	7.52397e-05	8	3	1.26	0.64	44.07	10.17	Potential PHAS	chr05:13632049-13632838	PS2_un_Ol_Rfam.mc.fa.bowtie.aln.sorted.24.PHAS.tab	DM8C05G10900.1	Vacuolar_protein_sorting-associated_protein_18_homolog
24PHAS-327	chr05	13965846	13966017	172	1	0.000266576	6	9	6.25	0.39	9.81	8.58	Potential PHAS	chr05:13965846-13966017	PS3_un_Ol_Rfam.mc.fa.bowtie.aln.sorted.24.PHAS.tab	non-coding	non-coding
24PHAS-328	chr05	14368804	14368959	156	2	2.52788e-05	6	10	8.73	0.53	7.38	5.45	Potential PHAS	chr05:14368851-14368959	PS12_un_Ol_Rfam.mc.fa.bowtie.aln.sorted.24.PHAS.tab	non-coding	non-coding
24PHAS-329	chr05	17572435	17572652	218	1	5.83958e-05	8	20	1.32	0.31	106.06	5.56	Potential PHAS	chr05:17572435-17572652	PS9_un_Ol_Rfam.mc.fa.bowtie.aln.sorted.24.PHAS.tab	DM8C05G12130.1	-	stu-miR8024a-3p (17572292 + AGUUGAUGUCUUCAAAUCCUCCAA),stu-miR8024b (17572292 + AGUUGAUGUCUUCAAAUCCUCCAA)	stu-miR8024a-3p (17572261 + AGUUGAAGUCUUCAAAUCCUCCAA),stu-miR8024a-3p (17572323 + AGUUGAAGUCUUCAAAUCCUCUAA),stu-miR8024b (17572261 + AGUUGAAGUCUUCAAAUCCUCCAA),stu-miR8024b (17572323 + AGUUGAAGUCUUCAAAUCCUCUAA),stu-miR8038a-3p (17572307 + CUCCAAGUAUGCAAGUUGAAG),stu-miR8038b-3p (17572307 + CUCCAAGUAUGCAAGUUGAAG)
24PHAS-330	chr05	17573835	17574075	241	2	7.7086e-05	8	20	1.78	0.37	130.15	8.51	Potential PHAS	chr05:17573835-17574070	PS5_un_Ol_Rfam.mc.fa.bowtie.aln.sorted.24.PHAS.tab	DM8C05G12130.1	-
24PHAS-331	chr05	17574494	17575191	698	3	5.93352e-06	7	13	2.5	0.73	40.91	7.47	Potential PHAS	chr05:17574494-17575105	PS6_un_Ol_Rfam.mc.fa.bowtie.aln.sorted.24.PHAS.tab	DM8C05G12130.1	-		stu-miR396-5p (17575234 + AAGUUAGAGAAAGCUUGUGGAU)
24PHAS-332	chr05	17575453	17575635	183	2	6.09171e-05	5	22	5.06	0.53	7.94	7.92	Potential PHAS	chr05:17575453-17575635	PS8_un_Ol_Rfam.mc.fa.bowtie.aln.sorted.24.PHAS.tab	DM8C05G12130.1	-
24PHAS-333	chr05	18497041	18497269	229	1	0.000902262	5	16	16.69	0.32	1.56	5.08	Potential Repeat	chr05:18497041-18497269	PS11_un_Ol_Rfam.mc.fa.bowtie.aln.sorted.24.PHAS.tab	non-coding	non-coding
24PHAS-334	chr05	19181536	19181806	271	1	0.000316689	5	22	6.53	0.5	7.18	5.21	Potential PHAS	chr05:19181536-19181806	PS7_un_Ol_Rfam.mc.fa.bowtie.aln.sorted.24.PHAS.tab	non-coding	non-coding		stu-miR172a-5p (19181960 - AGUGAAUCAUUGAAUAUGUUAC)
24PHAS-335	chr05	22082067	22082449	383	2	0.000451128	7	4	7.43	0.54	13.65	6.28	Potential PHAS	chr05:22082067-22082449	PS3_un_Ol_Rfam.mc.fa.bowtie.aln.sorted.24.PHAS.tab	non-coding	non-coding
24PHAS-336	chr05	28852938	28853105	168	2	8.09377e-06	6	24	10.72	0.54	7.72	6.6	Potential Repeat	chr05:28852962-28853105	PS4_un_Ol_Rfam.mc.fa.bowtie.aln.sorted.24.PHAS.tab	non-coding	non-coding
24PHAS-337	chr05	40635150	40635374	225	1	0.000252368	6	23	4.36	0.43	23.27	5.89	Potential PHAS	chr05:40635150-40635374	PS9_un_Ol_Rfam.mc.fa.bowtie.aln.sorted.24.PHAS.tab	DM8C05G17220.1	Belongs_to_the_disease_resistance_NB-LRR_family		stu-miR8044-5p (40635422 - UAUCUGGCACUAUAUUUGAAA)
24PHAS-338	chr05	41292371	41292505	135	2	6.82718e-05	6	19	8.06	0.5	22.27	5.61	Potential PHAS	chr05:41292371-41292502	PS4_un_Ol_Rfam.mc.fa.bowtie.aln.sorted.24.PHAS.tab	non-coding	non-coding
24PHAS-339	chr05	41370856	41371106	251	1	0.00070247	4	2	6.69	0.59	10.51	5.18	Potential PHAS	chr05:41370856-41371106	PS6_un_Ol_Rfam.mc.fa.bowtie.aln.sorted.24.PHAS.tab	DM8C05G17340.1	Protein_of_unknown_function_(DUF1296)
24PHAS-340	chr05	41486047	41486244	198	1	0.000145342	6	12	9.81	0.4	5.39	6.72	Potential PHAS	chr05:41486047-41486244	PS10_un_Ol_Rfam.mc.fa.bowtie.aln.sorted.24.PHAS.tab	non-coding	non-coding
24PHAS-341	chr05	44424360	44424558	199	1	0.00052963	5	3	2.57	0.49	21.31	5.82	Potential PHAS	chr05:44424360-44424558	PS2_un_Ol_Rfam.mc.fa.bowtie.aln.sorted.24.PHAS.tab	non-coding	non-coding		stu-miR482e-5p (44424248 + AAUCUUAACCACACUGCACACU)
24PHAS-342	chr05	44826830	44827077	248	1	0.00048273	5	24	11.3	0.49	3.19	5.66	Potential Repeat	chr05:44826830-44827077	PS9_un_Ol_Rfam.mc.fa.bowtie.aln.sorted.24.PHAS.tab	non-coding	non-coding
24PHAS-343	chr05	46253705	46253975	271	3	0.0001282	5	1	7.01	0.56	12.1	7.04	Potential PHAS	chr05:46253705-46253975	PS11_un_Ol_Rfam.mc.fa.bowtie.aln.sorted.24.PHAS.tab	non-coding	non-coding
24PHAS-344	chr05	47011359	47011519	161	1	0.000338192	7	7	12.42	0.37	4.71	6.43	Potential Repeat	chr05:47011359-47011519	PS12_un_Ol_Rfam.mc.fa.bowtie.aln.sorted.24.PHAS.tab	non-coding	non-coding
24PHAS-345	chr05	47106950	47107181	232	1	0.000861464	7	16	9.39	0.32	30.16	5.83	Potential PHAS	chr05:47106950-47107181	PS4_un_Ol_Rfam.mc.fa.bowtie.aln.sorted.24.PHAS.tab	non-coding	non-coding
24PHAS-346	chr05	47811118	47811385	268	2	0.000130907	8	4	7.91	0.47	16.64	5.6	Potential PHAS	chr05:47811118-47811385	PS9_un_Ol_Rfam.mc.fa.bowtie.aln.sorted.24.PHAS.tab	non-coding	non-coding		stu-miR8006-5p (47811137 + GGUGCCCCUGCCGUCCAAAUACUA),stu-miR8006-3p (47811306 + UCUAGUUUUUGGACGACAGAGGCA),stu-miR8006-5p (47811306 - GGUGCCUCUGUCGUCCAAAAACUA),stu-miR8006-3p (47811138 - UCUAGUAUUUGGACGGCAGGGGC)
24PHAS-347	chr05	48836416	48836727	312	3	0.00032745	4	15	1.41	0.64	9.57	5.49	Potential PHAS	chr05:48836416-48836655	PS8_un_Ol_Rfam.mc.fa.bowtie.aln.sorted.24.PHAS.tab	non-coding	non-coding
24PHAS-348	chr05	49114283	49114615	333	5	3.75438e-05	7	10	10.9	0.81	26.41	5.36	Potential Repeat	chr05:49114297-49114584	PS3_un_Ol_Rfam.mc.fa.bowtie.aln.sorted.24.PHAS.tab	non-coding	non-coding		stu-miR8006-5p (49114374 + GAUGCCCCUGGUGUCCAAAAACUA),stu-miR8006-5p (49114540 - GGUGUCCCUGCCGUCUAUAAACUA)
24PHAS-349	chr05	49183244	49183533	290	1	0.000632417	6	12	10.05	0.44	11.84	5.19	Potential Repeat	chr05:49183244-49183533	PS12_un_Ol_Rfam.mc.fa.bowtie.aln.sorted.24.PHAS.tab	non-coding	non-coding		stu-miR7986 (49183673 + UUACUAGCA-UAACGUUUUAGGCU),stu-miR7986 (49183690 - UUACUGAUGGUAACGUUUUAAGCC)
24PHAS-350	chr05	49242102	49242306	205	1	0.000204526	4	9	9.44	0.87	3.81	5.06	Potential PHAS	chr05:49242102-49242306	PS6_un_Ol_Rfam.mc.fa.bowtie.aln.sorted.24.PHAS.tab	non-coding	non-coding
24PHAS-351	chr05	49786863	49787007	145	1	0.000451657	6	17	11.83	0.46	8.68	6.38	Potential Repeat	chr05:49786863-49787007	PS12_un_Ol_Rfam.mc.fa.bowtie.aln.sorted.24.PHAS.tab	non-coding	non-coding
24PHAS-352	chr05	51029584	51029868	285	1	4.27384e-05	5	17	5.08	0.53	5.52	7.02	Potential PHAS	chr05:51029584-51029868	PS3_un_Ol_Rfam.mc.fa.bowtie.aln.sorted.24.PHAS.tab	non-coding	non-coding
24PHAS-353	chr05	51366909	51367032	124	1	0.000410508	4	22	1.55	0.39	6.83	5.23	Potential PHAS	chr05:51366909-51367032	PS2_un_Ol_Rfam.mc.fa.bowtie.aln.sorted.24.PHAS.tab	non-coding	non-coding
24PHAS-354	chr05	51766914	51767134	221	1	9.24774e-05	5	22	10.62	0.61	4.81	6.61	Potential Repeat	chr05:51766914-51767134	PS3_un_Ol_Rfam.mc.fa.bowtie.aln.sorted.24.PHAS.tab	non-coding	non-coding
24PHAS-355	chr05	51942475	51942802	328	3	1.17069e-05	6	22	7.28	0.77	8.22	6.52	Potential PHAS	chr05:51942491-51942691	PS10_un_Ol_Rfam.mc.fa.bowtie.aln.sorted.24.PHAS.tab	non-coding	non-coding
24PHAS-356	chr05	52430764	52431005	242	1	0.000599837	4	5	1.67	0.31	16.63	5.09	Potential PHAS	chr05:52430764-52431005	PS4_un_Ol_Rfam.mc.fa.bowtie.aln.sorted.24.PHAS.tab	non-coding	non-coding
24PHAS-357	chr05	52863847	52864126	280	1	2.3204e-05	7	8	12.62	0.62	11.79	10.69	Potential Repeat	chr05:52863847-52864126	PS9_un_Ol_Rfam.mc.fa.bowtie.aln.sorted.24.PHAS.tab	non-coding	non-coding
24PHAS-358	chr05	53023250	53023572	323	1	2.1985e-05	6	12	1.71	0.37	14.38	7.84	Potential PHAS	chr05:53023250-53023572	PS3_un_Ol_Rfam.mc.fa.bowtie.aln.sorted.24.PHAS.tab	non-coding	non-coding	stu-miR8045 (53023404 - AAAUAUACUCCAACUAUCAGU)	stu-miR8039 (53023335 - CAUGAUAGUUCAGAUAUGAAA)
24PHAS-359	chr05	53221992	53222180	189	1	0.000582835	5	20	1	0.35	15	6	Potential PHAS	chr05:53221992-53222180	PS1_un_Ol_Rfam.mc.fa.bowtie.aln.sorted.24.PHAS.tab	non-coding	non-coding
24PHAS-360	chr05	53262606	53262909	304	2	6.7491e-06	7	13	4.59	0.55	11.64	5.85	Potential PHAS	chr05:53262606-53262909	PS8_un_Ol_Rfam.mc.fa.bowtie.aln.sorted.24.PHAS.tab	non-coding	non-coding
24PHAS-361	chr05	53578877	53579130	254	2	6.33193e-05	4	24	7.71	0.85	2.5	5.55	Potential PHAS	chr05:53578889-53579097	PS9_un_Ol_Rfam.mc.fa.bowtie.aln.sorted.24.PHAS.tab	non-coding	non-coding
24PHAS-362	chr06	549225	549422	198	1	0.000314659	5	12	1.19	0.34	18.18	5.28	Potential PHAS	chr06:549225-549422	PS2_un_Ol_Rfam.mc.fa.bowtie.aln.sorted.24.PHAS.tab	non-coding	non-coding
24PHAS-363	chr06	2090582	2090844	263	1	0.000446349	5	2	7.68	0.44	13.62	5.26	Potential PHAS	chr06:2090582-2090844	PS6_un_Ol_Rfam.mc.fa.bowtie.aln.sorted.24.PHAS.tab	non-coding	non-coding	stu-miR1886a (2090714 - GUUGAUUCCAUCUCACGAUACCAU),stu-miR1886b (2090714 - GUUGAUUCCAUCUCACGAUACCAU),stu-miR1886c (2090714 - GUUGAUUCCAUCUCACGAUACCAU),stu-miR1886d (2090714 - GUUGAUUCCAUCUCACGAUACCAU),stu-miR1886e (2090714 - GUUGAUUCCAUCUCACGAUACCAU),stu-miR1886f (2090714 - GUUGAUUCCAUCUCACGAUACCAU)	stu-miR1886a (2090760 + GUUGAUUCCAUCUCAUGAUUCCAU),stu-miR1886b (2090760 + GUUGAUUCCAUCUCAUGAUUCCAU),stu-miR1886c (2090760 + GUUGAUUCCAUCUCAUGAUUCCAU),stu-miR1886d (2090760 + GUUGAUUCCAUCUCAUGAUUCCAU),stu-miR1886e (2090760 + GUUGAUUCCAUCUCAUGAUUCCAU),stu-miR1886f (2090760 + GUUGAUUCCAUCUCAUGAUUCCAU),stu-miR7980a (2090722 - GUCCAAAUGUUGAUUCCAUCUCAC),stu-miR1886g-5p (2090724 - AUGUCCAAAUGUUGAUUCCAUC…
24PHAS-364	chr06	2679223	2679405	183	1	0.000224442	3	21	7.83	0.88	1.31	5.29	Potential PHAS	chr06:2679223-2679405	PS9_un_Ol_Rfam.mc.fa.bowtie.aln.sorted.24.PHAS.tab	DM8C06G02140.1	Sterol_3-beta-glucosyltransferase_UGT80A2-like
24PHAS-365	chr06	3135072	3135537	466	2	0.000263774	12	9	3.9	0.46	90.91	10.92	Potential PHAS	chr06:3135275-3135537	PS1_un_Ol_Rfam.mc.fa.bowtie.aln.sorted.24.PHAS.tab	DM8C06G02680.1/DM8C06G02680.2	Peroxisomal_membrane_protein/non-coding
24PHAS-366	chr06	3477839	3478037	199	1	0.000964018	3	8	8.33	0.96	5.44	7.27	Potential PHAS	chr06:3477839-3478037	PS5_un_Ol_Rfam.mc.fa.bowtie.aln.sorted.24.PHAS.tab	non-coding	non-coding
24PHAS-367	chr06	3603539	3603888	350	1	0.000357865	5	12	1.06	0.34	13.9	5.65	Potential PHAS	chr06:3603539-3603888	PS7_un_Ol_Rfam.mc.fa.bowtie.aln.sorted.24.PHAS.tab	non-coding	non-coding
24PHAS-368	chr06	3628332	3628546	215	1	0.000287734	4	16	1	0.64	8.52	5.19	Potential PHAS	chr06:3628332-3628546	PS4_un_Ol_Rfam.mc.fa.bowtie.aln.sorted.24.PHAS.tab	non-coding	non-coding		stu-miR5303h (3628561 + UUGCUUACAUUCUUAAAAAGUGUU)
24PHAS-369	chr06	4166205	4166377	173	1	2.73106e-05	6	16	4.7	0.51	30.14	5.54	Potential PHAS	chr06:4166205-4166377	PS5_un_Ol_Rfam.mc.fa.bowtie.aln.sorted.24.PHAS.tab	non-coding	non-coding		stu-miR8045 (4166108 + AAACAAAACUCAA-UAUCAAA)
24PHAS-370	chr06	4892981	4893106	126	1	0.000153225	4	8	1.93	0.82	26.42	6.75	Potential PHAS	chr06:4892981-4893106	PS3_un_Ol_Rfam.mc.fa.bowtie.aln.sorted.24.PHAS.tab	non-coding	non-coding
24PHAS-371	chr06	4935921	4936321	401	5	1.52868e-05	7	22	2.88	0.74	22.01	5.68	Potential PHAS	chr06:4935972-4936279	PS4_un_Ol_Rfam.mc.fa.bowtie.aln.sorted.24.PHAS.tab	non-coding	non-coding
24PHAS-372	chr06	6007033	6007537	505	1	0.000265156	6	14	4.75	0.57	27.3	5.72	Potential PHAS	chr06:6007033-6007537	PS1_un_Ol_Rfam.mc.fa.bowtie.aln.sorted.24.PHAS.tab	non-coding	non-coding		stu-miR8030-3p (6007606 - AUUUGGUUUGGUUUGAUUUUAA)
24PHAS-373	chr06	6008759	6008955	197	1	0.000573499	6	3	9.91	0.42	12.18	5.84	Potential PHAS	chr06:6008759-6008955	PS7_un_Ol_Rfam.mc.fa.bowtie.aln.sorted.24.PHAS.tab	non-coding	non-coding
24PHAS-374	chr06	6835009	6835254	246	1	0.000394887	6	8	6.71	0.83	104.26	7.77	Potential PHAS	chr06:6835009-6835254	PS6_un_Ol_Rfam.mc.fa.bowtie.aln.sorted.24.PHAS.tab	non-coding	non-coding
24PHAS-375	chr06	8014332	8014689	358	1	0.000166455	5	9	10.18	0.73	5.62	8.8	Potential Repeat	chr06:8014332-8014689	PS6_un_Ol_Rfam.mc.fa.bowtie.aln.sorted.24.PHAS.tab	non-coding	non-coding		stu-miR6022 (8014849 + CUCCGGAGAUUUUCCCUUCCA)
24PHAS-376	chr06	8683134	8683341	208	2	0.000162451	5	19	3.43	0.75	21.56	7.28	Potential PHAS	chr06:8683140-8683281	PS1_un_Ol_Rfam.mc.fa.bowtie.aln.sorted.24.PHAS.tab	DM8C06G05420.1	Vacuolar_protein_sorting-associated_protein_18_homolog
24PHAS-377	chr06	12992195	12992402	208	1	0.000510879	6	24	12.32	0.43	6.85	6.38	Potential Repeat	chr06:12992195-12992402	PS4_un_Ol_Rfam.mc.fa.bowtie.aln.sorted.24.PHAS.tab	non-coding	non-coding
24PHAS-378	chr06	17339393	17339496	104	1	0.000518965	5	24	10.73	0.46	9.71	5.39	Potential Repeat	chr06:17339393-17339496	PS7_un_Ol_Rfam.mc.fa.bowtie.aln.sorted.24.PHAS.tab	non-coding	non-coding
24PHAS-379	chr06	24977980	24978214	235	2	0.00055169	7	7	11.14	0.48	7.67	5.3	Potential Repeat	chr06:24977980-24978129	PS11_un_Ol_Rfam.mc.fa.bowtie.aln.sorted.24.PHAS.tab	non-coding	non-coding
24PHAS-380	chr06	25294860	25295189	330	1	0.000928436	6	20	1.52	0.41	18.86	8.81	Potential PHAS	chr06:25294860-25295189	PS2_un_Ol_Rfam.mc.fa.bowtie.aln.sorted.24.PHAS.tab	non-coding	non-coding
24PHAS-381	chr06	26857454	26857790	337	1	0.000527276	8	15	9.91	0.35	8.25	11.21	Potential PHAS	chr06:26857454-26857790	PS12_un_Ol_Rfam.mc.fa.bowtie.aln.sorted.24.PHAS.tab	non-coding	non-coding
24PHAS-382	chr06	26858717	26859100	384	1	0.000760602	5	7	9.67	0.46	8.28	5.37	Potential PHAS	chr06:26858717-26859100	PS10_un_Ol_Rfam.mc.fa.bowtie.aln.sorted.24.PHAS.tab	non-coding	non-coding
24PHAS-383	chr06	26872094	26872340	247	2	1.00071e-05	6	16	12.72	0.47	6.77	5.36	Potential Repeat	chr06:26872237-26872340	PS5_un_Ol_Rfam.mc.fa.bowtie.aln.sorted.24.PHAS.tab	non-coding	non-coding
24PHAS-384	chr06	26875561	26875815	255	2	0.000318247	7	7	12.61	0.46	8.22	5.36	Potential Repeat	chr06:26875561-26875759	PS5_un_Ol_Rfam.mc.fa.bowtie.aln.sorted.24.PHAS.tab	non-coding	non-coding
24PHAS-385	chr06	26879036	26879274	239	3	0.000121652	6	4	12.66	0.54	6.1	5.04	Potential Repeat	chr06:26879042-26879236	PS6_un_Ol_Rfam.mc.fa.bowtie.aln.sorted.24.PHAS.tab	non-coding	non-coding
24PHAS-386	chr06	28193589	28194072	484	1	0.000533253	8	15	5.74	0.32	67.32	6.6	Potential PHAS	chr06:28193589-28194072	PS5_un_Ol_Rfam.mc.fa.bowtie.aln.sorted.24.PHAS.tab	non-coding	non-coding		stu-miR8019-5p (28193865 + CACAAAGAAUGACUUCCUUUCCU),stu-miR8019-5p (28193901 + CAAAAAGAAUGACCUCUUUCCUU),stu-miR8019-3p (28194064 + CAAGUCAAAUCAGGUCAUUCUUUA)
24PHAS-387	chr06	28236025	28236618	594	2	0.000130655	6	21	1.08	0.67	23.89	5.09	Potential PHAS	chr06:28236390-28236618	PS7_un_Ol_Rfam.mc.fa.bowtie.aln.sorted.24.PHAS.tab	non-coding	non-coding
24PHAS-388	chr06	29315102	29315387	286	2	2.63297e-05	6	23	8.85	0.54	2.62	5.48	Potential PHAS	chr06:29315102-29315387	PS7_un_Ol_Rfam.mc.fa.bowtie.aln.sorted.24.PHAS.tab	non-coding	non-coding
24PHAS-389	chr06	32266957	32267149	193	1	0.000955393	6	16	9.71	0.37	10.35	6.3	Potential PHAS	chr06:32266957-32267149	PS4_un_Ol_Rfam.mc.fa.bowtie.aln.sorted.24.PHAS.tab	non-coding	non-coding
24PHAS-390	chr06	33075663	33075951	289	1	0.000352508	6	2	1.12	0.83	371.68	8.85	Potential PHAS	chr06:33075663-33075951	PS8_un_Ol_Rfam.mc.fa.bowtie.aln.sorted.24.PHAS.tab	DM8C06G10880.1	non-coding
24PHAS-391	chr06	35909113	35909549	437	2	2.27829e-05	6	17	4.27	0.38	13.82	5.07	Potential PHAS	chr06:35909113-35909489	PS7_un_Ol_Rfam.mc.fa.bowtie.aln.sorted.24.PHAS.tab	non-coding	non-coding
24PHAS-392	chr06	37581682	37581933	252	2	8.97446e-05	6	13	10.44	0.51	7.05	5.02	Potential Repeat	chr06:37581682-37581933	PS12_un_Ol_Rfam.mc.fa.bowtie.aln.sorted.24.PHAS.tab	non-coding	non-coding
24PHAS-393	chr06	38423899	38424578	680	2	0.00018625	7	20	8.24	0.45	12.15	5.6	Potential PHAS	chr06:38423899-38424156	PS7_un_Ol_Rfam.mc.fa.bowtie.aln.sorted.24.PHAS.tab	DM8C06G13320.1	Belongs_to_the_eukaryotic_ribosomal_protein_eL36_family
24PHAS-394	chr06	39047032	39047180	149	1	0.000500523	5	20	6.5	0.55	9.66	5.4	Potential PHAS	chr06:39047032-39047180	PS11_un_Ol_Rfam.mc.fa.bowtie.aln.sorted.24.PHAS.tab	non-coding	non-coding		stu-miR319-5p (39046862 - GUGUGGAAUAAACAGUUUUUU)
24PHAS-395	chr06	39418489	39418704	216	1	0.000108405	4	16	1	0.5	7.43	5.28	Potential PHAS	chr06:39418489-39418704	PS10_un_Ol_Rfam.mc.fa.bowtie.aln.sorted.24.PHAS.tab	non-coding	non-coding		stu-miR171b-3p (39418758 + GGAGAUGUUGAUGUGGUUCGA),stu-miR171b-5p (39418761 - UAUCGAACCACAUCAACAUCU)
24PHAS-396	chr06	39473654	39473849	196	1	0.000535427	4	19	3.83	0.8	14.73	6.87	Potential PHAS	chr06:39473654-39473849	PS11_un_Ol_Rfam.mc.fa.bowtie.aln.sorted.24.PHAS.tab	non-coding	non-coding
24PHAS-397	chr06	39565340	39565535	196	1	0.000535427	4	1	3.83	0.8	14.73	6.87	Potential PHAS	chr06:39565340-39565535	PS11_un_Ol_Rfam.mc.fa.bowtie.aln.sorted.24.PHAS.tab	non-coding	non-coding
24PHAS-398	chr06	39590501	39590646	146	1	5.68455e-05	4	6	13.38	0.9	2.41	5.82	Potential Repeat	chr06:39590501-39590646	PS10_un_Ol_Rfam.mc.fa.bowtie.aln.sorted.24.PHAS.tab	non-coding	non-coding
24PHAS-399	chr06	39731188	39731311	124	1	0.000474353	3	7	5.17	1	3.29	5.36	Potential PHAS	chr06:39731188-39731311	PS11_un_Ol_Rfam.mc.fa.bowtie.aln.sorted.24.PHAS.tab	non-coding	non-coding
24PHAS-400	chr06	39750460	39750676	217	1	2.53659e-05	5	7	5.45	0.58	2.61	6.14	Potential PHAS	chr06:39750460-39750676	PS11_un_Ol_Rfam.mc.fa.bowtie.aln.sorted.24.PHAS.tab	non-coding	non-coding
24PHAS-401	chr06	39847419	39847739	321	2	0.000333737	5	13	5.35	0.42	18.49	7.53	Potential PHAS	chr06:39847449-39847739	PS6_un_Ol_Rfam.mc.fa.bowtie.aln.sorted.24.PHAS.tab	non-coding	non-coding
24PHAS-402	chr06	41021011	41021286	276	2	0.000312552	6	13	2.58	0.36	12.84	5.11	Potential PHAS	chr06:41021015-41021221	PS7_un_Ol_Rfam.mc.fa.bowtie.aln.sorted.24.PHAS.tab	non-coding	non-coding
24PHAS-403	chr06	41623669	41623810	142	1	0.000293949	5	10	2.52	0.73	35.44	5.91	Potential PHAS	chr06:41623669-41623810	PS7_un_Ol_Rfam.mc.fa.bowtie.aln.sorted.24.PHAS.tab	non-coding	non-coding
24PHAS-404	chr06	41698857	41699003	147	1	0.000190301	4	10	1	0.79	6.77	6.41	Potential PHAS	chr06:41698857-41699003	PS1_un_Ol_Rfam.mc.fa.bowtie.aln.sorted.24.PHAS.tab	DM8C06G15620.1	Removal_of_H(2)O(2),_oxidation_of_toxic_reductants,_biosynthesis_and_degradation_of_lignin,_suberization,_auxin_catabolism,_response_to_environmental_stresses_such_as_wounding,_pathogen_attack_and_oxidative_stress
24PHAS-405	chr06	43078669	43078904	236	1	8.08547e-05	6	4	8.83	0.52	5.12	5.3	Potential PHAS	chr06:43078669-43078904	PS4_un_Ol_Rfam.mc.fa.bowtie.aln.sorted.24.PHAS.tab	non-coding	non-coding
24PHAS-406	chr06	43991956	43992126	171	1	0.000960211	4	9	6.57	0.69	5.42	5.73	Potential PHAS	chr06:43991956-43992126	PS11_un_Ol_Rfam.mc.fa.bowtie.aln.sorted.24.PHAS.tab	non-coding	non-coding
24PHAS-407	chr06	44396479	44396605	127	1	9.28576e-05	7	8	1.23	0.36	34.8	6.73	Potential PHAS	chr06:44396479-44396605	PS1_un_Ol_Rfam.mc.fa.bowtie.aln.sorted.24.PHAS.tab	non-coding	non-coding
24PHAS-408	chr06	45682992	45683171	180	1	0.00098092	6	1	4	0.37	12.27	5.66	Potential PHAS	chr06:45682992-45683171	PS2_un_Ol_Rfam.mc.fa.bowtie.aln.sorted.24.PHAS.tab	non-coding	non-coding
24PHAS-409	chr06	46224730	46224977	248	2	0.000403566	6	17	10.47	0.43	7.8	5.2	Potential Repeat	chr06:46224730-46224899	PS8_un_Ol_Rfam.mc.fa.bowtie.aln.sorted.24.PHAS.tab	non-coding	non-coding
24PHAS-410	chr06	47069321	47069638	318	1	0.000162154	7	22	5.37	0.42	15.86	5.71	Potential PHAS	chr06:47069321-47069638	PS4_un_Ol_Rfam.mc.fa.bowtie.aln.sorted.24.PHAS.tab	non-coding	non-coding
24PHAS-411	chr06	47741278	47741399	122	1	9.87729e-05	4	23	12.55	0.73	6.03	5.77	Potential Repeat	chr06:47741278-47741399	PS5_un_Ol_Rfam.mc.fa.bowtie.aln.sorted.24.PHAS.tab	non-coding	non-coding
24PHAS-412	chr06	48040935	48041199	265	1	1.16903e-05	6	16	4.69	0.62	7.16	8.16	Potential PHAS	chr06:48040935-48041199	PS12_un_Ol_Rfam.mc.fa.bowtie.aln.sorted.24.PHAS.tab	non-coding	non-coding
24PHAS-413	chr06	49637005	49637135	131	1	0.000787891	3	23	4.67	0.69	6.34	5.03	Potential PHAS	chr06:49637005-49637135	PS6_un_Ol_Rfam.mc.fa.bowtie.aln.sorted.24.PHAS.tab	non-coding	non-coding
24PHAS-414	chr06	49887515	49887733	219	1	0.000392273	6	16	5.83	0.49	20.06	9.11	Potential PHAS	chr06:49887515-49887733	PS2_un_Ol_Rfam.mc.fa.bowtie.aln.sorted.24.PHAS.tab	DM8C06G22720.1	Acid_phosphatase_1-like		stu-miR8006-5p (49887479 + GGUGCCCCCACCGUCCAAAAACUA),stu-miR8006-5p (49887648 - GAUGUCCCUGCUGUUCAAAAACUA)
24PHAS-415	chr06	51457680	51458023	344	1	0.000399221	8	4	7.89	0.46	64	5.61	Potential PHAS	chr06:51457680-51458023	PS2_un_Ol_Rfam.mc.fa.bowtie.aln.sorted.24.PHAS.tab	non-coding	non-coding
24PHAS-416	chr06	52240867	52241615	749	2	0.000151829	10	7	6.19	0.38	34.04	5.01	Potential PHAS	chr06:52240886-52241615	PS9_un_Ol_Rfam.mc.fa.bowtie.aln.sorted.24.PHAS.tab	non-coding	non-coding		stu-miR167d-3p (52241770 - GGUGAA-CAAUCACAUUAUA)
24PHAS-417	chr06	52546387	52546700	314	1	9.48646e-05	6	22	9.74	0.53	7.11	8.64	Potential PHAS	chr06:52546387-52546700	PS6_un_Ol_Rfam.mc.fa.bowtie.aln.sorted.24.PHAS.tab	DM8C06G25760.1	DNA_binding_domain
24PHAS-418	chr06	52870639	52870986	348	1	0.000418753	9	17	4.66	0.33	22.48	6.15	Potential PHAS	chr06:52870639-52870986	PS4_un_Ol_Rfam.mc.fa.bowtie.aln.sorted.24.PHAS.tab	non-coding	non-coding
24PHAS-419	chr06	53955433	53955775	343	1	0.00061263	7	2	2.8	0.45	46.64	6.75	Potential PHAS	chr06:53955433-53955775	PS7_un_Ol_Rfam.mc.fa.bowtie.aln.sorted.24.PHAS.tab	non-coding	non-coding
24PHAS-420	chr06	55892210	55892443	234	1	0.000297605	5	19	3.82	0.33	8.13	5.13	Potential PHAS	chr06:55892210-55892443	PS11_un_Ol_Rfam.mc.fa.bowtie.aln.sorted.24.PHAS.tab	non-coding	non-coding		stu-miR7983-3p (55892336 + GCUAAAAAUUUUAUCGGCAUUAGU)
24PHAS-421	chr06	58375136	58375311	176	1	0.000162513	4	18	8.89	0.51	2.25	5.46	Potential PHAS	chr06:58375136-58375311	PS1_un_Ol_Rfam.mc.fa.bowtie.aln.sorted.24.PHAS.tab	non-coding	non-coding
24PHAS-422	chr06	59304621	59304742	122	1	7.85874e-07	5	8	2.14	0.64	5.99	5.13	Potential PHAS	chr06:59304621-59304742	PS11_un_Ol_Rfam.mc.fa.bowtie.aln.sorted.24.PHAS.tab	non-coding	non-coding
24PHAS-423	chr07	3064065	3064172	108	1	0.00013854	3	20	3	0.92	1.91	5.96	Potential PHAS	chr07:3064065-3064172	PS7_un_Ol_Rfam.mc.fa.bowtie.aln.sorted.24.PHAS.tab	non-coding	non-coding
24PHAS-424	chr07	3134406	3134532	127	1	3.79796e-05	8	12	1.5	0.42	141.47	5.71	Potential PHAS	chr07:3134406-3134532	PS12_un_Ol_Rfam.mc.fa.bowtie.aln.sorted.24.PHAS.tab	non-coding	non-coding
24PHAS-425	chr07	3492088	3492489	402	1	0.000993436	6	15	8.55	0.36	10.68	5.22	Potential PHAS	chr07:3492088-3492489	PS7_un_Ol_Rfam.mc.fa.bowtie.aln.sorted.24.PHAS.tab	non-coding	non-coding
24PHAS-426	chr07	4412088	4412431	344	2	0.000220948	7	18	4.19	0.37	34.93	7.49	Potential PHAS	chr07:4412088-4412431	PS12_un_Ol_Rfam.mc.fa.bowtie.aln.sorted.24.PHAS.tab	DM8C07G03870.1	superfamily._Protein
24PHAS-427	chr07	4597654	4597992	339	2	0.000120225	7	22	5.25	0.81	28.14	7.84	Potential PHAS	chr07:4597805-4597992	PS12_un_Ol_Rfam.mc.fa.bowtie.aln.sorted.24.PHAS.tab	non-coding	non-coding
24PHAS-428	chr07	5478118	5478332	215	2	0.000110422	5	23	13.62	0.68	6.4	8.22	Potential Repeat	chr07:5478118-5478332	PS2_un_Ol_Rfam.mc.fa.bowtie.aln.sorted.24.PHAS.tab	non-coding	non-coding
24PHAS-429	chr07	5583718	5583872	155	1	0.000983747	5	2	13.68	0.59	9.94	5	Potential Repeat	chr07:5583718-5583872	PS10_un_Ol_Rfam.mc.fa.bowtie.aln.sorted.24.PHAS.tab	non-coding	non-coding
24PHAS-430	chr07	5692795	5693066	272	1	4.15907e-05	8	22	7.2	0.31	14.46	7.62	Potential PHAS	chr07:5692795-5693066	PS9_un_Ol_Rfam.mc.fa.bowtie.aln.sorted.24.PHAS.tab	non-coding	non-coding		stu-miR8007b-3p (5692849 + UUAUGUGAUACAUUUCCUUUUUCG)
24PHAS-431	chr07	6814829	6815078	250	1	0.000283995	5	6	11.72	0.56	2.53	6.77	Potential Repeat	chr07:6814829-6815078	PS2_un_Ol_Rfam.mc.fa.bowtie.aln.sorted.24.PHAS.tab	non-coding	non-coding
24PHAS-432	chr07	6986319	6986613	295	1	0.000825096	4	21	7.08	0.54	5.48	5.06	Potential PHAS	chr07:6986319-6986613	PS10_un_Ol_Rfam.mc.fa.bowtie.aln.sorted.24.PHAS.tab	non-coding	non-coding
24PHAS-433	chr07	7230562	7231044	483	2	0.000411972	7	2	6.25	0.64	39.74	8.74	Potential PHAS	chr07:7230562-7231044	PS5_un_Ol_Rfam.mc.fa.bowtie.aln.sorted.24.PHAS.tab	non-coding	non-coding
24PHAS-434	chr07	7842702	7842818	117	1	0.00076271	5	20	1.12	0.39	19.87	5.31	Potential PHAS	chr07:7842702-7842818	PS2_un_Ol_Rfam.mc.fa.bowtie.aln.sorted.24.PHAS.tab	non-coding	non-coding
24PHAS-435	chr07	8298265	8298533	269	2	4.93188e-05	6	8	7.25	0.41	7.72	6.28	Potential PHAS	chr07:8298271-8298533	PS6_un_Ol_Rfam.mc.fa.bowtie.aln.sorted.24.PHAS.tab	non-coding	non-coding
24PHAS-436	chr07	8453698	8453996	299	3	0.000127189	9	6	7.19	0.35	13.54	8.6	Potential PHAS	chr07:8453777-8453996	PS11_un_Ol_Rfam.mc.fa.bowtie.aln.sorted.24.PHAS.tab	non-coding	non-coding
24PHAS-437	chr07	8607637	8607855	219	1	0.0004008	7	12	7.87	0.35	16.78	5.56	Potential PHAS	chr07:8607637-8607855	PS1_un_Ol_Rfam.mc.fa.bowtie.aln.sorted.24.PHAS.tab	DM8C07G06250.1	Galactokinase_galactose-binding_signature
24PHAS-438	chr07	8724742	8725110	369	2	0.000101177	8	4	6.59	0.81	14.72	6.05	Potential PHAS	chr07:8724742-8725110	PS12_un_Ol_Rfam.mc.fa.bowtie.aln.sorted.24.PHAS.tab	non-coding	non-coding
24PHAS-439	chr07	9177973	9178598	626	2	3.35922e-05	8	4	2.33	0.42	40.33	7.39	Potential PHAS	chr07:9178022-9178598	PS3_un_Ol_Rfam.mc.fa.bowtie.aln.sorted.24.PHAS.tab	DM8C07G06430.1	26S_proteasome_regulatory_subunit_RPN13_isoform_X1
24PHAS-440	chr07	10302284	10302420	137	1	0.000170075	4	4	1	0.67	9.33	5.11	Potential PHAS	chr07:10302284-10302420	PS11_un_Ol_Rfam.mc.fa.bowtie.aln.sorted.24.PHAS.tab	non-coding	non-coding
24PHAS-441	chr07	10321230	10321406	177	1	0.000823884	4	7	4.93	0.74	14.8	5.83	Potential PHAS	chr07:10321230-10321406	PS8_un_Ol_Rfam.mc.fa.bowtie.aln.sorted.24.PHAS.tab	non-coding	non-coding
24PHAS-442	chr07	23253502	23253667	166	1	0.000213364	5	22	9.56	0.42	1.88	5.02	Potential PHAS	chr07:23253502-23253667	PS1_un_Ol_Rfam.mc.fa.bowtie.aln.sorted.24.PHAS.tab	non-coding	non-coding
24PHAS-443	chr07	39537219	39537438	220	1	0.000138735	5	9	1.35	0.33	20.19	6.04	Potential PHAS	chr07:39537219-39537438	PS10_un_Ol_Rfam.mc.fa.bowtie.aln.sorted.24.PHAS.tab	non-coding	non-coding		stu-miR169a-5p (39537150 - GGGUAAGCUUAUCCCUGGCUA),stu-miR169b-5p (39537150 - GGGUAAGCUUAUCCCUGGCUA),stu-miR169c-5p (39537150 - GGGUAAGCUUAUCCCUGGCUA),stu-miR169d-5p (39537150 - GGGUAAGCUUAUCCCUGGCUA),stu-miR169e-5p (39537150 - GGGUAAGCUUAUCCCUGGCUA),stu-miR169f-5p (39537150 - GGGUAAGCUUAUCCCUGGCUA),stu-miR169g (39537150 - GGGUAAGCUUAUCCCUGGCUA),stu-miR169h (39537150 - GGGUAAGCUUAUCCCUGGCUA)
24PHAS-444	chr07	39963707	39964232	526	3	6.8021e-05	7	22	1.56	0.48	58.15	6.43	Potential PHAS	chr07:39963707-39964048	PS4_un_Ol_Rfam.mc.fa.bowtie.aln.sorted.24.PHAS.tab	non-coding	non-coding
24PHAS-445	chr07	40361609	40361918	310	1	0.000150227	5	24	5.12	0.54	4.41	5.06	Potential PHAS	chr07:40361609-40361918	PS9_un_Ol_Rfam.mc.fa.bowtie.aln.sorted.24.PHAS.tab	non-coding	non-coding
24PHAS-446	chr07	40795022	40795268	247	1	2.34451e-05	5	17	6.91	0.45	8.58	6.2	Potential PHAS	chr07:40795022-40795268	PS8_un_Ol_Rfam.mc.fa.bowtie.aln.sorted.24.PHAS.tab	non-coding	non-coding
24PHAS-447	chr07	42955018	42955219	202	1	0.000531738	4	22	2.82	0.64	11.89	5.48	Potential PHAS	chr07:42955018-42955219	PS10_un_Ol_Rfam.mc.fa.bowtie.aln.sorted.24.PHAS.tab	non-coding	non-coding
24PHAS-448	chr07	42969275	42969404	130	1	0.000540966	4	12	1.85	0.61	10.48	6.06	Potential PHAS	chr07:42969275-42969404	PS11_un_Ol_Rfam.mc.fa.bowtie.aln.sorted.24.PHAS.tab	non-coding	non-coding
24PHAS-449	chr07	43250261	43250415	155	1	0.000393139	3	18	1	0.6	3.97	5.09	Potential PHAS	chr07:43250261-43250415	PS7_un_Ol_Rfam.mc.fa.bowtie.aln.sorted.24.PHAS.tab	non-coding	non-coding
24PHAS-450	chr07	43373769	43373905	137	1	0.000277447	4	1	3.3	0.57	7.88	5.28	Potential PHAS	chr07:43373769-43373905	PS11_un_Ol_Rfam.mc.fa.bowtie.aln.sorted.24.PHAS.tab	DM8C07G14150.1/DM8C07G14150.2	non-coding/Regulator_of_chromosome_condensation_(RCC1)_repeat
24PHAS-451	chr07	45239321	45239528	208	1	9.68366e-05	7	17	1.98	0.34	25	5.45	Potential PHAS	chr07:45239321-45239528	PS9_un_Ol_Rfam.mc.fa.bowtie.aln.sorted.24.PHAS.tab	non-coding	non-coding		stu-miR6026-5p (45239425 - UUGUGUU-GUACUAGUUGUAUU),stu-miR172a-5p (45239403 - UGUAGUUCUUGAUUAUGAUAU)
24PHAS-452	chr07	46068989	46069257	269	1	0.000563217	4	12	2.58	0.66	11.46	5.12	Potential PHAS	chr07:46068989-46069257	PS11_un_Ol_Rfam.mc.fa.bowtie.aln.sorted.24.PHAS.tab	non-coding	non-coding
24PHAS-453	chr07	46589197	46589351	155	1	0.000861304	3	9	7.17	0.84	2.63	5.25	Potential PHAS	chr07:46589197-46589351	PS3_un_Ol_Rfam.mc.fa.bowtie.aln.sorted.24.PHAS.tab	non-coding	non-coding
24PHAS-454	chr07	48903953	48904168	216	2	5.85497e-05	5	6	9.28	0.67	10.2	5	Potential PHAS	chr07:48904021-48904168	PS9_un_Ol_Rfam.mc.fa.bowtie.aln.sorted.24.PHAS.tab	non-coding	non-coding
24PHAS-455	chr07	48973576	48973871	296	1	0.000544666	5	10	4.36	0.61	15.47	5.72	Potential PHAS	chr07:48973576-48973871	PS9_un_Ol_Rfam.mc.fa.bowtie.aln.sorted.24.PHAS.tab	non-coding	non-coding
24PHAS-456	chr07	49949217	49949485	269	1	0.000756858	5	13	2.71	0.34	30.34	5.43	Potential PHAS	chr07:49949217-49949485	PS7_un_Ol_Rfam.mc.fa.bowtie.aln.sorted.24.PHAS.tab	non-coding	non-coding		stu-miR8007a-5p (49949589 - CUUGAAAUCUUAAAAGUGUCACAU),stu-miR8007b-5p (49949589 - CUUGAAAUCUUAAAAGUGUCACAU)
24PHAS-457	chr07	50896822	50897113	292	1	4.81088e-05	5	13	3.62	0.38	12.19	5.74	Potential PHAS	chr07:50896822-50897113	PS10_un_Ol_Rfam.mc.fa.bowtie.aln.sorted.24.PHAS.tab	non-coding	non-coding
24PHAS-458	chr07	52409313	52409533	221	1	0.000792692	5	12	1.12	0.31	35.58	5.01	Potential PHAS	chr07:52409313-52409533	PS2_un_Ol_Rfam.mc.fa.bowtie.aln.sorted.24.PHAS.tab	DM8C07G22050.1	citrate_synthase
24PHAS-459	chr07	52789688	52790037	350	4	6.77677e-07	8	5	7.55	0.68	13.18	8.37	Potential PHAS	chr07:52789693-52790030	PS2_un_Ol_Rfam.mc.fa.bowtie.aln.sorted.24.PHAS.tab	non-coding	non-coding
24PHAS-460	chr07	53107988	53108341	354	1	2.62327e-05	8	23	4.71	0.41	22.75	7.61	Potential PHAS	chr07:53107988-53108341	PS7_un_Ol_Rfam.mc.fa.bowtie.aln.sorted.24.PHAS.tab	DM8C07G22670.1	Glutathione_S-transferase
24PHAS-461	chr07	54938770	54939072	303	1	0.000223689	7	19	9.22	0.41	6.35	5.69	Potential PHAS	chr07:54938770-54939072	PS7_un_Ol_Rfam.mc.fa.bowtie.aln.sorted.24.PHAS.tab	non-coding	non-coding
24PHAS-462	chr07	54946727	54947000	274	2	0.000277857	6	24	5.5	0.77	25.46	5.92	Potential PHAS	chr07:54946727-54947000	PS4_un_Ol_Rfam.mc.fa.bowtie.aln.sorted.24.PHAS.tab	non-coding	non-coding
24PHAS-463	chr07	55023155	55023379	225	1	2.34451e-05	5	12	3.83	0.54	18.9	7.24	Potential PHAS	chr07:55023155-55023379	PS5_un_Ol_Rfam.mc.fa.bowtie.aln.sorted.24.PHAS.tab	non-coding	non-coding
24PHAS-464	chr07	55041331	55041476	146	1	0.000573351	6	23	6.42	0.47	14.12	5.1	Potential PHAS	chr07:55041331-55041476	PS8_un_Ol_Rfam.mc.fa.bowtie.aln.sorted.24.PHAS.tab	non-coding	non-coding
24PHAS-465	chr07	55058122	55058362	241	1	4.27813e-05	5	13	1	0.47	11.91	6.28	Potential PHAS	chr07:55058122-55058362	PS7_un_Ol_Rfam.mc.fa.bowtie.aln.sorted.24.PHAS.tab	non-coding	non-coding
24PHAS-466	chr07	55217863	55218054	192	1	0.000550955	5	11	3.18	0.47	12.72	6.3	Potential PHAS	chr07:55217863-55218054	PS2_un_Ol_Rfam.mc.fa.bowtie.aln.sorted.24.PHAS.tab	non-coding	non-coding
24PHAS-467	chr07	55569008	55569304	297	2	9.05209e-05	6	16	5.1	0.57	21.57	5.27	Potential PHAS	chr07:55569013-55569236	PS12_un_Ol_Rfam.mc.fa.bowtie.aln.sorted.24.PHAS.tab	DM8C07G25470.1	Formin_Homology_2_Domain
24PHAS-468	chr07	56589964	56590174	211	1	0.000138285	5	19	2.4	0.56	9.21	5.06	Potential PHAS	chr07:56589964-56590174	PS2_un_Ol_Rfam.mc.fa.bowtie.aln.sorted.24.PHAS.tab	non-coding	non-coding
24PHAS-469	chr07	56961013	56961238	226	1	0.000874808	7	15	10.77	0.43	6.03	6.51	Potential Repeat	chr07:56961013-56961238	PS12_un_Ol_Rfam.mc.fa.bowtie.aln.sorted.24.PHAS.tab	non-coding	non-coding		stu-miR172c-5p (56960995 - UUUAAAUUUUGAAGUUGCU)
24PHAS-470	chr08	1355097	1355315	219	1	2.35236e-05	5	13	4.09	0.52	4.85	5.12	Potential PHAS	chr08:1355097-1355315	PS2_un_Ol_Rfam.mc.fa.bowtie.aln.sorted.24.PHAS.tab	non-coding	non-coding
24PHAS-471	chr08	2412850	2413121	272	1	0.000108129	6	13	8.25	0.46	2.46	5.04	Potential PHAS	chr08:2412850-2413121	PS1_un_Ol_Rfam.mc.fa.bowtie.aln.sorted.24.PHAS.tab	non-coding	non-coding
24PHAS-472	chr08	4716686	4716850	165	1	9.77606e-05	4	10	1	0.76	27.02	6.6	Potential PHAS	chr08:4716686-4716850	PS5_un_Ol_Rfam.mc.fa.bowtie.aln.sorted.24.PHAS.tab	DM8C08G03240.1	Plant_self-incompatibility_protein_S1
24PHAS-473	chr08	5052485	5052678	194	1	0.000245625	5	6	2.6	0.39	12.01	5.68	Potential PHAS	chr08:5052485-5052678	PS3_un_Ol_Rfam.mc.fa.bowtie.aln.sorted.24.PHAS.tab	non-coding	non-coding
24PHAS-474	chr08	9098462	9098777	316	1	3.6357e-05	6	17	1	0.4	19.85	5.79	Potential PHAS	chr08:9098462-9098777	PS7_un_Ol_Rfam.mc.fa.bowtie.aln.sorted.24.PHAS.tab	non-coding	non-coding
24PHAS-475	chr08	10286735	10286900	166	1	0.000263116	8	3	4.13	0.45	25.62	7.36	Potential PHAS	chr08:10286735-10286900	PS11_un_Ol_Rfam.mc.fa.bowtie.aln.sorted.24.PHAS.tab	non-coding	non-coding		stu-miR6022 (10286746 - UUCAUGAAAUUCUCCUUUCCA)
24PHAS-476	chr08	10378963	10379263	301	2	0.000150097	6	7	4.91	0.71	7.13	7.14	Potential PHAS	chr08:10378963-10379136	PS4_un_Ol_Rfam.mc.fa.bowtie.aln.sorted.24.PHAS.tab	non-coding	non-coding	stu-miR6022 (10378999 - UUCAUGAAAUUCUCCUUUCCA)
24PHAS-477	chr08	10895645	10895942	298	2	6.04974e-05	7	23	4.61	0.51	9.76	8.22	Potential PHAS	chr08:10895710-10895942	PS5_un_Ol_Rfam.mc.fa.bowtie.aln.sorted.24.PHAS.tab	non-coding	non-coding
24PHAS-478	chr08	11684219	11684474	256	2	8.49003e-05	9	24	12.27	0.45	10.43	6.53	Potential Repeat	chr08:11684219-11684469	PS11_un_Ol_Rfam.mc.fa.bowtie.aln.sorted.24.PHAS.tab	non-coding	non-coding
24PHAS-479	chr08	12888108	12888456	349	1	0.000355376	7	21	8.06	0.32	9.87	5.18	Potential PHAS	chr08:12888108-12888456	PS4_un_Ol_Rfam.mc.fa.bowtie.aln.sorted.24.PHAS.tab	non-coding	non-coding		stu-miR8026 (12888317 - AGGGUUACCACAUAUUCUCUACAU)
24PHAS-480	chr08	20761110	20761347	238	1	0.000335114	5	9	5.29	0.57	13.72	6.77	Potential PHAS	chr08:20761110-20761347	PS4_un_Ol_Rfam.mc.fa.bowtie.aln.sorted.24.PHAS.tab	non-coding	non-coding
24PHAS-481	chr08	20792496	20792643	148	1	0.000185279	4	3	6.5	0.61	8.55	5.94	Potential PHAS	chr08:20792496-20792643	PS6_un_Ol_Rfam.mc.fa.bowtie.aln.sorted.24.PHAS.tab	non-coding	non-coding
24PHAS-482	chr08	29439793	29440076	284	1	0.000132156	5	23	7.19	0.44	4.95	5.06	Potential PHAS	chr08:29439793-29440076	PS10_un_Ol_Rfam.mc.fa.bowtie.aln.sorted.24.PHAS.tab	non-coding	non-coding
24PHAS-483	chr08	29444667	29444867	201	1	0.000739014	5	22	8.65	0.47	9.64	6.76	Potential PHAS	chr08:29444667-29444867	PS10_un_Ol_Rfam.mc.fa.bowtie.aln.sorted.24.PHAS.tab	non-coding	non-coding
24PHAS-484	chr08	32785591	32786009	419	2	4.35943e-05	6	1	6.12	0.5	13.58	5.68	Potential PHAS	chr08:32785625-32785776	PS6_un_Ol_Rfam.mc.fa.bowtie.aln.sorted.24.PHAS.tab	DM8C08G11480.1	non-coding
24PHAS-485	chr08	33068034	33068461	428	3	0.0003078	6	18	1.45	0.48	30.25	7.1	Potential PHAS	chr08:33068034-33068387	PS11_un_Ol_Rfam.mc.fa.bowtie.aln.sorted.24.PHAS.tab	non-coding	non-coding
24PHAS-486	chr08	34007108	34007280	173	1	0.00049668	6	17	12.49	0.36	6.77	6.91	Potential Repeat	chr08:34007108-34007280	PS3_un_Ol_Rfam.mc.fa.bowtie.aln.sorted.24.PHAS.tab	non-coding	non-coding		stu-miR7994a (34006943 - CUAGUUUAUG-CCAAGAAUAAUAU),stu-miR7994b-3p (34006943 - CUAGUUUAUG-CCAAGAAUAAUAU)
24PHAS-487	chr08	38546747	38546906	160	1	4.93053e-05	4	5	1	0.7	7.4	8.07	Potential PHAS	chr08:38546747-38546906	PS3_un_Ol_Rfam.mc.fa.bowtie.aln.sorted.24.PHAS.tab	non-coding	non-coding
24PHAS-488	chr08	38976995	38977166	172	1	0.000201996	4	12	13.5	0.86	4.18	5.09	Potential Repeat	chr08:38976995-38977166	PS10_un_Ol_Rfam.mc.fa.bowtie.aln.sorted.24.PHAS.tab	non-coding	non-coding
24PHAS-489	chr08	39114835	39114975	141	1	0.000512231	5	2	5.85	0.32	11.82	5.11	Potential PHAS	chr08:39114835-39114975	PS8_un_Ol_Rfam.mc.fa.bowtie.aln.sorted.24.PHAS.tab	non-coding	non-coding
24PHAS-490	chr08	39712340	39712567	228	1	0.000280498	8	10	4.74	0.37	36.28	5.14	Potential PHAS	chr08:39712340-39712567	PS4_un_Ol_Rfam.mc.fa.bowtie.aln.sorted.24.PHAS.tab	non-coding	non-coding
24PHAS-491	chr08	40181268	40181542	275	1	8.18053e-06	6	13	5.35	0.63	24.22	9.32	Potential PHAS	chr08:40181268-40181542	PS6_un_Ol_Rfam.mc.fa.bowtie.aln.sorted.24.PHAS.tab	non-coding	non-coding
24PHAS-492	chr08	41506289	41506758	470	3	0.000259612	7	6	10.39	0.74	22.22	5.33	Potential Repeat	chr08:41506289-41506670	PS6_un_Ol_Rfam.mc.fa.bowtie.aln.sorted.24.PHAS.tab	non-coding	non-coding
24PHAS-493	chr08	42912485	42912734	250	1	6.81218e-05	7	17	12.16	0.44	6.31	6.52	Potential Repeat	chr08:42912485-42912734	PS8_un_Ol_Rfam.mc.fa.bowtie.aln.sorted.24.PHAS.tab	non-coding	non-coding
24PHAS-494	chr08	43180898	43181174	277	2	0.000239779	6	10	7.21	0.36	6.78	6.52	Potential PHAS	chr08:43180976-43181174	PS12_un_Ol_Rfam.mc.fa.bowtie.aln.sorted.24.PHAS.tab	DM8C08G15590.1	-
24PHAS-495	chr08	43319186	43319506	321	2	0.000207497	10	11	10.95	0.36	27.46	5.63	Potential Repeat	chr08:43319186-43319506	PS12_un_Ol_Rfam.mc.fa.bowtie.aln.sorted.24.PHAS.tab	DM8C08G15660.2	Ankyrin_repeat-containing_protein
24PHAS-496	chr08	44454099	44454314	216	1	0.000309432	4	2	7.5	0.7	5.46	5.69	Potential PHAS	chr08:44454099-44454314	PS6_un_Ol_Rfam.mc.fa.bowtie.aln.sorted.24.PHAS.tab	non-coding	non-coding
24PHAS-497	chr08	45039300	45039598	299	1	3.58576e-07	7	13	3.56	0.42	9.02	5.68	Potential PHAS	chr08:45039300-45039598	PS4_un_Ol_Rfam.mc.fa.bowtie.aln.sorted.24.PHAS.tab	non-coding	non-coding
24PHAS-498	chr08	45140515	45140785	271	1	0.000316689	5	23	11.91	0.78	6.37	5.35	Potential Repeat	chr08:45140515-45140785	PS3_un_Ol_Rfam.mc.fa.bowtie.aln.sorted.24.PHAS.tab	non-coding	non-coding
24PHAS-499	chr08	45665086	45665210	125	1	0.000793065	3	2	10.83	0.88	1.29	6.75	Potential Repeat	chr08:45665086-45665210	PS9_un_Ol_Rfam.mc.fa.bowtie.aln.sorted.24.PHAS.tab	non-coding	non-coding
24PHAS-500	chr08	45856009	45856155	147	1	0.000928051	3	2	2.17	0.67	3.52	5.13	Potential PHAS	chr08:45856009-45856155	PS9_un_Ol_Rfam.mc.fa.bowtie.aln.sorted.24.PHAS.tab	non-coding	non-coding
24PHAS-501	chr08	45942686	45942876	191	1	4.65356e-05	4	19	2.62	0.69	6.65	5.57	Potential PHAS	chr08:45942686-45942876	PS5_un_Ol_Rfam.mc.fa.bowtie.aln.sorted.24.PHAS.tab	non-coding	non-coding
24PHAS-502	chr08	45970253	45970452	200	1	0.00029806	5	3	7.58	0.6	14.77	5.43	Potential PHAS	chr08:45970253-45970452	PS5_un_Ol_Rfam.mc.fa.bowtie.aln.sorted.24.PHAS.tab	non-coding	non-coding
24PHAS-503	chr08	49171918	49172164	247	1	0.000199341	9	1	2.58	0.3	33.12	6.59	Potential PHAS	chr08:49171918-49172164	PS9_un_Ol_Rfam.mc.fa.bowtie.aln.sorted.24.PHAS.tab	non-coding	non-coding
24PHAS-504	chr08	50948532	50948751	220	1	1.31756e-06	5	15	7.57	0.53	1.44	5.14	Potential PHAS	chr08:50948532-50948751	PS3_un_Ol_Rfam.mc.fa.bowtie.aln.sorted.24.PHAS.tab	non-coding	non-coding
24PHAS-505	chr08	52100347	52100475	129	1	0.000351482	4	3	10.92	0.5	2.42	5.37	Potential Repeat	chr08:52100347-52100475	PS10_un_Ol_Rfam.mc.fa.bowtie.aln.sorted.24.PHAS.tab	non-coding	non-coding
24PHAS-506	chr08	53054080	53054295	216	1	0.000871713	5	9	6.92	0.4	9.99	5.48	Potential PHAS	chr08:53054080-53054295	PS8_un_Ol_Rfam.mc.fa.bowtie.aln.sorted.24.PHAS.tab	non-coding	non-coding
24PHAS-507	chr08	53854336	53854490	155	1	0.000937899	7	5	2.14	0.31	102.28	6.13	Potential PHAS	chr08:53854336-53854490	PS1_un_Ol_Rfam.mc.fa.bowtie.aln.sorted.24.PHAS.tab	non-coding	non-coding
24PHAS-508	chr08	54484345	54484609	265	1	0.000374076	5	2	5.78	0.47	8.96	5.34	Potential PHAS	chr08:54484345-54484609	PS4_un_Ol_Rfam.mc.fa.bowtie.aln.sorted.24.PHAS.tab	non-coding	non-coding		stu-miR8014-5p (54484734 + CAAUACGAUACAUUAUGAAACAAU),stu-miR8014-3p (54484668 + AAUUUAUCCAUACAUUGUAUUCAU)
24PHAS-509	chr08	54773334	54773640	307	1	0.00060608	7	12	10.94	0.46	10.48	6.12	Potential Repeat	chr08:54773334-54773640	PS12_un_Ol_Rfam.mc.fa.bowtie.aln.sorted.24.PHAS.tab	non-coding	non-coding
24PHAS-510	chr08	55624111	55624376	266	1	1.94608e-06	9	9	1.66	0.34	28.17	6.38	Potential PHAS	chr08:55624111-55624376	PS1_un_Ol_Rfam.mc.fa.bowtie.aln.sorted.24.PHAS.tab	DM8C08G25220.1	GRAS_domain_family
24PHAS-511	chr08	55630999	55631375	377	1	1.74545e-05	8	8	8.09	0.36	26.02	5.8	Potential PHAS	chr08:55630999-55631375	PS3_un_Ol_Rfam.mc.fa.bowtie.aln.sorted.24.PHAS.tab	DM8C08G25230.1	Belongs_to_the_ATG8_family
24PHAS-512	chr08	56245902	56246081	180	2	1.38784e-05	5	20	4.52	0.54	3.83	5.54	Potential PHAS	chr08:56245902-56246081	PS7_un_Ol_Rfam.mc.fa.bowtie.aln.sorted.24.PHAS.tab	DM8C08G25960.1	amine_oxidase
24PHAS-513	chr08	56765119	56765307	189	1	0.000466741	5	24	7	0.51	4.92	5.75	Potential PHAS	chr08:56765119-56765307	PS1_un_Ol_Rfam.mc.fa.bowtie.aln.sorted.24.PHAS.tab	non-coding	non-coding
24PHAS-514	chr08	58715914	58716087	174	1	0.000583753	6	13	7.95	0.71	15.04	6.36	Potential PHAS	chr08:58715914-58716087	PS3_un_Ol_Rfam.mc.fa.bowtie.aln.sorted.24.PHAS.tab	non-coding	non-coding
24PHAS-515	chr08	58927488	58927692	205	1	7.81583e-05	5	13	1	0.55	10.64	6.85	Potential PHAS	chr08:58927488-58927692	PS1_un_Ol_Rfam.mc.fa.bowtie.aln.sorted.24.PHAS.tab	non-coding	non-coding
24PHAS-516	chr09	1324288	1324462	175	1	0.000565511	6	24	3.88	0.41	23.13	5.48	Potential PHAS	chr09:1324288-1324462	PS2_un_Ol_Rfam.mc.fa.bowtie.aln.sorted.24.PHAS.tab	non-coding	non-coding
24PHAS-517	chr09	1332080	1332250	171	1	0.000777961	5	7	3.86	0.43	15.17	7.68	Potential PHAS	chr09:1332080-1332250	PS7_un_Ol_Rfam.mc.fa.bowtie.aln.sorted.24.PHAS.tab	non-coding	non-coding
24PHAS-518	chr09	1423365	1423550	186	1	0.000147454	5	14	8.38	0.32	9.32	5.27	Potential PHAS	chr09:1423365-1423550	PS5_un_Ol_Rfam.mc.fa.bowtie.aln.sorted.24.PHAS.tab	non-coding	non-coding
24PHAS-519	chr09	2212089	2212213	125	1	4.70499e-05	9	12	8.28	0.32	34.88	5.44	Potential PHAS	chr09:2212089-2212213	PS11_un_Ol_Rfam.mc.fa.bowtie.aln.sorted.24.PHAS.tab	non-coding	non-coding
24PHAS-520	chr09	2894716	2894927	212	1	0.000107031	4	2	5.5	0.95	17.68	9.79	Potential PHAS	chr09:2894716-2894927	PS6_un_Ol_Rfam.mc.fa.bowtie.aln.sorted.24.PHAS.tab	non-coding	non-coding
24PHAS-521	chr09	3073401	3073646	246	1	2.46974e-05	9	20	3.87	0.31	36.66	6.07	Potential PHAS	chr09:3073401-3073646	PS11_un_Ol_Rfam.mc.fa.bowtie.aln.sorted.24.PHAS.tab	DM8C09G03240.2	Alpha/beta_hydrolase_family
24PHAS-522	chr09	4066709	4066830	122	1	2.70824e-05	5	6	4.38	0.56	9.93	5.32	Potential PHAS	chr09:4066709-4066830	PS12_un_Ol_Rfam.mc.fa.bowtie.aln.sorted.24.PHAS.tab	non-coding	non-coding		stu-miR8006-5p (4066863 + GAUGUCCCUGCCGUCCAAAAACUA),stu-miR7988 (4066781 - GGGUAUAUUUGUCCCUUUUCCCUU),stu-miR8006-3p (4066864 - UCUAGUUUUUGGACGGCAGGGAC)
24PHAS-523	chr09	4887087	4887380	294	2	0.000324633	5	21	2.03	0.55	13.58	5.52	Potential PHAS	chr09:4887087-4887380	PS7_un_Ol_Rfam.mc.fa.bowtie.aln.sorted.24.PHAS.tab	non-coding	non-coding
24PHAS-524	chr09	5219446	5219614	169	1	0.000896979	5	1	5.91	0.56	5.88	5.05	Potential PHAS	chr09:5219446-5219614	PS7_un_Ol_Rfam.mc.fa.bowtie.aln.sorted.24.PHAS.tab	non-coding	non-coding
24PHAS-525	chr09	5496246	5496483	238	2	1.881e-05	6	4	5.4	0.56	22.84	8.04	Potential PHAS	chr09:5496246-5496483	PS6_un_Ol_Rfam.mc.fa.bowtie.aln.sorted.24.PHAS.tab	non-coding	non-coding
24PHAS-526	chr09	5522128	5522584	457	2	1.33813e-06	12	22	10.85	0.46	8.82	5.66	Potential Repeat	chr09:5522133-5522584	PS4_un_Ol_Rfam.mc.fa.bowtie.aln.sorted.24.PHAS.tab	non-coding	non-coding
24PHAS-527	chr09	5765569	5766343	775	3	7.53746e-07	8	3	6.35	0.95	15.46	5.91	Potential PHAS	chr09:5765569-5766219	PS10_un_Ol_Rfam.mc.fa.bowtie.aln.sorted.24.PHAS.tab	non-coding	non-coding
24PHAS-528	chr09	6102835	6103027	193	1	0.000612152	7	13	2.43	0.33	32.14	6.31	Potential PHAS	chr09:6102835-6103027	PS2_un_Ol_Rfam.mc.fa.bowtie.aln.sorted.24.PHAS.tab	DM8C09G05660.1	transcription_regulatory_region_sequence-specific_DNA_binding
24PHAS-529	chr09	8248604	8248818	215	1	0.000217393	5	21	11.06	0.6	2.59	6.41	Potential Repeat	chr09:8248604-8248818	PS4_un_Ol_Rfam.mc.fa.bowtie.aln.sorted.24.PHAS.tab	non-coding	non-coding
24PHAS-530	chr09	9243123	9243278	156	1	0.000301724	5	17	2.83	0.32	34.88	5.63	Potential PHAS	chr09:9243123-9243278	PS2_un_Ol_Rfam.mc.fa.bowtie.aln.sorted.24.PHAS.tab	non-coding	non-coding		stu-miR166d-5p (9243120 - UCUU-AACUAGACGAUAUUCA)
24PHAS-531	chr09	9786693	9787163	471	1	0.000974421	7	2	7.3	0.37	13.66	5.36	Potential PHAS	chr09:9786693-9787163	PS9_un_Ol_Rfam.mc.fa.bowtie.aln.sorted.24.PHAS.tab	non-coding	non-coding
24PHAS-532	chr09	10446226	10446504	279	1	0.000346252	5	12	11.78	0.69	2.93	5.06	Potential Repeat	chr09:10446226-10446504	PS4_un_Ol_Rfam.mc.fa.bowtie.aln.sorted.24.PHAS.tab	non-coding	non-coding		stu-miR8034 (10446530 + AGCUUUUGCAGUGUUUGUCAUA)
24PHAS-533	chr09	11148446	11149006	561	1	7.08386e-05	6	7	12.95	0.67	1.61	6.8	Potential Repeat	chr09:11148446-11149006	PS2_un_Ol_Rfam.mc.fa.bowtie.aln.sorted.24.PHAS.tab	non-coding	non-coding		stu-miR8045 (11148745 + AAAUACUUCACAACUAUUAAU)
24PHAS-534	chr09	12398466	12398704	239	2	0.000205324	6	4	9.36	0.4	9.4	5.07	Potential PHAS	chr09:12398466-12398621	PS12_un_Ol_Rfam.mc.fa.bowtie.aln.sorted.24.PHAS.tab	non-coding	non-coding
24PHAS-535	chr09	12737706	12737910	205	1	9.15585e-05	6	6	1.22	0.3	19.17	5.52	Potential PHAS	chr09:12737706-12737910	PS11_un_Ol_Rfam.mc.fa.bowtie.aln.sorted.24.PHAS.tab	non-coding	non-coding
24PHAS-536	chr09	13096453	13096580	128	1	0.000595113	5	15	8.12	0.45	6.38	5.31	Potential PHAS	chr09:13096453-13096580	PS4_un_Ol_Rfam.mc.fa.bowtie.aln.sorted.24.PHAS.tab	non-coding	non-coding		stu-miR8007a-5p (13096762 + CUCGAAAUCCGAAAAAGUGACACAU),stu-miR8007a-3p (13096545 + UUAUGUGAUACUUUUCGUUUUUCG),stu-miR8007b-5p (13096762 + CUCGAAAUCCGAAAAAGUGACACAU),stu-miR8007b-3p (13096545 + UUAUGUGAUACUUUUCGUUUUUCG),stu-miR8044-5p (13096316 + CAUCU-UAACCAUAUUGGAGA),stu-miR8007b-5p (13096545 - CUCGAAAAACGAAAAGUAUCACAU)
24PHAS-537	chr09	15286936	15287056	121	1	0.000888438	6	17	12.57	0.42	4.46	5.05	Potential Repeat	chr09:15286936-15287056	PS12_un_Ol_Rfam.mc.fa.bowtie.aln.sorted.24.PHAS.tab	non-coding	non-coding
24PHAS-538	chr09	15515357	15516227	871	2	5.52396e-05	11	22	12.76	0.51	12.66	5.27	Potential Repeat	chr09:15515357-15516227	PS2_un_Ol_Rfam.mc.fa.bowtie.aln.sorted.24.PHAS.tab	non-coding	non-coding
24PHAS-539	chr09	17616269	17616443	175	1	1.84047e-07	6	8	1.8	0.74	8.01	7.03	Potential PHAS	chr09:17616269-17616443	PS2_un_Ol_Rfam.mc.fa.bowtie.aln.sorted.24.PHAS.tab	non-coding	non-coding
24PHAS-540	chr09	35606076	35606359	284	1	0.000938599	5	13	6	0.62	44.96	8.55	Potential PHAS	chr09:35606076-35606359	PS11_un_Ol_Rfam.mc.fa.bowtie.aln.sorted.24.PHAS.tab	DM8C09G13520.1	Protein_FLC_EXPRESSOR
24PHAS-541	chr09	41687874	41688214	341	1	0.000245017	5	6	2.25	0.43	10.4	5.63	Potential PHAS	chr09:41687874-41688214	PS7_un_Ol_Rfam.mc.fa.bowtie.aln.sorted.24.PHAS.tab	non-coding	non-coding
24PHAS-542	chr09	47145348	47145599	252	1	3.02837e-05	6	9	2.67	0.37	10.94	7.14	Potential PHAS	chr09:47145348-47145599	PS8_un_Ol_Rfam.mc.fa.bowtie.aln.sorted.24.PHAS.tab	DM8C09G16010.1	Embryonic_stem_cell-specific_5-hydroxymethylcytosine-binding_protein_isoform_X1
24PHAS-543	chr09	47238713	47238870	158	1	0.000630197	5	18	5.56	0.48	7.77	7.51	Potential PHAS	chr09:47238713-47238870	PS12_un_Ol_Rfam.mc.fa.bowtie.aln.sorted.24.PHAS.tab	non-coding	non-coding
24PHAS-544	chr09	47865188	47865412	225	1	0.000137868	5	3	9.27	0.52	2.06	5.53	Potential PHAS	chr09:47865188-47865412	PS2_un_Ol_Rfam.mc.fa.bowtie.aln.sorted.24.PHAS.tab	non-coding	non-coding
24PHAS-545	chr09	51713797	51714130	334	2	0.000205978	5	24	1	0.6	36.36	5.39	Potential PHAS	chr09:51713797-51714130	PS1_un_Ol_Rfam.mc.fa.bowtie.aln.sorted.24.PHAS.tab	DM8C09G18050.1	non-coding
24PHAS-546	chr09	52017553	52017743	191	1	0.000160236	4	2	1.56	0.63	12.36	5.4	Potential PHAS	chr09:52017553-52017743	PS3_un_Ol_Rfam.mc.fa.bowtie.aln.sorted.24.PHAS.tab	non-coding	non-coding
24PHAS-547	chr09	52045297	52045427	131	1	0.000880294	6	14	8.9	0.32	11.17	5	Potential PHAS	chr09:52045297-52045427	PS9_un_Ol_Rfam.mc.fa.bowtie.aln.sorted.24.PHAS.tab	non-coding	non-coding
24PHAS-548	chr09	52664199	52664566	368	2	0.000344895	7	7	4.24	0.34	80.46	5.05	Potential PHAS	chr09:52664199-52664423	PS3_un_Ol_Rfam.mc.fa.bowtie.aln.sorted.24.PHAS.tab	DM8C09G18660.1	-		stu-miR8007a-5p (52664272 + CUCGAAAAACGAAAAGUGUCGCAU),stu-miR8007a-3p (52664073 + UUAUGUGGCACUUUUCAGAUUUUG),stu-miR8007b-5p (52664272 + CUCGAAAAACGAAAAGUGUCGCAU),stu-miR8007a-5p (52664073 - CUCAAAAUCUGAAAAGUGCCACAU),stu-miR8007a-3p (52664272 - UUAUGCGACACUUUUCGUUUUUCG),stu-miR8007b-5p (52664073 - CUCAAAAUCUGAAAAGUGCCACAU),stu-miR8007b-3p (52664272 - UUAUGCGACACUUUUCGUUUUUCG)
24PHAS-549	chr09	52686025	52686287	263	1	3.56611e-05	4	23	8.12	0.72	2.78	5.32	Potential PHAS	chr09:52686025-52686287	PS11_un_Ol_Rfam.mc.fa.bowtie.aln.sorted.24.PHAS.tab	non-coding	non-coding
24PHAS-550	chr09	53332423	53332654	232	1	0.00037344	4	20	7.6	0.52	1.42	5.31	Potential PHAS	chr09:53332423-53332654	PS2_un_Ol_Rfam.mc.fa.bowtie.aln.sorted.24.PHAS.tab	non-coding	non-coding
24PHAS-551	chr09	54452511	54452687	177	1	0.000293826	4	23	6.5	0.79	5.43	5.34	Potential PHAS	chr09:54452511-54452687	PS4_un_Ol_Rfam.mc.fa.bowtie.aln.sorted.24.PHAS.tab	non-coding	non-coding
24PHAS-552	chr09	54589323	54589669	347	2	0.000181218	8	5	8.66	0.37	15.16	6.35	Potential PHAS	chr09:54589354-54589669	PS8_un_Ol_Rfam.mc.fa.bowtie.aln.sorted.24.PHAS.tab	non-coding	non-coding		stu-miR172b-3p (54589384 - UUUAAAAAUCAUCAAGAUUCU),stu-miR172c-3p (54589384 - UAAAAAUCAUCAAGAUUCU),stu-miR172a-3p (54589384 - UUUAAAAAUCAUCAAGAUUCU),stu-miR172d-3p (54589384 - UUUAAAAAUCAUCAAGAUUCU),stu-miR172e-3p (54589384 - UUUAAAAAUCAUCAAGAUUCU)
24PHAS-553	chr09	54804501	54804636	136	1	0.000910985	4	12	8.94	0.38	13.88	5.89	Potential PHAS	chr09:54804501-54804636	PS6_un_Ol_Rfam.mc.fa.bowtie.aln.sorted.24.PHAS.tab	non-coding	non-coding
24PHAS-554	chr09	55088930	55089360	431	2	0.000137425	6	13	8.28	0.51	11.14	5.97	Potential PHAS	chr09:55088930-55089360	PS1_un_Ol_Rfam.mc.fa.bowtie.aln.sorted.24.PHAS.tab	non-coding	non-coding
24PHAS-555	chr09	55096018	55096258	241	1	0.000721451	4	9	4.15	0.61	11.58	5.1	Potential PHAS	chr09:55096018-55096258	PS10_un_Ol_Rfam.mc.fa.bowtie.aln.sorted.24.PHAS.tab	non-coding	non-coding
24PHAS-556	chr09	55254051	55254428	378	3	1.60875e-05	7	1	2.16	0.88	29.98	10.15	Potential PHAS	chr09:55254099-55254341	PS9_un_Ol_Rfam.mc.fa.bowtie.aln.sorted.24.PHAS.tab	DM8C09G20340.1	Plant_pleckstrin_homology-like_region
24PHAS-557	chr09	55345401	55345583	183	1	0.000316121	4	12	9.09	0.87	3.04	6.05	Potential PHAS	chr09:55345401-55345583	PS1_un_Ol_Rfam.mc.fa.bowtie.aln.sorted.24.PHAS.tab	DM8C09G20420.1	Serine/threonine_phosphatases,_family_2C,_catalytic_domain
24PHAS-558	chr09	55635902	55636305	404	2	5.81117e-05	9	7	6.52	0.57	28.79	6.8	Potential PHAS	chr09:55635902-55636305	PS2_un_Ol_Rfam.mc.fa.bowtie.aln.sorted.24.PHAS.tab	non-coding	non-coding
24PHAS-559	chr09	56045763	56046018	256	1	0.000963097	5	5	2	0.39	13.39	5.31	Potential PHAS	chr09:56045763-56046018	PS2_un_Ol_Rfam.mc.fa.bowtie.aln.sorted.24.PHAS.tab	non-coding	non-coding
24PHAS-560	chr09	56052276	56052837	562	3	0.000273427	10	17	2.22	0.35	88.15	6.24	Potential PHAS	chr09:56052276-56052837	PS9_un_Ol_Rfam.mc.fa.bowtie.aln.sorted.24.PHAS.tab	DM8C09G20880.1	-		stu-miR7979 (56052711 + UGUCUU-CUACAGUUCAUGUACCC)
24PHAS-561	chr09	57349359	57349990	632	4	2.30992e-07	13	21	2.92	0.61	56.39	10.81	Potential PHAS	chr09:57349393-57349990	PS7_un_Ol_Rfam.mc.fa.bowtie.aln.sorted.24.PHAS.tab	DM8C09G21970.1	RHO_protein_GDP_dissociation_inhibitor
24PHAS-562	chr09	57351168	57351622	455	9	9.00178e-06	7	20	1.27	0.87	69.61	10.89	Potential PHAS	chr09:57351168-57351487	PS2_un_Ol_Rfam.mc.fa.bowtie.aln.sorted.24.PHAS.tab	DM8C09G21970.1	RHO_protein_GDP_dissociation_inhibitor
24PHAS-563	chr09	57613269	57613418	150	1	1.87581e-05	4	24	7.14	0.82	2.12	7.12	Potential PHAS	chr09:57613269-57613418	PS7_un_Ol_Rfam.mc.fa.bowtie.aln.sorted.24.PHAS.tab	non-coding	non-coding
24PHAS-564	chr09	58901387	58901668	282	1	0.000308994	5	23	13.82	0.59	6.9	7.27	Potential Repeat	chr09:58901387-58901668	PS5_un_Ol_Rfam.mc.fa.bowtie.aln.sorted.24.PHAS.tab	non-coding	non-coding
24PHAS-565	chr09	60840028	60840305	278	1	0.000241195	5	20	5.75	0.46	5.53	6.04	Potential PHAS	chr09:60840028-60840305	PS10_un_Ol_Rfam.mc.fa.bowtie.aln.sorted.24.PHAS.tab	non-coding	non-coding
24PHAS-566	chr09	61027271	61027507	237	1	0.000414917	6	23	3.69	0.67	72.04	6.24	Potential PHAS	chr09:61027271-61027507	PS6_un_Ol_Rfam.mc.fa.bowtie.aln.sorted.24.PHAS.tab	non-coding	non-coding
24PHAS-567	chr09	61772488	61773004	517	2	0.000191176	10	11	8.6	0.36	25.14	5.43	Potential PHAS	chr09:61772488-61773004	PS4_un_Ol_Rfam.mc.fa.bowtie.aln.sorted.24.PHAS.tab	non-coding	non-coding
24PHAS-568	chr09	61819149	61819447	299	1	0.000346844	6	8	8.77	0.46	9.87	5.09	Potential PHAS	chr09:61819149-61819447	PS3_un_Ol_Rfam.mc.fa.bowtie.aln.sorted.24.PHAS.tab	non-coding	non-coding		stu-miR7984c-3p (61819139 - UUGCGAUACUAAACUUUCAUGAGGA)
24PHAS-569	chr09	62060106	62060362	257	1	0.000786878	6	18	1.73	0.38	29.27	5.51	Potential PHAS	chr09:62060106-62060362	PS4_un_Ol_Rfam.mc.fa.bowtie.aln.sorted.24.PHAS.tab	non-coding	non-coding
24PHAS-570	chr09	62722026	62722251	226	1	8.60673e-05	6	15	10.79	0.37	6.58	6.56	Potential Repeat	chr09:62722026-62722251	PS9_un_Ol_Rfam.mc.fa.bowtie.aln.sorted.24.PHAS.tab	non-coding	non-coding
24PHAS-571	chr09	63415183	63415354	172	1	0.000180422	4	8	7.2	0.53	4.6	6.79	Potential PHAS	chr09:63415183-63415354	PS8_un_Ol_Rfam.mc.fa.bowtie.aln.sorted.24.PHAS.tab	non-coding	non-coding
24PHAS-572	chr09	64343536	64343663	128	1	0.000468112	5	23	1	0.33	27.48	5.14	Potential PHAS	chr09:64343536-64343663	PS8_un_Ol_Rfam.mc.fa.bowtie.aln.sorted.24.PHAS.tab	non-coding	non-coding
24PHAS-573	chr09	65491134	65491393	260	1	0.00051853	3	22	5.8	1	27	5.46	Potential PHAS	chr09:65491134-65491393	PS9_un_Ol_Rfam.mc.fa.bowtie.aln.sorted.24.PHAS.tab	non-coding	non-coding
24PHAS-574	chr09	66429518	66429762	245	1	2.61291e-05	6	17	11.95	0.53	4.21	5.02	Potential Repeat	chr09:66429518-66429762	PS6_un_Ol_Rfam.mc.fa.bowtie.aln.sorted.24.PHAS.tab	non-coding	non-coding
24PHAS-575	chr09	66802620	66802952	333	1	0.000992518	5	16	7.9	0.61	3.67	6.53	Potential PHAS	chr09:66802620-66802952	PS12_un_Ol_Rfam.mc.fa.bowtie.aln.sorted.24.PHAS.tab	DM8C09G31060.2	Glycine-rich_cell_wall_structural
24PHAS-576	chr09	67615588	67615732	145	1	0.000284297	4	7	10.36	0.44	1.9	5.23	Potential Repeat	chr09:67615588-67615732	PS8_un_Ol_Rfam.mc.fa.bowtie.aln.sorted.24.PHAS.tab	non-coding	non-coding
24PHAS-577	chr09	67948993	67949169	177	1	0.000130648	5	4	6.65	0.47	6.67	6.78	Potential PHAS	chr09:67948993-67949169	PS9_un_Ol_Rfam.mc.fa.bowtie.aln.sorted.24.PHAS.tab	non-coding	non-coding		stu-miR8051-3p (67949348 + GAUAUUAUGG-AGAAGAGAUG),stu-miR172a-5p (67948854 - UGUGAAUGUUGAUUAAGUUAG)
24PHAS-578	chr10	299306	299498	193	1	5.04424e-05	4	2	1	0.7	7.4	5.05	Potential PHAS	chr10:299306-299498	PS3_un_Ol_Rfam.mc.fa.bowtie.aln.sorted.24.PHAS.tab	non-coding	non-coding
24PHAS-579	chr10	570517	570799	283	1	0.000150241	6	7	4.04	0.49	12.96	6.55	Potential PHAS	chr10:570517-570799	PS11_un_Ol_Rfam.mc.fa.bowtie.aln.sorted.24.PHAS.tab	non-coding	non-coding
24PHAS-580	chr10	869166	869579	414	3	0.000390034	8	14	7.77	0.62	14.21	6.06	Potential PHAS	chr10:869410-869579	PS1_un_Ol_Rfam.mc.fa.bowtie.aln.sorted.24.PHAS.tab	non-coding	non-coding		stu-miR7993a (868985 + AAUCAAGUUAAUCAAAUAAAAUAU),stu-miR7993b-3p (868985 + AAUCAAGUUAAUCAAAUAAAAUAU),stu-miR7993c (868985 + AAUCAAGUUAAUCAAAUAAAAUAU),stu-miR7993d (868985 + AAUCAAGUUAAUCAAAUAAAAUAU)
24PHAS-581	chr10	2087425	2087627	203	2	0.000425827	4	8	4.79	0.51	11.38	5	Potential PHAS	chr10:2087425-2087624	PS1_un_Ol_Rfam.mc.fa.bowtie.aln.sorted.24.PHAS.tab	non-coding	non-coding
24PHAS-582	chr10	2264836	2265160	325	2	0.000730261	7	21	12.01	0.63	12.93	6.19	Potential Repeat	chr10:2264836-2265160	PS10_un_Ol_Rfam.mc.fa.bowtie.aln.sorted.24.PHAS.tab	non-coding	non-coding
24PHAS-583	chr10	3110422	3110806	385	2	0.000246652	6	23	7.89	0.52	10.72	5.25	Potential PHAS	chr10:3110422-3110806	PS12_un_Ol_Rfam.mc.fa.bowtie.aln.sorted.24.PHAS.tab	non-coding	non-coding	stu-miR8001b-5p (3110663 + ACGGAUUUUCAUACUAAUCCCCAG),stu-miR8001b-3p (3110663 - UUCUGGGGAUUAGUAUGAAAAUCC)	stu-miR7986 (3110896 + UUAUUAUCA-UAACGUUUUAAACA),stu-miR8001a (3110665 + GGAUUUUCAUACUAAUCCCCAGAA),stu-miR8001b-3p (3110620 + UCCUGGGGAUUAGUAUGAAAAUUU),stu-miR8001a (3110618 - AAAUUUUCAUACUAAUCCCCAGGA),stu-miR8001b-5p (3110620 - GCAAAUUUUCAUACUAAUCCCCAG)
24PHAS-584	chr10	3399796	3400330	535	1	0.000274305	7	9	7.6	0.34	22.21	11.79	Potential PHAS	chr10:3399796-3400330	PS6_un_Ol_Rfam.mc.fa.bowtie.aln.sorted.24.PHAS.tab	non-coding	non-coding		stu-miR8001a (3400223 + AAAUUUUCAUACUAAUCCCUAGGA),stu-miR8001b-5p (3400221 + GUAAAUUUUCAUACUAAUCCCUAG),stu-miR8001b-3p (3400178 + UUCUAAGGAUUAGUAUGAAAAUCC),stu-miR8001a (3400176 - GGAUUUUCAUACUAAUCCUUAGAA),stu-miR8001b-5p (3400178 - GCGGAUUUUCAUACUAAUCCUUAG),stu-miR8001b-3p (3400221 - UCCUAGGGAUUAGUAUGAAAAUUU)
24PHAS-585	chr10	4284262	4284654	393	3	6.72667e-05	5	6	1.03	0.69	22.21	5.74	Potential PHAS	chr10:4284420-4284654	PS1_un_Ol_Rfam.mc.fa.bowtie.aln.sorted.24.PHAS.tab	non-coding	non-coding
24PHAS-586	chr10	4381345	4381482	138	1	0.000416194	5	21	7.15	0.34	20.25	6.31	Potential PHAS	chr10:4381345-4381482	PS5_un_Ol_Rfam.mc.fa.bowtie.aln.sorted.24.PHAS.tab	non-coding	non-coding		stu-miR8006-5p (4381309 + GAUGCCCCUGUCAUCAAAAAACUA),stu-miR8006-5p (4381476 - GGUGCCCCU-CCGUUCAAAAACUA)
24PHAS-587	chr10	4525724	4526033	310	1	1.97179e-05	7	23	3.78	0.52	18.19	6.43	Potential PHAS	chr10:4525724-4526033	PS4_un_Ol_Rfam.mc.fa.bowtie.aln.sorted.24.PHAS.tab	non-coding	non-coding
24PHAS-588	chr10	4699715	4699947	233	1	0.000374556	5	14	10.44	0.41	5.16	5.57	Potential Repeat	chr10:4699715-4699947	PS11_un_Ol_Rfam.mc.fa.bowtie.aln.sorted.24.PHAS.tab	non-coding	non-coding
24PHAS-589	chr10	4813632	4814098	467	2	0.000831079	8	5	5.01	0.58	34.53	6.26	Potential PHAS	chr10:4813797-4814014	PS1_un_Ol_Rfam.mc.fa.bowtie.aln.sorted.24.PHAS.tab	non-coding	non-coding
24PHAS-590	chr10	4831208	4831518	311	2	0.000336845	6	11	4.58	0.39	11.75	5.71	Potential PHAS	chr10:4831208-4831423	PS1_un_Ol_Rfam.mc.fa.bowtie.aln.sorted.24.PHAS.tab	non-coding	non-coding
24PHAS-591	chr10	5868730	5868923	194	2	0.000392856	5	1	14.67	0.5	3.15	9.21	Potential Repeat	chr10:5868814-5868918	PS4_un_Ol_Rfam.mc.fa.bowtie.aln.sorted.24.PHAS.tab	DM8C10G05670.1	subtilisin-like_protease
24PHAS-592	chr10	5888845	5889066	222	1	0.000604465	5	15	1	0.31	12.58	5.21	Potential PHAS	chr10:5888845-5889066	PS1_un_Ol_Rfam.mc.fa.bowtie.aln.sorted.24.PHAS.tab	non-coding	non-coding
24PHAS-593	chr10	5935847	5936276	430	2	7.57138e-05	5	8	5.36	0.61	10.57	7.66	Potential PHAS	chr10:5935925-5936276	PS3_un_Ol_Rfam.mc.fa.bowtie.aln.sorted.24.PHAS.tab	non-coding	non-coding
24PHAS-594	chr10	5987472	5987772	301	3	8.2604e-06	5	15	1.3	0.74	12.54	6.7	Potential PHAS	chr10:5987477-5987772	PS5_un_Ol_Rfam.mc.fa.bowtie.aln.sorted.24.PHAS.tab	DM8C10G05720.1	non-coding
24PHAS-595	chr10	7461525	7461693	169	1	0.000318051	5	24	4.7	0.39	14.99	5.04	Potential PHAS	chr10:7461525-7461693	PS3_un_Ol_Rfam.mc.fa.bowtie.aln.sorted.24.PHAS.tab	DM8C10G06550.1	Enoyl-(Acyl_carrier_protein)_reductase		stu-miR8006-5p (7461515 + GGUGCCCCUGCCGUCCAAAAGCUA),stu-miR8006-3p (7461638 + GCUAGUUUUUGGACGGCAGGGAC),stu-miR8006-5p (7461639 - GGUGUCCCUGCCGUCCAAAAACUA)
24PHAS-596	chr10	7863177	7863351	175	2	1.62947e-05	5	14	15.65	0.78	2.47	5.32	Potential Repeat	chr10:7863177-7863351	PS10_un_Ol_Rfam.mc.fa.bowtie.aln.sorted.24.PHAS.tab	non-coding	non-coding
24PHAS-597	chr10	8526641	8526833	193	1	0.000108466	6	20	2.12	0.32	29.71	5.7	Potential PHAS	chr10:8526641-8526833	PS1_un_Ol_Rfam.mc.fa.bowtie.aln.sorted.24.PHAS.tab	DM8C10G07060.1	NAD_dependent_epimerase/dehydratase_family
24PHAS-598	chr10	8528311	8528711	401	1	0.000498736	5	10	2.39	0.55	15.01	6.41	Potential PHAS	chr10:8528311-8528711	PS3_un_Ol_Rfam.mc.fa.bowtie.aln.sorted.24.PHAS.tab	DM8C10G07060.1	NAD_dependent_epimerase/dehydratase_family
24PHAS-599	chr10	10242110	10242376	267	1	0.000563217	4	2	10.82	0.77	2.64	5.43	Potential Repeat	chr10:10242110-10242376	PS1_un_Ol_Rfam.mc.fa.bowtie.aln.sorted.24.PHAS.tab	non-coding	non-coding
24PHAS-600	chr10	10859676	10860208	533	2	0.000157693	11	23	11.82	0.83	30.12	8.16	Potential Repeat	chr10:10859676-10860208	PS3_un_Ol_Rfam.mc.fa.bowtie.aln.sorted.24.PHAS.tab	DM8C10G07690.1	MutS_domain_III
24PHAS-601	chr10	11715890	11716185	296	1	0.000823994	6	10	9.15	0.45	10.06	5.4	Potential PHAS	chr10:11715890-11716185	PS12_un_Ol_Rfam.mc.fa.bowtie.aln.sorted.24.PHAS.tab	non-coding	non-coding
24PHAS-602	chr10	12310963	12311108	146	1	0.00071997	5	22	11.71	0.66	5.1	5.22	Potential Repeat	chr10:12310963-12311108	PS10_un_Ol_Rfam.mc.fa.bowtie.aln.sorted.24.PHAS.tab	non-coding	non-coding
24PHAS-603	chr10	18873016	18873166	151	1	0.000279044	4	22	9.7	0.94	3.17	5.82	Potential PHAS	chr10:18873016-18873166	PS6_un_Ol_Rfam.mc.fa.bowtie.aln.sorted.24.PHAS.tab	non-coding	non-coding
24PHAS-604	chr10	20385839	20386023	185	1	0.000437259	6	5	4.72	0.32	20.21	5.14	Potential PHAS	chr10:20385839-20386023	PS11_un_Ol_Rfam.mc.fa.bowtie.aln.sorted.24.PHAS.tab	non-coding	non-coding
24PHAS-605	chr10	21154802	21154957	156	1	1.9103e-05	4	3	1.5	0.85	5.22	5.84	Potential PHAS	chr10:21154802-21154957	PS8_un_Ol_Rfam.mc.fa.bowtie.aln.sorted.24.PHAS.tab	DM8C10G09260.1	Ribonuclease_H_protein
24PHAS-606	chr10	29987172	29987395	224	1	0.000513394	6	20	12.29	0.42	5.35	5.64	Potential Repeat	chr10:29987172-29987395	PS12_un_Ol_Rfam.mc.fa.bowtie.aln.sorted.24.PHAS.tab	non-coding	non-coding
24PHAS-607	chr10	32922932	32923158	227	1	0.000946486	4	9	6.69	0.72	4.16	5.11	Potential PHAS	chr10:32922932-32923158	PS9_un_Ol_Rfam.mc.fa.bowtie.aln.sorted.24.PHAS.tab	non-coding	non-coding
24PHAS-608	chr10	34867390	34867791	402	1	7.31134e-06	8	1	2.19	0.32	18.91	5.49	Potential PHAS	chr10:34867390-34867791	PS2_un_Ol_Rfam.mc.fa.bowtie.aln.sorted.24.PHAS.tab	non-coding	non-coding
24PHAS-609	chr10	37978529	37978714	186	1	0.00017753	6	12	2.57	0.61	36.94	8.83	Potential PHAS	chr10:37978529-37978714	PS9_un_Ol_Rfam.mc.fa.bowtie.aln.sorted.24.PHAS.tab	DM8C10G12630.1	Belongs_to_the_enoyl-CoA_hydratase_isomerase_family
24PHAS-610	chr10	37981773	37981919	147	1	0.000917949	6	2	5.61	0.37	11.01	5.67	Potential PHAS	chr10:37981773-37981919	PS9_un_Ol_Rfam.mc.fa.bowtie.aln.sorted.24.PHAS.tab	DM8C10G12630.1	Belongs_to_the_enoyl-CoA_hydratase_isomerase_family
24PHAS-611	chr10	38603664	38603860	197	1	0.000558981	5	7	3.65	0.72	12.65	5.2	Potential PHAS	chr10:38603664-38603860	PS4_un_Ol_Rfam.mc.fa.bowtie.aln.sorted.24.PHAS.tab	non-coding	non-coding
24PHAS-612	chr10	39178267	39179196	930	2	0.000692688	11	17	11.74	0.66	9.49	5.01	Potential Repeat	chr10:39178267-39179174	PS11_un_Ol_Rfam.mc.fa.bowtie.aln.sorted.24.PHAS.tab	non-coding	non-coding
24PHAS-613	chr10	39619084	39619356	273	1	0.000903081	5	19	9.04	0.62	13.45	5.12	Potential PHAS	chr10:39619084-39619356	PS3_un_Ol_Rfam.mc.fa.bowtie.aln.sorted.24.PHAS.tab	non-coding	non-coding		stu-miR8006-5p (39619149 + GGUGCCCCUACAGUUCAAAAACUA),stu-miR8006-5p (39619318 - GGUGCUGCUACCGUCUAAAAACUA)
24PHAS-614	chr10	39756534	39756810	277	2	6.2585e-05	5	16	7.59	0.65	5.22	8.23	Potential PHAS	chr10:39756628-39756810	PS4_un_Ol_Rfam.mc.fa.bowtie.aln.sorted.24.PHAS.tab	non-coding	non-coding
24PHAS-615	chr10	42277078	42277243	166	1	0.000100568	5	19	1.13	0.41	11.33	5.59	Potential PHAS	chr10:42277078-42277243	PS9_un_Ol_Rfam.mc.fa.bowtie.aln.sorted.24.PHAS.tab	non-coding	non-coding
24PHAS-616	chr10	42585480	42585787	308	1	0.000826205	4	23	6.38	0.41	5.38	5.02	Potential PHAS	chr10:42585480-42585787	PS11_un_Ol_Rfam.mc.fa.bowtie.aln.sorted.24.PHAS.tab	non-coding	non-coding
24PHAS-617	chr10	42681883	42682107	225	1	0.000513394	6	21	7.79	0.44	13.21	8.15	Potential PHAS	chr10:42681883-42682107	PS10_un_Ol_Rfam.mc.fa.bowtie.aln.sorted.24.PHAS.tab	non-coding	non-coding	stu-miR156f-3p (42681741 + AAUUGGCAG-AAGAGAAGUGAG)
24PHAS-618	chr10	42688337	42688488	152	1	0.000323164	5	24	4.79	0.45	6.52	5.71	Potential PHAS	chr10:42688337-42688488	PS2_un_Ol_Rfam.mc.fa.bowtie.aln.sorted.24.PHAS.tab	non-coding	non-coding		stu-miR156f-3p (42688630 + AAUUGGCAGAAA-AGAAGUGAG)
24PHAS-619	chr10	42691493	42691693	201	1	0.000571091	7	9	3.87	0.54	23.83	11.12	Potential PHAS	chr10:42691493-42691693	PS1_un_Ol_Rfam.mc.fa.bowtie.aln.sorted.24.PHAS.tab	non-coding	non-coding
24PHAS-620	chr10	42767725	42767984	260	2	0.000666582	5	5	4.56	0.42	33.41	7.15	Potential PHAS	chr10:42767788-42767984	PS1_un_Ol_Rfam.mc.fa.bowtie.aln.sorted.24.PHAS.tab	DM8C10G14350.1	TIP41-like_family
24PHAS-621	chr10	43126004	43126113	110	1	0.000140605	6	23	8.7	0.45	3.86	7.04	Potential PHAS	chr10:43126004-43126113	PS9_un_Ol_Rfam.mc.fa.bowtie.aln.sorted.24.PHAS.tab	non-coding	non-coding
24PHAS-622	chr10	44021542	44021886	345	1	0.000691838	7	15	7.07	0.36	22.73	7.13	Potential PHAS	chr10:44021542-44021886	PS4_un_Ol_Rfam.mc.fa.bowtie.aln.sorted.24.PHAS.tab	DM8C10G15020.1	Glycosyltransferase_family_10_(fucosyltransferase)_C-term
24PHAS-623	chr10	45105958	45106242	285	1	0.000725827	6	5	1.94	0.39	19.67	8.28	Potential PHAS	chr10:45105958-45106242	PS4_un_Ol_Rfam.mc.fa.bowtie.aln.sorted.24.PHAS.tab	non-coding	non-coding
24PHAS-624	chr10	45106997	45107198	202	3	0.00020067	7	17	1.84	0.53	27.59	5.05	Potential PHAS	chr10:45106997-45107180	PS4_un_Ol_Rfam.mc.fa.bowtie.aln.sorted.24.PHAS.tab	non-coding	non-coding
24PHAS-625	chr10	45266300	45266652	353	1	0.000402398	8	6	1.96	0.41	55.8	5.45	Potential PHAS	chr10:45266300-45266652	PS2_un_Ol_Rfam.mc.fa.bowtie.aln.sorted.24.PHAS.tab	non-coding	non-coding		stu-miR8051-5p (45266643 + UGAAACAUUUCUACCAUGGUA)
24PHAS-626	chr10	45811709	45811847	139	2	0.000150097	5	3	5.09	0.83	17.16	5.8	Potential PHAS	chr10:45811718-45811847	PS8_un_Ol_Rfam.mc.fa.bowtie.aln.sorted.24.PHAS.tab	non-coding	non-coding
24PHAS-627	chr10	46493625	46493780	156	1	0.000439368	6	12	4.44	0.45	13.49	5.81	Potential PHAS	chr10:46493625-46493780	PS1_un_Ol_Rfam.mc.fa.bowtie.aln.sorted.24.PHAS.tab	non-coding	non-coding
24PHAS-628	chr10	47768262	47768432	171	1	0.000187609	5	8	2.21	0.73	16.09	5.03	Potential PHAS	chr10:47768262-47768432	PS9_un_Ol_Rfam.mc.fa.bowtie.aln.sorted.24.PHAS.tab	non-coding	non-coding
24PHAS-629	chr10	47996826	47997521	696	2	0.000327834	7	19	3.92	0.42	22.37	5.85	Potential PHAS	chr10:47997000-47997521	PS11_un_Ol_Rfam.mc.fa.bowtie.aln.sorted.24.PHAS.tab	non-coding	non-coding
24PHAS-630	chr10	48645897	48646140	244	1	0.000581167	4	18	3.09	0.46	4.38	5.24	Potential PHAS	chr10:48645897-48646140	PS4_un_Ol_Rfam.mc.fa.bowtie.aln.sorted.24.PHAS.tab	non-coding	non-coding		stu-miR7983-5p (48646319 + GAACCAAUGUCGCUAAAGGAUUUA),stu-miR7983-3p (48646283 + UCUAAAGUCUUUACCGGCAUUAGU),stu-miR7983-5p (48646283 - UAACUAAUGCCGGUAAAGACUUUA)
24PHAS-631	chr10	48786064	48786912	849	1	0.000727266	9	18	1.66	0.33	60.06	8.79	Potential PHAS	chr10:48786064-48786912	PS12_un_Ol_Rfam.mc.fa.bowtie.aln.sorted.24.PHAS.tab	DM8C10G17780.1/DM8C10G17780.2	non-coding/basic_region_leucin_zipper		stu-miR8040-3p (48786645 + CAUAAUAAUUACAAAUAUAAA)
24PHAS-632	chr10	49288425	49288577	153	1	0.000265003	4	15	3.7	0.63	4.46	7.91	Potential PHAS	chr10:49288425-49288577	PS8_un_Ol_Rfam.mc.fa.bowtie.aln.sorted.24.PHAS.tab	non-coding	non-coding
24PHAS-633	chr10	50116759	50117195	437	2	0.000386078	6	10	12.73	0.62	9.06	6.4	Potential Repeat	chr10:50116759-50117195	PS5_un_Ol_Rfam.mc.fa.bowtie.aln.sorted.24.PHAS.tab	non-coding	non-coding
24PHAS-634	chr10	50680535	50680894	360	1	0.000516135	7	19	4.61	0.37	23.15	5.37	Potential PHAS	chr10:50680535-50680894	PS4_un_Ol_Rfam.mc.fa.bowtie.aln.sorted.24.PHAS.tab	DM8C10G18970.1	-
24PHAS-635	chr10	51264241	51264383	143	1	0.000109391	5	2	11.78	0.66	1.64	5	Potential Repeat	chr10:51264241-51264383	PS2_un_Ol_Rfam.mc.fa.bowtie.aln.sorted.24.PHAS.tab	non-coding	non-coding
24PHAS-636	chr10	51325217	51325592	376	1	0.000994476	8	6	7.41	0.39	43.98	5.31	Potential PHAS	chr10:51325217-51325592	PS3_un_Ol_Rfam.mc.fa.bowtie.aln.sorted.24.PHAS.tab	non-coding	non-coding
24PHAS-637	chr10	51612950	51613294	345	1	0.000294544	7	13	1.77	0.31	38.39	6.24	Potential PHAS	chr10:51612950-51613294	PS7_un_Ol_Rfam.mc.fa.bowtie.aln.sorted.24.PHAS.tab	non-coding	non-coding
24PHAS-638	chr10	51942883	51943048	166	1	0.000788253	5	13	1.62	0.45	21.43	5.12	Potential PHAS	chr10:51942883-51943048	PS8_un_Ol_Rfam.mc.fa.bowtie.aln.sorted.24.PHAS.tab	non-coding	non-coding
24PHAS-639	chr10	52049173	52049535	363	1	0.000101721	6	18	1.38	0.36	17.63	6.38	Potential PHAS	chr10:52049173-52049535	PS7_un_Ol_Rfam.mc.fa.bowtie.aln.sorted.24.PHAS.tab	non-coding	non-coding
24PHAS-640	chr10	52050019	52050211	193	1	6.55532e-06	6	17	1	0.43	13.48	5.51	Potential PHAS	chr10:52050019-52050211	PS9_un_Ol_Rfam.mc.fa.bowtie.aln.sorted.24.PHAS.tab	non-coding	non-coding
24PHAS-641	chr10	52556635	52556981	347	1	0.000873608	6	2	1	0.6	42.57	6.55	Potential PHAS	chr10:52556635-52556981	PS1_un_Ol_Rfam.mc.fa.bowtie.aln.sorted.24.PHAS.tab	non-coding	non-coding
24PHAS-642	chr10	53966811	53967050	240	1	0.000885093	5	19	1.67	0.58	38.81	5.82	Potential PHAS	chr10:53966811-53967050	PS9_un_Ol_Rfam.mc.fa.bowtie.aln.sorted.24.PHAS.tab	DM8C10G21470.2	WD_repeat-containing_protein_20-like
24PHAS-643	chr10	54390010	54390248	239	1	0.000480823	5	10	1.89	0.68	55.38	5.72	Potential PHAS	chr10:54390010-54390248	PS10_un_Ol_Rfam.mc.fa.bowtie.aln.sorted.24.PHAS.tab	DM8C10G21780.1	O-methyltransferase
24PHAS-644	chr10	55301739	55302015	277	3	0.000345788	6	8	9.03	0.84	15.6	5.56	Potential PHAS	chr10:55301832-55302014	PS6_un_Ol_Rfam.mc.fa.bowtie.aln.sorted.24.PHAS.tab	non-coding	non-coding
24PHAS-645	chr10	55878208	55878474	267	1	0.000700472	9	15	5.88	0.42	75.72	7.63	Potential PHAS	chr10:55878208-55878474	PS11_un_Ol_Rfam.mc.fa.bowtie.aln.sorted.24.PHAS.tab	non-coding	non-coding
24PHAS-646	chr10	56542637	56542935	299	1	7.43422e-05	6	1	7.14	0.6	8.66	5.09	Potential PHAS	chr10:56542637-56542935	PS12_un_Ol_Rfam.mc.fa.bowtie.aln.sorted.24.PHAS.tab	non-coding	non-coding		stu-miR8007b-5p (56543087 + CUCGAGAAAUAAAAAGUGUCACAU),stu-miR8007a-3p (56543087 - UUAUGUGACACUUUUUAUUUCUCG),stu-miR8007b-3p (56543087 - UUAUGUGACACUUUUUAUUUCUCG)
24PHAS-647	chr10	56821610	56822039	430	3	0.000215911	7	15	1.52	0.46	31.36	9.14	Potential PHAS	chr10:56821610-56821968	PS9_un_Ol_Rfam.mc.fa.bowtie.aln.sorted.24.PHAS.tab	non-coding	non-coding		stu-miR172c-5p (56821820 - UGUUACUC-UGGAGAUGCU)
24PHAS-648	chr10	57097517	57097664	148	1	0.000524574	5	6	10.85	0.55	8.07	6.12	Potential Repeat	chr10:57097517-57097664	PS7_un_Ol_Rfam.mc.fa.bowtie.aln.sorted.24.PHAS.tab	non-coding	non-coding
24PHAS-649	chr10	57418252	57418383	132	1	0.000649867	3	18	2	0.92	3.87	5.04	Potential PHAS	chr10:57418252-57418383	PS1_un_Ol_Rfam.mc.fa.bowtie.aln.sorted.24.PHAS.tab	non-coding	non-coding
24PHAS-650	chr10	57810147	57810257	111	1	0.000314481	6	17	11.74	0.74	29.54	5.38	Potential Repeat	chr10:57810147-57810257	PS7_un_Ol_Rfam.mc.fa.bowtie.aln.sorted.24.PHAS.tab	non-coding	non-coding	stu-miR8021 (57810185 + AGGUCUCGGGUUCGAGCCUUGGGU)
24PHAS-651	chr10	58036381	58036613	233	2	1.47773e-05	5	14	1.05	0.41	9.05	5.6	Potential PHAS	chr10:58036381-58036586	PS1_un_Ol_Rfam.mc.fa.bowtie.aln.sorted.24.PHAS.tab	non-coding	non-coding
24PHAS-652	chr10	58828021	58828168	148	1	0.000584649	4	19	7.14	0.64	16.44	5.45	Potential PHAS	chr10:58828021-58828168	PS6_un_Ol_Rfam.mc.fa.bowtie.aln.sorted.24.PHAS.tab	non-coding	non-coding
24PHAS-653	chr10	59193517	59193791	275	1	0.000398432	5	19	4.2	0.46	10.21	5.19	Potential PHAS	chr10:59193517-59193791	PS2_un_Ol_Rfam.mc.fa.bowtie.aln.sorted.24.PHAS.tab	non-coding	non-coding
24PHAS-654	chr10	60722067	60722280	214	1	3.21091e-06	6	12	8.21	0.6	2.28	6.4	Potential PHAS	chr10:60722067-60722280	PS8_un_Ol_Rfam.mc.fa.bowtie.aln.sorted.24.PHAS.tab	non-coding	non-coding
24PHAS-655	chr10	60725736	60725978	243	1	0.000536372	5	5	6.58	0.59	3.53	5.09	Potential PHAS	chr10:60725736-60725978	PS11_un_Ol_Rfam.mc.fa.bowtie.aln.sorted.24.PHAS.tab	non-coding	non-coding
24PHAS-656	chr10	61245510	61245818	309	1	1.51714e-05	5	5	7.64	0.83	3.81	6.26	Potential PHAS	chr10:61245510-61245818	PS2_un_Ol_Rfam.mc.fa.bowtie.aln.sorted.24.PHAS.tab	non-coding	non-coding
24PHAS-657	chr11	2427939	2428294	356	1	0.000992518	5	9	4.64	0.4	10.55	5.83	Potential PHAS	chr11:2427939-2428294	PS3_un_Ol_Rfam.mc.fa.bowtie.aln.sorted.24.PHAS.tab	non-coding	non-coding
24PHAS-658	chr11	2450293	2450664	372	1	9.32604e-05	6	11	2.9	0.54	10.16	5.31	Potential PHAS	chr11:2450293-2450664	PS4_un_Ol_Rfam.mc.fa.bowtie.aln.sorted.24.PHAS.tab	non-coding	non-coding
24PHAS-659	chr11	2943735	2943859	125	1	0.000653028	4	16	3.73	0.45	6.61	7.68	Potential PHAS	chr11:2943735-2943859	PS2_un_Ol_Rfam.mc.fa.bowtie.aln.sorted.24.PHAS.tab	DM8C11G03050.1	Anthocyanidine_rhamnosyl-transferase
24PHAS-660	chr11	3287893	3288146	254	2	1.43042e-05	7	3	12.64	0.6	27.76	7.42	Potential Repeat	chr11:3287893-3288146	PS8_un_Ol_Rfam.mc.fa.bowtie.aln.sorted.24.PHAS.tab	non-coding	non-coding	stu-miR8007a-5p (3287907 - CUCGAAAUCCGAAAUGUGUCACAU),stu-miR8007b-5p (3287907 - CUCGAAAUCCGAAAUGUGUCACAU)	stu-miR8007b-5p (3288096 + CUCGAAAAGUGAAAUGUGUCACAU),stu-miR8007a-3p (3288096 - UUAUGUGACACAUUUCACUUUUCG)
24PHAS-661	chr11	3397503	3397737	235	1	0.000745487	4	8	2.83	0.41	10.5	5.08	Potential PHAS	chr11:3397503-3397737	PS2_un_Ol_Rfam.mc.fa.bowtie.aln.sorted.24.PHAS.tab	non-coding	non-coding
24PHAS-662	chr11	3664313	3664667	355	1	0.000650825	6	1	6.03	0.47	11.22	5.56	Potential PHAS	chr11:3664313-3664667	PS9_un_Ol_Rfam.mc.fa.bowtie.aln.sorted.24.PHAS.tab	non-coding	non-coding
24PHAS-663	chr11	3724705	3724848	144	1	0.000409549	4	18	10.46	0.89	6.52	7.51	Potential Repeat	chr11:3724705-3724848	PS5_un_Ol_Rfam.mc.fa.bowtie.aln.sorted.24.PHAS.tab	non-coding	non-coding
24PHAS-664	chr11	5508989	5509135	147	1	4.34434e-05	7	9	8.15	0.82	29.55	5.47	Potential PHAS	chr11:5508989-5509135	PS9_un_Ol_Rfam.mc.fa.bowtie.aln.sorted.24.PHAS.tab	non-coding	non-coding
24PHAS-665	chr11	5579139	5579667	529	1	0.000110505	6	19	8.61	0.32	5.88	5.2	Potential PHAS	chr11:5579139-5579667	PS10_un_Ol_Rfam.mc.fa.bowtie.aln.sorted.24.PHAS.tab	DM8C11G05790.1	UDP-glucose_glucosyltransferase
24PHAS-666	chr11	5603092	5603365	274	1	4.0812e-05	6	13	5.7	0.36	8.66	5.21	Potential PHAS	chr11:5603092-5603365	PS10_un_Ol_Rfam.mc.fa.bowtie.aln.sorted.24.PHAS.tab	DM8C11G05800.1	UDP-glucose_glucosyltransferase		stu-miR172c-5p (5603521 - CCAAAAUCUUGAAGAUGCA)
24PHAS-667	chr11	6367254	6367402	149	2	0.000113837	5	11	2.88	0.63	14.52	6.51	Potential PHAS	chr11:6367254-6367378	PS2_un_Ol_Rfam.mc.fa.bowtie.aln.sorted.24.PHAS.tab	DM8C11G06700.1	Endonuclease_that_specifically_degrades_the_RNA_of_RNA-_DNA_hybrids
24PHAS-668	chr11	6609539	6609681	143	1	0.000368823	3	12	3.8	0.53	1.21	6.1	Potential PHAS	chr11:6609539-6609681	PS8_un_Ol_Rfam.mc.fa.bowtie.aln.sorted.24.PHAS.tab	DM8C11G07030.1	SANT__SWI3,_ADA2,_N-CoR_and_TFIIIB''_DNA-binding_domains
24PHAS-669	chr11	7422781	7423035	255	2	0.000302542	5	17	7.52	0.53	10.19	5.63	Potential PHAS	chr11:7422781-7423035	PS8_un_Ol_Rfam.mc.fa.bowtie.aln.sorted.24.PHAS.tab	non-coding	non-coding		stu-miR7985 (7422925 + GGUAAUCCACACUAGGCAAGCCCG),stu-miR8040-3p (7423150 - UGAUAUAUUUACAAUUAUAAG)
24PHAS-670	chr11	7888485	7888886	402	3	1.42627e-05	8	1	9.12	0.57	25.45	7.85	Potential PHAS	chr11:7888485-7888886	PS7_un_Ol_Rfam.mc.fa.bowtie.aln.sorted.24.PHAS.tab	non-coding	non-coding
24PHAS-671	chr11	9063293	9063567	275	2	8.86884e-05	8	22	2.86	0.41	27.01	5.73	Potential PHAS	chr11:9063293-9063567	PS4_un_Ol_Rfam.mc.fa.bowtie.aln.sorted.24.PHAS.tab	non-coding	non-coding
24PHAS-672	chr11	9443545	9443879	335	1	0.000730457	8	14	9.13	0.43	19.52	5.67	Potential PHAS	chr11:9443545-9443879	PS12_un_Ol_Rfam.mc.fa.bowtie.aln.sorted.24.PHAS.tab	non-coding	non-coding		stu-miR530 (9443494 - AGGUGGA-GUGAAAAUGCAGU)
24PHAS-673	chr11	10165956	10166159	204	2	1.8162e-05	4	11	4.77	0.84	2.87	5	Potential PHAS	chr11:10166047-10166159	PS10_un_Ol_Rfam.mc.fa.bowtie.aln.sorted.24.PHAS.tab	non-coding	non-coding		stu-miR7988 (10166009 + GGGUAUAUUUGACCCUUUUCCCUU)
24PHAS-674	chr11	10282536	10282697	162	1	0.000767129	6	16	8.77	0.39	13.59	5.36	Potential PHAS	chr11:10282536-10282697	PS8_un_Ol_Rfam.mc.fa.bowtie.aln.sorted.24.PHAS.tab	non-coding	non-coding
24PHAS-675	chr11	10293206	10293959	754	1	0.000836318	17	16	3.83	0.32	251.45	5.39	Potential PHAS	chr11:10293206-10293959	PS3_un_Ol_Rfam.mc.fa.bowtie.aln.sorted.24.PHAS.tab	non-coding	non-coding
24PHAS-676	chr11	10659334	10659591	258	3	0.000153553	5	15	4.69	0.47	8.96	7.08	Potential PHAS	chr11:10659378-10659512	PS9_un_Ol_Rfam.mc.fa.bowtie.aln.sorted.24.PHAS.tab	DM8C11G10500.1	SNF5_/_SMARCB1_/_INI1
24PHAS-677	chr11	12251245	12251449	205	1	2.68893e-05	6	1	6.5	0.8	47.02	6.69	Potential PHAS	chr11:12251245-12251449	PS10_un_Ol_Rfam.mc.fa.bowtie.aln.sorted.24.PHAS.tab	non-coding	non-coding
24PHAS-678	chr11	14261197	14261708	512	1	0.000165653	8	23	9.15	0.54	10.56	7.41	Potential PHAS	chr11:14261197-14261708	PS11_un_Ol_Rfam.mc.fa.bowtie.aln.sorted.24.PHAS.tab	non-coding	non-coding		stu-miR8030-3p (14261838 - AUUUGAUUUGAUUUUGGUUUUAC)
24PHAS-679	chr11	14428021	14428291	271	2	0.000187485	5	10	1.86	0.44	10.6	5.17	Potential PHAS	chr11:14428021-14428211	PS7_un_Ol_Rfam.mc.fa.bowtie.aln.sorted.24.PHAS.tab	non-coding	non-coding
24PHAS-680	chr11	14518299	14519063	765	2	0.000581764	6	12	7.6	0.55	10.7	6.74	Potential PHAS	chr11:14518299-14519063	PS4_un_Ol_Rfam.mc.fa.bowtie.aln.sorted.24.PHAS.tab	non-coding	non-coding
24PHAS-681	chr11	14907553	14907718	166	1	0.000311226	6	12	1.03	0.58	56.63	8.27	Potential PHAS	chr11:14907553-14907718	PS3_un_Ol_Rfam.mc.fa.bowtie.aln.sorted.24.PHAS.tab	non-coding	non-coding
24PHAS-682	chr11	15355802	15356029	228	1	0.000714348	4	17	6.08	0.54	10.9	5.35	Potential PHAS	chr11:15355802-15356029	PS7_un_Ol_Rfam.mc.fa.bowtie.aln.sorted.24.PHAS.tab	non-coding	non-coding
24PHAS-683	chr11	17840070	17840308	239	1	0.000474288	4	7	9	0.38	1.74	5.04	Potential PHAS	chr11:17840070-17840308	PS12_un_Ol_Rfam.mc.fa.bowtie.aln.sorted.24.PHAS.tab	non-coding	non-coding
24PHAS-684	chr11	17841268	17841429	162	1	9.11201e-05	4	24	8.12	0.84	7.13	7.99	Potential PHAS	chr11:17841268-17841429	PS10_un_Ol_Rfam.mc.fa.bowtie.aln.sorted.24.PHAS.tab	non-coding	non-coding		stu-miR8006-5p (17841581 - GGUACCCCUGCCAUCUAAAAACUA)
24PHAS-685	chr11	24358697	24358882	186	1	0.000741456	6	10	10.31	0.48	6.59	6	Potential Repeat	chr11:24358697-24358882	PS12_un_Ol_Rfam.mc.fa.bowtie.aln.sorted.24.PHAS.tab	non-coding	non-coding
24PHAS-686	chr11	25609105	25609369	265	1	6.97914e-05	6	2	10.45	0.59	3.86	5.94	Potential Repeat	chr11:25609105-25609369	PS9_un_Ol_Rfam.mc.fa.bowtie.aln.sorted.24.PHAS.tab	non-coding	non-coding
24PHAS-687	chr11	32381366	32381719	354	1	3.29521e-05	6	17	3.94	0.52	7.54	5.01	Potential PHAS	chr11:32381366-32381719	PS1_un_Ol_Rfam.mc.fa.bowtie.aln.sorted.24.PHAS.tab	non-coding	non-coding
24PHAS-688	chr11	32713440	32713630	191	1	0.000367837	6	16	15.68	0.36	7.18	5.18	Potential Repeat	chr11:32713440-32713630	PS11_un_Ol_Rfam.mc.fa.bowtie.aln.sorted.24.PHAS.tab	non-coding	non-coding		stu-miR1886g-3p (32713460 + GUAAGAUG-AAUUAAUAUGAAG)
24PHAS-689	chr11	33795432	33795811	380	1	6.60643e-05	6	24	5.4	0.44	3.16	6.33	Potential PHAS	chr11:33795432-33795811	PS11_un_Ol_Rfam.mc.fa.bowtie.aln.sorted.24.PHAS.tab	non-coding	non-coding
24PHAS-690	chr11	34358240	34358512	273	1	0.000962661	7	10	9.4	0.34	12.86	5.62	Potential PHAS	chr11:34358240-34358512	PS11_un_Ol_Rfam.mc.fa.bowtie.aln.sorted.24.PHAS.tab	non-coding	non-coding	stu-miR7984d-3p (34358506 - AUAACUGAACUUUGAUCGAAAUUG)	stu-miR7984d-3p (34358273 + AUAUCUAAACUUUGACCUAAAUUU)
24PHAS-691	chr11	34758296	34758525	230	1	0.000787337	4	14	9.21	0.64	6.64	5.12	Potential PHAS	chr11:34758296-34758525	PS5_un_Ol_Rfam.mc.fa.bowtie.aln.sorted.24.PHAS.tab	non-coding	non-coding		stu-miR7984c-5p (34758469 + GUCCUCCAUAAAGUUUGGUAUCGU),stu-miR7984a (34758291 - AAGGUCAUUUCCAAAGUGUGGUAU),stu-miR7984b-5p (34758291 - AAGGUCAUUUCCAAAGUGUGGUAU),stu-miR7984b-3p (34758466 - CGAUACCAAACUUUAUGGAGGACC),stu-miR7984c-3p (34758469 - UUACGAUACCAAACUUUAUGGAGG)
24PHAS-692	chr11	36038062	36038271	210	1	0.000644684	5	15	7.61	0.47	11.45	5.34	Potential PHAS	chr11:36038062-36038271	PS8_un_Ol_Rfam.mc.fa.bowtie.aln.sorted.24.PHAS.tab	DM8C11G17920.1	Cytochrome_P450
24PHAS-693	chr11	36320835	36320956	122	1	4.54893e-06	5	4	9.33	0.72	3.29	5.12	Potential PHAS	chr11:36320835-36320956	PS3_un_Ol_Rfam.mc.fa.bowtie.aln.sorted.24.PHAS.tab	non-coding	non-coding
24PHAS-694	chr11	36323164	36323292	129	1	0.000351482	4	12	2.54	0.65	16.09	5.82	Potential PHAS	chr11:36323164-36323292	PS3_un_Ol_Rfam.mc.fa.bowtie.aln.sorted.24.PHAS.tab	non-coding	non-coding		stu-miR7983-3p (36323280 - GAUAAAGCAUUUACCGACAUUAGU)
24PHAS-695	chr11	36426325	36426473	149	1	0.000153332	5	16	1	0.58	16.71	5.21	Potential PHAS	chr11:36426325-36426473	PS12_un_Ol_Rfam.mc.fa.bowtie.aln.sorted.24.PHAS.tab	non-coding	non-coding		stu-miR166b (36426420 + UAGGAAUGAAAUUUGGUCCGA)
24PHAS-696	chr11	37228858	37229098	241	1	0.000670584	6	13	12.44	0.44	6.36	5.77	Potential Repeat	chr11:37228858-37229098	PS3_un_Ol_Rfam.mc.fa.bowtie.aln.sorted.24.PHAS.tab	non-coding	non-coding
24PHAS-697	chr11	38334751	38335061	311	2	0.000102876	5	15	6.82	0.58	8.47	7.57	Potential PHAS	chr11:38334751-38335061	PS8_un_Ol_Rfam.mc.fa.bowtie.aln.sorted.24.PHAS.tab	non-coding	non-coding
24PHAS-698	chr11	38901687	38902022	336	1	0.000166455	5	13	6.5	0.59	11.45	7.1	Potential PHAS	chr11:38901687-38902022	PS5_un_Ol_Rfam.mc.fa.bowtie.aln.sorted.24.PHAS.tab	non-coding	non-coding
24PHAS-699	chr11	39268984	39269085	102	1	0.000208209	5	17	6.43	0.46	20.59	6.5	Potential PHAS	chr11:39268984-39269085	PS8_un_Ol_Rfam.mc.fa.bowtie.aln.sorted.24.PHAS.tab	DM8C11G19470.1	ABC-2_type_transporter
24PHAS-700	chr11	40153908	40154190	283	1	0.000689353	5	5	2.5	0.43	12.2	5.29	Potential PHAS	chr11:40153908-40154190	PS7_un_Ol_Rfam.mc.fa.bowtie.aln.sorted.24.PHAS.tab	non-coding	non-coding		stu-miR8046-3p (40154216 - AAUGUUAUCGAAAUUUUAGCG)
24PHAS-701	chr11	41560039	41560198	160	1	0.000885553	4	23	3.62	0.4	7.53	6.2	Potential PHAS	chr11:41560039-41560198	PS3_un_Ol_Rfam.mc.fa.bowtie.aln.sorted.24.PHAS.tab	non-coding	non-coding		stu-miR8022 (41560227 - AAUAGUCCAAAAUACCCAUUUAAA)
24PHAS-702	chr11	41638013	41638493	481	1	0.000481537	6	6	6.4	0.53	11.46	6.54	Potential PHAS	chr11:41638013-41638493	PS8_un_Ol_Rfam.mc.fa.bowtie.aln.sorted.24.PHAS.tab	non-coding	non-coding		stu-miR8005b-5p (41637840 - CAUUUUGAAUCUAAAAUUUAGGGC),stu-miR8014-3p (41638362 - UAUUUUUCAAAACAUUGUAUUUAU)
24PHAS-703	chr11	43467219	43467552	334	1	0.000448796	5	24	1	0.71	55.58	5.74	Potential PHAS	chr11:43467219-43467552	PS2_un_Ol_Rfam.mc.fa.bowtie.aln.sorted.24.PHAS.tab	DM8C11G23010.1	Cytokinin-activating_enzyme_working_in_the_direct_activation_pathway._Phosphoribohydrolase_that_converts_inactive_cytokinin_nucleotides_to_the_biologically_active_free-base_forms
24PHAS-704	chr11	43500835	43501371	537	3	0.000215133	8	6	7.48	0.72	22.1	7.16	Potential PHAS	chr11:43500966-43501319	PS11_un_Ol_Rfam.mc.fa.bowtie.aln.sorted.24.PHAS.tab	non-coding	non-coding
24PHAS-705	chr11	44030059	44030331	273	1	0.000388097	7	21	4	0.34	17.76	5.09	Potential PHAS	chr11:44030059-44030331	PS2_un_Ol_Rfam.mc.fa.bowtie.aln.sorted.24.PHAS.tab	DM8C11G23440.1	non-coding
24PHAS-706	chr11	46024197	46024335	139	1	3.3783e-05	4	1	1.57	0.73	9.62	6.05	Potential PHAS	chr11:46024197-46024335	PS3_un_Ol_Rfam.mc.fa.bowtie.aln.sorted.24.PHAS.tab	DM8C11G25530.1	atrnl,rnl
24PHAS-707	chr11	46752645	46753033	389	2	3.81328e-05	6	22	5.25	0.62	6.42	5.58	Potential PHAS	chr11:46752878-46753027	PS4_un_Ol_Rfam.mc.fa.bowtie.aln.sorted.24.PHAS.tab	non-coding	non-coding		stu-miR8038a-3p (46752596 - CUCAAAUUGAGAAAGUUGAAU),stu-miR8038b-3p (46752596 - CUCAAAUUGAGAAAGUUGAAU)
24PHAS-708	chr11	47154837	47155094	258	1	4.2787e-05	6	14	1	0.37	19.06	5.34	Potential PHAS	chr11:47154837-47155094	PS7_un_Ol_Rfam.mc.fa.bowtie.aln.sorted.24.PHAS.tab	non-coding	non-coding
24PHAS-709	chr12	350397	350617	221	1	0.000475653	5	16	1.37	0.55	26.03	7.16	Potential PHAS	chr12:350397-350617	PS3_un_Ol_Rfam.mc.fa.bowtie.aln.sorted.24.PHAS.tab	DM8C12G00270.1	AAA_domain_(dynein-related_subfamily)
24PHAS-710	chr12	559017	559838	822	1	0.000357052	10	12	9.7	0.4	21.62	5.05	Potential PHAS	chr12:559017-559838	PS7_un_Ol_Rfam.mc.fa.bowtie.aln.sorted.24.PHAS.tab	non-coding	non-coding
24PHAS-711	chr12	839877	840034	158	1	0.000251837	5	15	2.28	0.52	6.99	5.71	Potential PHAS	chr12:839877-840034	PS1_un_Ol_Rfam.mc.fa.bowtie.aln.sorted.24.PHAS.tab	non-coding	non-coding
24PHAS-712	chr12	1584624	1584854	231	1	0.000391877	5	17	4.95	0.32	10.61	5.92	Potential PHAS	chr12:1584624-1584854	PS1_un_Ol_Rfam.mc.fa.bowtie.aln.sorted.24.PHAS.tab	non-coding	non-coding
24PHAS-713	chr12	1735986	1736163	178	1	0.000154392	4	6	2.6	0.5	5.17	5.54	Potential PHAS	chr12:1735986-1736163	PS11_un_Ol_Rfam.mc.fa.bowtie.aln.sorted.24.PHAS.tab	non-coding	non-coding
24PHAS-714	chr12	5389572	5389772	201	1	0.000290155	5	23	1.11	0.5	16.01	5.07	Potential PHAS	chr12:5389572-5389772	PS12_un_Ol_Rfam.mc.fa.bowtie.aln.sorted.24.PHAS.tab	non-coding	non-coding
24PHAS-715	chr12	5483712	5484252	541	2	5.33877e-05	6	22	10.3	0.62	2.45	5.33	Potential Repeat	chr12:5483712-5484252	PS9_un_Ol_Rfam.mc.fa.bowtie.aln.sorted.24.PHAS.tab	non-coding	non-coding
24PHAS-716	chr12	6289151	6289509	359	1	2.23309e-05	7	19	6.24	0.46	26.04	5.28	Potential PHAS	chr12:6289151-6289509	PS5_un_Ol_Rfam.mc.fa.bowtie.aln.sorted.24.PHAS.tab	DM8C12G06600.1	Cleavage_site_for_pathogenic_type_III_effector_avirulence_factor_Avr		stu-miR7983-5p (6289317 - CAAUUAAUGUCGCUAUAGACUUUA)
24PHAS-717	chr12	6292316	6292496	181	1	0.000142683	5	8	2.06	0.38	8.95	5.49	Potential PHAS	chr12:6292316-6292496	PS11_un_Ol_Rfam.mc.fa.bowtie.aln.sorted.24.PHAS.tab	DM8C12G06610.1	Agamous-like_MADS-box_protein
24PHAS-718	chr12	7610305	7610506	202	1	0.000150535	5	2	6.74	0.5	4.86	6.05	Potential PHAS	chr12:7610305-7610506	PS4_un_Ol_Rfam.mc.fa.bowtie.aln.sorted.24.PHAS.tab	non-coding	non-coding		stu-miR5303j (7610538 + UUAUUUAUA-UCUUUAAAAAUAUU)
24PHAS-719	chr12	7833955	7834223	269	1	0.000399365	6	10	12.5	0.37	5.34	5.09	Potential Repeat	chr12:7833955-7834223	PS5_un_Ol_Rfam.mc.fa.bowtie.aln.sorted.24.PHAS.tab	non-coding	non-coding
24PHAS-720	chr12	8235828	8236173	346	1	0.000398979	6	24	1	0.4	21.3	5.78	Potential PHAS	chr12:8235828-8236173	PS4_un_Ol_Rfam.mc.fa.bowtie.aln.sorted.24.PHAS.tab	non-coding	non-coding
24PHAS-721	chr12	8578993	8579120	128	1	0.000532924	4	4	2.83	0.51	3.54	5.82	Potential PHAS	chr12:8578993-8579120	PS11_un_Ol_Rfam.mc.fa.bowtie.aln.sorted.24.PHAS.tab	non-coding	non-coding
24PHAS-722	chr12	8636322	8636693	372	1	0.000649022	6	6	3.77	0.34	11.23	5.94	Potential PHAS	chr12:8636322-8636693	PS11_un_Ol_Rfam.mc.fa.bowtie.aln.sorted.24.PHAS.tab	DM8C12G08570.1	-
24PHAS-723	chr12	8860427	8860612	186	1	2.40411e-05	6	3	5.14	0.51	16.82	7.57	Potential PHAS	chr12:8860427-8860612	PS6_un_Ol_Rfam.mc.fa.bowtie.aln.sorted.24.PHAS.tab	non-coding	non-coding
24PHAS-724	chr12	9011068	9011238	171	1	0.000680054	4	7	1.92	0.57	11.98	6.57	Potential PHAS	chr12:9011068-9011238	PS8_un_Ol_Rfam.mc.fa.bowtie.aln.sorted.24.PHAS.tab	non-coding	non-coding
24PHAS-725	chr12	11067773	11068119	347	1	0.000368231	5	5	4.82	0.35	7.48	6.87	Potential PHAS	chr12:11067773-11068119	PS12_un_Ol_Rfam.mc.fa.bowtie.aln.sorted.24.PHAS.tab	non-coding	non-coding
24PHAS-726	chr12	22527609	22527726	118	1	0.000900973	5	7	10.47	0.5	4.69	5.84	Potential Repeat	chr12:22527609-22527726	PS2_un_Ol_Rfam.mc.fa.bowtie.aln.sorted.24.PHAS.tab	non-coding	non-coding
24PHAS-727	chr12	26791935	26792233	299	1	0.000108944	5	20	7.13	0.37	4.89	5.66	Potential PHAS	chr12:26791935-26792233	PS11_un_Ol_Rfam.mc.fa.bowtie.aln.sorted.24.PHAS.tab	non-coding	non-coding
24PHAS-728	chr12	28125049	28125336	288	1	0.000216245	5	5	7.26	0.4	9.46	7.72	Potential PHAS	chr12:28125049-28125336	PS8_un_Ol_Rfam.mc.fa.bowtie.aln.sorted.24.PHAS.tab	non-coding	non-coding		stu-miR7984c-3p (28125408 - UUACG-UACCAAACUUUAUGGAGG)
24PHAS-729	chr12	28363549	28363754	206	1	0.000569492	4	2	1	0.6	10.44	5.19	Potential PHAS	chr12:28363549-28363754	PS12_un_Ol_Rfam.mc.fa.bowtie.aln.sorted.24.PHAS.tab	non-coding	non-coding
24PHAS-730	chr12	35412484	35412910	427	1	0.000587415	6	7	15.16	0.46	2.23	5.15	Potential Repeat	chr12:35412484-35412910	PS9_un_Ol_Rfam.mc.fa.bowtie.aln.sorted.24.PHAS.tab	non-coding	non-coding		stu-miR8045 (35412340 - AAAUACUUCACAACUAUUAAU)
24PHAS-731	chr12	39546895	39547043	149	1	0.000391679	5	9	10.33	0.38	2.95	5.78	Potential Repeat	chr12:39546895-39547043	PS8_un_Ol_Rfam.mc.fa.bowtie.aln.sorted.24.PHAS.tab	non-coding	non-coding
24PHAS-732	chr12	45611496	45611641	146	1	0.00071997	5	1	8.72	0.36	8.21	5.7	Potential PHAS	chr12:45611496-45611641	PS11_un_Ol_Rfam.mc.fa.bowtie.aln.sorted.24.PHAS.tab	non-coding	non-coding
24PHAS-733	chr12	47974350	47974539	190	1	0.000378747	6	16	13.17	0.6	17.37	5.07	Potential Repeat	chr12:47974350-47974539	PS10_un_Ol_Rfam.mc.fa.bowtie.aln.sorted.24.PHAS.tab	non-coding	non-coding
24PHAS-734	chr12	47977561	47977967	407	4	0.000234665	9	4	12.25	0.47	13.22	6.41	Potential Repeat	chr12:47977640-47977829	PS11_un_Ol_Rfam.mc.fa.bowtie.aln.sorted.24.PHAS.tab	non-coding	non-coding
24PHAS-735	chr12	48281312	48281623	312	1	0.000101391	6	1	12.09	0.41	5.48	8.18	Potential Repeat	chr12:48281312-48281623	PS4_un_Ol_Rfam.mc.fa.bowtie.aln.sorted.24.PHAS.tab	DM8C12G18540.1	-
24PHAS-736	chr12	48343392	48343653	262	1	0.000701638	6	11	2.17	0.39	29.63	5.04	Potential PHAS	chr12:48343392-48343653	PS9_un_Ol_Rfam.mc.fa.bowtie.aln.sorted.24.PHAS.tab	non-coding	non-coding
24PHAS-737	chr12	48386790	48386956	167	1	3.39882e-05	5	7	10.39	0.54	4.74	5.99	Potential Repeat	chr12:48386790-48386956	PS12_un_Ol_Rfam.mc.fa.bowtie.aln.sorted.24.PHAS.tab	non-coding	non-coding
24PHAS-738	chr12	49225117	49225372	256	1	0.000114545	5	16	6.24	0.68	8.51	6.52	Potential PHAS	chr12:49225117-49225372	PS5_un_Ol_Rfam.mc.fa.bowtie.aln.sorted.24.PHAS.tab	non-coding	non-coding
24PHAS-739	chr12	49433830	49433957	128	2	0.000161977	6	23	9.92	0.45	16	6.33	Potential PHAS	chr12:49433830-49433957	PS9_un_Ol_Rfam.mc.fa.bowtie.aln.sorted.24.PHAS.tab	non-coding	non-coding		stu-miR7983-5p (49433906 + GAUCCAGUGUCGCUAAAGGUUUUA),stu-miR7983-3p (49433870 + GUUAAAUUCUUUUCCGGCAUUAGU)
24PHAS-740	chr12	50123346	50123588	243	3	0.000267347	6	1	6.74	0.42	22.14	5.41	Potential PHAS	chr12:50123346-50123552	PS8_un_Ol_Rfam.mc.fa.bowtie.aln.sorted.24.PHAS.tab	non-coding	non-coding
24PHAS-741	chr12	50501768	50502021	254	1	0.000271882	6	17	15	0.53	5.5	5.56	Potential Repeat	chr12:50501768-50502021	PS11_un_Ol_Rfam.mc.fa.bowtie.aln.sorted.24.PHAS.tab	non-coding	non-coding
24PHAS-742	chr12	50997619	50997816	198	1	0.000120836	13	22	2.54	0.4	458.37	9.91	Potential PHAS	chr12:50997619-50997816	PS7_un_Ol_Rfam.mc.fa.bowtie.aln.sorted.24.PHAS.tab	non-coding	non-coding
24PHAS-743	chr12	51723796	51723927	132	1	0.000154812	4	7	2.7	0.37	4.88	5.99	Potential PHAS	chr12:51723796-51723927	PS9_un_Ol_Rfam.mc.fa.bowtie.aln.sorted.24.PHAS.tab	non-coding	non-coding
24PHAS-744	chr12	51959793	51959917	125	2	9.33882e-05	5	12	10.92	0.84	15.45	6.25	Potential Repeat	chr12:51959795-51959917	PS6_un_Ol_Rfam.mc.fa.bowtie.aln.sorted.24.PHAS.tab	non-coding	non-coding
24PHAS-745	chr12	52126393	52126520	128	1	8.15548e-05	4	9	5.5	0.93	2.9	7.95	Potential PHAS	chr12:52126393-52126520	PS1_un_Ol_Rfam.mc.fa.bowtie.aln.sorted.24.PHAS.tab	non-coding	non-coding
24PHAS-746	chr12	52531260	52531427	168	2	0.000403203	4	13	2.37	0.92	28.14	8.57	Potential PHAS	chr12:52531266-52531427	PS11_un_Ol_Rfam.mc.fa.bowtie.aln.sorted.24.PHAS.tab	non-coding	non-coding
24PHAS-747	chr12	52663253	52663822	570	2	0.000122513	7	6	1.62	0.31	36.39	5.75	Potential PHAS	chr12:52663254-52663544	PS9_un_Ol_Rfam.mc.fa.bowtie.aln.sorted.24.PHAS.tab	DM8C12G21490.1	-
24PHAS-748	chr12	53859565	53860034	470	2	2.06348e-05	7	5	8.56	0.52	8.65	5.15	Potential PHAS	chr12:53859565-53860034	PS9_un_Ol_Rfam.mc.fa.bowtie.aln.sorted.24.PHAS.tab	non-coding	non-coding		stu-miR8006-5p (53859471 + GGUGCCCUUGCCGUCCAAAAACUA),stu-miR8006-3p (53859471 - UCUAGUUUUUGGACGGCAAGGGCA)
24PHAS-749	chr12	54048689	54048886	198	1	0.00030716	4	23	1	0.6	17.59	5.3	Potential PHAS	chr12:54048689-54048886	PS9_un_Ol_Rfam.mc.fa.bowtie.aln.sorted.24.PHAS.tab	non-coding	non-coding
24PHAS-750	chr12	54565056	54565303	248	1	3.9179e-07	8	10	6.19	0.34	15.04	5.44	Potential PHAS	chr12:54565056-54565303	PS7_un_Ol_Rfam.mc.fa.bowtie.aln.sorted.24.PHAS.tab	DM8C12G23230.1	Belongs_to_the_UDP-glycosyltransferase_family
24PHAS-751	chr12	54650638	54650855	218	1	4.57274e-05	5	23	4.73	0.5	26.89	5.59	Potential PHAS	chr12:54650638-54650855	PS6_un_Ol_Rfam.mc.fa.bowtie.aln.sorted.24.PHAS.tab	non-coding	non-coding
24PHAS-752	chr12	55056110	55056315	206	1	4.41551e-05	5	3	1.17	0.61	14.72	5.34	Potential PHAS	chr12:55056110-55056315	PS2_un_Ol_Rfam.mc.fa.bowtie.aln.sorted.24.PHAS.tab	DM8C12G23710.1	MADS-box_transcription_factor
24PHAS-753	chr12	55718987	55719217	231	2	0.000674154	5	12	5.02	0.67	29.44	6.5	Potential PHAS	chr12:55718987-55719217	PS9_un_Ol_Rfam.mc.fa.bowtie.aln.sorted.24.PHAS.tab	non-coding	non-coding
24PHAS-754	chr12	57574009	57574184	176	1	0.000964018	3	4	1	0.57	3.64	5.21	Potential PHAS	chr12:57574009-57574184	PS2_un_Ol_Rfam.mc.fa.bowtie.aln.sorted.24.PHAS.tab	DM8C12G26740.1	Belongs_to_the_UDP-glycosyltransferase_family
24PHAS-755	chr12	57748470	57748790	321	1	0.000327176	8	13	11.83	0.46	10.64	5.02	Potential Repeat	chr12:57748470-57748790	PS11_un_Ol_Rfam.mc.fa.bowtie.aln.sorted.24.PHAS.tab	non-coding	non-coding
24PHAS-756	chr12	58561639	58561802	164	1	0.000220729	5	21	2.45	0.61	19.65	7.93	Potential PHAS	chr12:58561639-58561802	PS10_un_Ol_Rfam.mc.fa.bowtie.aln.sorted.24.PHAS.tab	non-coding	non-coding
24PHAS-757	chr12	58890423	58890837	415	1	4.06361e-05	7	5	6.54	0.3	11.58	5.87	Potential PHAS	chr12:58890423-58890837	PS8_un_Ol_Rfam.mc.fa.bowtie.aln.sorted.24.PHAS.tab	non-coding	non-coding
24PHAS-758	chr12	59117633	59117970	338	2	0.00061123	7	17	10.35	0.53	20.18	5.69	Potential Repeat	chr12:59117633-59117970	PS2_un_Ol_Rfam.mc.fa.bowtie.aln.sorted.24.PHAS.tab	non-coding	non-coding		stu-miR482a-5p (59117924 + CUUUUUCAAUCCAUUCAAUUCC),stu-miR8019-3p (59117885 + CAAGUCAAAUCAAGUCACUCUUUU)
24PHAS-759	chr12	59147616	59147897	282	1	0.000198867	6	18	1.08	0.46	29.24	5.49	Potential PHAS	chr12:59147616-59147897	PS3_un_Ol_Rfam.mc.fa.bowtie.aln.sorted.24.PHAS.tab	DM8C12G28670.1	UDP-glucuronic_acid_decarboxylase
24PHAS-760	chr12	59346589	59346791	203	1	0.000891657	5	19	4.67	0.55	11.96	7.54	Potential PHAS	chr12:59346589-59346791	PS2_un_Ol_Rfam.mc.fa.bowtie.aln.sorted.24.PHAS.tab	DM8C12G28970.1	Cleavage_site_for_pathogenic_type_III_effector_avirulence_factor_Avr
24PHAS-761	chr12	59885641	59886093	453	1	0.000517	8	18	3.61	0.44	17.09	5.67	Potential PHAS	chr12:59885641-59886093	PS2_un_Ol_Rfam.mc.fa.bowtie.aln.sorted.24.PHAS.tab	non-coding	non-coding
