# Supplementary material for: Integrated analysis of transcriptome, sRNAome and degradome sequencing provides insights into bacterial wilt resistance in potato
Source: BMC Plant Biol. 2025 Dec 5;26:52. doi: 10.1186/s12870-025-07768-0 (PMC12797843; doi:10.1186/s12870-025-07768-0)
Supplement: Supplementary file 11 — Supplementary Material 11. [file 12870_2025_7768_MOESM11_ESM.xlsx]

## Sheet: stu-miRNA.trigger.PHAS21
PHASID	Chr_ID	Start_Pos	End_Pos	Locus_Len	Lib_Num	Pvalue	Phas_Hit	Phase	Average_HitPos	Phas_Ratio	Abudance	Max_Region_Phase_Score	Note	Best_Region	TriggerList	PotentialList
21PHAS-1	chr01	747631	748178	548	3	0.00017103	17	20	5.97	0.66	254.33	12.92	Potential PHAS	chr01:747765-748178		stu-miR482a-3p (747722 + UAGGGAUGGGUGGUAUUGGCAA),stu-miR482e-3p (747724 + GGGAUGGGUGGUAUUGGCAAGA)
21PHAS-2	chr01	752206	752422	217	1	0.000743583	14	8	5.29	0.36	119.23	9.42	Potential PHAS	chr01:752206-752422		stu-miR482a-3p (752066 + UAGGGAUGGGUGGUAUUGGCAA),stu-miR482e-3p (752068 + GGGAUGGGUGGUAUUGGCAAGA)
21PHAS-3	chr01	754301	754705	405	5	3.82415e-05	21	2	5.62	0.74	450.89	22.33	Potential PHAS	chr01:754301-754705
21PHAS-4	chr01	765218	766793	1576	4	0.000241285	49	16	5.15	0.76	768.56	12.04	Potential PHAS	chr01:765218-766793		stu-miR482a-3p (765454 + UAGGGAUGGGUGGUAUUGGCAA),stu-miR482e-3p (765456 + GGGAUGGGUGGUAUUGGCAAGA)
21PHAS-5	chr01	779652	780133	482	5	4.54626e-06	21	16	4.8	0.72	395.59	18.15	Potential PHAS	chr01:779736-780102		stu-miR482d-3p (779619 + GGGAUGGGUGGUAUAGGCAAGA),stu-miR482e-3p (779619 + GGGAUGGGUGGUAUAGGCAAGA)
21PHAS-6	chr01	787078	787290	213	2	7.64266e-05	12	20	5.09	0.42	152.05	10.48	Potential PHAS	chr01:787120-787290		stu-miR482a-3p (787045 + UAGGGAUGGGUGGUAUUGGCAA),stu-miR482e-3p (787047 + GGGAUGGGUGGUAUUGGCAAGA)
21PHAS-7	chr01	792478	794050	1573	5	5.08918e-05	52	4	5.48	0.78	645.85	18.13	Potential PHAS	chr01:792478-794050		stu-miR482a-3p (792709 + UAGGGAUGGGUGGUAUUGGCAA),stu-miR482e-3p (792711 + GGGAUGGGUGGUAUUGGCAAGA)
21PHAS-8	chr01	1448718	1449832	1115	6	1.63556e-07	28	13	2.78	0.49	299.29	19.21	Potential PHAS	chr01:1448718-1449772	stu-miR6023 (1448719 + AUCCAAAAACCCUUUUAUGGAA)	stu-miR6022 (1449734 + UCCUGGAUAUUCUCCCUUCCU)
21PHAS-9	chr01	2246534	2246966	433	5	5.29245e-06	10	20	5.35	0.84	59.06	19.45	Potential PHAS	chr01:2246585-2246966
21PHAS-10	chr01	2284757	2285052	296	4	6.58877e-05	8	2	5.78	0.9	53.63	14.6	Potential PHAS	chr01:2284759-2285033
21PHAS-11	chr01	2309480	2309818	339	1	0.000229795	6	20	6.75	0.79	6.62	8.77	Potential PHAS	chr01:2309480-2309818
21PHAS-12	chr01	2354751	2355056	306	2	0.000212281	6	10	6.79	0.79	6.62	8.77	Potential PHAS	chr01:2354781-2355055
21PHAS-13	chr01	2365325	2365944	620	5	2.44896e-06	9	21	5.31	0.7	25.99	15.42	Potential PHAS	chr01:2365525-2365889
21PHAS-14	chr01	2448155	2448493	339	4	5.80985e-05	8	9	5.71	0.88	55.97	15.86	Potential PHAS	chr01:2448221-2448440
21PHAS-15	chr01	3569127	3570171	1045	10	2.29257e-05	14	20	5.2	0.7	75.91	8.41	Potential PHAS	chr01:3569614-3570078	stu-miR482a-3p (3570083 - CAGGCAUGGGUGGGAUUGGCAA)	stu-miR6024-5p (3570064 + UUUUCUAGCGAGUGUUGUUUUG),stu-miR6027 (3569331 - UUAUGGAUCGCUGAAGGUUUUA)
21PHAS-16	chr01	4067688	4068424	737	6	6.99577e-06	11	11	7.76	0.88	19.7	5.81	Potential PHAS	chr01:4068194-4068423		stu-miR6023 (4068426 - AUCCAAAAACUCUUUCGUGGAA)
21PHAS-17	chr01	4143195	4143452	258	3	0.000112549	5	12	6.34	0.97	13.89	7.74	Potential PHAS	chr01:4143220-4143418		stu-miR6023 (4143460 - AUCUGAAAACUCAUUCAUGGAA)
21PHAS-18	chr01	4226280	4226679	400	3	0.000380142	7	11	6.4	0.95	11.47	6.25	Potential PHAS	chr01:4226439-4226679		stu-miR6023 (4226682 - AUCCGAAAACUCUUUCGUGGAA)
21PHAS-19	chr01	4237625	4238053	429	3	0.00022121	7	2	7.92	0.69	9.28	5.59	Potential PHAS	chr01:4237655-4238051
21PHAS-20	chr01	4287497	4287785	289	1	5.75409e-05	5	14	6.27	0.73	2.2	6.55	Potential PHAS	chr01:4287497-4287785		stu-miR6022 (4287799 - UCAUGGAUAUUCUCCCUCCCA)
21PHAS-21	chr01	4296696	4296885	190	2	0.000211607	4	13	8.16	0.97	3.63	6.14	Potential PHAS	chr01:4296706-4296885		stu-miR6023 (4296908 - AUCCAAAAACUCUUUCAUGGAA)
21PHAS-22	chr01	4340589	4341431	843	4	5.22142e-07	12	6	7.11	0.66	20.86	6.73	Potential PHAS	chr01:4340589-4341396		stu-miR6022 (4340445 - UCAUGGAUAUUCUCCCUCCCU),stu-miR6023 (4341463 - AUCCAGAAACUCUUUCGUGGAA)
21PHAS-23	chr01	4356459	4357792	1334	8	1.80416e-07	25	5	4.38	0.67	91.6	19.95	Potential PHAS	chr01:4356891-4357755		stu-miR6022 (4356740 - UCAUGGAUAUUCUCCCUCCCU),stu-miR6023 (4357758 - AUCCAAAAACUCUUUCGUGGAA)
21PHAS-24	chr01	5616646	5617054	409	4	0.00028899	7	4	4.82	0.82	26.98	6.31	Potential PHAS	chr01:5616682-5617020		stu-miR482b-3p (5617044 - GGGGCAUGGGGGGGAUUGGUAA)
21PHAS-25	chr01	7958447	7959151	705	7	1.90673e-06	12	6	1.57	0.72	764.06	17.62	Potential PHAS	chr01:7958447-7959151
21PHAS-26	chr01	18590933	18592506	1574	12	3.34602e-08	43	21	1.07	0.47	1547.73	18.33	Potential PHAS	chr01:18591521-18592503		stu-miR482b-5p (18592414 + UCUUACCAAUGCCGCCCAUCCC),stu-miR482e-3p (18592414 - GGGAUGGGCGGCAUUGGUAAGA)
21PHAS-27	chr01	49823650	49824213	564	7	1.35925e-06	23	13	1.06	0.82	3648.03	28.3	Potential PHAS	chr01:49823742-49824213		stu-miR390-5p (49824047 - GGUGCUAUCUUACCUGAGCUU),stu-miR390-5p (49823793 - UUGUCUAUCCCUCCUGAGCUA)
21PHAS-28	chr01	57073881	57074147	267	3	4.4994e-06	6	21	6.76	0.91	12	7.28	Potential PHAS	chr01:57073882-57074136		stu-miR482a-3p (57073818 + GGGGAAUGGGUGGAGUUGGUAA)
21PHAS-29	chr01	62240447	62240795	349	4	6.78554e-09	9	18	1	0.87	26.77	15.08	Potential PHAS	chr01:62240510-62240786		stu-miR3627-5p (62240681 - UCAACUGGUAUCUCUCCUGUGA)
21PHAS-30	chr01	62867305	62867705	401	6	1.88804e-06	7	7	1.01	0.88	24.04	10.52	Potential PHAS	chr01:62867355-62867705
21PHAS-31	chr01	79058653	79059595	943	12	5.24825e-12	23	10	1.01	0.85	155.78	24.18	Confident PHAS	chr01:79058707-79059575	stu-miR482c (79058668 + GUGGCAUUGGUGGAAUAGGCAA)	stu-miR172b-3p (79059260 + AUUCCGAAUCAUCAA-AUUCU),stu-miR172c-3p (79059260 + UCCGAAUCAUCAA-AUUCU),stu-miR172a-3p (79059260 + AUUCCGAAUCAUCAA-AUUCU),stu-miR172e-5p (79058908 + UCUUGUUCUUGAUGAUGUUGA),stu-miR172e-3p (79059260 + AUUCCGAAUCAUCAA-AUUCU)
21PHAS-32	chr01	80394682	80394885	204	1	0.000356072	4	21	7.11	0.77	2.37	5.16	Potential PHAS	chr01:80394682-80394885
21PHAS-33	chr02	9244076	9244845	770	10	6.63262e-06	16	1	5.69	0.7	245.62	15.48	Potential PHAS	chr02:9244134-9244786		stu-miR482c (9244790 - UUGGUAUGGG-GGACUAGGAAA)
21PHAS-34	chr02	13749573	13750511	939	6	1.88208e-05	19	17	1	0.94	1680.01	36.87	Potential PHAS	chr02:13749573-13750427
21PHAS-35	chr02	14216332	14218623	2292	12	0	40	20	1.03	0.68	476.51	22.46	Confident PHAS	chr02:14217857-14218595		stu-miR8024a-3p (14216523 + AUUUGAAAUCCUCAAUUCCUCCAG),stu-miR8024b (14216523 + AUUUGAAAUCCUCAAUUCCUCCAG),stu-miR6027 (14217876 - UUAUGGAUGGCUGAAGGAUUUC),stu-miR8038a-3p (14217322 - AGUCAGUUGAGCAAGUUGAAA),stu-miR8038b-3p (14217322 - AGUCAGUUGAGCAAGUUGAAA)
21PHAS-36	chr02	15527486	15529997	2512	12	2.86026e-09	45	4	1.02	0.58	874.44	20.37	Potential PHAS	chr02:15527501-15529499	stu-miR482e-3p (15527614 + GGUAUGGGAGGUAUUGGCAAGA)
21PHAS-37	chr02	16355971	16356079	109	1	1.31258e-07	6	19	1.5	0.82	15.32	6.42	Potential PHAS	chr02:16355971-16356079	stu-miR482c (16355911 + GUGGUAUGGGUGGUAUAGGGAA)	stu-miR482d-3p (16355913 + GGUAUGGGUGGUAUAGGGAAGA)
21PHAS-38	chr02	17133041	17134990	1950	10	1.65571e-05	48	21	1.77	0.79	2516.23	25.88	Potential PHAS	chr02:17133099-17134848		stu-miR482d-3p (17133102 + GGUAUGGGUGGUGUAGGUAAGA)
21PHAS-39	chr02	26423182	26423594	413	5	9.68127e-06	8	17	2.83	0.71	20.15	8.33	Potential PHAS	chr02:26423182-26423480		stu-miR8044-5p (26423537 + CAAUUCUAGCCAUAUUGGAAA)
21PHAS-40	chr02	26459136	26459689	554	8	4.28022e-06	13	4	2.66	0.5	57.59	11.91	Potential PHAS	chr02:26459165-26459611
21PHAS-41	chr02	26612713	26613161	449	4	1.91448e-05	10	17	3.1	0.54	57.25	18.83	Potential PHAS	chr02:26612779-26613140
21PHAS-42	chr02	28331180	28333519	2340	12	5.98202e-09	58	18	1	0.57	1889.42	36.09	Potential PHAS	chr02:28331438-28333425
21PHAS-43	chr02	28651779	28652057	279	2	8.16377e-09	8	14	1.55	0.93	14	7.42	Potential PHAS	chr02:28651779-28652057	stu-miR482e-3p (28652078 - GGUAUGGGGGGCGUUGGCAAGA)	stu-miR6025 (28652096 - CGUGUUGCUUCAAUUGUUGGUA),stu-miR6026-3p (28652062 - GCAAGACGACUCUUGCCAAGGA)
21PHAS-44	chr02	28656844	28656976	133	2	1.68297e-07	6	19	1.65	0.93	8.52	6.72	Potential PHAS	chr02:28656844-28656976		stu-miR6025 (28657057 - CGUGUUGCUUCAAUUGUUGGUA),stu-miR6026-3p (28657023 - GCAAGACGACUCUUGCCAAGGA)
21PHAS-45	chr02	28713788	28715575	1788	12	7.04524e-10	28	1	11.08	0.71	75.18	16.97	Potential Repeat	chr02:28713894-28714286
21PHAS-46	chr02	31959045	31959270	226	1	6.41161e-05	6	18	2	0.6	35.27	6.81	Potential PHAS	chr02:31959045-31959270
21PHAS-47	chr02	32323538	32323982	445	2	2.18889e-05	6	3	1	0.74	21.3	6.78	Potential PHAS	chr02:32323796-32323982	stu-miR399a-3p (32323812 + CUGGGCAAAUCUCCUUUGGCA),stu-miR399b-3p (32323812 + CUGGGCAAAUCUCCUUUGGCA),stu-miR399c-3p (32323812 + CUGGGCAAAUCUCCUUUGGCA),stu-miR399d-3p (32323812 + CUGGGCAAAUCUCCUUUGGCA),stu-miR399e-3p (32323812 + CUGGGCAAAUCUCCUUUGGCA),stu-miR399f-3p (32323812 + CUGGGCAAAUCUCCUUUGGCA),stu-miR399i-3p (32323812 + CUGGGCAAAUCUCCUUUGGCA),stu-miR399j-3p (32323812 + CUGGGCAAAUCUCCUUUGGCA)…	stu-miR399a-3p (32324096 + UAGGGCAAAUCUCCUUUGGCA),stu-miR399a-3p (32324040 + CUGGGCAAAUCUCCUUUGGCA),stu-miR399b-3p (32324096 + UAGGGCAAAUCUCCUUUGGCA),stu-miR399b-3p (32324040 + CUGGGCAAAUCUCCUUUGGCA),stu-miR399c-3p (32324096 + UAGGGCAAAUCUCCUUUGGCA),stu-miR399c-3p (32324040 + CUGGGCAAAUCUCCUUUGGCA),stu-miR399d-3p (32324096 + UAGGGCAAAUCUCCUUUGGCA),stu-miR399d-3p (32324040 + CUGGGCAAAUCUCCUUUGGCA)…
21PHAS-48	chr02	33256164	33256357	194	1	1.76892e-09	8	21	1.08	0.96	14.91	16.25	Potential PHAS	chr02:33256164-33256357		stu-miR393-5p (33256188 + GAAUCAAUGCGGUGUCUUUGGA)
21PHAS-49	chr02	33256551	33256973	423	2	0.000618547	5	6	1.04	0.87	14.92	6.99	Potential PHAS	chr02:33256696-33256973
21PHAS-50	chr02	38871080	38871341	262	1	0.000927076	4	5	1	0.61	10.95	5.19	Potential PHAS	chr02:38871080-38871341	stu-miR171d-3p (38870921 + UGUGAUACUGGCACGGCUCAA)	stu-miR171a-3p (38870924 + GAUACUGGCACGGCUCAAUCA),stu-miR171c-3p (38870924 + GAUACUGGCACGGCUCAAUCA),stu-miR171e (38870924 + GAUACUGGCACGGCUCAAUCA),stu-miR171d-5p (38870924 - GAUUGAGCCGUGCCAGUAUCA)
21PHAS-51	chr03	2454220	2454816	597	5	2.80192e-05	9	19	1.03	0.58	115.23	10.08	Potential PHAS	chr03:2454220-2454542		stu-miR6024-3p (2454325 + GGGAAGACUACUCUUGCUCAGA)
21PHAS-52	chr03	2456343	2456615	273	2	0.000104813	6	17	1	0.44	17.65	7.22	Potential PHAS	chr03:2456384-2456615		stu-miR8041a-5p (2456356 + UGAUGGAGAUAGAAAAGCAU),stu-miR8041b-5p (2456356 + UGAUGGAGAUAGAAAAGCAU)
21PHAS-53	chr03	9803134	9804917	1784	14	4.1217e-07	25	10	1.02	0.67	286.51	14.3	Potential PHAS	chr03:9803406-9804917	stu-miR482b-3p (9804868 - AUGGCAUGGGGGGCAUCGGUAA)
21PHAS-54	chr04	952104	954374	2271	13	3.10778e-06	57	18	4.26	0.49	1846.87	23.96	Potential PHAS	chr04:952206-953627
21PHAS-55	chr04	959245	959939	695	6	0.000326353	12	17	6.04	0.81	119.5	16.07	Potential PHAS	chr04:959372-959939		stu-miR482d-3p (959275 + GGUAUGGGUGGUGUUGGUAAGA),stu-miR482e-3p (959275 + GGUAUGGGUGGUGUUGGUAAGA)
21PHAS-56	chr04	1214647	1215198	552	8	4.61291e-09	11	9	5.87	0.88	28.5	19.09	Potential PHAS	chr04:1214647-1215048
21PHAS-57	chr04	1630378	1631331	954	19	0.000181623	17	8	9.46	0.73	50.11	9.65	Potential PHAS	chr04:1630611-1630787		stu-miR6027 (1630241 - UUAUGGAUCGCAGAAGGUUUCA)
21PHAS-58	chr04	1631774	1632351	578	11	3.27456e-05	11	3	9.85	0.58	22.27	8.51	Potential PHAS	chr04:1631885-1632207
21PHAS-59	chr04	1633095	1634362	1268	14	3.60319e-05	14	2	9.64	0.73	45.37	12.53	Potential PHAS	chr04:1634242-1634362	stu-miR6027 (1634138 - UUAUGGAUCGCAGAAGGUUUCA)
21PHAS-60	chr04	1634541	1634956	416	5	2.58392e-05	9	20	10.35	0.8	17.25	8.94	Potential Repeat	chr04:1634572-1634888	stu-miR482b-5p (1634891 + UUUUGCCAAUGCCACCCAUACC)	stu-miR6024-5p (1634874 + UUUUUUAGCGAGUGUUGUUUUG),stu-miR6024-3p (1634876 - GGCAAAACAACACUCGCUAAAA)
21PHAS-61	chr04	1692142	1692673	532	12	1.56777e-05	11	8	9.85	0.84	24.93	16.01	Potential PHAS	chr04:1692288-1692605	stu-miR482b-5p (1692608 + UUUUGCCAAUGCCACCCAUACC)	stu-miR6024-5p (1692591 + UUUUUUAGCGAGUGUUGUUUUG),stu-miR6024-3p (1692593 - GGCAAAACAACACUCGCUAAAA)
21PHAS-62	chr04	1856500	1856917	418	6	1.07494e-06	9	21	11.64	0.73	14.39	12.54	Potential Repeat	chr04:1856570-1856901		stu-miR6024-5p (1856887 + UUUUUUAGCGAGUGUUGUUUUG),stu-miR482b-5p (1856904 + UUUUGCCAAUGCCACCCAUACC),stu-miR6024-3p (1856889 - GGCAAAACAACACUCGCUAAAA)
21PHAS-63	chr04	1862941	1863559	619	10	5.41951e-06	10	17	8.32	0.86	35.76	15.79	Potential PHAS	chr04:1863060-1863491	stu-miR482b-5p (1863494 + UUUUGCCAAUGCCACCCAUACC)	stu-miR6024-5p (1863477 + UUUUUUAGCGAGUGUUGUUUUG),stu-miR6024-3p (1863479 - GGCAAAACAACACUCGCUAAAA)
21PHAS-64	chr04	2022932	2024432	1501	14	1.56175e-05	21	9	8.26	0.89	151.71	14.59	Potential PHAS	chr04:2023735-2024364	stu-miR482b-5p (2024367 + UUUUGCCAAUGCCACCCAUACC)	stu-miR6024-5p (2024350 + UUUUUUAGCGAGUGUUGUUUUG),stu-miR6024-3p (2024352 - GGCAAAACAACACUCGCUAAAA),stu-miR6027 (2023626 - UUAUGGAUCGCAGAAGGUUUCA)
21PHAS-65	chr04	2031727	2032305	579	10	2.91299e-07	10	18	9.95	0.98	36.33	15.57	Potential PHAS	chr04:2032059-2032213	stu-miR482b-5p (2032188 + UUUUGCCAAUGCCACCCAUACC)	stu-miR6024-5p (2032171 + UUUUUUAGCGAGUGUUGUUUUG),stu-miR6024-3p (2032173 - GGCAAAACAACACUCGCUAAAA)
21PHAS-66	chr04	3946889	3947504	616	4	1.82461e-05	11	6	6.77	0.67	19	5.82	Potential PHAS	chr04:3946889-3947504
21PHAS-67	chr04	3967666	3968620	955	8	7.67128e-06	14	5	5.39	0.8	28.2	10.8	Potential PHAS	chr04:3967959-3968593
21PHAS-68	chr04	3971587	3972474	888	5	2.63571e-05	12	16	5.27	0.88	24.08	7.9	Potential PHAS	chr04:3971825-3972398
21PHAS-69	chr04	4005668	4006366	699	2	6.81986e-05	8	2	6.72	0.6	7.44	5.87	Potential PHAS	chr04:4005668-4006366
21PHAS-70	chr04	4029226	4030416	1191	9	9.20276e-07	16	21	5.14	0.77	43.12	16.7	Potential PHAS	chr04:4029226-4030416
21PHAS-71	chr04	4055235	4055429	195	1	0.000346541	5	11	7.3	0.85	9.82	6.98	Potential PHAS	chr04:4055235-4055429		stu-miR7981-3p (4055169 + ACCUAACCUUUACUAAGGUCCUAU),stu-miR8010 (4055169 + ACCUAACCUUUACUAAGGUCCUAU)
21PHAS-72	chr04	4097448	4098653	1206	7	2.70091e-08	18	9	4.17	0.92	41.8	13.16	Potential PHAS	chr04:4097859-4098614
21PHAS-73	chr04	4113967	4115245	1279	6	1.40531e-11	28	8	1.49	0.56	219.37	17.76	Confident PHAS	chr04:4113967-4114907
21PHAS-74	chr04	5378448	5378936	489	2	0.000676418	11	16	14.27	0.43	19.67	6.52	Potential Repeat	chr04:5378448-5378846
21PHAS-75	chr04	5379150	5379377	228	1	0.000562417	5	9	11.67	0.7	3.32	5.39	Potential Repeat	chr04:5379150-5379377
21PHAS-76	chr04	5388290	5389518	1229	6	1.01591e-05	14	20	11.34	0.69	65.92	5.43	Potential Repeat	chr04:5388717-5389266		stu-miR482d-3p (5388209 + GGAAUGGGCGGUUUAGGCAAGA),stu-miR482e-3p (5388209 + GGAAUGGGCGGUUUAGGCAAGA)
21PHAS-77	chr04	5796016	5797507	1492	9	5.86156e-06	16	1	12.4	0.85	44.59	5.79	Potential Repeat	chr04:5796016-5796208	stu-miR482d-3p (5796106 + UGCAUGGGCGGAUUAGGCAAGA)	stu-miR482b-5p (5797382 + UUUUCUCAUGCCACCUACCCC),stu-miR6027 (5796851 + UUGUGGAUGGCUGAGGGUUUCA)
21PHAS-78	chr04	5816609	5816920	312	2	7.27179e-05	6	21	12.48	0.9	7.77	6	Potential Repeat	chr04:5816633-5816920		stu-miR6027 (5816622 + UUGUGGAUGGCGGAAGGUUUCA)
21PHAS-79	chr04	5821592	5822969	1378	15	8.32004e-07	21	2	11.07	0.66	89.66	13.13	Potential Repeat	chr04:5821987-5822967	stu-miR482d-3p (5821643 + GGAAUGGGCGGUUUAGGCAAGA),stu-miR482e-3p (5821643 + GGAAUGGGCGGUUUAGGCAAGA)
21PHAS-80	chr04	5826636	5827097	462	7	6.74408e-06	8	5	11.2	0.97	21.89	10.31	Potential Repeat	chr04:5826636-5827071		stu-miR482d-3p (5826726 + GGAAUGGGCGGAUUAGGCAAGA)
21PHAS-81	chr04	5831543	5833188	1646	4	9.79692e-07	13	7	10.67	0.88	28.45	9.38	Potential Repeat	chr04:5831725-5833188	stu-miR482d-3p (5831602 + GGCAUGGGAGGAUUAGGCAAGA)	stu-miR6027 (5832346 + UUGUGGAUGGCCGAGGGUUUCA)
21PHAS-82	chr04	5836387	5837743	1357	10	3.93644e-06	19	6	7.3	0.58	101.06	10.31	Potential PHAS	chr04:5836412-5837062		stu-miR482d-3p (5836471 + GGAAUGGGCGGAUUAGGCAAGA),stu-miR6027 (5837217 + UUGUGGAUGGCUGAAGGAUUCG)
21PHAS-83	chr04	5845341	5846586	1246	14	7.06982e-06	16	4	12.6	0.85	41.2	7.11	Potential Repeat	chr04:5845966-5846504	stu-miR482d-3p (5845354 + GGCAUGGGUGGUUUAGGCAAGA)	stu-miR6027 (5846098 + UUGUGGAUGGCCGAGGGUUUCA)
21PHAS-84	chr04	5851135	5851357	223	5	6.27711e-06	6	11	12.89	0.95	4.86	5.29	Potential Repeat	chr04:5851135-5851339	stu-miR482d-3p (5851073 + GGUAUGGGCGGUUUAGGCAAGA),stu-miR482e-3p (5851073 + GGUAUGGGCGGUUUAGGCAAGA)
21PHAS-85	chr04	5859069	5860845	1777	12	5.34114e-09	26	2	12.93	0.79	58.98	13.46	Potential Repeat	chr04:5859069-5859880	stu-miR482d-3p (5859128 + GGAAUGGGGGGUUUAGGCAAGA),stu-miR482e-3p (5859128 + GGAAUGGGGGGUUUAGGCAAGA)
21PHAS-86	chr04	5871878	5872442	565	10	1.4114e-08	9	11	11.73	0.77	11.39	12.39	Potential Repeat	chr04:5871878-5872186	stu-miR482d-3p (5871968 + GGAAUGGGCGGAUUAGGCAAGA)
21PHAS-87	chr04	5872637	5873127	491	2	9.20298e-05	7	2	10.59	0.76	10.46	6.49	Potential Repeat	chr04:5872637-5873012
21PHAS-88	chr04	5877924	5879869	1946	13	5.04135e-11	26	13	7.94	0.87	98.96	16.47	Confident PHAS	chr04:5877991-5878626	stu-miR482d-3p (5877955 + GGUAUGGGCGGAUUAGGCAAGA)	stu-miR6027 (5878698 + UUGUGGAUGGCUGAAGGAUUUG)
21PHAS-89	chr04	5883559	5884178	620	5	1.76834e-05	9	14	12.63	0.87	23.86	8.69	Potential Repeat	chr04:5883562-5883990	stu-miR482d-3p (5883563 + GGCAUGGGCGGAUUAGGCAAGA)	stu-miR6027 (5884314 + UUGUGGAUGGCCGAGGGUUUCA),stu-miR6027 (5884314 + UUGUGGAUGGCCGAGGGUUUCA),stu-miR827-3p (5883510 - GGUUUG-AGAAGUUCAUCUAA)
21PHAS-90	chr04	5884244	5884769	526	4	2.72684e-05	8	9	13.15	0.82	6.07	11.06	Potential Repeat	chr04:5884425-5884769	stu-miR6027 (5884314 + UUGUGGAUGGCCGAGGGUUUCA),stu-miR6027 (5884314 + UUGUGGAUGGCCGAGGGUUUCA)
21PHAS-91	chr04	5898704	5899807	1104	11	5.47978e-06	14	10	11.74	0.82	34.24	8.7	Potential Repeat	chr04:5898704-5899052
21PHAS-92	chr04	5913049	5914493	1445	13	2.87471e-05	21	6	9.9	0.75	80.35	9.11	Potential PHAS	chr04:5913049-5913789		stu-miR6027 (5913761 + UUGUGGAUGGCCGAGGGUUUCA)
21PHAS-93	chr04	5917424	5918598	1175	11	5.88524e-07	18	3	13.79	0.82	42.53	7.8	Potential Repeat	chr04:5917548-5917928	stu-miR482d-3p (5917425 + GGAAUGGGGGGUUUAGGCAAGA),stu-miR482e-3p (5917425 + GGAAUGGGGGGUUUAGGCAAGA)
21PHAS-94	chr04	5929760	5930442	683	9	0.000164867	11	7	13.23	0.63	21.47	6.09	Potential Repeat	chr04:5930014-5930179		stu-miR6027 (5930523 + UUGUGGAUGGUCGAGGGUUUCA),stu-miR6027 (5930523 + UUGUGGAUGGUCGAGGGUUUCA)
21PHAS-95	chr04	5930638	5931132	495	2	0.000168149	9	17	11.79	0.81	7.16	5.87	Potential Repeat	chr04:5930709-5930834		stu-miR6027 (5930523 + UUGUGGAUGGUCGAGGGUUUCA),stu-miR6027 (5930523 + UUGUGGAUGGUCGAGGGUUUCA)
21PHAS-96	chr04	5934017	5934421	405	4	6.22087e-05	7	13	8.82	0.76	14.49	8.26	Potential PHAS	chr04:5934017-5934280
21PHAS-97	chr04	5936693	5937756	1064	14	6.31987e-07	10	20	12.29	0.79	15.71	13.14	Potential Repeat	chr04:5937215-5937710	stu-miR482d-3p (5936783 + GGCAUGGGCGGAUUAGGCAAGA)
21PHAS-98	chr04	5944472	5945463	992	14	8.61835e-06	11	15	8.6	0.83	37.52	12.43	Potential PHAS	chr04:5944503-5944855		stu-miR6024-3p (5944500 + GGCAAGACAACUCUUGCGAGAA)
21PHAS-99	chr04	5948734	5950347	1614	18	5.01312e-11	28	17	5.77	0.85	193.81	19.46	Confident PHAS	chr04:5948734-5950347	stu-miR6027 (5949548 + UUGUGGAUGGCUGAAGGAUUCA)	stu-miR6024-3p (5948819 + GGCAAGACAACUCUUGCGAGAA),stu-miR482d-3p (5948804 + GGUAUGGGCGGAUUAGGCAAGA)
21PHAS-100	chr04	6017397	6018415	1019	5	5.39548e-06	22	4	11.86	0.48	60.71	9.06	Potential Repeat	chr04:6017397-6018261	stu-miR482d-3p (6018499 - GGCAUGGGCGGAUUAGGCAAGA)	stu-miR6024-3p (6018484 - GGCAAGACCACUCUUGCUAGAA),stu-miR6027 (6017752 - UUGUGGAUGGCCGAGGGUUUCG)
21PHAS-101	chr04	6026504	6027840	1337	16	1.60587e-06	18	21	13.46	0.69	68.59	11.74	Potential Repeat	chr04:6026687-6027541		stu-miR482d-3p (6027810 - GGCAUGGGCGGAUUGGGCAAGA)
21PHAS-102	chr04	6038638	6039738	1101	13	3.22322e-07	22	19	13.22	0.89	33.37	11.31	Potential Repeat	chr04:6038638-6039072	stu-miR482d-3p (6039703 - GGAAUGGGGGGUUUAGGCAAGA),stu-miR482e-3p (6039703 - GGAAUGGGGGGUUUAGGCAAGA)
21PHAS-103	chr04	6043775	6045443	1669	8	7.33349e-06	29	13	11.13	0.61	106.76	8.3	Potential Repeat	chr04:6043775-6045443		stu-miR482d-3p (6045443 - GGAAUGGGCGGAUUAGGCAAGA),stu-miR384-5p (6044885 - GGGGGUGGACA-AAUGGCAA)
21PHAS-104	chr04	6053916	6055454	1539	13	3.21532e-05	14	3	10.53	0.59	78.76	12.56	Potential Repeat	chr04:6053916-6055127	stu-miR482d-3p (6055374 - GGCAUGGGCGGAUUAGGCAAGA)	stu-miR384-5p (6054816 - GGGGGUGGACA-AAUGGCAA)
21PHAS-105	chr04	6513970	6515793	1824	17	7.34116e-08	20	1	12.76	0.66	29.65	11.54	Potential Repeat	chr04:6514631-6515295	stu-miR482d-3p (6515713 - GGCAUGGGCGGAUUAGGCAAGA)
21PHAS-106	chr04	6557183	6558623	1441	5	7.70466e-05	13	10	11.51	0.78	19.72	5.34	Potential Repeat	chr04:6557734-6557990		stu-miR6027 (6558023 - CUGUGGAUGGCCGAGGGUUUCA)
21PHAS-107	chr04	6595224	6596980	1757	14	8.09454e-10	21	14	12.98	0.68	64.45	15.91	Potential Repeat	chr04:6595686-6596286	stu-miR6027 (6596198 - UUGUGGAUAGCCGAGGGUUUCA)	stu-miR827-5p (6595560 + CAAUAGAUG-CCAUCAACAAC),stu-miR482d-3p (6596945 - GGAAUGGGGGGUUUAGGCAAGA),stu-miR482e-3p (6596945 - GGAAUGGGGGGUUUAGGCAAGA)
21PHAS-108	chr04	6688154	6689579	1426	11	1.9384e-05	22	8	12.67	0.74	71.87	15.73	Potential Repeat	chr04:6688154-6689349	stu-miR6027 (6688844 - UUGUGGAUGGCCGAGGGUUUCA)	stu-miR482d-3p (6689591 - GGCAUGGGCGGAUUAGGCAAGA)
21PHAS-109	chr04	6695453	6697145	1693	13	1.26746e-06	21	6	12.27	0.86	78.95	13.03	Potential Repeat	chr04:6696134-6697145		stu-miR482d-3p (6697065 - GGAAUGGGGGGUUUAGGCAAGA),stu-miR482e-3p (6697065 - GGAAUGGGGGGUUUAGGCAAGA)
21PHAS-110	chr04	6755645	6757223	1579	15	1.91338e-05	24	21	12.12	0.68	65.75	10.5	Potential Repeat	chr04:6756067-6756717		stu-miR482d-3p (6757170 - GGAAUGGGCGGAUUAGGCAAGA)
21PHAS-111	chr04	6782463	6783732	1270	12	6.09242e-08	29	7	12.65	0.91	77.72	10.7	Potential Repeat	chr04:6782463-6783732	stu-miR482d-3p (6783679 - GGAAUGGGCGGAUUAGGCAAGA)
21PHAS-112	chr04	6809296	6810797	1502	18	3.88899e-07	17	12	12.16	0.86	64.29	13.91	Potential Repeat	chr04:6809659-6809964		stu-miR482d-3p (6810744 - GGAAUGGGGGGUUUAGGCAAGA),stu-miR482e-3p (6810744 - GGAAUGGGGGGUUUAGGCAAGA)
21PHAS-113	chr04	8738616	8740747	2132	5	1.37569e-05	34	11	6.33	0.95	200.62	14.14	Potential PHAS	chr04:8738616-8740747	stu-miR482b-5p (8740610 + UUUUGCCAAUGCCACCCAUGCC)	stu-miR6024-5p (8740593 + UUUUCUAGCGAGUGUUGUUUUG),stu-miR6027 (8739860 - UUAUGGAUUGCAGAAGGUUUCA)
21PHAS-114	chr04	8766331	8767032	702	4	0.000112868	18	11	5.99	0.71	67.95	8.65	Potential PHAS	chr04:8766331-8766800		stu-miR6024-5p (8767075 + UGUUUUAGCUAGUGUUGUUUUA),stu-miR482b-5p (8767092 + UUUUACCAAUGCCACCCAUGCC),stu-miR6024-3p (8767077 - GGUAAAACAACACUAGCUAAAA)
21PHAS-115	chr04	8810365	8811104	740	3	0.000263857	10	7	6.7	0.68	47.69	5.92	Potential PHAS	chr04:8810513-8811104		stu-miR6027 (8811075 + UUAUGGAUUGCAGAAGGUUUCA),stu-miR482b-5p (8810325 - UUUUGCCAAUGCCACCCAUGCC)
21PHAS-116	chr04	8834218	8834638	421	3	9.37011e-05	10	2	9.68	0.78	20.12	5.71	Potential PHAS	chr04:8834218-8834396	stu-miR482e-3p (8834219 + GGCAUGGGUGGUAUUGGCAAAA)	stu-miR6024-3p (8834234 + GGCAAAACAACACUCGCUAAAA),stu-miR6024-5p (8834236 - UUUUUUAGCGAGUGUUGUUUUG)
21PHAS-117	chr04	8862278	8864247	1970	9	2.0887e-06	34	2	6.86	0.92	191.28	11.96	Potential PHAS	chr04:8862295-8863950	stu-miR482b-5p (8862401 - UUUUGCCAAUGCCACCCAUGCC)
21PHAS-118	chr04	8866704	8867427	724	7	3.93674e-05	15	21	7.88	0.6	42.67	11.29	Potential PHAS	chr04:8866704-8867208		stu-miR6024-3p (8866760 + GGCAAAACAACACUUGCUAAAA),stu-miR6027 (8867495 + UUAUGGAUUGCAGAAGGUUUCA),stu-miR6024-5p (8866762 - UUUUUUAGCAAGUGUUGUUUUG)
21PHAS-119	chr04	8875078	8875604	527	7	5.12518e-06	12	16	7.9	0.89	69.7	13.78	Potential PHAS	chr04:8875140-8875604	stu-miR482b-5p (8875141 - UUUUGCCAAUGCCACCCAUGCC)	stu-miR6024-5p (8875158 - UUUUCUAGCGAGUGUUGUUUUG)
21PHAS-120	chr04	14120547	14121252	706	14	2.0403e-06	8	1	8.63	0.85	23.99	9.68	Potential PHAS	chr04:14120969-14121252	stu-miR482b-5p (14120611 - UUUUGCCAAUGCCACCCAUACC)	stu-miR6024-3p (14120626 + GGCAAAACAACACUCGCUAAAA),stu-miR6027 (14121361 + UUAUGGAUCGCAGAAGGUUUCA),stu-miR6024-5p (14120628 - UUUUUUAGCGAGUGUUGUUUUG)
21PHAS-121	chr04	17041255	17043132	1878	18	2.45198e-06	26	21	8.48	0.89	471.46	19.88	Potential PHAS	chr04:17042652-17043114		stu-miR482d-3p (17043117 - GGCAUGGGCGGAUUAGGCAAGA),stu-miR6027 (17042370 - UUGUGGAUGGCCGAGGGUUUCG),stu-miR384-5p (17042559 - GGGGGUGGACA-AAUGGCAA)
21PHAS-122	chr04	17150823	17151453	631	4	1.77119e-06	9	14	13.74	0.87	13.95	6.33	Potential Repeat	chr04:17150942-17151134	stu-miR482d-3p (17150882 + GGAAUGGGGGGUUUAGGCAAGA),stu-miR482e-3p (17150882 + GGAAUGGGGGGUUUAGGCAAGA)	stu-miR6027 (17151629 + UUGUGGAUGGCCGAGGGUUUCA)
21PHAS-123	chr04	17301251	17302587	1337	10	3.51999e-06	17	16	11.87	0.8	50.42	7.31	Potential Repeat	chr04:17301328-17301883	stu-miR482d-3p (17302651 - GGUAUGGGCGGAUUAGGCAAGA)
21PHAS-124	chr04	40504001	40504114	114	1	0.000498241	6	6	1.77	0.36	21.46	5.62	Potential PHAS	chr04:40504001-40504114
21PHAS-125	chr04	42244659	42244807	149	1	0.000762923	3	13	1.33	0.92	9.92	5.47	Potential PHAS	chr04:42244659-42244807		stu-miR172c-3p (42244489 + UCAGCAACAUCAAUAUUCU),stu-miR172b-5p (42244492 - UGAGAAUAUUGAUGUUGCUGA)
21PHAS-126	chr04	48065565	48066270	706	6	3.06813e-05	13	18	7.17	0.59	84.87	17.43	Potential PHAS	chr04:48065565-48065966	stu-miR482d-3p (48065637 + GGUAUGGGUGGUGUUGGUAAGA),stu-miR482e-3p (48065637 + GGUAUGGGUGGUGUUGGUAAGA)
21PHAS-127	chr04	48066607	48066936	330	1	0.000778236	7	3	6.82	0.44	18.39	6.26	Potential PHAS	chr04:48066607-48066936
21PHAS-128	chr04	64736545	64737731	1187	5	1.52099e-06	16	14	1.62	0.6	75.55	14.99	Potential PHAS	chr04:64737152-64737621		stu-miR6027 (64736901 - UUAUGGCUGGCAGAGGGAUUCA)
21PHAS-129	chr04	66431061	66431877	817	4	1.00892e-07	16	21	1.12	0.5	193.91	11.56	Potential PHAS	chr04:66431225-66431861
21PHAS-130	chr05	1693063	1695908	2846	6	6.06446e-07	56	2	1.19	0.35	1531.28	27.71	Potential PHAS	chr05:1693064-1695516	stu-miR6025 (1693190 + GAUGUUAUCUCGAUAGUUGGUA)	stu-miR6027 (1693940 + UUGUGGCAAGCUGAAGGAUUUG),stu-miR7992-3p (1695635 - ACUUUGAGUAUGCAUAUCUAGACA)
21PHAS-131	chr05	2168799	2168997	199	2	1.78369e-05	7	7	1.11	0.73	33.21	14.91	Potential PHAS	chr05:2168830-2168991
21PHAS-132	chr05	2198839	2199419	581	6	1.88466e-10	19	2	1.69	0.84	314.15	30.91	Potential PHAS	chr05:2198869-2199409	stu-miR6025 (2198870 + GAAGUUAUAUCGAUUGUUGGAA)	stu-miR6024-3p (2198903 + GGCAAAACAACUUUGGCUAGAA)
21PHAS-133	chr05	2200906	2201908	1003	6	2.53407e-05	7	15	1.48	0.92	38.87	7.34	Potential PHAS	chr05:2200988-2201157		stu-miR6024-3p (2201022 + GGGAAAACAGCUCUGGCUAGAA),stu-miR398a-5p (2201942 + CAUAGGUUAUCCAGAUCAACCC)
21PHAS-134	chr05	2208167	2210227	2061	6	1.6995e-06	30	19	1.33	0.52	495.36	19.04	Potential PHAS	chr05:2208167-2209211		stu-miR6024-3p (2208201 + GGCAAAACAACUUUGGCUAGAA)
21PHAS-135	chr05	2326415	2327927	1513	10	2.08996e-09	28	16	2.02	0.95	360.9	14.68	Potential PHAS	chr05:2326415-2327891		stu-miR6027 (2326521 + UUAUGGAUCGCGGAAGGAUUCA)
21PHAS-136	chr05	2340513	2342045	1533	10	4.29212e-13	40	6	1.75	0.94	594.47	18.95	Confident PHAS	chr05:2340538-2342014		stu-miR6027 (2340644 + UUAUGGAUCGCGGAAGGAUUCA)
21PHAS-137	chr05	2357775	2358049	275	11	1.12158e-08	9	4	1.01	0.95	456.64	20.37	Potential PHAS	chr05:2357775-2358049
21PHAS-138	chr05	2864989	2865555	567	2	4.99637e-06	9	13	1	0.65	24.87	7.79	Potential PHAS	chr05:2865181-2865484
21PHAS-139	chr05	4287325	4287477	153	2	8.31165e-06	5	14	10.54	0.85	9.29	10.28	Potential Repeat	chr05:4287325-4287477		stu-miR6024-3p (4287462 - GGUAAGACAACUCUUGCUAGAA),stu-miR482d-3p (4287477 - GGUAUGGGCGGUAUAGGUAAGA),stu-miR482e-3p (4287477 - GGUAUGGGCGGUAUAGGUAAGA)
21PHAS-140	chr05	4289780	4290643	864	6	2.98165e-05	19	13	4.5	0.56	189.21	17.12	Potential PHAS	chr05:4290239-4290642	stu-miR6024-3p (4290628 - GGUAAGACAACUCUUGCUAGAA)	stu-miR398a-5p (4290582 + CAUGU-UUCUCAAAUCGAUCA),stu-miR482d-3p (4290643 - GGUAUGGGCGGUAUAGGUAAGA),stu-miR482e-3p (4290643 - GGUAUGGGCGGUAUAGGUAAGA)
21PHAS-141	chr05	4293863	4295546	1684	6	0.000100209	29	17	3.33	0.72	283.29	11.76	Potential PHAS	chr05:4294936-4295539	stu-miR6024-3p (4295525 - GGUAAGACAACUCUUGCUAGAA)	stu-miR398a-5p (4295479 + CAUGU-UUCUCAAAUCGAUCA),stu-miR482d-3p (4295540 - GGUAUGGGCGGUAUAGGUAAGA),stu-miR482e-3p (4295540 - GGUAUGGGCGGUAUAGGUAAGA)
21PHAS-142	chr05	9604621	9604767	147	1	2.92825e-05	4	21	1.17	0.82	4.2	5.36	Potential PHAS	chr05:9604621-9604767		stu-miR7999-5p (9604954 - GAUGGAUGUGGAGAAGUGACCCAA)
21PHAS-143	chr05	9920446	9921181	736	4	5.51749e-07	14	3	1.26	0.65	70.73	10.81	Potential PHAS	chr05:9920446-9921165	stu-miR6027 (9921180 + UUGUGGGUAGCUGAAGGGUUUU)	stu-miR6025 (9920430 + GAUGUCAUCUCAAUCGUUGGCA),stu-miR477b-3p (9920870 - GCUCUCUC-CUUGAAAGACUUC)
21PHAS-144	chr05	10313004	10313703	700	5	9.72913e-10	11	6	5.04	0.92	28.51	22.58	Potential PHAS	chr05:10313004-10313604		stu-miR6027 (10313084 + UUAUGGAUCGCAGAAGGAUUCA)
21PHAS-145	chr05	24790451	24791115	665	7	6.30054e-07	21	17	6.67	0.73	123.57	12.12	Potential PHAS	chr05:24790451-24791115	stu-miR482d-3p (24790433 + GGUAUGGGUGGUGUUGGUAAGA),stu-miR482e-3p (24790433 + GGUAUGGGUGGUGUUGGUAAGA)
21PHAS-146	chr05	46851258	46852463	1206	12	5.75371e-07	24	7	11.71	0.86	42.06	13.18	Potential Repeat	chr05:46851258-46852463
21PHAS-147	chr05	49150294	49150400	107	1	0.000715134	6	5	4.47	0.43	99.67	6.5	Potential PHAS	chr05:49150294-49150400
21PHAS-148	chr05	49150414	49150939	526	9	7.21196e-06	9	2	1.51	1	4616.87	25.06	Potential PHAS	chr05:49150633-49150932
21PHAS-149	chr05	52459587	52460644	1058	11	1.56791e-06	20	6	11.26	0.96	43.31	13.35	Potential Repeat	chr05:52459587-52460612
21PHAS-150	chr05	52462952	52464308	1357	11	2.74049e-06	24	16	10.7	0.93	58.05	10.32	Potential Repeat	chr05:52463008-52464203
21PHAS-151	chr05	52513718	52514780	1063	10	7.44103e-07	25	13	12.1	0.84	51.84	17.42	Potential Repeat	chr05:52513718-52514780
21PHAS-152	chr05	52558596	52559644	1049	14	3.02566e-06	19	21	10.99	0.96	44.81	11.38	Potential Repeat	chr05:52558596-52559621
21PHAS-153	chr05	52561974	52563331	1358	11	1.09969e-05	22	5	11.84	0.93	39.08	9.43	Potential Repeat	chr05:52562960-52563258
21PHAS-154	chr05	52621569	52622795	1227	11	2.95974e-07	24	19	12.08	0.94	48.76	15	Potential Repeat	chr05:52621727-52622680
21PHAS-155	chr05	52629322	52630346	1025	9	1.90211e-06	12	19	12.59	0.87	16.7	7.78	Potential Repeat	chr05:52629439-52629629
21PHAS-156	chr05	52655127	52656322	1196	8	8.00332e-07	19	10	10.55	0.81	28.4	12.46	Potential Repeat	chr05:52655712-52656322
21PHAS-157	chr05	52686878	52687609	732	9	5.66909e-07	17	8	11.74	0.67	23.2	10.16	Potential Repeat	chr05:52687149-52687582
21PHAS-158	chr05	52716209	52717402	1194	10	5.70671e-08	24	21	11.88	0.8	47.46	17.56	Potential Repeat	chr05:52716334-52717287
21PHAS-159	chr05	52723988	52724960	973	9	4.49005e-06	13	2	12.57	0.91	16.55	7.78	Potential Repeat	chr05:52724048-52724238
21PHAS-160	chr05	52749972	52751125	1154	11	3.49845e-09	20	17	10.43	0.62	28.07	12.46	Potential Repeat	chr05:52750513-52751125
21PHAS-161	chr05	52768099	52769351	1253	13	2.26627e-06	19	12	11.54	0.96	45.92	12.47	Potential Repeat	chr05:52768300-52769284		stu-miR172c-5p (52768005 + UGAGAUUCUUGAAGAUGAC)
21PHAS-162	chr05	52771574	52772562	989	9	3.73492e-07	23	20	10.03	0.79	47.64	22.28	Potential Repeat	chr05:52771574-52772562
21PHAS-163	chr05	52842987	52845127	2141	11	1.09402e-07	34	9	10.14	0.87	106.48	22.36	Potential Repeat	chr05:52843014-52845127
21PHAS-164	chr05	52850414	52852201	1788	13	1.23023e-06	29	6	11.17	0.75	67.68	15.61	Potential Repeat	chr05:52851157-52852193
21PHAS-165	chr05	54580310	54580647	338	6	3.01612e-08	10	10	1.04	0.93	57.44	16.58	Potential PHAS	chr05:54580320-54580647
21PHAS-166	chr05	54581340	54581527	188	1	5.57614e-06	8	1	1.39	0.36	22.58	7.67	Potential PHAS	chr05:54581340-54581527
21PHAS-167	chr06	1244496	1245045	550	6	1.28685e-06	11	9	9.27	0.97	27.58	16.83	Potential PHAS	chr06:1244571-1244960		stu-miR172c-3p (1244416 + UCAGCAACAUCAAUAUUCU),stu-miR172b-5p (1244419 - UGAGAAUAUUGAUGUUGCUGA)
21PHAS-168	chr06	1290429	1290882	454	4	3.45991e-05	8	15	7.91	0.92	19.32	13.96	Potential PHAS	chr06:1290636-1290882
21PHAS-169	chr06	1336618	1336803	186	1	1.38534e-05	4	9	5.71	0.94	4.71	7.15	Potential PHAS	chr06:1336618-1336803	stu-miR393-5p (1336638 + GAGACAAUGCGAUCCCUUUGGA)	stu-miR172c-3p (1336843 - GCAUCUUCAUCAAUAUUCC),stu-miR172d-3p (1336843 - CUGCAUCUUCAUCAAUAUUCC)
21PHAS-170	chr06	1369911	1370071	161	2	0.000613661	5	7	8.46	0.76	7.13	8.45	Potential PHAS	chr06:1369949-1370071		stu-miR172c-3p (1369831 + UCAGCAACAUCAAUAUUCU),stu-miR172b-5p (1369834 - UGAGAAUAUUGAUGUUGCUGA)
21PHAS-171	chr06	1410688	1411281	594	3	0.000250102	7	8	8.49	0.91	17.47	7.13	Potential PHAS	chr06:1411011-1411212		stu-miR172c-3p (1410715 + UCAGCAACAUCAAUAUUCU),stu-miR172b-5p (1410718 - UGAGAAUAUUGAUGUUGCUGA)
21PHAS-172	chr06	1439403	1439950	548	6	5.04686e-05	11	13	9.91	0.99	25.95	13.51	Potential PHAS	chr06:1439403-1439896		stu-miR172c-3p (1439321 + UCAGCAACAUCAAUAUUCU),stu-miR172b-5p (1439324 - UGAGAAUAUUGAUGUUGCUGA)
21PHAS-173	chr06	1481263	1481948	686	6	2.51414e-05	14	11	10.17	0.95	45.19	21.38	Potential Repeat	chr06:1481422-1481894		stu-miR172c-3p (1481319 + UCAGCAACAUCAAUAUUCU),stu-miR172b-5p (1481322 - UGAGAAUAUUGAUGUUGCUGA)
21PHAS-174	chr06	1764441	1764853	413	2	0.000223137	7	4	5.88	0.78	26.62	8.53	Potential PHAS	chr06:1764554-1764853
21PHAS-175	chr06	1765100	1766580	1481	9	8.40457e-05	39	15	7.68	0.54	398.38	17.34	Potential PHAS	chr06:1765202-1766491	stu-miR172c-3p (1765149 - UCAGCAACAUCAAUAUUCU)	stu-miR172b-5p (1765146 + UGAGAAUAUUGAUGUUGCUGA)
21PHAS-176	chr06	1799210	1799943	734	3	6.12533e-06	9	8	10.37	0.49	8.11	5.35	Potential Repeat	chr06:1799602-1799943	stu-miR172c-3p (1799162 - UCAGCAACAUCAAUAUUCU)	stu-miR172b-5p (1799159 + UGAGAAUAUUGAUGUUGCUGA)
21PHAS-177	chr06	1820394	1822104	1711	8	1.92259e-05	29	10	7.41	0.74	148.92	16.01	Potential PHAS	chr06:1821439-1822075		stu-miR172b-5p (1821076 + UGAGAAUAUUGAUGUUGCUGA),stu-miR172c-3p (1821079 - UCAGCAACAUCAAUAUUCU)
21PHAS-178	chr06	1838560	1840491	1932	4	0.000164867	21	14	11.27	0.59	52.88	5.88	Potential Repeat	chr06:1839848-1839952		stu-miR6027 (1839710 + UUAUUGGUCGCUGAAGGAUUUG)
21PHAS-179	chr06	1855590	1855952	363	3	6.12533e-06	8	10	9.85	0.6	5.45	5.35	Potential PHAS	chr06:1855611-1855952
21PHAS-180	chr06	1876335	1878062	1728	8	1.56324e-05	28	7	7.22	0.87	145.9	16.01	Potential PHAS	chr06:1877619-1878026		stu-miR172b-5p (1877015 + UGAGAAUAUUGAUGUUGCUGA),stu-miR172c-3p (1877018 - UCAGCAACAUCAAUAUUCU)
21PHAS-181	chr06	1890459	1890864	406	1	0.000337764	9	3	8.93	0.76	29.24	9.72	Potential PHAS	chr06:1890459-1890864		stu-miR6027 (1890371 + UUAUUGGUCGCUGAAGGAUUUG)
21PHAS-182	chr06	1908633	1911122	2490	10	7.48049e-05	31	4	9.21	0.97	215.77	11.09	Potential PHAS	chr06:1909719-1910069		stu-miR172b-5p (1909206 + UGAGAAUAUUGAUGUUGCUGA),stu-miR172c-3p (1909209 - UCAGCAACAUCAAUAUUCU)
21PHAS-183	chr06	1914714	1916581	1868	5	9.0186e-07	13	9	4.8	0.84	100.69	11.09	Potential PHAS	chr06:1914759-1915370	stu-miR172c-3p (1915167 - UCAGCAACAUCAAUAUUCU)	stu-miR172b-5p (1915164 + UGAGAAUAUUGAUGUUGCUGA)
21PHAS-184	chr06	2013002	2013108	107	1	0.000166676	4	6	10.38	0.88	3.93	6.38	Potential Repeat	chr06:2013002-2013108
21PHAS-185	chr06	2041469	2041681	213	1	3.04471e-05	5	19	10.82	0.83	3.55	9.36	Potential Repeat	chr06:2041469-2041681
21PHAS-186	chr06	2047267	2047480	214	3	1.09287e-09	7	21	8.54	1	9.03	15.87	Potential PHAS	chr06:2047267-2047458
21PHAS-187	chr06	2070277	2070727	451	1	7.63993e-07	7	14	12.69	0.86	2.72	5.27	Potential Repeat	chr06:2070277-2070727
21PHAS-188	chr06	2101251	2101469	219	3	5.32597e-07	6	14	9.48	0.94	7.26	11.32	Potential PHAS	chr06:2101251-2101468
21PHAS-189	chr06	2139050	2139536	487	1	6.79192e-05	6	13	10.44	0.78	4.21	5.28	Potential Repeat	chr06:2139050-2139536
21PHAS-190	chr06	2155987	2156321	335	1	4.38849e-06	6	2	10.08	0.8	2.82	6.87	Potential Repeat	chr06:2155987-2156321
21PHAS-191	chr06	2163206	2163671	466	1	1.6097e-05	7	19	8.7	0.82	5.5	8.74	Potential PHAS	chr06:2163206-2163671
21PHAS-192	chr06	2193738	2193950	213	1	9.00182e-05	5	17	10.46	0.85	5.08	10.62	Potential Repeat	chr06:2193738-2193950
21PHAS-193	chr06	2223093	2223516	424	3	2.10279e-09	8	21	7.78	0.93	9.04	15.11	Potential PHAS	chr06:2223093-2223435
21PHAS-194	chr06	2366996	2367266	271	3	3.08469e-07	6	2	8.56	0.84	5.49	11.98	Potential PHAS	chr06:2366996-2367259
21PHAS-195	chr06	2379527	2379757	231	3	5.14399e-06	5	15	7.41	0.93	7.26	8.33	Potential PHAS	chr06:2379593-2379757
21PHAS-196	chr06	2396746	2397074	329	3	2.1652e-08	7	7	7.85	0.85	8.96	14.99	Potential PHAS	chr06:2396746-2397011
21PHAS-197	chr06	5704752	5705489	738	11	2.00479e-06	33	2	2.77	0.95	14088.5	33.93	Potential PHAS	chr06:5704769-5705447	stu-miR482c (5704883 + UUGGCAUUGGUGGAAUAGGAAA),stu-miR482a-3p (5704883 + UUGGCAUUGGUGGAAUAGGAAA)
21PHAS-198	chr06	7424556	7425552	997	6	2.21482e-05	18	9	3.16	0.52	103.31	19.9	Potential PHAS	chr06:7424639-7425460		stu-miR482b-3p (7425465 - GGGGCAUGGGGGGAAUUGGUAA),stu-miR172c-5p (7425409 - UGUCAAU-UUGCAGAUGCU)
21PHAS-199	chr06	35310764	35311119	356	5	6.87949e-05	11	7	2.64	0.71	130.03	8.02	Potential PHAS	chr06:35310939-35311119
21PHAS-200	chr06	47568413	47568848	436	1	0.000619956	7	20	3.61	0.3	19.69	5.06	Potential PHAS	chr06:47568413-47568848
21PHAS-201	chr06	47573910	47574878	969	6	3.58793e-09	26	10	3.76	0.48	92.24	15.85	Potential PHAS	chr06:47573913-47574878
21PHAS-202	chr06	47625377	47626424	1048	6	1.26762e-10	24	15	3.82	0.49	91.44	17.34	Potential PHAS	chr06:47625383-47626347
21PHAS-203	chr06	47668312	47669229	918	6	2.3564e-06	17	16	3.38	0.54	137.47	6.91	Potential PHAS	chr06:47668332-47669195		stu-miR482b-3p (47669255 - UUGGAAUUUGGGGGAUCGGUGG),stu-miR482e-3p (47669244 - GGGAUCGGUGGCAUUGGCAAGA)
21PHAS-204	chr06	47699430	47700042	613	3	0.000108369	13	11	3.92	0.55	35.36	8.61	Potential PHAS	chr06:47699430-47700042
21PHAS-205	chr06	47700264	47700754	491	6	5.23275e-09	9	12	3.56	0.86	8.08	11.25	Potential PHAS	chr06:47700461-47700667
21PHAS-206	chr06	47734249	47735222	974	6	1.57222e-07	21	14	3.56	0.5	105.62	15.53	Potential PHAS	chr06:47734249-47735180
21PHAS-207	chr06	48135093	48135919	827	5	3.04458e-06	15	16	4.38	0.93	52.34	12.36	Potential PHAS	chr06:48135093-48135919		stu-miR172c-5p (48135598 + UGUGGA-CCUGAAGAUGCU)
21PHAS-208	chr06	50685882	50686789	908	10	1.18147e-11	14	13	1.46	0.77	54.96	11.93	Confident PHAS	chr06:50686217-50686789
21PHAS-209	chr06	53711683	53712826	1144	12	4.39787e-09	13	20	1.09	1	67.74	10.63	Potential PHAS	chr06:53712492-53712788
21PHAS-210	chr07	1182260	1184543	2284	12	1.73849e-09	43	17	1.18	0.6	889.53	24.53	Potential PHAS	chr07:1183109-1184468	stu-miR482c (1184438 - UUGGUAUGGGUGGUAUAGGCAA)	stu-miR482d-3p (1184436 - GGUAUGGGUGGUAUAGGCAAAA)
21PHAS-211	chr07	2618749	2618943	195	1	5.48566e-06	5	10	1	0.56	5.28	13.22	Potential PHAS	chr07:2618749-2618943
21PHAS-212	chr07	2918638	2919556	919	7	7.21675e-06	15	1	2.21	0.56	155.21	14.52	Potential PHAS	chr07:2918640-2919482
21PHAS-213	chr07	6725584	6726927	1344	5	1.37498e-08	17	21	1.08	0.45	198.34	9.55	Potential PHAS	chr07:6725584-6726927
21PHAS-214	chr07	8018877	8019777	901	14	1.11022e-16	25	9	1.27	0.86	9145.51	31.26	Confident PHAS	chr07:8018877-8019343		stu-miR172c-5p (8019695 + UUUGAUUCUGUGAAGAUGCA)
21PHAS-215	chr07	43069715	43070728	1014	6	2.10612e-07	21	18	2.75	0.67	164.88	12.62	Potential PHAS	chr07:43069715-43070713		stu-miR8040-3p (43070894 + GUCCAUAAUUAUGAUUGUAAG),stu-miR482b-3p (43070641 - GGGGAAUGGGGGGAGUCGGUAA),stu-miR397-3p (43070789 - AUAUUGAGUGUAUUGUUGAUG)
21PHAS-216	chr07	44717404	44719152	1749	9	1.59814e-05	25	8	7.82	0.53	97.89	7.83	Potential PHAS	chr07:44717466-44719152
21PHAS-217	chr07	47664735	47666015	1281	6	5.63852e-07	22	2	3.31	0.59	139.69	9.26	Potential PHAS	chr07:47664972-47665991	stu-miR482e-3p (47666075 - GGUAUGGGUGGUAUUGGUAAGA)	stu-miR6024-3p (47666060 - GGUAAGACAACUCUUGCCAGAA)
21PHAS-218	chr07	48488896	48489193	298	5	0.000394581	5	21	1.92	0.7	264.35	9.47	Potential PHAS	chr07:48489002-48489193
21PHAS-219	chr07	48524362	48524759	398	5	7.27179e-05	6	20	1.84	0.76	322.49	11.11	Potential PHAS	chr07:48524462-48524594
21PHAS-220	chr07	49364933	49365381	449	1	0.00027385	7	9	1.19	0.72	60.85	6.85	Potential PHAS	chr07:49364933-49365381
21PHAS-221	chr07	54248765	54249083	319	3	1.02623e-07	7	14	1.1	0.99	67.78	25.13	Potential PHAS	chr07:54248805-54249021	stu-miR319-3p (54248810 + GAGGGGACCCCUUCAGUCCAG),stu-miR319b (54248810 + AGGGGACCCCUUCAGUCCAG),stu-miR319a-3p (54248810 + GAGGGGACCCCUUCAGUCCAG)
21PHAS-222	chr08	1247997	1248241	245	1	0.000798792	6	2	2.76	0.35	48.7	11.4	Potential PHAS	chr08:1247997-1248241
21PHAS-223	chr08	1248251	1248775	525	7	3.12899e-06	12	18	1.96	0.7	194.55	8.68	Potential PHAS	chr08:1248597-1248775		stu-miR8051-3p (1248838 + AAUAGUCAUGUAGAAGAAAUA)
21PHAS-224	chr08	1310801	1310940	140	1	0.000715033	3	5	4.83	0.8	3.44	6.09	Potential PHAS	chr08:1310801-1310940
21PHAS-225	chr08	2982494	2982689	196	1	0.000626118	5	15	1.3	0.94	961.05	5.49	Potential PHAS	chr08:2982494-2982689
21PHAS-226	chr08	4901927	4902320	394	5	3.17451e-06	8	5	4.54	0.6	21.6	10.86	Potential PHAS	chr08:4901929-4902320
21PHAS-227	chr08	7021922	7022862	941	3	1.84201e-06	9	12	1.13	0.78	49.32	9.6	Potential PHAS	chr08:7022323-7022808
21PHAS-228	chr08	21242847	21243308	462	4	0.000160477	14	20	1.76	0.78	885.14	20.05	Potential PHAS	chr08:21242885-21243269
21PHAS-229	chr08	45670653	45673117	2465	15	3.06221e-06	35	6	2.56	0.68	737.63	22.37	Potential PHAS	chr08:45670751-45673089		stu-miR6022 (45671521 + UCAUGGAUAUUCUCCCUUCCA)
21PHAS-230	chr08	46569434	46569958	525	8	5.03993e-05	14	8	1.2	0.92	4217.17	26.18	Potential PHAS	chr08:46569563-46569774	stu-miR7122-5p (46569566 + CGACCACGGUUUCUCUGUAUAA)
21PHAS-231	chr08	48143688	48144894	1207	11	4.46609e-06	29	3	4.82	0.77	219.04	12.71	Potential PHAS	chr08:48144395-48144877	stu-miR482b-5p (48144834 + UUUUGCCAAUGCCACCCAUGCC)	stu-miR6024-5p (48144817 + UUUUCUAGCGAGUGUUGUUUUG),stu-miR8051-3p (48144735 - AAGAAUAUGGAAGAAGAAAUG)
21PHAS-232	chr08	48152679	48154222	1544	11	4.14961e-05	25	6	4.78	0.89	199.54	12.56	Potential PHAS	chr08:48152679-48154179	stu-miR482b-5p (48154077 + UUUUGCCAAUGCCACCCAUGCC)	stu-miR6024-5p (48154060 + UUUUCUAGCGAGUGUUGUUUUG),stu-miR8051-3p (48153978 - AAGAAUAUGGAAGAAGAAAUG)
21PHAS-233	chr08	48175592	48176086	495	6	0.000127598	7	5	10.42	0.7	13.67	6.31	Potential Repeat	chr08:48175813-48175948		stu-miR482c (48176107 - UUGGUAUGGGGGGACUAGGAAA)
21PHAS-234	chr08	48184565	48185088	524	9	4.19593e-10	9	3	12.7	0.66	10.93	10.13	Potential Repeat	chr08:48184859-48185088
21PHAS-235	chr08	48215141	48215954	814	10	1.45017e-05	11	20	9.52	0.7	33.87	7.49	Potential PHAS	chr08:48215283-48215938		stu-miR482c (48215959 - UUGGUAUGGGGGGACUAGGAAA)
21PHAS-236	chr08	50613713	50614444	732	10	6.97546e-08	10	6	13.37	0.97	13.91	11.55	Potential Repeat	chr08:50613713-50613871		stu-miR482c (50613721 + UUGGUAUGGGGGGACUAGGAAA)
21PHAS-237	chr08	50633928	50635150	1223	11	7.80408e-06	17	7	13.79	0.87	26.51	11.26	Potential Repeat	chr08:50634005-50634568		stu-miR482c (50634008 + UUGGUAUGGGGGGACUAGGAAA)
21PHAS-238	chr08	50643126	50643741	616	7	1.62068e-05	9	2	10.36	0.75	20.48	10.1	Potential Repeat	chr08:50643241-50643680		stu-miR482c (50643243 + UUGGUAUGGGGGGACUAGGAAA)
21PHAS-239	chr08	50662751	50663888	1138	11	6.56321e-07	15	17	13.32	0.92	26.77	15.41	Potential Repeat	chr08:50662751-50663238		stu-miR482c (50662830 + UUGGUAUGGGGGGACUAGGAAA)
21PHAS-240	chr08	50671946	50672484	539	10	1.25657e-05	9	10	10.65	0.75	23.78	13.29	Potential Repeat	chr08:50672062-50672270		stu-miR482c (50672063 + UUGGUAUGGGGGGACUAGGAAA)
21PHAS-241	chr08	50691920	50692378	459	3	5.06917e-05	11	4	12.08	0.54	18.52	16.62	Potential Repeat	chr08:50691920-50692338		stu-miR482c (50691923 + UUGGUAUGGGGGGACUAGGAAA)
21PHAS-242	chr08	50716040	50717446	1407	11	2.61957e-07	23	8	11.88	0.92	44.06	15.35	Potential Repeat	chr08:50716040-50716924		stu-miR482c (50716119 + UUGGUAUGGGGGGACUAGGAAA)
21PHAS-243	chr08	50775292	50775750	459	5	0.000557017	4	5	7.86	0.82	10.39	5.72	Potential PHAS	chr08:50775464-50775623
21PHAS-244	chr08	50794536	50795120	585	5	2.81297e-05	13	14	13.18	0.81	16.34	7.35	Potential Repeat	chr08:50794540-50794772		stu-miR482c (50794539 + UUGGUAUGGGGGGACUAGGAAA)
21PHAS-245	chr08	50995417	50996041	625	8	6.64883e-05	8	16	10.73	0.78	23.25	8.46	Potential Repeat	chr08:50995530-50995879		stu-miR482c (50995532 + UUGGUAUGGGGGGACUAGGAAA)
21PHAS-246	chr08	51006760	51007218	459	6	1.58632e-07	11	19	10.79	0.64	5.94	7.54	Potential Repeat	chr08:51006768-51007193		stu-miR482c (51006770 + UUGGUAUGGGGGGACUAGGAAA)
21PHAS-247	chr08	51141119	51141951	833	9	8.67729e-06	12	20	9.59	0.66	28.94	13.29	Potential PHAS	chr08:51141232-51141616		stu-miR482c (51141234 + UUGGUAUGGGGGGACUAGGAAA)
21PHAS-248	chr08	51173604	51174083	480	6	1.47418e-07	10	18	10.91	0.64	6.24	7.58	Potential Repeat	chr08:51173612-51173985		stu-miR482c (51173614 + UUGGUAUGGGGGGACUAGGAAA)
21PHAS-249	chr08	51214936	51216111	1176	13	1.53573e-05	19	15	12.14	0.82	37.75	21.78	Potential Repeat	chr08:51214936-51216111		stu-miR482c (51214939 + UUGGUAUGGGGGGACUAGGAAA)
21PHAS-250	chr08	51367925	51368326	402	3	0.000463616	6	6	13.6	0.67	5.75	7.46	Potential Repeat	chr08:51367925-51368170		stu-miR482c (51367779 + UUGGUAUGGGGGGACUAGGAAA),stu-miR827-3p (51368182 + UGUUGGUUGUUGUUCAUCCAA)
21PHAS-251	chr08	51374491	51375067	577	7	1.15018e-06	11	7	9.18	0.68	51.42	11.51	Potential PHAS	chr08:51374550-51374985		stu-miR482c (51374552 + UUGGUAUGGGGGGACUAGGAAA)
21PHAS-252	chr08	51608171	51608659	489	4	9.81716e-05	8	7	11.2	0.76	34.88	5.84	Potential Repeat	chr08:51608279-51608659		stu-miR482c (51608664 - UUGGUAUGGGGGGACUAGGAAA)
21PHAS-253	chr08	51714392	51714780	389	4	1.20921e-06	10	15	10.25	0.54	6.67	7.97	Potential Repeat	chr08:51714392-51714749
21PHAS-254	chr08	51721566	51722235	670	6	2.62172e-05	11	15	10.96	0.77	35.4	7.81	Potential Repeat	chr08:51721566-51722172		stu-miR482c (51722240 - UUGGUAUGGGGGGACUAGGAAA)
21PHAS-255	chr08	51758748	51759559	812	5	1.45177e-06	14	11	9.35	0.59	41.86	10.66	Potential PHAS	chr08:51759089-51759256
21PHAS-256	chr08	51788626	51788994	369	5	7.49034e-06	9	10	11.89	0.91	8.36	7.82	Potential Repeat	chr08:51788626-51788994		stu-miR482c (51789015 - UUGGUAUGGGGGGACUAGGAAA)
21PHAS-257	chr08	51795414	51796446	1033	9	1.54774e-06	19	10	7.41	0.83	69.83	11.07	Potential PHAS	chr08:51795414-51796446		stu-miR482c (51796449 - UUGGUAUGGGGGGACUAGGAAA)
21PHAS-258	chr08	51804703	51806363	1661	14	1.34388e-09	27	5	5.25	0.75	482.29	21.53	Potential PHAS	chr08:51804754-51806363		stu-miR482c (51804756 + UUGGUAUGGGGGGACUAGGAAA)
21PHAS-259	chr08	53135841	53137752	1912	12	2.91817e-06	69	10	1.17	0.71	22658.9	30.39	Potential PHAS	chr08:53135876-53137752
21PHAS-260	chr08	54337973	54338456	484	6	7.28309e-11	12	4	2.59	0.95	48.93	24.52	Confident PHAS	chr08:54338028-54338371		stu-miR156e (54338523 - GCGAUCA-UUUCUUCUGUCA),stu-miR156g-5p (54338523 - GCGAUCA-UUUCUUCUGUCA),stu-miR156h-5p (54338523 - GCGAUCA-UUUCUUCUGUCA),stu-miR156i-5p (54338523 - GCGAUCA-UUUCUUCUGUCA),stu-miR156j-5p (54338523 - GCGAUCA-UUUCUUCUGUCA),stu-miR156k-5p (54338523 - GCGAUCA-UUUCUUCUGUCA)
21PHAS-261	chr08	59055579	59056261	683	12	4.08933e-07	9	18	1.11	0.99	618.37	31.67	Potential PHAS	chr08:59055886-59056229
21PHAS-262	chr08	59062133	59062373	241	1	0.000399743	5	18	1.03	0.99	1485.27	19.3	Potential PHAS	chr08:59062133-59062373
21PHAS-263	chr09	911122	911421	300	1	0.000176691	7	21	2.76	0.34	126.26	7.33	Potential PHAS	chr09:911122-911421		stu-miR8034 (911373 - AGGAUUUAUGGUGUUUGUCAUA)
21PHAS-264	chr09	9754366	9755044	679	2	3.83153e-06	11	14	1.82	0.6	32.75	13.73	Potential PHAS	chr09:9754366-9755044
21PHAS-265	chr09	15196953	15198307	1355	6	2.91441e-07	15	18	3.05	0.81	79.78	14.73	Potential PHAS	chr09:15196953-15198307		stu-miR6024-3p (15197064 + GGGAAAACAACUCUUGCCAAGA),stu-miR6026-3p (15197065 + GGAAAACAACUCUUGCCAAGAA)
21PHAS-266	chr09	15447853	15449101	1249	6	2.68939e-07	18	5	3.17	0.73	121.73	17.46	Potential PHAS	chr09:15447862-15449028		stu-miR6024-5p (15448992 + UUUCUUGGCAAGAGUUGUUUUU),stu-miR6024-3p (15448994 - GGAAAAACAACUCUUGCCAAGA),stu-miR6026-3p (15448993 - GAAAAACAACUCUUGCCAAGAA)
21PHAS-267	chr09	22224301	22227466	3166	18	1.69202e-05	51	19	8.61	0.81	988.38	29.06	Potential PHAS	chr09:22224329-22227466		stu-miR6024-3p (22224419 + GGUAAAACAACACUUGCUAAAG),stu-miR482b-3p (22224402 + UUGGAAUGGGGGGCGUGGGUAA),stu-miR8038a-3p (22225826 + CUACAUCUGAGCAAGUUGAAG),stu-miR8038b-3p (22225826 + CUACAUCUGAGCAAGUUGAAG),stu-miR8050-5p (22226775 + UAGGUUUUUGAUUCCUACUU),stu-miR6024-5p (22224421 - UACUUUAGCAAGUGUUGUUUUA)
21PHAS-268	chr09	50888944	50889770	827	10	6.46119e-05	17	16	12.2	0.95	67.15	13.93	Potential Repeat	chr09:50889189-50889492		stu-miR6024-3p (50889081 + GGUAAGACAACACUUGCUAAAG)
21PHAS-269	chr09	52625795	52626947	1153	10	1.63428e-06	17	7	10.94	0.94	40.31	9.42	Potential Repeat	chr09:52626718-52626919
21PHAS-270	chr09	53335488	53338152	2665	12	3.3997e-08	73	8	2.16	0.46	3337.27	24.61	Potential PHAS	chr09:53335567-53338036		stu-miR482c (53338057 - UUGGUAUGGGGGGACUAGGAAA)
21PHAS-271	chr09	59113156	59113879	724	12	2.08936e-10	21	3	1.18	0.72	200.12	28.09	Potential PHAS	chr09:59113212-59113746	stu-miR393-5p (59113239 + GAGACAAUGCGAUCCCUUUGGA)	stu-miR6026-3p (59113661 - GUAAAGUAGCUCUCAGCCAAGAA)
21PHAS-272	chr09	65899855	65900177	323	1	0.000615491	9	7	6.81	0.48	13.66	10.04	Potential PHAS	chr09:65899855-65900177
21PHAS-273	chr09	65915019	65915348	330	2	0.000446019	8	1	9.26	0.96	537.16	6.82	Potential PHAS	chr09:65915124-65915348
21PHAS-274	chr09	65940534	65941607	1074	2	0.000175388	22	11	7.91	0.86	664.16	10.04	Potential PHAS	chr09:65940810-65941070		stu-miR482c (65941485 - GUGGCGUUGGUGGAAUUGGAAA),stu-miR482a-3p (65941485 - GUGGCGUUGGUGGAAUUGGAAA)
21PHAS-275	chr09	66012278	66012851	574	4	6.89145e-05	7	18	4.92	0.49	7.13	8.02	Potential PHAS	chr09:66012278-66012781		stu-miR6024-5p (66012806 + UUUCUUGGCAAGAGUUGUUUUU),stu-miR6024-3p (66012808 - GGAAAAACAACUCUUGCCAAGA),stu-miR6026-3p (66012807 - GAAAAACAACUCUUGCCAAGAA)
21PHAS-276	chr09	66050209	66050511	303	2	2.84624e-06	5	11	3	0.8	7.55	9.71	Potential PHAS	chr09:66050279-66050511	stu-miR6024-3p (66050492 - GGAAAAACAACUCUUGCCAAGA)	stu-miR6024-5p (66050490 + UUUCUUGGCAAGAGUUGUUUUU),stu-miR6026-3p (66050491 - GAAAAACAACUCUUGCCAAGAA)
21PHAS-277	chr09	66056956	66057441	486	3	3.89316e-05	7	8	5.17	0.53	6.26	8.02	Potential PHAS	chr09:66057024-66057371	stu-miR6024-3p (66057398 - GGAAAAACAACUCUUGCCAAGA)	stu-miR6024-5p (66057396 + UUUCUUGGCAAGAGUUGUUUUU),stu-miR6026-3p (66057397 - GAAAAACAACUCUUGCCAAGAA)
21PHAS-278	chr09	66163933	66164236	304	3	0.000563157	5	20	6.12	0.65	16.01	5.19	Potential PHAS	chr09:66164038-66164163		stu-miR482c (66164210 + GUGGCGUUGGUGGAAUUGGAAA),stu-miR482a-3p (66164210 + GUGGCGUUGGUGGAAUUGGAAA)
21PHAS-279	chr09	66188795	66188940	146	1	0.000680942	5	9	5.13	0.43	11.58	5.04	Potential PHAS	chr09:66188795-66188940
21PHAS-280	chr09	66203116	66203228	113	1	0.000100474	6	14	6.42	0.33	5.99	5.86	Potential PHAS	chr09:66203116-66203228		stu-miR482c (66203191 + GUGGCGUUGGUGGAAUUGGAAA),stu-miR482a-3p (66203191 + GUGGCGUUGGUGGAAUUGGAAA)
21PHAS-281	chr09	66228786	66229263	478	2	1.42174e-05	8	21	4.82	1	7.68	6.79	Potential PHAS	chr09:66228786-66229263		stu-miR6024-3p (66228810 + GGAAAAACAACUCUUGCCAAGA),stu-miR6026-3p (66228811 + GAAAAACAACUCUUGCCAAGAA),stu-miR6024-5p (66228812 - UUUCUUGGCAAGAGUUGUUUUU)
21PHAS-282	chr09	66960818	66961311	494	2	0.000110831	8	10	1	0.86	35.9	6.24	Potential PHAS	chr09:66961014-66961259
21PHAS-283	chr09	67388265	67390046	1782	9	3.22637e-08	23	17	4.89	0.9	217.51	19.65	Potential PHAS	chr09:67388712-67389757		stu-miR6027 (67389375 - UUAUGGAUUGCUGAAGGAUUCG)
21PHAS-284	chr09	67432579	67434038	1460	14	7.90617e-07	14	15	7.19	0.63	25.76	12.11	Potential PHAS	chr09:67433368-67433784		stu-miR6027 (67433408 + UUAUGGAUUGCUGAAGGAUUCG)
21PHAS-285	chr09	67444631	67446153	1523	17	1.92881e-06	17	2	7.36	0.69	60.97	12.56	Potential PHAS	chr09:67444872-67446132	stu-miR6027 (67445471 + UUAUGGAUUGCUGAAGGAUUCG)
21PHAS-286	chr09	67455782	67457224	1443	20	1.32614e-05	17	20	8.21	0.6	28.14	10.36	Potential PHAS	chr09:67456259-67457167		stu-miR6027 (67456660 + UUAUGGAUUGCUGAAGGAUUCG)
21PHAS-287	chr09	67464192	67466408	2217	22	1.42099e-06	20	20	5.73	0.7	79.01	12.56	Potential PHAS	chr09:67464327-67465716	stu-miR6027 (67465061 + UUAUGGAUUGCUGAAGGAUUCG)
21PHAS-288	chr09	67474469	67474823	355	3	0.000206038	8	8	9.72	0.58	17.22	11.01	Potential PHAS	chr09:67474474-67474805
21PHAS-289	chr09	67474902	67475887	986	10	1.43579e-07	11	3	8.68	0.76	15.78	10.45	Potential PHAS	chr09:67475270-67475633	stu-miR6027 (67475292 + UUAUGGAUUGCUGAAGGAUUCG)
21PHAS-290	chr09	67480666	67481620	955	9	7.5936e-05	17	6	8.79	0.75	42.53	13.47	Potential PHAS	chr09:67480669-67481620
21PHAS-291	chr09	67486759	67488815	2057	17	2.46817e-05	19	7	6.93	0.74	64.28	12.46	Potential PHAS	chr09:67487439-67487938		stu-miR6027 (67487559 + UUAUGGAUUGCUGAAGGAUUCG)
21PHAS-292	chr09	67539119	67539335	217	1	9.38832e-06	6	19	2.27	0.81	9.12	12.52	Potential PHAS	chr09:67539119-67539335
21PHAS-293	chr09	67547499	67548008	510	2	4.56024e-07	10	14	2.34	0.58	21.58	6.38	Potential PHAS	chr09:67547499-67547992		stu-miR6024-3p (67547533 + GGCAAAACAACUUUGGCUAAAA),stu-miR6025 (67547500 + GACGUUGUCUCGAUUGUUGGAA)
21PHAS-294	chr09	67555970	67556354	385	6	9.88826e-09	10	1	1.57	0.95	37.25	16.17	Potential PHAS	chr09:67555970-67556354		stu-miR6025 (67555971 + GACGUUGUCUCGAUUGUUGGAA),stu-miR6026-3p (67556005 + GCAAAACAACUUUGGCCAAAAA)
21PHAS-295	chr09	67572992	67573682	691	3	6.54222e-06	11	17	2.22	0.57	33.79	10.66	Potential PHAS	chr09:67573065-67573682
21PHAS-296	chr10	3534287	3535260	974	3	0.000335024	9	12	1.01	0.61	45.94	5.52	Potential PHAS	chr10:3534287-3534721		stu-miR6024-3p (3534263 + GGAAAGACAACUUUAGCUAAAA)
21PHAS-297	chr10	3539795	3540759	965	6	3.92125e-07	14	19	1.92	0.86	197.86	8.61	Potential PHAS	chr10:3539795-3540759	stu-miR6024-3p (3539821 + GGCAAAACAACUCUUGCAAGAA)	stu-miR6026-3p (3539822 + GCAAAACAACUCUUG-CAAGAA),stu-miR8019-3p (3540415 - CAAGUAAGUCCAGG-CAUUCUUUU)
21PHAS-298	chr10	3546199	3548361	2163	6	2.96084e-06	50	13	1.22	0.5	1030.89	13.45	Potential PHAS	chr10:3546238-3548361		stu-miR6024-3p (3546240 + GGCAAAACGACUCUUGCUAGAA),stu-miR6025 (3546207 + GAUGUCGUCUCAAUUGUUGGCA),stu-miR172c-3p (3548233 - GCUACAUCAUCAGGAAUCU)
21PHAS-299	chr10	6594029	6595213	1185	3	8.4424e-06	21	6	5.79	0.32	60.09	5.89	Potential PHAS	chr10:6594029-6595213		stu-miR6024-3p (6595198 - GGGAAAACUACUAUUGCUAAGA)
21PHAS-300	chr10	22789732	22790293	562	4	1.78149e-07	12	15	1.07	0.71	62.66	12.1	Potential PHAS	chr10:22789732-22790293
21PHAS-301	chr10	38187515	38187724	210	1	4.44485e-05	4	12	1.67	0.86	9.45	6.67	Potential PHAS	chr10:38187515-38187724
21PHAS-302	chr10	43489798	43493133	3336	13	1.25045e-07	59	10	8.08	0.59	836.93	25.9	Potential PHAS	chr10:43489939-43490976		stu-miR482b-3p (43489917 + UUGGAAUGGGGGGUGUGGGUAA),stu-miR8038a-3p (43491298 + CUACAUCUGAGCAAGUUGAAG),stu-miR8038b-3p (43491298 + CUACAUCUGAGCAAGUUGAAG),stu-miR8050-5p (43492247 + UAGGUUUUUGAUUCCUACUU),stu-miR6024-5p (43489936 - UACUUUAGAAAGUGUUGUUUUA)
21PHAS-303	chr10	47348021	47348343	323	3	4.9598e-07	10	20	4.45	0.65	16.16	7.34	Potential PHAS	chr10:47348024-47348343		stu-miR6024-3p (47348021 + GGAAAAACAACUUUGGCUAAGA)
21PHAS-304	chr10	47429561	47430624	1064	6	1.14413e-05	15	21	9.69	0.4	58.56	7.77	Potential PHAS	chr10:47429879-47430624		stu-miR6024-3p (47430564 - GGGAAAACAACUAUGGCUAAGA)
21PHAS-305	chr10	47435431	47435595	165	1	0.000320162	4	2	8.89	0.49	2.74	6.47	Potential PHAS	chr10:47435431-47435595		stu-miR7122-3p (47435439 + GGUGUUGAAGAGAAACGUUGU)
21PHAS-306	chr10	48005550	48006165	616	8	4.55596e-06	15	2	7.47	0.68	73.13	11.01	Potential PHAS	chr10:48005873-48006062
21PHAS-307	chr10	50041708	50043767	2060	11	4.48783e-07	36	14	5.78	0.82	403.8	26.37	Potential PHAS	chr10:50041708-50043664	stu-miR482d-3p (50041754 + GGUAUGGGUGGUGUUGGUAAGA),stu-miR482e-3p (50041754 + GGUAUGGGUGGUGUUGGUAAGA)
21PHAS-308	chr10	51435973	51436164	192	2	1.35904e-05	5	3	1	0.64	15.55	8.72	Potential PHAS	chr10:51435973-51436143
21PHAS-309	chr10	52828283	52828701	419	2	0.000514655	9	15	8.4	0.4	34.76	6.47	Potential PHAS	chr10:52828322-52828502
21PHAS-310	chr10	54501756	54501881	126	1	9.99881e-05	5	16	8.6	0.45	1.99	5	Potential PHAS	chr10:54501756-54501881		stu-miR6024-3p (54501772 + GGGAAAACAACUGUGGCUAAGA)
21PHAS-311	chr10	54502508	54503162	655	5	0.000236007	5	14	7.32	0.83	5.58	5.81	Potential PHAS	chr10:54502508-54502620
21PHAS-312	chr10	54590602	54590721	120	1	0.000466873	4	11	6.6	0.42	3.17	5.68	Potential PHAS	chr10:54590602-54590721		stu-miR6024-3p (54590545 + GGGAAAACAACUGUGGCUAAGA)
21PHAS-313	chr10	54626266	54626460	195	2	9.99881e-05	5	17	7.62	0.45	1.99	5	Potential PHAS	chr10:54626266-54626391		stu-miR6024-3p (54626282 + GGGAAAACAACUGUGGCUAAGA)
21PHAS-314	chr10	54626761	54627595	835	1	6.58877e-05	6	15	7.89	0.49	4.78	5.81	Potential PHAS	chr10:54626761-54627595
21PHAS-315	chr10	55324266	55325127	862	6	0.000364504	11	12	5.18	0.75	61.17	12.14	Potential PHAS	chr10:55324337-55324474
21PHAS-316	chr10	55325308	55325592	285	1	0.000104686	6	16	5.96	0.3	16.26	5.17	Potential PHAS	chr10:55325308-55325592
21PHAS-317	chr10	55425035	55425394	360	2	0.000469637	9	19	4.93	0.56	45.4	14.47	Potential PHAS	chr10:55425093-55425394		stu-miR6024-3p (55425093 + GGGAAAACUACUAUUGCUAAGA)
21PHAS-318	chr10	55425703	55425997	295	1	0.00044945	7	5	5.91	0.36	22.48	5.65	Potential PHAS	chr10:55425703-55425997
21PHAS-319	chr10	60464574	60465136	563	2	1.34756e-05	10	4	11.06	0.73	26.76	9.46	Potential Repeat	chr10:60464574-60465136
21PHAS-320	chr10	60625816	60626140	325	4	5.802e-05	7	19	11.16	0.45	12.75	7.03	Potential Repeat	chr10:60625831-60626137
21PHAS-321	chr10	60650894	60651106	213	1	0.000115392	6	9	9.3	0.34	14.58	5.17	Potential PHAS	chr10:60650894-60651106		stu-miR482e-3p (60651213 - GGUUUGGGAGGUGUUGGUAAGA)
21PHAS-322	chr10	61118255	61118728	474	4	0.000100474	7	6	9.69	0.93	24.07	8.24	Potential PHAS	chr10:61118616-61118728
21PHAS-323	chr10	61129349	61130439	1091	3	2.1575e-05	17	12	8.29	0.59	39.49	6.73	Potential PHAS	chr10:61129604-61130439
21PHAS-324	chr10	61175263	61175835	573	7	3.55389e-05	8	4	8.24	0.87	32.5	10.69	Potential PHAS	chr10:61175304-61175835
21PHAS-325	chr11	1656128	1656781	654	6	3.15086e-08	13	8	3.85	0.68	61.3	11.71	Potential PHAS	chr11:1656146-1656738
21PHAS-326	chr11	1663098	1663274	177	2	4.20655e-05	5	1	2.26	0.77	8.2	7.83	Potential PHAS	chr11:1663100-1663274		stu-miR482b-3p (1663032 + GGGGAAUGGGGGGAGUCGGUAA)
21PHAS-327	chr11	1748237	1748432	196	5	3.55608e-08	9	11	3.86	0.76	27.5	12.41	Potential PHAS	chr11:1748237-1748432		stu-miR482e-3p (1748200 + GGAAUGGGGGGUGUUGGUAAAA)
21PHAS-328	chr11	1748557	1748762	206	1	0.000492666	5	10	2.05	0.57	14.82	5.85	Potential PHAS	chr11:1748557-1748762
21PHAS-329	chr11	1762680	1764326	1647	2	8.49477e-05	32	9	7.04	0.63	120.58	13.09	Potential PHAS	chr11:1762680-1764326		stu-miR482b-3p (1762785 + GGGGAAUGGGGGGAGUCGGUAA)
21PHAS-330	chr11	1846696	1848230	1535	1	0.000616796	29	19	7.19	0.3	123.64	13.09	Potential PHAS	chr11:1846696-1848230	stu-miR482b-3p (1846801 + GGGGAAUGGGGGGAGUCGGUAA)
21PHAS-331	chr11	1857077	1857887	811	1	0.000131774	25	5	7.2	0.32	104.38	13.09	Potential PHAS	chr11:1857077-1857887	stu-miR482b-3p (1857182 + GGGGAAUGGGGGGAGUCGGUAA)
21PHAS-332	chr11	1981865	1982326	462	2	9.14672e-06	8	16	4.64	0.76	14.14	8.53	Potential PHAS	chr11:1982079-1982326		stu-miR482b-3p (1981845 + GGGGAAUGGGGGGAGUCGGCAA)
21PHAS-333	chr11	2072576	2073389	814	2	5.32264e-05	8	11	4.04	0.46	21	7.22	Potential PHAS	chr11:2072791-2073389
21PHAS-334	chr11	2129500	2131211	1712	3	1.79006e-05	28	6	7.15	0.79	131.37	17.97	Potential PHAS	chr11:2129595-2129950	stu-miR482b-3p (2129700 + GGGGAAUGGGGGGAGUGGGUAA)	stu-miR169a-3p (2130829 + AGUAUCUAAGGAG-UUGC),stu-miR169b-3p (2130829 + AGUAUCUAAGGAG-UUGC)
21PHAS-335	chr11	2206480	2207068	589	1	0.000944581	20	16	7.18	0.49	150.59	19.78	Potential PHAS	chr11:2206480-2207068	stu-miR482b-3p (2206465 + GGGGAAUGGGGGGAGUCGGUAA)
21PHAS-336	chr11	2223718	2224512	795	1	0.000157631	25	17	7.3	0.53	164.13	18.09	Potential PHAS	chr11:2223718-2224512	stu-miR482b-3p (2223812 + GGGGAAUGGGGGGAGUCGGUAA)
21PHAS-337	chr11	2350613	2350971	359	3	0.000203766	5	8	6.25	0.84	8.46	8.82	Potential PHAS	chr11:2350672-2350966
21PHAS-338	chr11	2414769	2414998	230	2	0.000170342	4	1	5.05	0.96	7	7.23	Potential PHAS	chr11:2414769-2414979
21PHAS-339	chr11	2415681	2416639	959	6	1.50651e-06	28	1	4.37	0.82	284.98	22.46	Potential PHAS	chr11:2415725-2416639	stu-miR482b-3p (2415736 + GGGGAAUGGGGGGAGUCGGUAA)	stu-miR6026-3p (2415754 + GUAAAACGACUCUAG-CAAGAG)
21PHAS-340	chr11	2636693	2637305	613	5	1.23467e-07	8	10	4.45	0.65	23.87	11.59	Potential PHAS	chr11:2636859-2637305
21PHAS-341	chr11	2652100	2652326	227	3	7.28678e-05	6	21	1.98	0.74	18.25	5.71	Potential PHAS	chr11:2652100-2652325
21PHAS-342	chr11	2657647	2658283	637	6	3.02441e-07	8	5	5.47	0.6	16.54	11.59	Potential PHAS	chr11:2657747-2658283
21PHAS-343	chr11	2670833	2671737	905	10	1.72198e-11	25	11	1.73	0.84	168.77	25.48	Confident PHAS	chr11:2670833-2671732		stu-miR482b-3p (2670837 + GGGGAAUUGGGGGAGUUGGUAA),stu-miR172c-5p (2671550 + UGUG-AUUUUGAAGCUGCU)
21PHAS-344	chr11	2672165	2672427	263	2	4.19692e-06	9	6	1.13	0.76	67	10.19	Potential PHAS	chr11:2672165-2672425
21PHAS-345	chr11	2673936	2674779	844	2	0.000519272	10	2	1.24	0.47	50.2	5.56	Potential PHAS	chr11:2673936-2674534		stu-miR399i-5p (2674600 - UCUUCCAAU-GAGUGUAGCCC)
21PHAS-346	chr11	2928963	2929106	144	1	0.000252238	4	15	2.22	0.84	31.3	7.54	Potential PHAS	chr11:2928963-2929106
21PHAS-347	chr11	3598907	3599740	834	18	2.24617e-06	12	1	1.32	1	30696.1	31.45	Potential PHAS	chr11:3599215-3599740		stu-miR6022 (3599074 + UCCUGGAUAUUCUCCCUUCCA),stu-miR6022 (3599253 - UCCUGGAUAUUCUCCUUUCCA)
21PHAS-348	chr11	4101951	4102311	361	1	0.000992285	7	10	2.46	0.33	18.04	5.33	Potential PHAS	chr11:4101951-4102311
21PHAS-349	chr11	4105374	4105480	107	1	0.000731559	4	1	2.18	0.65	11.04	5.12	Potential PHAS	chr11:4105374-4105480		stu-miR8048-5p (4105668 - CAAGG-GAAGUUGCUAAUGAG)
21PHAS-350	chr11	4106262	4106976	715	5	1.19081e-05	18	12	2.3	0.63	439.23	13.75	Potential PHAS	chr11:4106262-4106958
21PHAS-351	chr11	4122099	4122210	112	2	0.000241424	6	15	1.3	0.5	50.59	7.84	Potential PHAS	chr11:4122100-4122210
21PHAS-352	chr11	4122787	4123588	802	3	4.74109e-05	12	10	2.28	0.46	162.56	8.64	Potential PHAS	chr11:4122842-4123588
21PHAS-353	chr11	6731993	6733417	1425	6	2.36303e-05	23	20	8.84	0.61	120.36	11.58	Potential PHAS	chr11:6731993-6733417		stu-miR6024-3p (6733296 - GGUAAGACAACUCUUGCCAGAA),stu-miR482d-3p (6733311 - GGUAUGGGCGGUAUAGGUAAGA),stu-miR482e-3p (6733311 - GGUAUGGGCGGUAUAGGUAAGA)
21PHAS-354	chr11	6740835	6741356	522	1	0.000874553	6	4	7.3	0.52	5.33	5.68	Potential PHAS	chr11:6740835-6741356		stu-miR396-3p (6740812 + UUUCCCA-AGCUUUCUUGCUC)
21PHAS-355	chr11	6741461	6742888	1428	4	1.66168e-06	24	20	8.84	0.43	130.59	8.21	Potential PHAS	chr11:6741461-6742888		stu-miR6024-3p (6742767 - GGUAAGACAACUCUUGCCAGAA),stu-miR482d-3p (6742782 - GGUAUGGGCGGUAUAGGUAAGA),stu-miR482e-3p (6742782 - GGUAUGGGCGGUAUAGGUAAGA)
21PHAS-356	chr11	6788277	6789691	1415	6	1.92967e-09	28	2	8.34	0.61	183.99	18.12	Potential PHAS	chr11:6788756-6789593		stu-miR6024-3p (6789579 - GGUAAGACAACUCUUGCCAGAA),stu-miR482d-3p (6789594 - GGUAUGGGCGGUAUAGGUAAGA),stu-miR482e-3p (6789594 - GGUAUGGGCGGUAUAGGUAAGA)
21PHAS-357	chr11	6847937	6849419	1483	6	5.52565e-06	24	4	6.52	0.67	207.06	12.16	Potential PHAS	chr11:6848993-6849419		stu-miR6026-5p (6849491 + UUUUUCUGGCAAUAGUUGUCUU),stu-miR6024-3p (6848829 - GGUAAGACAACUCUUGCCAGAA),stu-miR482d-3p (6849509 - GGUAUGGGCGGUAUAGGUAAGA),stu-miR482d-3p (6848844 - GGUAUGGGCGGUAUAGGUAAGA),stu-miR482e-3p (6848844 - GGUAUGGGCGGUAUAGGUAAGA),stu-miR482e-3p (6849509 - GGUAUGGGCGGUAUAGGUAAGA)
21PHAS-358	chr11	6882628	6883662	1035	5	3.24598e-07	26	9	8.88	0.57	141.43	14.79	Potential PHAS	chr11:6882840-6883568		stu-miR6024-3p (6883540 - GGUAAGACAACUCUUGCCAGAA),stu-miR482d-3p (6883555 - GGUAUGGGCGGUAUAGGUAAGA),stu-miR482e-3p (6883555 - GGUAUGGGCGGUAUAGGUAAGA),stu-miR8002-3p (6882729 - AAUUUUGGUUAAUAAUAAUGGAAU)
21PHAS-359	chr11	6902659	6903589	931	7	3.8548e-07	15	4	9.13	0.6	74.37	7.14	Potential PHAS	chr11:6902722-6903478		stu-miR6024-3p (6903464 - GGUAAGACAACUCUUGCCAGAA),stu-miR482d-3p (6903479 - GGUAUGGGAGGUAUAGGUAAGA),stu-miR482e-3p (6903479 - GGUAUGGGAGGUAUAGGUAAGA)
21PHAS-360	chr11	6918439	6919428	990	9	8.72565e-10	43	9	7.07	0.79	615.38	25.82	Potential PHAS	chr11:6918516-6919428		stu-miR6024-3p (6919324 - GGUAAGACAACUCUUGCCAGAA),stu-miR482d-3p (6919339 - GGUAUGGGCGGUAUAGGUAAGA),stu-miR482e-3p (6919339 - GGUAUGGGCGGUAUAGGUAAGA)
21PHAS-361	chr11	6925657	6927796	2140	12	1.5036e-06	65	10	5.66	0.47	1606.31	22.82	Potential PHAS	chr11:6925657-6927778	stu-miR6024-3p (6927658 - GGUAAGACAACUCUUGCUAGAA)	stu-miR482b-3p (6927675 - UUGGUAUGGGCGGUAUCGGUAA),stu-miR482e-3p (6927673 - GGUAUGGGCGGUAUCGGUAAGA)
21PHAS-362	chr11	6947821	6948035	215	1	8.79765e-05	8	17	4.33	0.36	16.98	8.37	Potential PHAS	chr11:6947821-6948035
21PHAS-363	chr11	6948701	6949555	855	7	3.63696e-06	15	14	9.87	0.58	99.47	13.09	Potential PHAS	chr11:6949296-6949537		stu-miR6024-3p (6949506 - GGUAAGACAACUCUUGCCAGAA),stu-miR482d-3p (6949521 - GGUAUGGGCGGUAUAGGUAAGA),stu-miR482e-3p (6949521 - GGUAUGGGCGGUAUAGGUAAGA)
21PHAS-364	chr11	6970071	6971453	1383	11	2.70902e-08	29	1	8.25	0.47	192.38	12.03	Potential PHAS	chr11:6970965-6971434	stu-miR482b-3p (6971392 - UUGGUAUGGGCGGUAUCGGUAA)	stu-miR6024-3p (6971375 - GGUAAGACAACUCUUGCAAGAA),stu-miR482e-3p (6971390 - GGUAUGGGCGGUAUCGGUAAGA)
21PHAS-365	chr11	7058121	7060185	2065	12	5.2316e-07	54	1	5.61	0.63	1370.49	24.78	Potential PHAS	chr11:7058124-7060073	stu-miR482c (7058206 + UUGGUAUGGGUGGAUUAGGUAA)	stu-miR6024-3p (7058223 + GGUAAGACAACUCUUGCCAGAA)
21PHAS-366	chr11	7063380	7064411	1032	8	1.72834e-08	25	16	8.53	0.68	209.99	17.93	Potential PHAS	chr11:7063453-7064411		stu-miR6024-3p (7063508 + GGUAAGACAACUCUUGCCAGAA),stu-miR482d-3p (7063493 + GGUAUGGGCGGUAUAGGUAAGA),stu-miR482e-3p (7063493 + GGUAUGGGCGGUAUAGGUAAGA)
21PHAS-367	chr11	7068428	7069774	1347	8	2.22183e-11	42	6	7.42	0.84	567.2	25.06	Confident PHAS	chr11:7068434-7069416	stu-miR482b-3p (7068501 + UUGGUAUGGGCGGUAUCGGUAA)	stu-miR6024-3p (7068518 + GGUAAGACAACUCUUGCCAGAA),stu-miR482e-3p (7068503 + GGUAUGGGCGGUAUCGGUAAGA)
21PHAS-368	chr11	7070031	7070243	213	1	0.000308384	6	4	3.65	0.45	13.64	5.06	Potential PHAS	chr11:7070031-7070243
21PHAS-369	chr11	7082615	7083153	539	2	0.000328081	10	18	8.9	0.62	74.89	10.66	Potential PHAS	chr11:7082615-7082997		stu-miR6024-3p (7082702 + GGUAAGACAACUCUUGCUAGAA),stu-miR482d-3p (7082687 + GGUAUGGGCGGUAUAGGUAAGA),stu-miR482e-3p (7082687 + GGUAUGGGCGGUAUAGGUAAGA)
21PHAS-370	chr11	7083282	7083436	155	1	0.000625311	6	13	4.16	0.39	21.34	5.82	Potential PHAS	chr11:7083282-7083436
21PHAS-371	chr11	7087763	7088898	1136	10	4.86535e-06	26	14	7.59	0.82	155.87	11.36	Potential PHAS	chr11:7087763-7088898	stu-miR482d-3p (7087871 + GGUAUGGGAGGUAUAGGUAAGA),stu-miR482e-3p (7087871 + GGUAUGGGAGGUAUAGGUAAGA)	stu-miR6024-3p (7087886 + GGUAAGACAACUCUUGCCAGAA)
21PHAS-372	chr11	7091478	7092938	1461	10	1.72428e-05	24	11	6.81	0.89	182.6	24.08	Potential PHAS	chr11:7091505-7092206	stu-miR482c (7091543 + UUGGUAUGGGUGGUAUAGGUAA)	stu-miR6024-3p (7091560 + GGUAAGACAACUCUUGCCAGAA),stu-miR482d-3p (7091545 + GGUAUGGGUGGUAUAGGUAAGA),stu-miR482e-3p (7091545 + GGUAUGGGUGGUAUAGGUAAGA),stu-miR6149-5p (7091866 + CACGGCUCAAGUGUGUUGCAG)
21PHAS-373	chr11	7100314	7102591	2278	13	1.3245e-13	65	10	5.39	0.62	846.74	20.27	Confident PHAS	chr11:7100321-7101367		stu-miR6024-3p (7100463 + GGUAAGACAACUCUUGCCAGAA),stu-miR482d-3p (7100448 + GGUAUGGGAGGUAUAGGUAAGA),stu-miR482e-3p (7100448 + GGUAUGGGAGGUAUAGGUAAGA),stu-miR5304-5p (7102193 + GGUGCUCGAGUAUGCUGCAUUC)
21PHAS-374	chr11	10226477	10227586	1110	9	0	38	2	1.63	0.74	10728.4	19.22	Confident PHAS	chr11:10226629-10227537
21PHAS-375	chr11	11132732	11133458	727	4	1.91147e-07	11	17	1.09	0.7	61.76	10.2	Potential PHAS	chr11:11133250-11133442	stu-miR171b-3p (11133419 - AGUGAUAUUGGUUCGGCUCAA),stu-miR171d-3p (11133419 - AGUGAUAUUGGUUCGGCUCAA)	stu-miR479 (11133420 - GAGUGAUAUUGGUUCGGCUCA)
21PHAS-376	chr11	13206800	13207320	521	7	2.90033e-08	14	8	1.05	0.97	2260.16	31.93	Potential PHAS	chr11:13206800-13207271
21PHAS-377	chr11	13832941	13833069	129	1	0.00012176	9	6	1.03	0.97	7648.01	34.1	Potential PHAS	chr11:13832941-13833069
21PHAS-378	chr11	34141617	34141790	174	1	0.000158374	10	12	1.91	0.51	395.94	7.06	Potential PHAS	chr11:34141617-34141790
21PHAS-379	chr11	34286145	34286384	240	2	8.31792e-05	10	7	2.22	0.78	659.09	14.89	Potential PHAS	chr11:34286145-34286384
21PHAS-380	chr11	34286538	34286650	113	2	2.62126e-06	10	13	2.24	0.9	2256.45	17.5	Potential PHAS	chr11:34286538-34286650
21PHAS-381	chr11	37886331	37886661	331	4	7.42761e-06	8	4	9.11	0.59	18.35	5.37	Potential PHAS	chr11:37886489-37886622		stu-miR6024-3p (37886858 - GGUAAGACAACACUUGCUAAAG)
21PHAS-382	chr11	37886782	37886936	155	3	0.000143985	4	19	10.96	0.81	2.86	5.57	Potential Repeat	chr11:37886807-37886936		stu-miR482b-5p (37886873 + UCUUACCCACGCCGCCCAUUCC),stu-miR6024-3p (37886858 - GGUAAGACAACACUUGCUAAAG),stu-miR482d-3p (37886873 - GGAAUGGGCGGCGUGGGUAAGA)
21PHAS-383	chr11	37891738	37894391	2654	13	2.54969e-05	53	20	7.25	0.83	747.54	17.25	Potential PHAS	chr11:37892517-37894319		stu-miR482b-5p (37894309 + UCUUACCCACGCCGCCCAUUCC),stu-miR156f-5p (37891555 + UGUUCAAUCUCUU-UGUCAC),stu-miR6024-3p (37894294 - GGUAAGACAACACUUGCUAAAG),stu-miR482d-3p (37894309 - GGAAUGGGCGGCGUGGGUAAGA)
21PHAS-384	chr11	37916806	37917190	385	3	0.000658165	13	12	6.42	0.52	115.14	7.98	Potential PHAS	chr11:37916972-37917087
21PHAS-385	chr11	37924129	37925225	1097	12	5.5342e-07	34	2	7.8	0.9	323.31	9.24	Potential PHAS	chr11:37924960-37925159		stu-miR482d-5p (37925158 + UGUCUUACCCACACCACUCAUU),stu-miR482e-5p (37925158 + UGUCUUACCCACACCACUCAUU),stu-miR6024-3p (37925145 - GGUAAGACAACACUUGCUAAAG),stu-miR482d-3p (37925160 - GGAAUGAGUGGUGUGGGUAAGA)
21PHAS-386	chr11	39877340	39877850	511	3	0.000160657	10	6	2.44	0.54	40.61	6.41	Potential PHAS	chr11:39877340-39877850
21PHAS-387	chr11	40255174	40257039	1866	14	7.88794e-06	31	10	6.71	0.79	470.16	17.25	Potential PHAS	chr11:40255285-40256298	stu-miR482d-3p (40255288 + GGAAUGGGAGGUGUGGGUAAGA),stu-miR482e-3p (40255288 + GGAAUGGGAGGUGUGGGUAAGA)	stu-miR6024-3p (40255303 + GGUAAGACAACACUUGCUAAAG)
21PHAS-388	chr11	42897964	42899900	1937	16	3.17677e-06	44	9	1.01	0.9	1503.18	27.69	Potential PHAS	chr11:42898052-42899897	stu-miR482b-3p (42898053 + UUGGUAUGGGGGGUAUUGGUAA)	stu-miR6024-3p (42898070 + GGUAAAACCACUCUAGCUAAAA),stu-miR482e-3p (42898055 + GGUAUGGGGGGUAUUGGUAAAA),stu-miR6027 (42898805 + UUAUGGACUGCUGAAGGGUUUA),stu-miR156f-5p (42899111 + CGUUCGAUCUUUUCUGUCAU)
21PHAS-389	chr11	44017693	44018249	557	4	0.000207308	11	5	8.57	0.88	165.37	10.66	Potential PHAS	chr11:44017693-44017923	stu-miR482d-3p (44017727 + GGAAUGGGCGGUGCGGGUAAGA)
21PHAS-390	chr11	44042796	44043392	597	2	0.000557017	14	10	7.18	0.48	93.67	6.9	Potential PHAS	chr11:44042882-44043392	stu-miR482b-5p (44042953 - UCUUACCCGUGCCGCCCAUUCC)
21PHAS-391	chr11	44127751	44128286	536	1	0.000949597	9	15	6.42	0.34	38.8	5.93	Potential PHAS	chr11:44127751-44128286		stu-miR8038a-3p (44128228 + CUACAUCUGAGCAAGUUGAAA),stu-miR8038b-3p (44128228 + CUACAUCUGAGCAAGUUGAAA)
21PHAS-392	chr11	44181675	44182390	716	9	0.000111437	15	5	8.32	0.93	220.63	12	Potential PHAS	chr11:44181675-44182275	stu-miR482d-3p (44181842 + GGAAUGGGCGGUGCGGGUAAGA)
21PHAS-393	chr11	44206196	44206995	800	12	8.0732e-05	12	18	8.97	0.89	71.06	13.47	Potential PHAS	chr11:44206225-44206574		stu-miR482d-3p (44206259 + GGAAUGGGCGGUGCGGGUAAGA),stu-miR1919-3p (44206651 + UCUGUCUAAAGAUGACUCUUGG)
21PHAS-394	chr11	44207383	44207556	174	2	0.000487804	6	15	11	0.41	8.41	7.06	Potential Repeat	chr11:44207383-44207556
21PHAS-395	chr11	44223558	44224045	488	1	0.000586647	12	14	7.21	0.68	74.08	6.65	Potential PHAS	chr11:44223558-44224045
21PHAS-396	chr11	44332693	44333342	650	9	3.0702e-05	17	14	11.9	0.78	63.52	11.62	Potential Repeat	chr11:44332838-44333342	stu-miR482b-5p (44333324 + UCUUACCCAGGCCGCCCAUUCC)	stu-miR398a-5p (44333054 + CAUAU-UUCUCAAGUCAACCC)
21PHAS-397	chr11	44354981	44355542	562	3	2.38502e-05	14	19	10.57	0.83	35.13	5.65	Potential Repeat	chr11:44354981-44355421		stu-miR482b-5p (44355461 + UCUUACCCAGGCCGCCCAUUCC),stu-miR398a-5p (44355197 + UAUAU-UUCUCAAGUCAUCCC),stu-miR6024-3p (44355446 - GGUAAGACAACACUUGCUAAAG)
21PHAS-398	chr11	44708736	44710716	1981	12	1.89512e-06	41	9	9.53	0.68	271.7	21.27	Potential PHAS	chr11:44708736-44709653		stu-miR6024-3p (44708837 + GGUAAGACAACACUUGCUAAAG),stu-miR482d-3p (44708822 + GGAACGGGUGGUGUGGGUAAGA),stu-miR8038a-3p (44710207 + CUACAUCUGAGCAAGUUGAAA),stu-miR8038b-3p (44710207 + CUACAUCUGAGCAAGUUGAAA),stu-miR482e-5p (44708824 - UGUCUUACCCACACCACCCGUU)
21PHAS-399	chr11	44721121	44723185	2065	15	1.1671e-06	41	10	9.5	0.63	447.84	22.55	Potential PHAS	chr11:44721235-44722374	stu-miR482d-3p (44721274 + GGAAUGGGCGGCGUGGGUAAGA),stu-miR482b-5p (44721274 - UCUUACCCACGCCGCCCAUUCC)	stu-miR6024-3p (44721289 + GGUAAGACAACACUUGCUAAAG)
21PHAS-400	chr11	44726364	44727924	1561	8	4.72945e-05	25	21	10.07	0.79	90.24	10.72	Potential Repeat	chr11:44726457-44726640
21PHAS-401	chr11	44738216	44740514	2299	11	4.19689e-05	42	6	10.78	0.77	218.12	15.62	Potential Repeat	chr11:44738338-44739316		stu-miR6024-3p (44738318 + GGUAAGACGACACUUGCUAAAG),stu-miR8038a-3p (44739694 + CUACAUCUGAGCAAGUUGAAA),stu-miR8038b-3p (44739694 + CUACAUCUGAGCAAGUUGAAA),stu-miR8050-5p (44740670 + UAGGAUUUUGAUUCCUACUG),stu-miR482b-5p (44738303 - UCUUACCCAGGCCACCCAUUCC)
21PHAS-402	chr11	44748403	44750028	1626	12	3.32838e-05	25	20	10.5	0.74	168.13	16.11	Potential Repeat	chr11:44748520-44749130		stu-miR6024-3p (44748538 + GGUAAGACAACACUUGCUAAAG),stu-miR482d-3p (44748523 + GGAAUGGGCGGCGUGGGUAAGA),stu-miR8038a-3p (44749902 + CUAUAUCUGAGCAAGUUGAAA),stu-miR8038b-3p (44749902 + CUAUAUCUGAGCAAGUUGAAA),stu-miR482b-5p (44748523 - UCUUACCCACGCCGCCCAUUCC)
21PHAS-403	chr11	44778323	44780732	2410	17	3.65339e-07	28	9	11.32	0.95	125.98	9.86	Potential Repeat	chr11:44778434-44780476	stu-miR8038a-3p (44779842 + CUAUAUCUGAGCAAGUUGAAA),stu-miR8038b-3p (44779842 + CUAUAUCUGAGCAAGUUGAAA)	stu-miR6024-3p (44778452 + GGUAAGACAACACUUGCUAAAG),stu-miR482d-3p (44778437 + GGAAUGGGCGGCGUGGGUAAGA),stu-miR172d-5p (44780538 + AGUUGUUUUUGAUGAUGCUCA),stu-miR482b-5p (44778437 - UCUUACCCACGCCGCCCAUUCC),stu-miR172c-3p (44780876 - GAAAGUUUAUCAAGAUUCU)
21PHAS-404	chr11	44789502	44789898	397	3	5.49587e-05	6	6	10.08	0.9	9.1	6.67	Potential Repeat	chr11:44789522-44789742		stu-miR6024-3p (44789600 + GGUAAGACAACACUUGCUAAAG),stu-miR482b-5p (44789585 - UCUUACCCAGGCCACCCAUUCC),stu-miR8050-5p (44789900 - AAUGAUCUUGA-UCUUACUU),stu-miR398a-5p (44789858 - UAUAU-UUCUCAAGUCAUCCC)
21PHAS-405	chr11	44803345	44805360	2016	12	2.19913e-05	26	19	9.3	0.76	200.18	19.1	Potential PHAS	chr11:44803427-44804696	stu-miR482b-5p (44803456 - UCUUACCCACGCCACCCAUUCC)	stu-miR6024-3p (44803471 + GGUAAGACAACACUUGCUAAAG),stu-miR8038a-3p (44804832 + CUAUAUCUGAGCAAGUUGAAA),stu-miR8038b-3p (44804832 + CUAUAUCUGAGCAAGUUGAAA),stu-miR482e-5p (44803458 - UGUCUUACCCACGCCACCCAUU),stu-miR398a-5p (44803726 - AAUAU-UUCUCAAGUCAUCCC)
21PHAS-406	chr11	44820414	44822477	2064	12	4.27041e-06	30	19	10.7	0.85	120.56	8.56	Potential Repeat	chr11:44820464-44821185		stu-miR6024-3p (44820546 + GGUAAGACAACACUUGCUAAAG),stu-miR482d-3p (44820531 + GGAAUGGGCGGCGUGGGUAAGA),stu-miR8038a-3p (44821910 + CUAUAUCUGAGCAAGUUGAAA),stu-miR8038b-3p (44821910 + CUAUAUCUGAGCAAGUUGAAA),stu-miR482b-5p (44820531 - UCUUACCCACGCCGCCCAUUCC)
21PHAS-407	chr11	44829907	44830600	694	3	0.000177457	17	3	10.64	0.5	50.08	7.92	Potential Repeat	chr11:44830492-44830600		stu-miR6024-3p (44829959 + GGUAAGACAGCACUUGCUAAAG),stu-miR482b-5p (44829944 - UCUUACCCAGGCCGCCCAUUCC)
21PHAS-408	chr11	44831053	44831353	301	2	0.000130169	9	9	7.46	0.47	13.88	7.07	Potential PHAS	chr11:44831053-44831353		stu-miR8038a-3p (44831344 + CUAUAUCUGAGCAAGUUGAAA),stu-miR8038b-3p (44831344 + CUAUAUCUGAGCAAGUUGAAA)
21PHAS-409	chr11	44845305	44847576	2272	14	1.46368e-05	27	4	10.42	0.89	149.32	15.41	Potential Repeat	chr11:44845305-44845569		stu-miR6024-3p (44845395 + GGUAAGACAACACUUGCUAAAG),stu-miR172d-5p (44847463 + AGUUGUUUUUGAUGAUGCUCA),stu-miR482b-5p (44845380 - UCUUACCCAGGCCACCCAUUCC),stu-miR398a-5p (44845653 - AAUAU-UUCUCAAGUCAUCCC)
21PHAS-410	chr11	45429265	45429857	593	6	4.82832e-05	13	9	11.27	0.8	33.63	13.32	Potential Repeat	chr11:45429537-45429794		stu-miR482b-5p (45429869 + UCUUACCCAGGCCGCCCAUUCC),stu-miR6024-3p (45429854 - GGUAAGACAACACUUGCUAAAG)
21PHAS-411	chr11	45510383	45512549	2167	11	2.06919e-05	28	12	11.52	0.89	74.61	10.3	Potential Repeat	chr11:45511709-45512495		stu-miR482e-5p (45512405 + UGUCUUACCCACACCGCCCAUU),stu-miR6024-3p (45512392 - GGUAAGACAACACUUGCUAAAG),stu-miR482d-3p (45512407 - GGAAUGGGCGGUGUGGGUAAGA),stu-miR482e-3p (45512407 - GGAAUGGGCGGUGUGGGUAAGA),stu-miR172d-5p (45510321 - AGUUGUUUUUGAUGAUGCUCA)
21PHAS-412	chr11	45583104	45583774	671	8	2.67735e-05	16	17	10.07	0.91	119.73	11.85	Potential Repeat	chr11:45583486-45583774		stu-miR482b-5p (45583728 + UCUUACCCAGGCCGCCCAUUCC),stu-miR6024-3p (45583713 - GGUAAGACAGCACUUGCUAAAG)
21PHAS-413	chr11	45595209	45597384	2176	12	9.92247e-06	42	14	10.76	0.58	239.49	15.14	Potential Repeat	chr11:45595209-45597288	stu-miR482b-5p (45597251 + UCUUACCCAGGCCGCCCAUUCC)	stu-miR6024-3p (45597236 - GGUAAGACAACACUUGCUAAAG),stu-miR8038a-3p (45595857 - CUACAUCUGAGCAAGUUGAAA),stu-miR8038b-3p (45595857 - CUACAUCUGAGCAAGUUGAAA),stu-miR172c-5p (45595879 - CUUGUCUCUUGAAGAUGCC)
21PHAS-414	chr11	45810047	45810220	174	1	0.000629646	6	2	1.72	0.35	20.13	6.2	Potential PHAS	chr11:45810047-45810220
21PHAS-415	chr11	45939124	45939372	249	3	0.000350352	7	13	4.67	0.46	38.05	6.47	Potential PHAS	chr11:45939124-45939372	stu-miR482d-3p (45939109 + GGAAUGGGGGGCGUAGGCAAGA)	stu-miR6024-3p (45939124 + GGCAAGACAACACUUGCUAAAG)
21PHAS-416	chr11	45962007	45963981	1975	10	1.83432e-05	32	12	6.68	0.97	457.61	8.58	Potential PHAS	chr11:45962029-45963981		stu-miR6024-3p (45962057 + GGCAAGACAACACUUGCUAAAG),stu-miR482d-3p (45962042 + GGAAUGGGGGGUGUUGGCAAGA),stu-miR482e-3p (45962042 + GGAAUGGGGGGUGUUGGCAAGA)
21PHAS-417	chr11	45995673	45996207	535	6	9.19825e-06	7	10	6.58	0.86	45.11	9.79	Potential PHAS	chr11:45995930-45996191	stu-miR482b-5p (45996247 + UCUUGCCAAUGCCAGCCAUUCC),stu-miR482e-3p (45996247 - GGAAUGGCUGGCAUUGGCAAGA)	stu-miR6024-3p (45996232 - GGCAAGACAACAUUUGCUAAAG)
21PHAS-418	chr11	46100934	46101245	312	3	0.000752076	9	2	6.72	0.61	91.72	12.42	Potential PHAS	chr11:46100934-46101093
21PHAS-419	chr11	46101316	46101966	651	9	3.18271e-07	20	5	6.47	0.92	272.08	20.2	Potential PHAS	chr11:46101368-46101851	stu-miR482d-3p (46101872 - GGAAUGGGGGGUGUGGGUAAGA),stu-miR482e-3p (46101872 - GGAAUGGGGGGUGUGGGUAAGA)	stu-miR6024-3p (46101857 - GGUAAGACAACACUUGCUAAAU),stu-miR482b-3p (46101874 - UUGGAAUGGGGGGUGUGGGUAA)
21PHAS-420	chr11	46120088	46120822	735	10	4.2755e-05	20	3	8.18	0.72	125.64	19.35	Potential PHAS	chr11:46120459-46120822	stu-miR482d-3p (46120749 - GGAAUGGGGGGCGUGGGCAAGA)	stu-miR6024-3p (46120734 - GGCAAGACAACACUUGCUAAAG)
21PHAS-421	chr11	46135491	46136280	790	7	2.06844e-05	9	17	6.66	0.49	18.71	10.61	Potential PHAS	chr11:46135868-46136279		stu-miR6024-3p (46136436 - GGCAAGACAACACUUGCUAAAG),stu-miR482d-3p (46136451 - GGAAUGGGGGGCGUGGGCAAGA),stu-miR8041a-5p (46136295 - UGAUGAUAAUA-UAAAGCAC),stu-miR8041b-5p (46136295 - UGAUGAUAAUA-UAAAGCAC)
21PHAS-422	chr11	46144351	46144544	194	1	0.000627569	7	2	7.87	0.51	12.68	6.33	Potential PHAS	chr11:46144351-46144544
21PHAS-423	chr11	46144565	46145028	464	4	1.75881e-05	11	13	7.16	0.5	22.23	9.43	Potential PHAS	chr11:46144565-46145028		stu-miR6024-3p (46144998 - GGCAAGACAACACUUGCUAAAG),stu-miR482d-3p (46145013 - GGAAUGGGGGGCGUGGGCAAGA)
21PHAS-424	chr11	46162803	46163076	274	1	0.000213276	8	7	3.3	0.49	20.9	7.65	Potential PHAS	chr11:46162803-46163076
21PHAS-425	chr11	46163523	46164233	711	9	1.11013e-05	22	17	8.05	0.71	179.21	16.45	Potential PHAS	chr11:46163538-46164233	stu-miR482d-3p (46164170 - GGAAUGGGGGGCGUGGGCAAGA)	stu-miR6024-3p (46164155 - GGCAAGACCACACUUGCUAAAG)
21PHAS-426	chr11	46172303	46172528	226	2	0.000221546	8	3	5.91	0.52	14.99	6.21	Potential PHAS	chr11:46172303-46172517
21PHAS-427	chr11	46196106	46196771	666	9	2.27849e-05	16	12	7.17	0.85	110.85	10.95	Potential PHAS	chr11:46196272-46196771	stu-miR482d-3p (46196673 - GGAAUGGGGGGCGUGGGCAAGA)	stu-miR6024-3p (46196658 - GGCAAGACAACACUUGCUAAAG)
21PHAS-428	chr11	46205711	46206241	531	6	0.000236786	10	15	6.45	0.62	16.05	5.89	Potential PHAS	chr11:46205712-46206015		stu-miR6024-3p (46206172 - GGCAAGACAACACUUGCUAAAG),stu-miR482d-3p (46206187 - GGAAUGGGGGGCGUGGGCAAGA)
21PHAS-429	chr11	46211986	46212524	539	2	0.000305369	7	19	3.62	0.58	35.65	8.56	Potential PHAS	chr11:46211986-46212524
21PHAS-430	chr11	46213714	46214792	1079	12	2.78198e-05	25	17	7.54	0.95	414.63	22.1	Potential PHAS	chr11:46214113-46214790	stu-miR482d-3p (46214717 - GGAAUGGGGGGUGUGGGUAAGA),stu-miR482e-3p (46214717 - GGAAUGGGGGGUGUGGGUAAGA)	stu-miR6024-3p (46214702 - GGUAAGACAACACUUGCUAAAU),stu-miR482b-3p (46214719 - UUGGAAUGGGGGGUGUGGGUAA),stu-miR169e-3p (46213576 - AGUUGCCA-GAUAACUUGU)
21PHAS-431	chr12	701881	702191	311	1	0.000892955	8	7	9.08	0.85	152.45	7.13	Potential PHAS	chr12:701881-702191		stu-miR172c-5p (702357 - UCUAAGUCUUGAAGAUGUG)
21PHAS-432	chr12	720814	721068	255	1	0.000734193	8	19	8.9	0.85	152.58	7.12	Potential PHAS	chr12:720814-721068
21PHAS-433	chr12	822110	822472	363	3	4.94597e-07	8	5	5.55	0.91	32.99	9.39	Potential PHAS	chr12:822110-822472
21PHAS-434	chr12	1716407	1717520	1114	8	7.92348e-07	27	9	4.53	0.61	229.65	14.38	Potential PHAS	chr12:1717007-1717411		stu-miR6024-3p (1717399 - GGGAAAACAACUUUGGCUACAA)
21PHAS-435	chr12	1755450	1756333	884	8	1.7972e-05	22	3	4.76	0.61	144.22	13.92	Potential PHAS	chr12:1755518-1756245	stu-miR6024-3p (1756233 - GGGAAAACAACUUUGGCUACAA)
21PHAS-436	chr12	1760221	1761035	815	4	3.79405e-05	11	14	3.72	0.65	45.85	7.16	Potential PHAS	chr12:1760221-1760952		stu-miR482e-3p (1760973 - GGUAUGGGAGGCAUUGGCAAGA),stu-miR6025 (1760991 - GAAGUUGUAUCAAUUGUAGGUA)
21PHAS-437	chr12	1777102	1778027	926	9	7.37414e-06	22	1	4.77	0.73	160.85	15.2	Potential PHAS	chr12:1777137-1778027		stu-miR6024-3p (1777892 - GGGAAAACAACUUUGGCUACAA)
21PHAS-438	chr12	1787378	1788208	831	6	1.91875e-06	17	13	3.63	0.64	81.27	11.15	Potential PHAS	chr12:1787444-1788125		stu-miR482e-3p (1788146 - GGUAUGGGAGGCAUUGGCAAGA)
21PHAS-439	chr12	1793123	1793991	869	6	1.50346e-05	14	19	4.59	0.78	158.57	15.27	Potential PHAS	chr12:1793565-1793991
21PHAS-440	chr12	3018752	3018894	143	2	2.90542e-05	8	12	6.88	0.39	21.26	6.8	Potential PHAS	chr12:3018752-3018887
21PHAS-441	chr12	3167635	3168190	556	5	0.000352508	7	12	6.28	0.93	84.92	14.06	Potential PHAS	chr12:3167856-3168144
21PHAS-442	chr12	3170012	3172808	2797	21	1.71527e-05	56	2	2.57	0.71	6253.45	26.44	Potential PHAS	chr12:3170081-3170819		stu-miR6023 (3170114 + UCCCAAAAACAGUUUCAUGGAA)
21PHAS-443	chr12	3213681	3214329	649	5	7.35167e-06	8	21	4.87	0.81	309.43	6.53	Potential PHAS	chr12:3213681-3213846
21PHAS-444	chr12	3309472	3309842	371	4	3.81729e-05	7	6	1.15	0.66	42.57	6.95	Potential PHAS	chr12:3309647-3309816		stu-miR8041a-5p (3309495 + CAAUGGUAAUAUCAAAGCAG),stu-miR8041b-5p (3309495 + CAAUGGUAAUAUCAAAGCAG),stu-miR8044-3p (3309566 + AGGUUC-AAUAUCGAUGGAGG)
21PHAS-445	chr12	3309900	3310885	986	9	4.72602e-07	22	19	2.34	0.47	235.58	15.08	Potential PHAS	chr12:3309900-3310792		stu-miR6025 (3310813 - GAAGUUGUCUCAAUUGUAGGUA)
21PHAS-446	chr12	6317453	6319541	2089	14	1.3286e-06	34	19	2.11	0.91	608.35	19.47	Potential PHAS	chr12:6317516-6319455		stu-miR169a-5p (6317631 + AGGCAAGACAACUUUGGCUA),stu-miR169b-5p (6317631 + AGGCAAGACAACUUUGGCUA),stu-miR169c-5p (6317631 + AGGCAAGACAACUUUGGCUA),stu-miR169d-5p (6317631 + AGGCAAGACAACUUUGGCUA),stu-miR169e-5p (6317631 + AGGCAAGACAACUUUGGCUA),stu-miR169f-5p (6317631 + AGGCAAGACAACUUUGGCUA),stu-miR169g (6317631 + AGGCAAGACAACUUUGGCUA),stu-miR169h (6317631 + AGGCAAGACAACUUUGGCUA)
21PHAS-447	chr12	6327249	6329528	2280	8	2.15249e-05	39	18	1.57	0.65	1330.27	11.32	Potential PHAS	chr12:6327317-6327715	stu-miR482e-3p (6327318 + GGUAUGGGUGGCAUUGGCAAGA),stu-miR482b-5p (6327318 - UCUUGCCAAUGCCACCCAUACC)	stu-miR171b-5p (6327656 - UAUUUAGCCACAUCCAUAUUU),stu-miR172d-3p (6328737 - CUGCAUCAUCGUCAAAAUUUC)
21PHAS-448	chr12	6341792	6342497	706	6	4.95787e-06	13	3	2.08	0.57	127.46	14.04	Potential PHAS	chr12:6342179-6342357		stu-miR482b-3p (6341892 + UAGGUAUGGGGGGCAUCGGUAA)
21PHAS-449	chr12	6432383	6432593	211	1	2.41653e-05	5	21	1	0.82	13.68	9.68	Potential PHAS	chr12:6432383-6432593		stu-miR1886g-3p (6432209 + AUGUAAU-AAAUCGAUAUGAAA),stu-miR390-5p (6432425 - UUUUCUAUCCCUCCUGAGCUU),stu-miR390-5p (6432574 - GACGUUAUCCUUUCUGAGCUU)
21PHAS-450	chr12	6935419	6936607	1189	7	1.77592e-05	13	8	1.01	0.85	175.98	18.82	Potential PHAS	chr12:6936017-6936607		stu-miR482d-3p (6936647 - GGAAUGGGGGGUGUGGGUAAGA),stu-miR482e-3p (6936647 - GGAAUGGGGGGUGUGGGUAAGA)
21PHAS-451	chr12	8293555	8293742	188	5	1.65817e-05	5	5	11.06	0.89	4.84	9.14	Potential Repeat	chr12:8293574-8293721
21PHAS-452	chr12	8983296	8983449	154	1	0.000890166	6	3	2.12	0.48	17.34	8.47	Potential PHAS	chr12:8983296-8983449
21PHAS-453	chr12	8983560	8984070	511	12	5.73617e-07	12	12	2.3	0.98	296.96	16.88	Potential PHAS	chr12:8983779-8984057
21PHAS-454	chr12	10411121	10411348	228	2	0.00099866	7	8	1.8	0.48	51.07	8.67	Potential PHAS	chr12:10411121-10411348
21PHAS-455	chr12	10412057	10412567	511	6	2.36088e-06	13	9	5.92	0.65	35.77	16.56	Potential PHAS	chr12:10412057-10412526	stu-miR482d-3p (10412502 - GGUAUGGGUGGUGUUGGUAAGA),stu-miR482e-3p (10412502 - GGUAUGGGUGGUGUUGGUAAGA)
21PHAS-456	chr12	11248812	11249358	547	6	7.27716e-06	16	3	8.64	0.65	121.44	13.56	Potential PHAS	chr12:11248825-11249228	stu-miR482d-3p (11248884 + GGUAUGGGCGGUAUAGGUAAGA),stu-miR482e-3p (11248884 + GGUAUGGGCGGUAUAGGUAAGA)	stu-miR6024-3p (11248899 + GGUAAGACAACUCUUGCCAGAA)
21PHAS-457	chr12	18563090	18563327	238	1	0.000522993	10	8	5.96	0.61	260.08	10.75	Potential PHAS	chr12:18563090-18563327		stu-miR482a-3p (18563038 + UAGGGAUGGGUGGUAUUGGCAA),stu-miR482e-3p (18563040 + GGGAUGGGUGGUAUUGGCAAGA)
21PHAS-458	chr12	50088304	50088456	153	1	3.09299e-05	7	14	1.25	0.33	41.48	7.38	Potential PHAS	chr12:50088304-50088456
21PHAS-459	chr12	50088948	50090034	1087	13	4.18529e-08	30	7	3.65	0.6	486.33	15.45	Potential PHAS	chr12:50089666-50089879	stu-miR482d-3p (50089900 - GGUAUGGGUGGUGUUGGUAAGA),stu-miR482e-3p (50089900 - GGUAUGGGUGGUGUUGGUAAGA)
21PHAS-460	chr12	57698227	57698919	693	11	1.98012e-06	12	17	4.16	0.73	43.84	10.42	Potential PHAS	chr12:57698456-57698843
21PHAS-461	chr12	57704200	57704854	655	8	1.54665e-12	21	3	3.56	0.79	102.91	26.45	Confident PHAS	chr12:57704200-57704829	stu-miR8036-3p (57704853 - UGGGCGGCAUCGGCAAGACAGA)	stu-miR482e-3p (57704857 - GGUAUGGGCGGCAUCGGCAAGA)
21PHAS-462	chr12	57713556	57714310	755	9	1.93108e-05	10	15	4.51	0.8	25.64	6.03	Potential PHAS	chr12:57713556-57714310
21PHAS-463	chr12	57745262	57745678	417	3	6.28292e-05	8	14	4.57	0.81	20.24	6.91	Potential PHAS	chr12:57745262-57745510
21PHAS-464	chr12	57766444	57767061	618	11	3.53534e-05	12	5	4.4	0.82	30.62	11.14	Potential PHAS	chr12:57766660-57767061		stu-miR482e-3p (57767016 - GGUAUGGGCGGCAUCGGCAAGA),stu-miR8036-3p (57767012 - UGGGCGGCAUCGGCAAGACAGA)
21PHAS-465	chr12	57776965	57777480	516	9	7.4459e-05	10	11	4.53	0.52	28.49	11.63	Potential PHAS	chr12:57776967-57777441
21PHAS-466	chr12	57799074	57799582	509	4	4.74109e-05	10	15	2.57	0.73	57.89	10.16	Potential PHAS	chr12:57799341-57799582
21PHAS-467	chr12	58062762	58063419	658	5	1.26704e-09	13	10	1.38	0.95	233.5	18.4	Potential PHAS	chr12:58062762-58063419		stu-miR6149-5p (58063353 - UGUAAUUCAGGUGUGUUUCAA)
21PHAS-468	chr12	58448645	58449425	781	4	6.09318e-06	11	18	2.44	0.6	27.76	8.46	Potential PHAS	chr12:58448658-58448991	stu-miR6025 (58448625 + GAUGUUAUAUCAGUUGUUGGUA)
21PHAS-469	chr12	58463576	58464832	1257	6	2.34796e-08	16	19	1.99	0.73	98.21	19.67	Potential PHAS	chr12:58463576-58464375	stu-miR6025 (58463578 + GAUGUUAUGUCAGUUGUUGGUA)
21PHAS-470	chr12	58470181	58470885	705	4	6.25393e-06	9	16	2.82	0.86	13.98	9.78	Potential PHAS	chr12:58470181-58470885		stu-miR6025 (58470210 + GAUGUUAUAUCAGUUGUUGGUA)
21PHAS-471	chr12	59486224	59486520	297	4	5.714e-08	9	17	10.14	0.78	5.98	9.21	Potential Repeat	chr12:59486227-59486422
21PHAS-472	chr12	59502039	59502466	428	2	4.54639e-05	7	4	10.91	0.66	5.57	5.11	Potential Repeat	chr12:59502039-59502346
21PHAS-473	chr12	59503867	59504209	343	2	0.000189887	7	16	8.26	0.5	8.16	9.48	Potential PHAS	chr12:59503867-59504209
21PHAS-474	chr12	59532524	59533170	647	5	1.6928e-05	8	2	8.86	0.94	6.93	7.02	Potential PHAS	chr12:59532537-59532839
21PHAS-475	chr12	59543694	59544273	580	4	6.21986e-06	7	7	10.78	0.79	5.56	9.21	Potential Repeat	chr12:59543694-59544273
21PHAS-476	chr12	59555174	59555924	751	5	2.63893e-05	8	3	10.65	0.64	8.75	8.7	Potential Repeat	chr12:59555254-59555924
21PHAS-477	chr12	59572677	59573367	691	6	1.42893e-05	9	14	9.07	0.71	10.75	7.95	Potential PHAS	chr12:59572702-59573367
21PHAS-478	chr12	59574627	59574765	139	1	0.000829859	5	1	6.8	0.6	6.24	5.14	Potential PHAS	chr12:59574627-59574765
21PHAS-479	chr12	59584398	59584669	272	2	3.01508e-05	5	16	6.4	0.87	6.04	7.5	Potential PHAS	chr12:59584527-59584669
21PHAS-480	chr12	59611436	59612193	758	5	6.72315e-05	10	13	10.28	0.53	7.93	10.33	Potential Repeat	chr12:59611524-59611828
21PHAS-481	chr12	59638989	59639782	794	2	5.59803e-07	11	11	3.58	0.6	20.68	12.33	Potential PHAS	chr12:59639291-59639782		stu-miR7980a (59639315 + GUUCACACAUUGAAUUUAUCUCAU)
21PHAS-482	chr12	59654225	59654548	324	4	6.24602e-07	8	1	9.09	0.61	4.23	7.05	Potential PHAS	chr12:59654281-59654548
21PHAS-483	chr12	59659703	59660018	316	5	3.23144e-06	9	5	9.01	0.8	11.61	7.04	Potential PHAS	chr12:59659804-59659913
21PHAS-484	chr12	59703470	59703670	201	3	5.71247e-07	6	21	12.21	0.93	2.83	8.78	Potential Repeat	chr12:59703470-59703669
21PHAS-485	chr12	59718522	59719084	563	5	1.06002e-09	11	1	9.74	0.81	6.74	12.67	Potential PHAS	chr12:59718604-59718871
21PHAS-486	chr12	59740435	59740666	232	5	3.48376e-07	7	15	11.66	0.93	3.96	9.2	Potential Repeat	chr12:59740466-59740665
21PHAS-487	chr12	60063707	60063913	207	6	3.21868e-07	7	7	1.15	0.9	30.72	13.75	Potential PHAS	chr12:60063712-60063913		stu-miR6022 (60063940 + UCCUGGAUAUUCUCCCUUCCA)

## Sheet: all_21ntPhasiRNAs_RPM_SEQ
miRNA_id			PS1_RPM_result	PS2_RPM_result	PS3_RPM_result	PS4_RPM_result	PS5_RPM_result	PS6_RPM_result	PS7_RPM_result	PS8_RPM_result	PS9_RPM_result	PS10_RPM_result	PS11_RPM_result	PS12_RPM_result
miRNA_id	seq	PhasiRNA	SP15-65-mock-1	SP15-65-mock-2	SP15-65-mock-3	CM804-mock-1	CM804-mock-2	CM804-mock-3	SP15-65-UY031-1	SP15-65-UY031-2	SP15-65-UY031-3	CM804-UY031-1	CM804-UY031-2	CM804-UY031-3
chr01_747641_747661_plus_0	ATGAAGATTTACTAAAGATAA	21PhasiRNA_1	0	0	0	0	0	0	0	0	0	0	0	0
chr01_747659_747639_minus_0	ATCTTTAGTAAATCTTCATCT	21PhasiRNA_2	0	0	0	0	0	0	0	0	0	0	0	0
chr01_747662_747682_plus_0	AAGATCGACTCATTGTGCAAT	21PhasiRNA_3	0	0	0	0	0	0	0	0	0	0	0	0
chr01_747680_747660_minus_0	TGCACAATGAGTCGATCTTTT	21PhasiRNA_4	0	0.144188	0.170129	0	0	0	0	0	0	0	0	0
chr01_747683_747703_plus_0	CGTCAAGACTCGAAGTTGTCC	21PhasiRNA_5	0	0.0720938	0	0.0666343	0.432804	0.120214	0	0	0	0.109226	0.127534	0.222823
chr01_747701_747681_minus_0	ACAACTTCGAGTCTTGACGAT	21PhasiRNA_6	0	0	0.0850645	0	0	0	0	0	0	0	0	0
chr01_747704_747724_plus_0	CCATTATAGGGATGGGTGGTA	21PhasiRNA_7	0	0	0	0	0	0	0.209224	0	0	0	0	0
chr01_747722_747702_minus_0	CCACCCATCCCTATAATGGGG	21PhasiRNA_8	0	0	0	0	0	0	0	0	0	0	0	0
chr01_747725_747745_plus_0	TTGGCAAGACCACACTGGCTA	21PhasiRNA_9	0.0784879	0.216281	0.255194	0.199903	0.144268	0.240429	0	0.110956	0.167252	0.109226	0	0
chr01_747743_747723_minus_0	GCCAGTGTGGTCTTGCCAATA	21PhasiRNA_10	0.470927	2.66747	1.87142	0.732978	2.45256	0.540965	1.35996	2.21912	1.75614	0.873807	0.701436	0.742743
chr01_747746_747766_plus_0	GAAGAGTTTATGATGATTCTT	21PhasiRNA_11	0	0	0	0	0	0	0	0	0	0	0	0
chr01_747764_747744_minus_0	GAATCATCATAAACTCTTCTA	21PhasiRNA_12	0	0	0	0	0	0	0	0	0	0	0	0
chr01_747767_747787_plus_0	TGATTGCATACCATTTTTATG	21PhasiRNA_13	0	0	0	0	0	0	0	0	0	0	0	0
chr01_747785_747765_minus_0	TAAAAATGGTATGCAATCAAA	21PhasiRNA_14	0	0	0	0	0	0	0	0	0	0	0	0
chr01_747788_747808_plus_0	TTCGAGCATGGACAAATGTAT	21PhasiRNA_15	8.00576	9.228	5.95452	1.46596	1.15414	0.781394	9.4151	5.76972	5.43567	0.109226	1.78547	1.18839
chr01_747806_747786_minus_0	ACATTTGTCCATGCTCGAACA	21PhasiRNA_16	0.941855	0.57675	0.425323	0.133269	0.432804	0	0.523061	0.332869	0.752632	0.109226	0.127534	0.0742743
chr01_747809_747829_plus_0	CTCAAGAATTTGACACTAGAT	21PhasiRNA_17	1.09883	1.51397	0.595452	0.666343	0.72134	0.66118	0.732286	0.776694	1.33801	0.655355	0.318835	0.222823
chr01_747827_747807_minus_0	CTAGTGTCAAATTCTTGAGAT	21PhasiRNA_18	4.47381	5.83959	3.91297	2.39884	1.65908	2.16386	5.126	2.77391	3.42866	0.983033	2.80574	1.78258
chr01_747830_747850_plus_0	AAATTTTTCTTGGTATTCTTC	21PhasiRNA_19	0	0	0	0	0	0	0	0	0	0	0	0
chr01_747848_747828_minus_0	AGAATACCAAGAAAAATTTAT	21PhasiRNA_20	0	0	0	0	0	0	0	0	0	0	0	0
chr01_747851_747871_plus_0	GCTCCATTGGCGTGGTCAATG	21PhasiRNA_21	0	0	0	0	0	0	0	0	0	0	0	0
chr01_747869_747849_minus_0	TTGACCACGCCAATGGAGCGA	21PhasiRNA_22	0.0784879	0.360469	0.170129	0	0	0	0.627673	0.221912	0.167252	0	0	0
chr01_747872_747892_plus_0	ATGAAGTAGAAAGAAACAGTA	21PhasiRNA_23	0	0	0	0	0	0	0	0	0	0	0	0
chr01_747890_747870_minus_0	CTGTTTCTTTCTACTTCATCA	21PhasiRNA_24	0	0	0	0	0	0	0	0	0	0	0	0
chr01_747893_747913_plus_0	CTAATGAGCAATTGGCTGAAA	21PhasiRNA_25	0.156976	0	0.0850645	0	0	0	0.313837	0.110956	0	0	0	0
chr01_747911_747891_minus_0	TCAGCCAATTGCTCATTAGTA	21PhasiRNA_26	0.627903	0.937219	1.27597	0	0	0	1.15073	0.332869	0.752632	0	0	0
chr01_747914_747934_plus_0	GAGTTTATCGAAGTTTAAAAG	21PhasiRNA_27	0	0	0	0	0	0	0	0	0	0	0	0
chr01_747932_747912_minus_0	TTTAAACTTCGATAAACTCTT	21PhasiRNA_28	0	0	0	0	0	0	0	0	0	0	0	0
chr01_747935_747955_plus_0	GGAGGAAGTATCTCATTATCC	21PhasiRNA_29	0	0.0720938	0	0	0	0	0	0.221912	0.0836258	0	0	0
chr01_747953_747933_minus_0	ATAATGAGATACTTCCTCCCT	21PhasiRNA_30	0.0784879	0.216281	0.255194	0	0	0	0.104612	0.110956	0.250877	0	0	0
chr01_747956_747976_plus_0	TTGATGATATGTGGTCTATCG	21PhasiRNA_31	0.313952	0.216281	0.170129	0	0	0	0.104612	0	0	0	0	0
chr01_747974_747954_minus_0	ATAGACCACATATCATCAAGG	21PhasiRNA_32	0	0.0720938	0.170129	0	0	0	0	0	0.0836258	0	0	0
chr01_747977_747997_plus_0	ATGCTTGGCAGCATGTTAGGA	21PhasiRNA_33	0	0	0	0	0	0	0	0	0	0	0	0
chr01_747995_747975_minus_0	CTAACATGCTGCCAAGCATCG	21PhasiRNA_34	0	0	0	0	0	0	0	0	0	0	0	0
chr01_747998_748018_plus_0	GATCATTTCCGGATGATCATA	21PhasiRNA_35	0	0	0	0	0	0	0	0	0	0	0	0
chr01_748016_747996_minus_0	TGATCATCCGGAAATGATCTC	21PhasiRNA_36	0	0	0	0	0	0	0	0	0	0	0	0
chr01_748019_748039_plus_0	ATGAAAGTCGAATCGTGTTGA	21PhasiRNA_37	0	0	0	0	0	0	0	0	0	0	0	0
chr01_748037_748017_minus_0	AACACGATTCGACTTTCATTA	21PhasiRNA_38	0	0	0	0	0	0	0	0	0	0	0	0
chr01_748040_748060_plus_0	CCACAAGGCTTGTAGATGTTG	21PhasiRNA_39	1.02034	1.36978	2.46687	0.199903	0	0	1.88302	1.66434	2.34152	0.218452	0.255068	0.371372
chr01_748058_748038_minus_0	ACATCTACAAGCCTTGTGGTC	21PhasiRNA_40	1.88371	1.73025	2.12661	0.0666343	0	0.180322	1.6738	1.22052	1.50526	0	0.0637669	0.222823
chr01_748061_748081_plus_0	GGTCGTGTGCTTGCTCTGGCA	21PhasiRNA_41	0	0	0	0	0	0	0	0	0	0	0	0
chr01_748079_748059_minus_0	CCAGAGCAAGCACACGACCCA	21PhasiRNA_42	0	0	0	0	0	0	0	0	0	0	0	0
chr01_748082_748102_plus_0	ATTCCCTTCACCAGATGCGTT	21PhasiRNA_43	0.313952	0.216281	0.510387	0.133269	0	0	0.209224	0.665737	0.58538	0	0.0637669	0
chr01_748100_748080_minus_0	CGCATCTGGTGAAGGGAATTG	21PhasiRNA_44	0.706391	0.504656	0	0.133269	0	0	0.732286	0.221912	0.669006	0	0.0637669	0.148549
chr01_748103_748123_plus_0	TTCTGAGTGTGGAGGAAAGCT	21PhasiRNA_45	0.470927	0.57675	0.425323	0	0.36067	0	0.209224	0.332869	0.669006	0	0	0
chr01_748121_748101_minus_0	CTTTCCTCCACACTCAGAAAA	21PhasiRNA_46	0	0	0	0	0	0	0	0	0	0	0	0
chr01_748124_748144_plus_0	GGACTCTTTTACGCGAGAAGG	21PhasiRNA_47	0	0	0	0	0	0	0	0	0	0	0	0
chr01_748142_748122_minus_0	TTCTCGCGTAAAAGAGTCCAG	21PhasiRNA_48	0	0	0	0	0	0	0	0	0	0	0	0
chr01_748145_748165_plus_0	TCTTTGGGAACGGTAGTTACC	21PhasiRNA_49	0.549415	0.865125	0.595452	0	0	0	0.94151	1.10956	0.919883	0	0	0
chr01_748163_748143_minus_0	TAACTACCGTTCCCAAAGACC	21PhasiRNA_50	0	0.0720938	0.0850645	0	0	0	0.104612	0	0	0	0	0
chr01_748166_748186_plus_0	CTCCGGAATTGGAGAAAATTG	21PhasiRNA_51	0	0	0	0	0	0	0	0	0	0	0	0
chr01_748184_748164_minus_0	ATTTTCTCCAATTCCGGAGGG	21PhasiRNA_52	0	0	0	0	0	0	0	0	0	0	0	0
chr01_752207_752227_plus_0	ATGAAGTAGAAAGAAACAGTA	21PhasiRNA_23	0	0	0	0	0	0	0	0	0	0	0	0
chr01_752225_752205_minus_0	CTGTTTCTTTCTACTTCATCG	21PhasiRNA_53	1.9622	1.65816	2.29674	1.46596	1.29841	1.08193	2.71992	1.88626	1.67252	0.764581	0.82897	1.11411
chr01_752228_752248_plus_0	CTACTGAGCAATTGGCTGAAA	21PhasiRNA_54	0.470927	0.504656	0.425323	0.46644	1.73122	1.56279	0.209224	0	0.0836258	0.546129	2.23184	1.33694
chr01_752246_752226_minus_0	TCAGCCAATTGCTCAGTAGTA	21PhasiRNA_55	0.392439	0.504656	0.680516	2.59874	3.53457	5.10912	0.523061	0.88765	0.752632	1.20148	4.91005	3.86226
chr01_752249_752269_plus_0	GAGTTTATCGAAGTTTAAAAG	21PhasiRNA_27	0	0	0	0	0	0	0	0	0	0	0	0
chr01_752267_752247_minus_0	TTTAAACTTCGATAAACTCTT	21PhasiRNA_28	0	0	0	0	0	0	0	0	0	0	0	0
chr01_752270_752290_plus_0	GGAGGAAGTATCTCATTATCC	21PhasiRNA_29	0	0.0720938	0	0	0	0	0	0.221912	0.0836258	0	0	0
chr01_752288_752268_minus_0	ATAATGAGATACTTCCTCCCT	21PhasiRNA_30	0.0784879	0.216281	0.255194	0	0	0	0.104612	0.110956	0.250877	0	0	0
chr01_752291_752311_plus_0	TTGATGATATGTGGTCTATCG	21PhasiRNA_31	0.313952	0.216281	0.170129	0	0	0	0.104612	0	0	0	0	0
chr01_752309_752289_minus_0	ATAGACCACATATCATCAAGG	21PhasiRNA_32	0	0.0720938	0.170129	0	0	0	0	0	0.0836258	0	0	0
chr01_752312_752332_plus_0	ATGCTTGGCAGCATGTTAGGA	21PhasiRNA_33	0	0	0	0	0	0	0	0	0	0	0	0
chr01_752330_752310_minus_0	CTAACATGCTGCCAAGCATCG	21PhasiRNA_34	0	0	0	0	0	0	0	0	0	0	0	0
chr01_752333_752353_plus_0	GATCATTTCCGGATGATCATA	21PhasiRNA_35	0	0	0	0	0	0	0	0	0	0	0	0
chr01_752351_752331_minus_0	TGATCATCCGGAAATGATCTC	21PhasiRNA_36	0	0	0	0	0	0	0	0	0	0	0	0
chr01_752354_752374_plus_0	ATGGAAGTCGAATCGTGTTGA	21PhasiRNA_56	0	0	0	0	0	0	0	0	0	0	0	0
chr01_752372_752352_minus_0	AACACGATTCGACTTCCATTA	21PhasiRNA_57	0	0.0720938	0	0	0	0	0	0	0	0	0	0
chr01_752375_752395_plus_0	CCACGAGGCTTGTAGATGTTG	21PhasiRNA_58	1.41278	1.51397	0.595452	1.13278	1.15414	0.961716	1.25535	0.998606	1.50526	1.41994	1.27534	0.817017
chr01_752393_752373_minus_0	ACATCTACAAGCCTCGTGGTC	21PhasiRNA_59	0.392439	0.793031	0.340258	0.199903	0	0.480858	0.418449	0.554781	0.752632	0.109226	0.573902	0.148549
chr01_752396_752416_plus_0	CATCTTGTGCTAGTTCTGGCA	21PhasiRNA_60	0	0	0	0	0	0	0	0	0	0	0	0
chr01_752414_752394_minus_0	CCAGAACTAGCACAAGATGCA	21PhasiRNA_61	0	0	0	0	0	0	0	0	0	0	0	0
chr01_752417_752437_plus_0	ATTCCCTTCACCAGATGCGTT	21PhasiRNA_43	0.313952	0.216281	0.510387	0.133269	0	0	0.209224	0.665737	0.58538	0	0.0637669	0
chr01_752435_752415_minus_0	CGCATCTGGTGAAGGGAATTG	21PhasiRNA_44	0.706391	0.504656	0	0.133269	0	0	0.732286	0.221912	0.669006	0	0.0637669	0.148549
chr01_754301_754321_plus_0	AAAGAGTTTATGATGATTCCT	21PhasiRNA_62	0	0	0	0	0	0	0	0	0	0	0	0
chr01_754319_754299_minus_0	GAATCATCATAAACTCTTTTA	21PhasiRNA_63	0	0	0	0	0	0	0	0	0	0	0	0
chr01_754322_754342_plus_0	TGATTGCATACCATTTTTATG	21PhasiRNA_13	0	0	0	0	0	0	0	0	0	0	0	0
chr01_754340_754320_minus_0	TAAAAATGGTATGCAATCAAG	21PhasiRNA_64	0	0.144188	0.0850645	0	0	0.240429	0.209224	0	0	0	0	0
chr01_754343_754363_plus_0	TTCGAGCATGGACAAATGTAT	21PhasiRNA_15	8.00576	9.228	5.95452	1.46596	1.15414	0.781394	9.4151	5.76972	5.43567	0.109226	1.78547	1.18839
chr01_754361_754341_minus_0	ACATTTGTCCATGCTCGAACA	21PhasiRNA_16	0.941855	0.57675	0.425323	0.133269	0.432804	0	0.523061	0.332869	0.752632	0.109226	0.127534	0.0742743
chr01_754364_754384_plus_0	CTCAAGAATTTGACACTAGAG	21PhasiRNA_65	2.66859	2.59538	1.27597	1.39932	0.793474	1.20214	1.88302	2.10817	2.2579	0.655355	0.637669	0.742743
chr01_754382_754362_minus_0	CTAGTGTCAAATTCTTGAGAT	21PhasiRNA_18	4.47381	5.83959	3.91297	2.39884	1.65908	2.16386	5.126	2.77391	3.42866	0.983033	2.80574	1.78258
chr01_754385_754405_plus_0	AAATTTTTCTTGGTATTCTTC	21PhasiRNA_19	0	0	0	0	0	0	0	0	0	0	0	0
chr01_754403_754383_minus_0	AGAATACCAAGAAAAATTTCT	21PhasiRNA_66	0	0	0	0	0	0	0	0	0	0	0	0
chr01_754406_754426_plus_0	GCTCCATTGGCGTGGTCAACG	21PhasiRNA_67	0.156976	0.216281	0	0	0	0	0.104612	0.110956	0.0836258	0	0	0
chr01_754424_754404_minus_0	TTGACCACGCCAATGGAGCGA	21PhasiRNA_22	0.0784879	0.360469	0.170129	0	0	0	0.627673	0.221912	0.167252	0	0	0
chr01_754427_754447_plus_0	ATGAAGTAGAAAGAAACAGTA	21PhasiRNA_23	0	0	0	0	0	0	0	0	0	0	0	0
chr01_754445_754425_minus_0	CTGTTTCTTTCTACTTCATCG	21PhasiRNA_53	1.9622	1.65816	2.29674	1.46596	1.29841	1.08193	2.71992	1.88626	1.67252	0.764581	0.82897	1.11411
chr01_754448_754468_plus_0	CTAATGAGCAATTGGCTGAAA	21PhasiRNA_25	0.156976	0	0.0850645	0	0	0	0.313837	0.110956	0	0	0	0
chr01_754466_754446_minus_0	TCAGCCAATTGCTCATTAGTA	21PhasiRNA_26	0.627903	0.937219	1.27597	0	0	0	1.15073	0.332869	0.752632	0	0	0
chr01_754469_754489_plus_0	GAGTTTATCGAAGTTTAAAAG	21PhasiRNA_27	0	0	0	0	0	0	0	0	0	0	0	0
chr01_754487_754467_minus_0	TTTAAACTTCGATAAACTCTT	21PhasiRNA_28	0	0	0	0	0	0	0	0	0	0	0	0
chr01_754490_754510_plus_0	GGAGGAAGTATCTCATTATCC	21PhasiRNA_29	0	0.0720938	0	0	0	0	0	0.221912	0.0836258	0	0	0
chr01_754508_754488_minus_0	ATAATGAGATACTTCCTCCCT	21PhasiRNA_30	0.0784879	0.216281	0.255194	0	0	0	0.104612	0.110956	0.250877	0	0	0
chr01_754511_754531_plus_0	TAGATGATATGTGGTCCATCG	21PhasiRNA_68	0	0	0	0	0	0	0	0	0	0	0	0
chr01_754529_754509_minus_0	ATGGACCACATATCATCTAGG	21PhasiRNA_69	0.392439	0.432563	0.595452	0	0	0	0.313837	0.443825	0.334503	0	0	0
chr01_754532_754552_plus_0	AGGCTTGGAAGCATGTGAGGA	21PhasiRNA_70	0.235464	0.865125	0.850645	0	0	0	2.19686	1.10956	0.836258	0	0	0
chr01_754550_754530_minus_0	CTCACATGCTTCCAAGCCTCG	21PhasiRNA_71	0.313952	0	0.170129	0	0	0	0	0	0.0836258	0	0	0
chr01_754553_754573_plus_0	GACTATTTCCGGATGATCATA	21PhasiRNA_72	0	0	0	0	0	0	0	0	0	0	0	0
chr01_754571_754551_minus_0	TGATCATCCGGAAATAGTCTC	21PhasiRNA_73	0	0	0	0	0	0	0	0	0	0	0	0
chr01_754574_754594_plus_0	ATGGAAGTCGAATCGTGTTAA	21PhasiRNA_74	0	0	0	0	0	0	0	0	0	0	0	0
chr01_754592_754572_minus_0	AACACGATTCGACTTCCATTA	21PhasiRNA_57	0	0.0720938	0	0	0	0	0	0	0	0	0	0
chr01_754595_754615_plus_0	CCACGAGGCTTGTAGATGTTG	21PhasiRNA_58	1.41278	1.51397	0.595452	1.13278	1.15414	0.961716	1.25535	0.998606	1.50526	1.41994	1.27534	0.817017
chr01_754613_754593_minus_0	ACATCTACAAGCCTCGTGGTT	21PhasiRNA_75	0.0784879	0.648844	0.170129	0.133269	0	0.420751	0.418449	0.665737	0.669006	0	0.255068	0
chr01_754616_754636_plus_0	CATCTTGTGCTTGCTCTGGCA	21PhasiRNA_76	0.156976	0.0720938	0.595452	0	0	0	0.209224	0	0	0	0	0
chr01_754634_754614_minus_0	CCAGAGCAAGCACAAGATGCA	21PhasiRNA_77	0.156976	0.360469	0.255194	0	0	0	0.836898	0.443825	0.58538	0	0.127534	0
chr01_754637_754657_plus_0	ATTCCCTTCACCAGATGCGCT	21PhasiRNA_78	0.0784879	0.0720938	0	0	0	0	0.104612	0	0.0836258	0	0	0
chr01_754655_754635_minus_0	CGCATCTGGTGAAGGGAATTG	21PhasiRNA_44	0.706391	0.504656	0	0.133269	0	0	0.732286	0.221912	0.669006	0	0.0637669	0.148549
chr01_754658_754678_plus_0	TTCTGAGTGTGGCGGAAAGCT	21PhasiRNA_79	0	0	0	0	0	0	0	0	0	0	0	0
chr01_754676_754656_minus_0	CTTTCCGCCACACTCAGAAAG	21PhasiRNA_80	0	0	0	0	0	0	0	0	0	0	0	0
chr01_754679_754699_plus_0	GGACTGTAACATCCGGCAATT	21PhasiRNA_81	0	0	0	0	0	0	0	0	0	0	0	0
chr01_754697_754677_minus_0	TTGCCGGATGTTACAGTCCAG	21PhasiRNA_82	0	0	0	0	0	0	0	0	0	0	0	0
chr01_754700_754720_plus_0	TGAAATAACTATGAAGAAGCT	21PhasiRNA_83	0	0	0	0	0	0	0	0	0	0	0	0
chr01_754718_754698_minus_0	CTTCTTCATAGTTATTTCAAA	21PhasiRNA_84	0	0	0	0	0	0	0	0	0	0	0	0
chr01_765235_765255_plus_0	CAATTGAGGAAATTGGTTTGA	21PhasiRNA_85	0	0	0	0	0	0	0	0	0	0	0	0
chr01_765253_765233_minus_0	AAACCAATTTCCTCAATTGCA	21PhasiRNA_86	0	0	0	0	0	0	0	0	0	0	0	0
chr01_765256_765276_plus_0	TACAAAAAGAGGTTATGAAAA	21PhasiRNA_87	0	0	0.0850645	0	0	0	0	0	0	0	0	0
chr01_765274_765254_minus_0	TTCATAACCTCTTTTTGTATC	21PhasiRNA_88	0.0784879	0.144188	0	0	0	0	0.209224	0	0	0	0	0
chr01_765277_765297_plus_0	AGATAAAGGTCAACAAGTTCA	21PhasiRNA_89	0	0.0720938	0.170129	0	0	0	0	0	0	0	0	0
chr01_765295_765275_minus_0	AACTTGTTGACCTTTATCTTT	21PhasiRNA_90	0	0	0	0	0	0	0	0	0	0	0	0
chr01_765298_765318_plus_0	ACAGTAAAATCTCTCATTCAA	21PhasiRNA_91	0	0	0	0	0	0	0	0	0	0	0	0
chr01_765316_765296_minus_0	GAATGAGAGATTTTACTGTTG	21PhasiRNA_92	0	0	0	0	0	0	0	0	0	0	0	0
chr01_765319_765339_plus_0	GAGATACTTCATCTCAGATCC	21PhasiRNA_93	0	0	0	0	0	0	0	0	0	0	0	0
chr01_765337_765317_minus_0	ATCTGAGATGAAGTATCTCTT	21PhasiRNA_94	0	0	0	0	0	0	0	0	0	0	0	0
chr01_765340_765360_plus_0	CTTTGGATCAAAAAGATGTAA	21PhasiRNA_95	0	0	0	0	0	0	0	0	0	0	0	0
chr01_765358_765338_minus_0	ACATCTTTTTGATCCAAAGGG	21PhasiRNA_96	0	0	0	0	0	0	0	0	0	0	0	0
chr01_765361_765381_plus_0	TCATTGGACTGGATGAAGACT	21PhasiRNA_97	0	0	0	0	0	0	0	0	0	0	0	0
chr01_765379_765359_minus_0	TCTTCATCCAGTCCAATGATT	21PhasiRNA_98	0	0	0	0	0	0	0	0	0	0	0	0
chr01_765382_765402_plus_0	TGCTAAAGATAAAAGATCGAC	21PhasiRNA_99	0	0	0	0	0	0	0	0	0	0	0	0
chr01_765400_765380_minus_0	CGATCTTTTATCTTTAGCAAG	21PhasiRNA_100	0	0	0	0	0	0	0	0	0	0	0	0
chr01_765403_765423_plus_0	TCATCGTGCAATCATCAAGAC	21PhasiRNA_101	0.156976	0.432563	0.255194	0.0666343	0.504938	0	0.523061	0.110956	0.167252	0	0	0
chr01_765421_765401_minus_0	CTTGATGATTGCACGATGAGT	21PhasiRNA_102	0	0.216281	0.0850645	0	0	0.0601072	0.209224	0	0	0	0	0
chr01_765424_765444_plus_0	TCGAAGTTGTCTCCATTATAG	21PhasiRNA_103	0	0	0	0	0	0	0	0	0	0	0	0
chr01_765442_765422_minus_0	ATAATGGAGACAACTTCGAGT	21PhasiRNA_104	0	0	0	0	0	0	0	0	0	0	0	0
chr01_765445_765465_plus_0	GGATGGGTGGTATTGGCAAGA	21PhasiRNA_105	0	0	0	0	0	0	0	0.221912	0	0	0	0
chr01_765463_765443_minus_0	TTGCCAATACCACCCATCCCT	21PhasiRNA_106	0	0.144188	0	0	0	0	0	0	0	0	0	0
chr01_765466_765486_plus_0	CCACACTTGCTAGAAGAGTTT	21PhasiRNA_107	0	0	0	0	0	0	0	0	0	0	0	0
chr01_765484_765464_minus_0	ACTCTTCTAGCAAGTGTGGTC	21PhasiRNA_108	0	0	0	0	0	0	0	0	0	0	0	0
chr01_765487_765507_plus_0	ATGATGATTCCTTGATTGCAT	21PhasiRNA_109	0	0.144188	0	0	0	0	0	0	0	0	0	0.0742743
chr01_765505_765485_minus_0	GCAATCAAGGAATCATCATAA	21PhasiRNA_110	0.313952	0.360469	0	0	0	0	0.104612	0.221912	0.0836258	0	0	0.0742743
chr01_765508_765528_plus_0	ACCATTTTTATGTTCGAGCAT	21PhasiRNA_111	0.156976	0.360469	0.255194	0.0666343	0	0	0.209224	0.110956	0.250877	0	0	0
chr01_765526_765506_minus_0	GCTCGAACATAAAAATGGTAT	21PhasiRNA_112	0	0	0	0	0	0	0	0	0	0	0	0
chr01_765529_765549_plus_0	GGACAAATGTATCTCAAGAAT	21PhasiRNA_113	0	0	0	0	0	0	0	0	0	0	0	0
chr01_765547_765527_minus_0	TCTTGAGATACATTTGTCCAT	21PhasiRNA_114	0	0	0	0	0	0	0	0	0	0	0	0
chr01_765550_765570_plus_0	TTGACACTAGAGAAATTTTTC	21PhasiRNA_115	0	0	0	0	0	0	0	0	0	0	0	0
chr01_765568_765548_minus_0	AAAATTTCTCTAGTGTCAAAT	21PhasiRNA_116	0	0	0	0	0	0	0	0	0	0	0	0
chr01_765571_765591_plus_0	TTGGTATTCTTCGCTCCATTG	21PhasiRNA_117	0	0	0	0	0	0	0	0	0	0	0	0
chr01_765589_765569_minus_0	ATGGAGCGAAGAATACCAAGA	21PhasiRNA_118	0.392439	0.504656	0.340258	0.133269	0.144268	0	0.627673	0	0.418129	0.109226	0.382602	0.0742743
chr01_765592_765612_plus_0	GCGTGGTCAACGATGAAGTAG	21PhasiRNA_119	0.313952	0.216281	0.0850645	0	0	0.240429	0.313837	0.554781	0.167252	0	0	0
chr01_765610_765590_minus_0	ACTTCATCGTTGACCACGCCA	21PhasiRNA_120	1.72673	1.58606	1.87142	0	0	0	1.46457	0.776694	1.42164	0	0	0
chr01_765613_765633_plus_0	AAAGAAGCAGTACTACTGAGC	21PhasiRNA_121	0	0	0	0	0	0	0	0	0	0	0	0
chr01_765631_765611_minus_0	TCAGTAGTACTGCTTCTTTCT	21PhasiRNA_122	0	0	0	0	0	0	0	0	0	0	0	0
chr01_765634_765654_plus_0	AATTGGCTGAAAGAGTTTATC	21PhasiRNA_123	3.68893	4.25353	2.637	1.13278	1.00988	0.360643	2.61531	3.5506	2.75965	0.873807	1.08404	1.03984
chr01_765652_765632_minus_0	TAAACTCTTTCAGCCAATTGC	21PhasiRNA_124	0	0	0	0	0	0	0	0	0	0	0	0
chr01_765655_765675_plus_0	GAAGTTTAAAAGGGAGGAAGT	21PhasiRNA_125	0.0784879	0	0	0	0	0	0	0	0	0	0	0
chr01_765673_765653_minus_0	TTCCTCCCTTTTAAACTTCGA	21PhasiRNA_126	1.02034	1.1535	2.21168	0.46644	1.00988	0.300536	0.836898	0.776694	0.669006	0.109226	0.446368	0.297097
chr01_765676_765696_plus_0	ATCTTATTGTCCTAGATGATA	21PhasiRNA_127	0	0	0	0	0	0	0	0	0	0	0	0
chr01_765694_765674_minus_0	TCATCTAGGACAATAAGATAC	21PhasiRNA_128	1.25581	0.504656	0.170129	0.533075	0.072134	0.420751	0.732286	0.88765	0.250877	0.109226	0.382602	0.594194
chr01_765697_765717_plus_0	TGTGGTCTATCGAGGCTTGGC	21PhasiRNA_129	1.72673	2.45119	0.425323	0.399806	0.865608	0.360643	1.25535	1.7753	0.334503	0.109226	0.127534	0.891292
chr01_765715_765695_minus_0	CAAGCCTCGATAGACCACATA	21PhasiRNA_130	0	0	0.0850645	1.13278	1.94762	2.5245	0.209224	0	0	0.983033	1.1478	1.55976
chr01_765718_765738_plus_0	AGCATGTGAGGAGATCATTTC	21PhasiRNA_131	0.235464	0.793031	1.95648	0.333172	0	0	0.836898	0.554781	0.334503	0	0.127534	0
chr01_765736_765716_minus_0	AATGATCTCCTCACATGCTGC	21PhasiRNA_132	2.19766	2.16281	2.29674	0.333172	0.36067	1.02182	2.92914	1.7753	2.42515	0.655355	0.255068	0.51992
chr01_765739_765759_plus_0	CAGATGATCATAATGGAAGTC	21PhasiRNA_133	0	0	0	0	0	0	0	0	0	0	0	0
chr01_765757_765737_minus_0	CTTCCATTATGATCATCTGGA	21PhasiRNA_134	0	0	0	0	0	0	0	0.110956	0	0	0	0
chr01_765760_765780_plus_0	GAATCGTGTTGACCACAAGGC	21PhasiRNA_135	0.627903	0.288375	0.0850645	0.133269	0	0	0.209224	0.443825	0.334503	0	0	0
chr01_765778_765758_minus_0	CTTGTGGTCAACACGATTCGA	21PhasiRNA_136	3.45347	3.31631	2.04155	2.06566	2.30829	1.20214	3.03375	2.99582	3.17778	2.18452	1.59417	1.78258
chr01_765781_765801_plus_0	TTGTAGATGTTGCCTCTTGTG	21PhasiRNA_137	2.19766	1.65816	2.12661	2.26557	0.793474	1.6229	1.77841	1.22052	1.33801	0.546129	1.27534	1.26266
chr01_765799_765779_minus_0	CAAGAGGCAACATCTACAAGC	21PhasiRNA_138	0	0	0	0	0	0	0	0	0	0	0	0
chr01_765802_765822_plus_0	CTTGCTCTGGCAATTCCCTTC	21PhasiRNA_139	0	0	0	0	0	0	0	0	0	0	0	0
chr01_765820_765800_minus_0	AGGGAATTGCCAGAGCAAGCA	21PhasiRNA_140	0.863367	1.08141	1.02077	0	0.072134	0	0.836898	0.88765	0.418129	0	0	0
chr01_765823_765843_plus_0	ACCAGATGCGTTTTCTGAGCA	21PhasiRNA_141	0	0.432563	0.255194	0	0.216402	0	0.104612	0	0.167252	0	0	0
chr01_765841_765821_minus_0	CTCAGAAAACGCATCTGGTGA	21PhasiRNA_142	0.0784879	0	0.0850645	0	0.072134	0	0.209224	0.443825	0	0	0	0.297097
chr01_765844_765864_plus_0	TGGAGGAAAGCTGGACTCTTT	21PhasiRNA_143	0	0	0	0	0	0	0	0	0.0836258	0	0	0
chr01_765862_765842_minus_0	AGAGTCCAGCTTTCCTCCATG	21PhasiRNA_144	0.235464	0.288375	0	0	0	0	0.209224	0.110956	0.250877	0	0	0
chr01_765865_765885_plus_0	TACGCGATAAGGTCTTTGGGA	21PhasiRNA_145	2.11917	2.23491	2.80713	0	0.72134	0	1.98763	1.99721	1.42164	0	0	0
chr01_765883_765863_minus_0	CCAAAGACCTTATCGCGTAAA	21PhasiRNA_146	0.0784879	0	0.425323	0	0	0	0.209224	0.221912	0.0836258	0	0	0
chr01_765886_765906_plus_0	ATGGTGGTTACCCTCCGGAAT	21PhasiRNA_147	0	0	0	0	0	0	0	0	0	0	0	0
chr01_765904_765884_minus_0	TCCGGAGGGTAACCACCATTC	21PhasiRNA_148	0	0	0	0	0	0	0	0	0	0	0	0
chr01_765907_765927_plus_0	TGGAGAAAATTGGGAGGTACA	21PhasiRNA_149	0	0	0.170129	0.133269	0	0	0.104612	0.221912	0.167252	0	0.127534	0
chr01_765925_765905_minus_0	TACCTCCCAATTTTCTCCAAT	21PhasiRNA_150	0	0	0	0	0	0	0	0	0	0	0	0
chr01_765928_765948_plus_0	TTGGCCATCAGTGTCAAGGGT	21PhasiRNA_151	0	0.144188	0	0	0	0	0	0.110956	0	0	0	0
chr01_765946_765926_minus_0	CCTTGACACTGATGGCCAATG	21PhasiRNA_152	0	0	0	0	0	0	0	0	0.0836258	0	0	0
chr01_765949_765969_plus_0	TACCACTTGCAGTTGTTGCAA	21PhasiRNA_153	0	0	0	0	0	0	0	0	0	0	0	0
chr01_765967_765947_minus_0	GCAACAACTGCAAGTGGTAAC	21PhasiRNA_154	0.0784879	0	0	0	0	0	0	0	0	0	0	0
chr01_765970_765990_plus_0	TTGGTGGGCTACTTTCCAAGA	21PhasiRNA_155	0.627903	0.288375	0.425323	0	0	0	0.209224	0.332869	0.418129	0	0	0
chr01_765988_765968_minus_0	TTGGAAAGTAGCCCACCAATT	21PhasiRNA_156	0	0	0	0	0	0	0	0	0	0	0	0
chr01_765991_766011_plus_0	TGAGCAAGGAAACAAGTTCTT	21PhasiRNA_157	0.235464	0	0.170129	0	0	0	0	0.332869	0.250877	0	0	0
chr01_766009_765989_minus_0	GAACTTGTTTCCTTGCTCATC	21PhasiRNA_158	0	0	0	0	0	0	0	0	0	0	0	0
chr01_766012_766032_plus_0	GGGAGAATGTTGCAGAAAAAG	21PhasiRNA_159	0	0	0	0	0	0	0	0	0	0	0	0
chr01_766030_766010_minus_0	TTTTCTGCAACATTCTCCCAA	21PhasiRNA_160	0	0.432563	0.170129	0.199903	0.144268	0.420751	0.209224	0	0.167252	0	0.127534	0.371372
chr01_766033_766053_plus_0	TAGAATCACTTATGACCAGTG	21PhasiRNA_161	0.0784879	0.0720938	0	0	0	0	0	0.221912	0	0	0	0
chr01_766051_766031_minus_0	CTGGTCATAAGTGATTCTACT	21PhasiRNA_162	0.156976	0.432563	0	0	0	0	0.209224	0	0.0836258	0	0	0
chr01_766054_766074_plus_0	ACACTATGGATTGTTTGAACA	21PhasiRNA_163	0.392439	0.288375	0.255194	0	0	0	0.209224	0.221912	0.418129	0	0	0
chr01_766072_766052_minus_0	TTCAAACAATCCATAGTGTCA	21PhasiRNA_164	0	0	0	0	0	0	0	0	0	0	0	0
chr01_766075_766095_plus_0	TACTTTCTTTGAGCTACAACC	21PhasiRNA_165	0	0	0	0	0	0	0	0	0	0	0	0
chr01_766093_766073_minus_0	TTGTAGCTCAAAGAAAGTATG	21PhasiRNA_166	0.156976	0.288375	0.0850645	0.133269	0.072134	0	0	0.110956	0.167252	0	0.127534	0.0742743
chr01_766096_766116_plus_0	ACTTGCCTCAGTACTTGAAAA	21PhasiRNA_167	2.27615	3.4605	1.4461	0.666343	1.15414	0.781394	2.71992	1.88626	1.75614	0.327678	0.382602	0.148549
chr01_766114_766094_minus_0	TTCAAGTACTGAGGCAAGTGG	21PhasiRNA_168	2.98254	2.45119	2.72206	0.333172	0.865608	0.841501	2.19686	2.55199	1.75614	0.546129	0.382602	0.445646
chr01_766117_766137_plus_0	CATGCTTCCTTTATATGGGAG	21PhasiRNA_169	0	0	0	0	0	0	0	0	0	0	0	0
chr01_766135_766115_minus_0	CCCATATAAAGGAAGCATGTT	21PhasiRNA_170	0	0.144188	0	0.0666343	0	0	0	0	0.0836258	0	0.127534	0
chr01_766138_766158_plus_0	TTTTTGCAGAAACTCGTGAGA	21PhasiRNA_171	8.24123	8.29078	7.65581	0.266537	0	0.300536	9.72894	7.76694	6.02105	0	0.255068	0.668469
chr01_766156_766136_minus_0	TCACGAGTTTCTGCAAAAACT	21PhasiRNA_172	0.470927	0.865125	0.510387	0	0	0	1.04612	0.221912	0.669006	0	0	0
chr01_766159_766179_plus_0	TTCCGGTCTGGAAGTTAATAA	21PhasiRNA_173	0	0	0	0	0	0	0	0.110956	0	0	0	0
chr01_766177_766157_minus_0	ATTAACTTCCAGACCGGAATC	21PhasiRNA_174	0	0	0	0	0	0	0	0	0	0	0	0
chr01_766180_766200_plus_0	AGTTATGGATTGCTGAGGGCT	21PhasiRNA_175	0.470927	0.216281	0.340258	0	0	0	0.104612	0	0.501755	0	0	0
chr01_766198_766178_minus_0	CCCTCAGCAATCCATAACTTT	21PhasiRNA_176	0.392439	0.648844	0.170129	0	0	0	0.104612	0.110956	0.0836258	0	0	0
chr01_766201_766221_plus_0	TCGTCAAGAAAGTTAATCATA	21PhasiRNA_177	0	0	0	0	0	0	0	0	0	0	0	0
chr01_766219_766199_minus_0	TGATTAACTTTCTTGACGAAG	21PhasiRNA_178	0.156976	0	0.0850645	0.0666343	0.144268	0.120214	0.104612	0.443825	0	0.109226	0.0637669	0.0742743
chr01_766222_766242_plus_0	AAAATCTAGAAGATGTGGCAG	21PhasiRNA_179	0	0	0	0	0	0	0	0	0	0	0	0
chr01_766240_766220_minus_0	GCCACATCTTCTAGATTTTTA	21PhasiRNA_180	0	0	0	0	0	0	0	0	0	0	0	0
chr01_766243_766263_plus_0	AGGAAAATTTGAGGGAGTTGG	21PhasiRNA_181	0.0784879	0.144188	0	0.0666343	0	0	0	0	0	0	0	0
chr01_766261_766241_minus_0	AACTCCCTCAAATTTTCCTCT	21PhasiRNA_182	0	0	0	0	0	0	0	0	0	0	0	0
chr01_766264_766284_plus_0	TTGATAGAAGTTTGGTTTTGG	21PhasiRNA_183	0	0	0	0	0	0	0	0	0	0	0	0
chr01_766282_766262_minus_0	AAAACCAAACTTCTATCAACC	21PhasiRNA_184	0	0	0.170129	0.0666343	0	0	0.313837	0.221912	0.0836258	0	0.191301	0.148549
chr01_766285_766305_plus_0	TGGGGAAGCATACTTCCCTAG	21PhasiRNA_185	0	0	0	0	0	0	0	0	0	0	0	0
chr01_766303_766283_minus_0	AGGGAAGTATGCTTCCCCACC	21PhasiRNA_186	0	0	0	0	0	0	0	0	0	0	0	0
chr01_766306_766326_plus_0	GAAAAATCAAGACTTGTAAGA	21PhasiRNA_187	0.0784879	0.144188	0.425323	0.333172	0	0	0	0	0.250877	0	0.127534	0.148549
chr01_766324_766304_minus_0	TTACAAGTCTTGATTTTTCCT	21PhasiRNA_188	0	0	0	0	0	0	0	0	0	0	0	0
chr01_766327_766347_plus_0	TGCATGATCTCGTTCGAGATA	21PhasiRNA_189	0.156976	0.144188	0.170129	0	0	0.0601072	0.104612	0.443825	0	0	0.0637669	0
chr01_766345_766325_minus_0	TCTCGAACGAGATCATGCATC	21PhasiRNA_190	5.41566	4.54191	2.97726	1.99903	1.87548	0.420751	4.18449	3.5506	3.67953	1.74761	1.78547	1.78258
chr01_766348_766368_plus_0	TGTGTTTGAGAGAAGCCCAAT	21PhasiRNA_191	0	0	0	0	0	0	0	0	0	0	0	0
chr01_766366_766346_minus_0	TGGGCTTCTCTCAAACACATA	21PhasiRNA_192	0.0784879	0.0720938	0.170129	0.0666343	0.144268	0	0.418449	0.110956	0	0	0.0637669	0
chr01_766369_766389_plus_0	ATGAGAATTTTATACACTTCA	21PhasiRNA_193	0.0784879	0.0720938	0	0	0	0	0.104612	0.110956	0.0836258	0	0	0
chr01_766387_766367_minus_0	AAGTGTATAAAATTCTCATAT	21PhasiRNA_194	0	0	0	0	0	0	0	0	0	0	0	0
chr01_766390_766410_plus_0	AAACAAGGTATGACTATGATG	21PhasiRNA_195	0	0	0	0	0	0	0	0	0	0	0	0
chr01_766408_766388_minus_0	TCATAGTCATACCTTGTTTTG	21PhasiRNA_196	0	0	0	0	0	0	0	0	0	0	0	0
chr01_766411_766431_plus_0	ATCTTCTAGAAAACAATAGTT	21PhasiRNA_197	0	0	0	0	0	0	0	0	0	0	0	0
chr01_766429_766409_minus_0	CTATTGTTTTCTAGAAGATCA	21PhasiRNA_198	0	0	0	0	0	0	0	0	0	0	0	0
chr01_766432_766452_plus_0	GTCTACGTCGTGTAGCTGATT	21PhasiRNA_199	0	0	0	0	0	0	0	0	0	0	0	0
chr01_766450_766430_minus_0	TCAGCTACACGACGTAGACAA	21PhasiRNA_200	0	0	0.170129	0	0	0	0	0	0	0	0	0
chr01_766453_766473_plus_0	TCCATAAATATACAGACAGTA	21PhasiRNA_201	0.0784879	0.216281	0	0	0	0	0.104612	0	0	0	0	0
chr01_766471_766451_minus_0	CTGTCTGTATATTTATGGAAA	21PhasiRNA_202	0	0	0	0	0	0	0	0	0	0	0	0
chr01_766474_766494_plus_0	GACTTTCTAAACTTACCCCAC	21PhasiRNA_203	0	0	0	0	0	0	0	0.221912	0	0	0	0
chr01_766492_766472_minus_0	GGGGTAAGTTTAGAAAGTCTA	21PhasiRNA_204	0.0784879	0.216281	0.0850645	0	0	0	0	0.443825	0.0836258	0	0	0
chr01_766495_766515_plus_0	TCACACGTTCTGTTTTCTTCA	21PhasiRNA_205	0.784879	0.937219	1.27597	0	0	0	1.88302	0.88765	0.919883	0.109226	0	0
chr01_766513_766493_minus_0	AAGAAAACAGAACGTGTGAGT	21PhasiRNA_206	0.156976	0.0720938	0.255194	0	0	0	0.104612	0.221912	0.0836258	0	0	0
chr01_766516_766536_plus_0	AATATCCATCCTTTGATTGTT	21PhasiRNA_207	0	0.0720938	0	0	0	0	0	0	0.0836258	0	0	0
chr01_766534_766514_minus_0	CAATCAAAGGATGGATATTTG	21PhasiRNA_208	0	0	0	0	0	0	0	0	0	0	0	0
chr01_766537_766557_plus_0	GCCTCTCACAGTCGAGCTTTA	21PhasiRNA_209	0.549415	0.216281	0.340258	0	0	0	0.104612	0.110956	0.418129	0	0	0
chr01_766555_766535_minus_0	AAGCTCGACTGTGAGAGGCAA	21PhasiRNA_210	0.0784879	0.0720938	0.170129	0	0	0	0	0	0	0	0	0
chr01_766558_766578_plus_0	GATTACTTAGGATATTAGATG	21PhasiRNA_211	0	0	0	0	0	0	0	0	0	0	0	0
chr01_766576_766556_minus_0	TCTAATATCCTAAGTAATCTA	21PhasiRNA_212	0.0784879	0	0	0	0	0	0	0.110956	0	0	0	0
chr01_766579_766599_plus_0	TTTGCTTTACTACTTCTTTGG	21PhasiRNA_213	0	0	0	0	0	0	0	0	0	0	0	0
chr01_766597_766577_minus_0	AAAGAAGTAGTAAAGCAAACA	21PhasiRNA_214	0	0	0	0	0	0	0	0	0	0	0	0
chr01_766600_766620_plus_0	ACAGTAGTCAGTCCATATCAG	21PhasiRNA_215	0	0	0	0	0	0	0	0.110956	0	0	0	0
chr01_766618_766598_minus_0	GATATGGACTGACTACTGTCC	21PhasiRNA_216	0	0.0720938	0	0	0	0	0	0	0	0	0	0
chr01_766621_766641_plus_0	AACTTGTTCATTTGAGGTATC	21PhasiRNA_217	0.156976	0.0720938	0.0850645	0.133269	0	0	0.104612	0	0	0	0	0
chr01_766639_766619_minus_0	TACCTCAAATGAACAAGTTCT	21PhasiRNA_218	0.784879	0.504656	1.02077	0.399806	0.432804	0	0.104612	0.332869	0.669006	0.109226	0.191301	0.0742743
chr01_766642_766662_plus_0	TTGCTTGTCCGTTTTTCAATG	21PhasiRNA_219	0	0	0	0	0	0	0	0	0	0	0	0
chr01_766660_766640_minus_0	TTGAAAAACGGACAAGCAAGA	21PhasiRNA_220	0.0784879	0	0.0850645	0	0	0	0	0	0.0836258	0	0	0
chr01_766663_766683_plus_0	GTCTTGTACAATCACTATGCA	21PhasiRNA_221	0	0	0	0	0	0	0	0	0	0	0	0
chr01_766681_766661_minus_0	CATAGTGATTGTACAAGACCA	21PhasiRNA_222	0	0	0	0	0	0	0	0	0	0	0	0
chr01_766684_766704_plus_0	AGCTACGGAATATACAGAACT	21PhasiRNA_223	0.313952	0.432563	0.340258	0.0666343	0.144268	0.180322	0.104612	0.110956	0.418129	0.109226	0.127534	0.148549
chr01_766702_766682_minus_0	TTCTGTATATTCCGTAGCTTG	21PhasiRNA_224	0	0	0	0	0	0	0	0	0	0	0	0
chr01_766705_766725_plus_0	TAGTTATTCATAATTTACATC	21PhasiRNA_225	0	0	0	0	0	0	0	0	0	0	0	0
chr01_766723_766703_minus_0	TGTAAATTATGAATAACTAAG	21PhasiRNA_226	0	0	0	0	0	0	0	0	0	0	0	0
chr01_766726_766746_plus_0	CATTTGGTTTACTTATGGGAC	21PhasiRNA_227	0	0	0	0	0	0	0	0	0	0	0	0
chr01_766744_766724_minus_0	CCCATAAGTAAACCAAATGGA	21PhasiRNA_228	0	0	0	0	0	0	0	0	0	0	0	0
chr01_766747_766767_plus_0	CCCAGTCCCTACCATGGGAAG	21PhasiRNA_229	0	0	0	0	0	0	0	0.110956	0	0	0	0
chr01_766765_766745_minus_0	TCCCATGGTAGGGACTGGGGT	21PhasiRNA_230	0	0.0720938	0	0	0	0	0	0	0	0	0	0
chr01_766768_766788_plus_0	TTGTGAATATGCCTCGACTAA	21PhasiRNA_231	0	0	0	0	0	0	0	0	0	0	0	0
chr01_766786_766766_minus_0	AGTCGAGGCATATTCACAACT	21PhasiRNA_232	0	0	0	0	0	0	0	0	0	0	0	0
chr01_766789_766809_plus_0	GACATATCCATACAAAAAAGT	21PhasiRNA_233	0	0	0	0	0	0	0	0	0	0	0	0
chr01_766807_766787_minus_0	TTTTTTGTATGGATATGTCTT	21PhasiRNA_234	0	0.0720938	0.0850645	0	0	0	0	0	0	0	0	0
chr01_779662_779682_plus_0	TGATTGCATACCATTTTTATG	21PhasiRNA_13	0	0	0	0	0	0	0	0	0	0	0	0
chr01_779680_779660_minus_0	TAAAAATGGTATGCAATCAAG	21PhasiRNA_64	0	0.144188	0.0850645	0	0	0.240429	0.209224	0	0	0	0	0
chr01_779683_779703_plus_0	TTCGAGCATGGACAAATGTAT	21PhasiRNA_15	8.00576	9.228	5.95452	1.46596	1.15414	0.781394	9.4151	5.76972	5.43567	0.109226	1.78547	1.18839
chr01_779701_779681_minus_0	ACATTTGTCCATGCTCGAACA	21PhasiRNA_16	0.941855	0.57675	0.425323	0.133269	0.432804	0	0.523061	0.332869	0.752632	0.109226	0.127534	0.0742743
chr01_779704_779724_plus_0	CTCAAGAATTTGACACTAGAG	21PhasiRNA_65	2.66859	2.59538	1.27597	1.39932	0.793474	1.20214	1.88302	2.10817	2.2579	0.655355	0.637669	0.742743
chr01_779722_779702_minus_0	CTAGTGTCAAATTCTTGAGAT	21PhasiRNA_18	4.47381	5.83959	3.91297	2.39884	1.65908	2.16386	5.126	2.77391	3.42866	0.983033	2.80574	1.78258
chr01_779725_779745_plus_0	AAATTTTTCTTGGTATTCTTC	21PhasiRNA_19	0	0	0	0	0	0	0	0	0	0	0	0
chr01_779743_779723_minus_0	AGAATACCAAGAAAAATTTCT	21PhasiRNA_66	0	0	0	0	0	0	0	0	0	0	0	0
chr01_779746_779766_plus_0	GCTCCATTGGCGTGGTCAAGG	21PhasiRNA_235	0	0.288375	0	0	0	0	0	0	0	0	0	0
chr01_779764_779744_minus_0	TTGACCACGCCAATGGAGCGA	21PhasiRNA_22	0.0784879	0.360469	0.170129	0	0	0	0.627673	0.221912	0.167252	0	0	0
chr01_779767_779787_plus_0	ATGAAGTAGAAAGAAACAGTA	21PhasiRNA_23	0	0	0	0	0	0	0	0	0	0	0	0
chr01_779785_779765_minus_0	CTGTTTCTTTCTACTTCATCC	21PhasiRNA_236	0.313952	0.144188	0.765581	0	0	0	0.313837	0.332869	0.0836258	0	0	0
chr01_779788_779808_plus_0	CTAATGAGCAATTGGCTGAAA	21PhasiRNA_25	0.156976	0	0.0850645	0	0	0	0.313837	0.110956	0	0	0	0
chr01_779806_779786_minus_0	TCAGCCAATTGCTCATTAGTA	21PhasiRNA_26	0.627903	0.937219	1.27597	0	0	0	1.15073	0.332869	0.752632	0	0	0
chr01_779809_779829_plus_0	GAGTTTATCGAAGTTTAAAAG	21PhasiRNA_27	0	0	0	0	0	0	0	0	0	0	0	0
chr01_779827_779807_minus_0	TTTAAACTTCGATAAACTCTT	21PhasiRNA_28	0	0	0	0	0	0	0	0	0	0	0	0
chr01_779830_779850_plus_0	GGATGAAGTATCTTATTGTCC	21PhasiRNA_237	0	0	0	0	0	0	0	0	0	0	0	0
chr01_779848_779828_minus_0	ACAATAAGATACTTCATCCCT	21PhasiRNA_238	0.0784879	0.144188	0	0	0	0	0.104612	0	0	0	0.0637669	0.0742743
chr01_779851_779871_plus_0	TAGATGATATGTGGTCCATCG	21PhasiRNA_68	0	0	0	0	0	0	0	0	0	0	0	0
chr01_779869_779849_minus_0	ATGGACCACATATCATCTAGG	21PhasiRNA_69	0.392439	0.432563	0.595452	0	0	0	0.313837	0.443825	0.334503	0	0	0
chr01_779872_779892_plus_0	AGGCTTGGAAGCATGTGAGGA	21PhasiRNA_70	0.235464	0.865125	0.850645	0	0	0	2.19686	1.10956	0.836258	0	0	0
chr01_779890_779870_minus_0	CTCACATGCTTCCAAGCCTCG	21PhasiRNA_71	0.313952	0	0.170129	0	0	0	0	0	0.0836258	0	0	0
chr01_779893_779913_plus_0	GATCTTTTCCGGATGATCATA	21PhasiRNA_239	0	0	0.0850645	0	0	0	0	0	0	0	0	0
chr01_779911_779891_minus_0	TGATCATCCGGAAAAGATCTC	21PhasiRNA_240	0.235464	0.0720938	0	0	0	0	0	0	0	0	0	0
chr01_779914_779934_plus_0	ATGGAAGTCGAATCTTGTTGA	21PhasiRNA_241	0.941855	0.648844	0.425323	0	0	0	0.418449	0.443825	0.752632	0	0	0
chr01_779932_779912_minus_0	AACAAGATTCGACTTCCATTA	21PhasiRNA_242	0.156976	0.288375	0.510387	0	0	0	0.104612	0.332869	0.418129	0	0	0
chr01_779935_779955_plus_0	CCACGAGGCTGGTAGATGTTG	21PhasiRNA_243	0.0784879	0	0	0	0	0	0	0	0	0	0	0
chr01_779953_779933_minus_0	ACATCTACCAGCCTCGTGGTC	21PhasiRNA_244	0	0	0	0	0	0	0	0	0	0	0	0
chr01_779956_779976_plus_0	CATCTTGTGCTTGCTCTGGCA	21PhasiRNA_76	0.156976	0.0720938	0.595452	0	0	0	0.209224	0	0	0	0	0
chr01_779974_779954_minus_0	CCAGAGCAAGCACAAGATGCA	21PhasiRNA_77	0.156976	0.360469	0.255194	0	0	0	0.836898	0.443825	0.58538	0	0.127534	0
chr01_779977_779997_plus_0	ATTCCCTTCACGAGATGCGCT	21PhasiRNA_245	0	0	0	0	0	0	0	0	0	0	0	0
chr01_779995_779975_minus_0	CGCATCTCGTGAAGGGAATTG	21PhasiRNA_246	0	0	0	0	0	0	0	0	0	0	0	0
chr01_779998_780018_plus_0	TTCTGAGTGTGGAGGAAAGCT	21PhasiRNA_45	0.470927	0.57675	0.425323	0	0.36067	0	0.209224	0.332869	0.669006	0	0	0
chr01_780016_779996_minus_0	CTTTCCTCCACACTCAGAAAG	21PhasiRNA_247	0	0	0	0	0	0	0	0	0	0	0	0
chr01_780019_780039_plus_0	GGATTCTTTTACGCGATAAGG	21PhasiRNA_248	0	0	0	0	0	0	0	0	0	0	0	0
chr01_780037_780017_minus_0	TTATCGCGTAAAAGAATCCAG	21PhasiRNA_249	0.156976	0.144188	0.170129	0	0	0	0.418449	0	0	0	0	0
chr01_780040_780060_plus_0	TCTTTGGGAATGGTAGTTACC	21PhasiRNA_250	0.627903	0.360469	0.595452	0.999515	0.072134	1.20214	0.313837	0.665737	0.418129	0.109226	0.573902	0.668469
chr01_780058_780038_minus_0	TAACTACCATTCCCAAAGACC	21PhasiRNA_251	0	0	0	0	0	0.120214	0	0	0	0	0	0
chr01_780061_780081_plus_0	CTCCGGAATTGGAGAAAATTG	21PhasiRNA_51	0	0	0	0	0	0	0	0	0	0	0	0
chr01_780079_780059_minus_0	ATTTTCTCCAATTCCGGAGGG	21PhasiRNA_52	0	0	0	0	0	0	0	0	0	0	0	0
chr01_780082_780102_plus_0	GGAGATACATTGTCCGTCAGT	21PhasiRNA_252	0.156976	0.288375	0.170129	0	0	0	0	0.221912	0	0	0	0
chr01_780100_780080_minus_0	TGACGGACAATGTATCTCCCA	21PhasiRNA_253	0.0784879	0.144188	0.0850645	0	0	0	0	0.110956	0	0	0	0
chr01_780103_780123_plus_0	GTCAAGGGTTGCCACTTGCAG	21PhasiRNA_254	0	0	0	0	0	0	0	0	0.0836258	0	0	0.148549
chr01_780121_780101_minus_0	GCAAGTGGCAACCCTTGACAC	21PhasiRNA_255	0	0	0	0	0	0	0.104612	0	0	0	0	0
chr01_780124_780144_plus_0	TTGTTGCAATTGGTGGACTAC	21PhasiRNA_256	2.11917	2.66747	1.78635	0.666343	1.15414	0.781394	1.98763	2.10817	0.752632	0.655355	0.255068	0.445646
chr01_780142_780122_minus_0	AGTCCACCAATTGCAACAACT	21PhasiRNA_257	0.0784879	0	0.0850645	0.0666343	0	0	0	0	0	0	0	0.0742743
chr01_787079_787099_plus_0	TGATGATTCCTTGATTGCATA	21PhasiRNA_258	0.156976	0.216281	0.170129	0	0.216402	0	0.209224	0	0.167252	0	0.0637669	0
chr01_787097_787077_minus_0	TGCAATCAAGGAATCATCATA	21PhasiRNA_259	0.156976	0.144188	0.255194	0.0666343	0	0	0.209224	0.554781	0	0	0	0.0742743
chr01_787100_787120_plus_0	CCATTTTTATGTCCGAGCATG	21PhasiRNA_260	0.156976	0	0	0.199903	0	0	0	0.110956	0.167252	0	0	0
chr01_787118_787098_minus_0	TGCTCGGACATAAAAATGGTA	21PhasiRNA_261	0.627903	0.216281	0.765581	0.799612	0.144268	0.901609	0.94151	0.88765	0.669006	0.327678	1.72171	1.26266
chr01_787121_787141_plus_0	GACAAATGTATCTCAAGAATT	21PhasiRNA_262	0.0784879	0.144188	0.170129	0	0	0	0.104612	0.221912	0.0836258	0	0	0.0742743
chr01_787139_787119_minus_0	TTCTTGAGATACATTTGTCCA	21PhasiRNA_263	0	0	0	0	0	0	0	0	0	0	0	0
chr01_787142_787162_plus_0	TGACACCAGAGAAATTTTTCT	21PhasiRNA_264	0	0	0	0	0	0	0	0	0	0	0	0
chr01_787160_787140_minus_0	AAAAATTTCTCTGGTGTCAAA	21PhasiRNA_265	0	0	0	0	0	0	0	0	0	0	0	0
chr01_787163_787183_plus_0	TGGTATTCTTCGCTCCATTGG	21PhasiRNA_266	0	0	0	0	0	0	0	0	0	0	0	0
chr01_787181_787161_minus_0	AATGGAGCGAAGAATACCAAG	21PhasiRNA_267	0	0	0	0	0	0	0	0	0	0	0	0
chr01_787184_787204_plus_0	CGCAGTCAACGATGAAGTAGA	21PhasiRNA_268	0.156976	0.216281	0.170129	0	0	0	0.104612	0.443825	0.418129	0	0	0
chr01_787202_787182_minus_0	TACTTCATCGTTGACTGCGCC	21PhasiRNA_269	2.51161	1.80234	2.80713	0	0	0	1.77841	2.10817	1.50526	0	0	0
chr01_787205_787225_plus_0	AAGAAACAGTACTAATGAGCA	21PhasiRNA_270	0	0	0	0	0	0	0	0	0	0	0	0
chr01_787223_787203_minus_0	CTCATTAGTACTGTTTCTTTC	21PhasiRNA_271	3.61044	3.31631	2.637	0	0	0	3.13837	3.99442	2.5924	0	0	0
chr01_787226_787246_plus_0	ATTGGCTGAAAGAGTTTATCG	21PhasiRNA_272	2.66859	1.80234	3.40258	0.599709	0.36067	0.66118	2.09224	3.21773	1.92339	0.655355	0.892737	1.18839
chr01_787244_787224_minus_0	ATAAACTCTTTCAGCCAATTG	21PhasiRNA_273	0	0	0	0	0	0	0	0	0	0	0	0
chr01_787247_787267_plus_0	AAGTTTAAAAGGGAGGAAGTA	21PhasiRNA_274	0	0	0	0	0	0	0	0	0	0	0	0
chr01_787265_787245_minus_0	CTTCCTCCCTTTTAAACTTCG	21PhasiRNA_275	0.0784879	0.144188	0.170129	0	0	0	0.104612	0	0.0836258	0	0.0637669	0
chr01_787268_787288_plus_0	TCTTATTGTCCTAGATGATAT	21PhasiRNA_276	0	0	0	0	0	0	0	0	0	0	0	0
chr01_787286_787266_minus_0	ATCATCTAGGACAATAAGATA	21PhasiRNA_277	0.313952	0.0720938	0.0850645	0	0	0	0	0.110956	0.0836258	0	0	0
chr01_787289_787309_plus_0	GTGGTCCATCGAGGCTTGGCA	21PhasiRNA_278	0	0	0	0	0	0	0.104612	0	0	0	0	0
chr01_787307_787287_minus_0	CCAAGCCTCGATGGACCACAT	21PhasiRNA_279	0.156976	0	0	0	0	0	0.523061	0	0	0	0	0
chr01_792481_792501_plus_0	TGGAATATGCAATTGAGGAAA	21PhasiRNA_280	0	0	0	0	0	0	0	0	0	0	0	0
chr01_792499_792479_minus_0	TCCTCAATTGCATATTCCAAG	21PhasiRNA_281	0.0784879	0.0720938	0.255194	0.133269	0	0.180322	0	0	0.0836258	0	0	0
chr01_792502_792522_plus_0	TTGGTTTGATACAAAGAGAGG	21PhasiRNA_282	0	0	0	0	0	0	0	0	0	0	0	0
chr01_792520_792500_minus_0	TCTCTTTGTATCAAACCAATT	21PhasiRNA_283	0	0	0	0	0	0	0	0	0	0	0	0
chr01_792523_792543_plus_0	TAATGAAAAAGATAAAGGTCA	21PhasiRNA_284	0	0	0	0	0	0	0	0	0	0	0	0
chr01_792541_792521_minus_0	ACCTTTATCTTTTTCATTACC	21PhasiRNA_285	0	0	0	0	0	0	0	0	0	0	0	0
chr01_792544_792564_plus_0	GCAGTTTTAACAGAAAAATCT	21PhasiRNA_286	0	0	0	0	0	0	0	0	0	0	0	0
chr01_792562_792542_minus_0	ATTTTTCTGTTAAAACTGCTG	21PhasiRNA_287	0	0	0	0	0	0	0	0	0	0	0	0
chr01_792565_792585_plus_0	CACATTCAAGAGATACTTCCT	21PhasiRNA_288	0	0	0	0	0	0	0	0	0	0	0	0
chr01_792583_792563_minus_0	GAAGTATCTCTTGAATGTGAG	21PhasiRNA_289	0	0	0	0	0	0	0.104612	0	0	0	0	0
chr01_792586_792606_plus_0	CACAGTTCCCTTTGGATCAAA	21PhasiRNA_290	0	0	0.0850645	0	0	0	0	0	0	0	0	0
chr01_792604_792584_minus_0	TGATCCAAAGGGAACTGTGAG	21PhasiRNA_291	0	0	0	0	0	0	0	0	0	0	0	0
chr01_792607_792627_plus_0	AAGATATAATCGTTGGACTAG	21PhasiRNA_292	0	0.0720938	0.0850645	0	0	0	0	0	0.0836258	0	0	0
chr01_792625_792605_minus_0	AGTCCAACGATTATATCTTTT	21PhasiRNA_293	0	0	0	0	0	0	0	0	0	0	0	0
chr01_792628_792648_plus_0	ATGAAGATTTACTAAAGATAA	21PhasiRNA_1	0	0	0	0	0	0	0	0	0	0	0	0
chr01_792646_792626_minus_0	ATCTTTAGTAAATCTTCATCT	21PhasiRNA_2	0	0	0	0	0	0	0	0	0	0	0	0
chr01_792649_792669_plus_0	AAGATCGACTCATTGTGCAAT	21PhasiRNA_3	0	0	0	0	0	0	0	0	0	0	0	0
chr01_792667_792647_minus_0	TGCACAATGAGTCGATCTTTT	21PhasiRNA_4	0	0.144188	0.170129	0	0	0	0	0	0	0	0	0
chr01_792670_792690_plus_0	CATCAAGACTCGAAGTTGTCC	21PhasiRNA_294	0	0	0.0850645	0	0	0	0	0	0.0836258	0	0	0
chr01_792688_792668_minus_0	ACAACTTCGAGTCTTGATGAT	21PhasiRNA_295	0.313952	0.432563	0.0850645	0	0	0	0	0	0	0	0	0
chr01_792691_792711_plus_0	CCATTATAGGGATGGGTGGTA	21PhasiRNA_7	0	0	0	0	0	0	0.209224	0	0	0	0	0
chr01_792709_792689_minus_0	CCACCCATCCCTATAATGGGG	21PhasiRNA_8	0	0	0	0	0	0	0	0	0	0	0	0
chr01_792712_792732_plus_0	TTGGCAAGACCACACTGGCTA	21PhasiRNA_9	0.0784879	0.216281	0.255194	0.199903	0.144268	0.240429	0	0.110956	0.167252	0.109226	0	0
chr01_792730_792710_minus_0	GCCAGTGTGGTCTTGCCAATA	21PhasiRNA_10	0.470927	2.66747	1.87142	0.732978	2.45256	0.540965	1.35996	2.21912	1.75614	0.873807	0.701436	0.742743
chr01_792733_792753_plus_0	GAAGAGTTTATGATGATTCTT	21PhasiRNA_11	0	0	0	0	0	0	0	0	0	0	0	0
chr01_792751_792731_minus_0	GAATCATCATAAACTCTTCTA	21PhasiRNA_12	0	0	0	0	0	0	0	0	0	0	0	0
chr01_792754_792774_plus_0	TGATTGCATACCATTTTTATG	21PhasiRNA_13	0	0	0	0	0	0	0	0	0	0	0	0
chr01_792772_792752_minus_0	TAAAAATGGTATGCAATCAAA	21PhasiRNA_14	0	0	0	0	0	0	0	0	0	0	0	0
chr01_792775_792795_plus_0	TTCGAGCATGGACAAATGTAT	21PhasiRNA_15	8.00576	9.228	5.95452	1.46596	1.15414	0.781394	9.4151	5.76972	5.43567	0.109226	1.78547	1.18839
chr01_792793_792773_minus_0	ACATTTGTCCATGCTCGAACA	21PhasiRNA_16	0.941855	0.57675	0.425323	0.133269	0.432804	0	0.523061	0.332869	0.752632	0.109226	0.127534	0.0742743
chr01_792796_792816_plus_0	CTCAAGAATTTGACACTAGAG	21PhasiRNA_65	2.66859	2.59538	1.27597	1.39932	0.793474	1.20214	1.88302	2.10817	2.2579	0.655355	0.637669	0.742743
chr01_792814_792794_minus_0	CTAGTGTCAAATTCTTGAGAT	21PhasiRNA_18	4.47381	5.83959	3.91297	2.39884	1.65908	2.16386	5.126	2.77391	3.42866	0.983033	2.80574	1.78258
chr01_792817_792837_plus_0	AAATTTTTCTTGGTATTCTTC	21PhasiRNA_19	0	0	0	0	0	0	0	0	0	0	0	0
chr01_792835_792815_minus_0	AGAATACCAAGAAAAATTTCT	21PhasiRNA_66	0	0	0	0	0	0	0	0	0	0	0	0
chr01_792838_792858_plus_0	GCTCCATTGGCGTGGTCAACG	21PhasiRNA_67	0.156976	0.216281	0	0	0	0	0.104612	0.110956	0.0836258	0	0	0
chr01_792856_792836_minus_0	TTGACCACGCCAATGGAGCGA	21PhasiRNA_22	0.0784879	0.360469	0.170129	0	0	0	0.627673	0.221912	0.167252	0	0	0
chr01_792859_792879_plus_0	ATGAAGTAGAAAGAAACAGTA	21PhasiRNA_23	0	0	0	0	0	0	0	0	0	0	0	0
chr01_792877_792857_minus_0	CTGTTTCTTTCTACTTCATCG	21PhasiRNA_53	1.9622	1.65816	2.29674	1.46596	1.29841	1.08193	2.71992	1.88626	1.67252	0.764581	0.82897	1.11411
chr01_792880_792900_plus_0	CTAATGAGCAATTGGCTGAAA	21PhasiRNA_25	0.156976	0	0.0850645	0	0	0	0.313837	0.110956	0	0	0	0
chr01_792898_792878_minus_0	TCAGCCAATTGCTCATTAGTA	21PhasiRNA_26	0.627903	0.937219	1.27597	0	0	0	1.15073	0.332869	0.752632	0	0	0
chr01_792901_792921_plus_0	GAGTTTATCGAAGTTTAAAAG	21PhasiRNA_27	0	0	0	0	0	0	0	0	0	0	0	0
chr01_792919_792899_minus_0	TTTAAACTTCGATAAACTCTT	21PhasiRNA_28	0	0	0	0	0	0	0	0	0	0	0	0
chr01_792922_792942_plus_0	GGAGGAAGTATCTCATTATCC	21PhasiRNA_29	0	0.0720938	0	0	0	0	0	0.221912	0.0836258	0	0	0
chr01_792940_792920_minus_0	ATAATGAGATACTTCCTCCCT	21PhasiRNA_30	0.0784879	0.216281	0.255194	0	0	0	0.104612	0.110956	0.250877	0	0	0
chr01_792943_792963_plus_0	TAGATGATATGTGGTCTATTG	21PhasiRNA_296	0.706391	0.648844	1.02077	0	0	0	0.94151	1.22052	0.836258	0	0	0
chr01_792961_792941_minus_0	ATAGACCACATATCATCTAGG	21PhasiRNA_297	0.313952	0.288375	0.170129	0.199903	0	0	0	0.665737	0.167252	0.109226	0.255068	0.222823
chr01_792964_792984_plus_0	AGGCTTGGCAGCATGTGAGGA	21PhasiRNA_298	5.33718	6.27216	3.91297	0.266537	0	0	6.69518	5.21494	7.52632	0	0.191301	0.222823
chr01_792982_792962_minus_0	CTCACATGCTGCCAAGCCTCA	21PhasiRNA_299	0	0	0	0	0	0	0	0	0	0	0	0
chr01_792985_793005_plus_0	GATCATTTCCGGATGATCATA	21PhasiRNA_35	0	0	0	0	0	0	0	0	0	0	0	0
chr01_793003_792983_minus_0	TGATCATCCGGAAATGATCTC	21PhasiRNA_36	0	0	0	0	0	0	0	0	0	0	0	0
chr01_793006_793026_plus_0	ATGGAAGTCGAATCGTGTTGA	21PhasiRNA_56	0	0	0	0	0	0	0	0	0	0	0	0
chr01_793024_793004_minus_0	AACACGATTCGACTTCCATTA	21PhasiRNA_57	0	0.0720938	0	0	0	0	0	0	0	0	0	0
chr01_793027_793047_plus_0	CCACAAGGCTTGTAGATGTTG	21PhasiRNA_39	1.02034	1.36978	2.46687	0.199903	0	0	1.88302	1.66434	2.34152	0.218452	0.255068	0.371372
chr01_793045_793025_minus_0	ACATCTACAAGCCTTGTGGTC	21PhasiRNA_40	1.88371	1.73025	2.12661	0.0666343	0	0.180322	1.6738	1.22052	1.50526	0	0.0637669	0.222823
chr01_793048_793068_plus_0	CCTCTTGTGCTTGCTCTGGCA	21PhasiRNA_300	0.0784879	0.360469	0.170129	0	0	0	0.209224	0	0.167252	0	0	0
chr01_793066_793046_minus_0	CCAGAGCAAGCACAAGAGGCA	21PhasiRNA_301	0	0.0720938	0.425323	0	0	0	0	0.110956	0	0	0	0
chr01_793069_793089_plus_0	ATTCCCTTCACCAGATGCGTT	21PhasiRNA_43	0.313952	0.216281	0.510387	0.133269	0	0	0.209224	0.665737	0.58538	0	0.0637669	0
chr01_793087_793067_minus_0	CGCATCTGGTGAAGGGAATTG	21PhasiRNA_44	0.706391	0.504656	0	0.133269	0	0	0.732286	0.221912	0.669006	0	0.0637669	0.148549
chr01_793090_793110_plus_0	TTCTGAGCATGGAGGAAAGCT	21PhasiRNA_302	1.64825	1.1535	1.70129	0.133269	0	0.240429	1.04612	1.33147	2.17427	0	0.382602	0.222823
chr01_793108_793088_minus_0	CTTTCCTCCATGCTCAGAAAA	21PhasiRNA_303	0.313952	0.0720938	0.170129	0	0	0	0.627673	0.443825	0.167252	0	0.0637669	0
chr01_793111_793131_plus_0	GGACTCTTTTACGCGATAAGG	21PhasiRNA_304	0.392439	0.288375	0.340258	0	0	0.0601072	0.523061	0.332869	0.167252	0	0	0
chr01_793129_793109_minus_0	TTATCGCGTAAAAGAGTCCAG	21PhasiRNA_305	4.00288	5.69541	6.37984	2.06566	2.59682	1.32236	5.64906	3.99442	4.01404	0.436904	0.382602	1.03984
chr01_793132_793152_plus_0	TCTTTGGGAACGGTGGTTACC	21PhasiRNA_306	0.156976	0.360469	0.255194	0.0666343	0	0.180322	0.104612	0.221912	0.0836258	0	0	0.0742743
chr01_793150_793130_minus_0	TAACCACCGTTCCCAAAGACC	21PhasiRNA_307	0	0.0720938	0.340258	0	0	0	0.104612	0	0	0	0.191301	0
chr01_793153_793173_plus_0	CTCCGGAATTGGAGAAAATTG	21PhasiRNA_51	0	0	0	0	0	0	0	0	0	0	0	0
chr01_793171_793151_minus_0	ATTTTCTCCAATTCCGGAGGG	21PhasiRNA_52	0	0	0	0	0	0	0	0	0	0	0	0
chr01_793174_793194_plus_0	GGAGGTACATTGGCCATCAGT	21PhasiRNA_308	0.0784879	0.144188	0.255194	0	0	0	0.104612	0.110956	0.167252	0	0	0
chr01_793192_793172_minus_0	TGATGGCCAATGTACCTCCCA	21PhasiRNA_309	0	0	0	0	0	0	0	0	0	0	0	0
chr01_793195_793215_plus_0	GTCAAGGGTTGCCACTTGCAG	21PhasiRNA_254	0	0	0	0	0	0	0	0	0.0836258	0	0	0.148549
chr01_793213_793193_minus_0	GCAAGTGGCAACCCTTGACAC	21PhasiRNA_255	0	0	0	0	0	0	0.104612	0	0	0	0	0
chr01_793216_793236_plus_0	TTGTTGCAATTGGTGGACTAC	21PhasiRNA_256	2.11917	2.66747	1.78635	0.666343	1.15414	0.781394	1.98763	2.10817	0.752632	0.655355	0.255068	0.445646
chr01_793234_793214_minus_0	AGTCCACCAATTGCAACAACT	21PhasiRNA_257	0.0784879	0	0.0850645	0.0666343	0	0	0	0	0	0	0	0.0742743
chr01_793237_793257_plus_0	TTTCCAAGATGAGCAAGGAAA	21PhasiRNA_310	0	0	0	0	0	0	0	0	0	0	0	0
chr01_793255_793235_minus_0	TCCTTGCTCATCTTGGAAAGT	21PhasiRNA_311	0	0	0	0	0	0	0.104612	0	0.0836258	0	0	0
chr01_793258_793278_plus_0	CAAGTTCTTGGGAGAATGTTG	21PhasiRNA_312	0.156976	0.144188	0.170129	0.133269	0.288536	0	0.104612	0.110956	0.0836258	0.109226	0.0637669	0.297097
chr01_793276_793256_minus_0	ACATTCTCCCAAGAACTTGTT	21PhasiRNA_313	0	0	0	0	0	0	0	0	0	0	0	0
chr01_793279_793299_plus_0	CAGAAAAGGTAGGATCACTTA	21PhasiRNA_314	0.0784879	0.0720938	0.595452	0.46644	0	0	0.209224	0.998606	0.58538	0	0.0637669	0.222823
chr01_793297_793277_minus_0	AGTGATCCTACCTTTTCTGCA	21PhasiRNA_315	0.313952	0.144188	0.255194	0.199903	1.22628	0	0.523061	0	0.250877	0.109226	0.127534	0.0742743
chr01_793300_793320_plus_0	TGACCAGCGACACTATGGATT	21PhasiRNA_316	0.156976	0.144188	0.425323	0	0	0	0.313837	0.221912	0	0	0	0
chr01_793318_793298_minus_0	TCCATAGTGTCGCTGGTCATA	21PhasiRNA_317	0.235464	0.216281	0.170129	0	0	0	0.418449	0	0.250877	0	0	0
chr01_793321_793341_plus_0	GCTTGAACATACTTTCGTTGA	21PhasiRNA_318	0	0.144188	0	0.0666343	0	0	0	0.221912	0.250877	0	0.0637669	0.222823
chr01_793339_793319_minus_0	AACGAAAGTATGTTCAAGCAA	21PhasiRNA_319	0	0	0	0	0	0	0	0	0	0	0	0
chr01_793342_793362_plus_0	GCTACAACCACTTGCCTCAGT	21PhasiRNA_320	0.627903	0.720938	0.680516	0.199903	0.288536	0.180322	0.627673	0.332869	0.752632	0.764581	0.0637669	0.668469
chr01_793360_793340_minus_0	TGAGGCAAGTGGTTGTAGCTC	21PhasiRNA_321	0	0.0720938	0	0	0	0	0	0	0	0	0	0
chr01_793363_793383_plus_0	ACTTGAAAACATGCTTCCTTT	21PhasiRNA_322	0.392439	0.144188	0.255194	0.133269	0.288536	0	0	0	0.167252	0	0.127534	0
chr01_793381_793361_minus_0	AGGAAGCATGTTTTCAAGTAC	21PhasiRNA_323	0	0.144188	0	0	0	0	0	0	0	0	0	0
chr01_793384_793404_plus_0	ATATGGGAGTTTTTGCAGAAA	21PhasiRNA_324	0.0784879	0.144188	0.170129	0	0	0	0.104612	0.110956	0	0	0.0637669	0.148549
chr01_793402_793382_minus_0	TCTGCAAAAACTCCCATATAA	21PhasiRNA_325	2.04069	2.59538	1.10584	0.266537	0	0.300536	1.6738	1.44243	1.25439	0	0.446368	0.51992
chr01_793405_793425_plus_0	CTCGTGAGATTCCAGTCTGGA	21PhasiRNA_326	0	0	0	0	0	0	0	0	0	0	0	0
chr01_793423_793403_minus_0	CAGACTGGAATCTCACGAGTT	21PhasiRNA_327	0	0	0	0	0	0	0	0	0	0	0	0
chr01_793426_793446_plus_0	AGTTAATAAAATTATGGATTG	21PhasiRNA_328	0	0	0	0	0	0	0	0	0	0	0	0
chr01_793444_793424_minus_0	ATCCATAATTTTATTAACTTC	21PhasiRNA_329	0	0	0	0	0	0	0	0	0	0	0	0
chr01_793447_793467_plus_0	CTGAGGGCTTCGTCAAGAGAG	21PhasiRNA_330	0	0	0	0	0	0	0	0	0	0	0	0
chr01_793465_793445_minus_0	CTCTTGACGAAGCCCTCAGCA	21PhasiRNA_331	0.0784879	0	0	0	0	0	0	0	0.0836258	0	0	0
chr01_793468_793488_plus_0	TTAATCATAAAAATCTAGAAG	21PhasiRNA_332	0	0	0	0	0	0	0	0	0	0	0	0
chr01_793486_793466_minus_0	TCTAGATTTTTATGATTAACT	21PhasiRNA_333	0	0	0	0	0	0	0	0	0	0	0	0
chr01_793489_793509_plus_0	ATGTGGCAGAGGAAAATTTGA	21PhasiRNA_334	0.156976	0.288375	0.170129	0	0	0	0.209224	0	0.0836258	0	0.0637669	0
chr01_793507_793487_minus_0	AAATTTTCCTCTGCCACATCT	21PhasiRNA_335	0	0	0.340258	0	0	0	0.104612	0	0.0836258	0	0.0637669	0
chr01_793510_793530_plus_0	GGGAGTTGGTTGATAGAAGTT	21PhasiRNA_336	0	0	0	0	0	0	0	0	0	0	0	0
chr01_793528_793508_minus_0	CTTCTATCAACCAACTCCCTC	21PhasiRNA_337	0	0.288375	0.170129	0	0	0.180322	0	0	0	0	0.0637669	0.0742743
chr01_793531_793551_plus_0	TGGTTTTGGTGGGGAAGCATA	21PhasiRNA_338	0	0	0	0	0	0	0	0	0	0	0	0
chr01_793549_793529_minus_0	TGCTTCCCCACCAAAACCAAA	21PhasiRNA_339	0	0	0.0850645	0	0	0	0	0	0	0	0	0
chr01_793552_793572_plus_0	CTTCCCTAGGAAAAATCAAGA	21PhasiRNA_340	0	0	0.170129	0	0	0	0	0	0	0	0	0
chr01_793570_793550_minus_0	TTGATTTTTCCTAGGGAAGTA	21PhasiRNA_341	0	0	0	0	0	0	0	0	0	0	0.0637669	0
chr01_793573_793593_plus_0	CTTGTAAGATGCATGATCTCG	21PhasiRNA_342	0.0784879	0.288375	0.0850645	0	0	0	0	0.110956	0	0	0	0.222823
chr01_793591_793571_minus_0	AGATCATGCATCTTACAAGTC	21PhasiRNA_343	0	0.360469	0.0850645	0.0666343	0	0	0.104612	0	0	0.109226	0	0
chr01_793594_793614_plus_0	TTCGAGATATGTGTTTGAGAG	21PhasiRNA_344	0.941855	1.00931	0.510387	0.399806	0.72134	0.120214	1.04612	0.554781	0.919883	0.218452	0.382602	0.371372
chr01_793612_793592_minus_0	CTCAAACACATATCTCGAACG	21PhasiRNA_345	0.235464	0.360469	0.765581	0.0666343	0	0	0.627673	0.110956	0.501755	0.109226	0.127534	0.0742743
chr01_793615_793635_plus_0	AAGTCCAATATGAGAATTTTA	21PhasiRNA_346	0	0	0	0	0	0	0	0	0	0	0	0
chr01_793633_793613_minus_0	AAATTCTCATATTGGACTTCT	21PhasiRNA_347	0.0784879	0	0	0	0	0	0.209224	0	0.0836258	0	0.191301	0
chr01_793636_793656_plus_0	TACACTTCAAAACGAGGTATG	21PhasiRNA_348	0	0	0	0	0	0	0	0	0	0	0	0
chr01_793654_793634_minus_0	TACCTCGTTTTGAAGTGTATA	21PhasiRNA_349	0	0	0	0	0	0	0	0	0	0	0	0
chr01_793657_793677_plus_0	ACTATGATGATCTTCTAGAAA	21PhasiRNA_350	0	0	0	0	0	0	0	0	0	0	0	0
chr01_793675_793655_minus_0	TCTAGAAGATCATCATAGTCA	21PhasiRNA_351	0.235464	0.216281	0.340258	0	0	0	0.209224	0	0.250877	0	0	0
chr01_793678_793698_plus_0	ACATTAGTTGTCTACGTCGTG	21PhasiRNA_352	0.235464	0.57675	0.340258	0	0	0	0.313837	0	0.58538	0	0	0
chr01_793696_793676_minus_0	CGACGTAGACAACTAATGTTT	21PhasiRNA_353	0.313952	0.648844	0.510387	0	0	0	0.313837	0	0.0836258	0	0	0
chr01_793699_793719_plus_0	TAGCTGATTTCCATAAGTATA	21PhasiRNA_354	0	0	0	0	0	0	0	0	0	0	0	0
chr01_793717_793697_minus_0	TACTTATGGAAATCAGCTACA	21PhasiRNA_355	0	0.144188	0.255194	0	0	0	0.104612	0.110956	0.0836258	0	0	0
chr01_793720_793740_plus_0	CACACAGTGGACTTTCTAAAC	21PhasiRNA_356	0	0	0	0	0	0	0	0	0.250877	0	0	0
chr01_793738_793718_minus_0	TTAGAAAGTCCACTGTGTGTA	21PhasiRNA_357	0.235464	0.144188	0.340258	0	0	0	0.313837	0	0	0	0	0
chr01_793741_793761_plus_0	TTATGCCACTCACACGTTCTG	21PhasiRNA_358	0.0784879	0.144188	0	0	0	0	0.313837	0	0	0	0	0
chr01_793759_793739_minus_0	GAACGTGTGAGTGGCATAAGT	21PhasiRNA_359	0	0.216281	0	0	0	0	0	0	0	0	0	0
chr01_793762_793782_plus_0	TTTTCTTCAAATATCCATACT	21PhasiRNA_360	0	0	0	0	0	0	0	0	0	0	0	0
chr01_793780_793760_minus_0	TATGGATATTTGAAGAAAACA	21PhasiRNA_361	0	0	0.0850645	0	0	0	0	0.221912	0	0	0	0
chr01_793783_793803_plus_0	TTTTTTGTTACCTCTCACAGT	21PhasiRNA_362	0	0	0.0850645	0	0	0	0.104612	0	0	0	0	0
chr01_793801_793781_minus_0	TGTGAGAGGTAACAAAAAAAG	21PhasiRNA_363	0	0	0	0	0	0	0	0	0	0	0	0
chr01_793804_793824_plus_0	CGAGCTTTAGATTACTGAGGA	21PhasiRNA_364	0	0	0	0	0	0	0	0	0	0	0	0
chr01_793822_793802_minus_0	CTCAGTAATCTAAAGCTCGAC	21PhasiRNA_365	0	0.0720938	0.0850645	0	0	0	0	0	0	0	0	0
chr01_793825_793845_plus_0	TATTAGATGTTTGCTTTACAT	21PhasiRNA_366	0	0	0	0	0	0	0	0	0	0	0	0
chr01_793843_793823_minus_0	GTAAAGCAAACATCTAATATC	21PhasiRNA_367	0	0	0	0	0	0	0	0	0	0	0	0
chr01_793846_793866_plus_0	GTTTTTTCTCCTGTAGTCAGT	21PhasiRNA_368	0	0	0	0	0	0	0	0	0	0	0	0
chr01_793864_793844_minus_0	TGACTACAGGAGAAAAAACAT	21PhasiRNA_369	0.235464	0	0.255194	0	0	0	0	0.332869	0.0836258	0	0	0
chr01_793867_793887_plus_0	CCGTATCAGAACTTGTTCATT	21PhasiRNA_370	0	0	0	0	0	0	0	0	0	0	0	0
chr01_793885_793865_minus_0	TGAACAAGTTCTGATACGGAC	21PhasiRNA_371	0	0	0	0	0	0	0	0	0	0	0	0
chr01_793888_793908_plus_0	TGAGGTATATTGCTTGTCCGT	21PhasiRNA_372	0	0	0	0	0	0	0	0	0	0	0	0
chr01_793906_793886_minus_0	GGACAAGCAATATACCTCAAA	21PhasiRNA_373	0	0	0	0	0	0	0	0	0	0	0	0
chr01_793909_793929_plus_0	CCTTCAATGGTCTTGTGCAAT	21PhasiRNA_374	0	0	0	0	0	0	0	0	0	0	0	0
chr01_793927_793907_minus_0	TGCACAAGACCATTGAAGGAC	21PhasiRNA_375	0	0	0	0	0	0	0	0	0	0	0	0
chr01_793930_793950_plus_0	CACTATGCAAGCTACGGAATA	21PhasiRNA_376	0.0784879	0.504656	0.340258	0	0	0	0	0	0	0	0	0.0742743
chr01_793948_793928_minus_0	TTCCGTAGCTTGCATAGTGAT	21PhasiRNA_377	0	0	0	0	0	0.480858	0	0	0.167252	0	0	0.148549
chr01_793951_793971_plus_0	TACAGAACTTAGTTATTCATG	21PhasiRNA_378	0	0	0	0	0	0	0	0	0	0	0	0
chr01_793969_793949_minus_0	TGAATAACTAAGTTCTGTATA	21PhasiRNA_379	0	0	0	0	0	0	0	0	0	0	0	0
chr01_793972_793992_plus_0	ATTCACATCCATTTGGTTCAA	21PhasiRNA_380	0	0	0	0	0	0	0	0	0	0	0	0
chr01_793990_793970_minus_0	GAACCAAATGGATGTGAATCA	21PhasiRNA_381	0	0	0	0	0	0	0	0	0	0	0	0
chr01_793993_794013_plus_0	GTATGAGAACCCAGTCCCTAC	21PhasiRNA_382	0	0	0	0	0	0	0	0	0	0	0	0
chr01_794011_793991_minus_0	AGGGACTGGGTTCTCATACTT	21PhasiRNA_383	0	0	0	0	0	0	0	0	0	0	0	0
chr01_794014_794034_plus_0	CATGGGAAGTTGTGAATATGC	21PhasiRNA_384	0.0784879	0	0	0	0	0	0	0	0.0836258	0.109226	0	0
chr01_794032_794012_minus_0	ATATTCACAACTTCCCATGGT	21PhasiRNA_385	0	0	0	0	0	0	0	0	0	0.109226	0	0
chr01_794035_794055_plus_0	CTCAACTAAAACATATCCATA	21PhasiRNA_386	0	0	0	0	0	0	0	0	0	0	0	0
chr01_794053_794033_minus_0	TGGATATGTTTTAGTTGAGGC	21PhasiRNA_387	0	0	0	0	0	0	0	0	0	0	0	0
chr01_1448719_1448739_plus_0	TTTTATGGAACAAGAGCACAG	21PhasiRNA_388	0	0	0	0	0	0	0	0	0	0	0	0
chr01_1448737_1448717_minus_0	GTGCTCTTGTTCCATAAAAGG	21PhasiRNA_389	0	0	0	0	0	0	0	0	0	0	0	0
chr01_1448740_1448760_plus_0	ATTGTTGCTCATGGGACGGAG	21PhasiRNA_390	2.35464	2.37909	3.99803	0	0	0	1.46457	1.44243	0.836258	0	0	0
chr01_1448758_1448738_minus_0	CCGTCCCATGAGCAACAATCT	21PhasiRNA_391	0	0	0	0	0	0	0	0	0	0	0	0
chr01_1448761_1448781_plus_0	TTCATTGTGACGAGATGACGG	21PhasiRNA_392	0.0784879	0.216281	0.170129	0	0	0	0.104612	0	0.167252	0	0	0
chr01_1448779_1448759_minus_0	GTCATCTCGTCACAATGAACT	21PhasiRNA_393	0	0	0.170129	0	0	0	0	0	0	0	0	0
chr01_1448782_1448802_plus_0	GACAAGTAATTGAGCTTGATC	21PhasiRNA_394	0	0	0	0	0	0	0	0	0	0	0	0
chr01_1448800_1448780_minus_0	TCAAGCTCAATTACTTGTCCC	21PhasiRNA_395	0	0.0720938	0.0850645	0	0	0	0	0	0	0	0	0
chr01_1448803_1448823_plus_0	TCAGTTACAGCACACTTCAAG	21PhasiRNA_396	0.235464	0.144188	0.170129	0	0	0	1.04612	0.221912	0	0	0	0
chr01_1448821_1448801_minus_0	TGAAGTGTGCTGTAACTGAGA	21PhasiRNA_397	2.98254	2.81166	2.89219	0	0	0	2.30147	1.88626	0.752632	0	0.0637669	0
chr01_1448824_1448844_plus_0	GCAAGTTTCATTCCAATAGTA	21PhasiRNA_398	1.41278	1.73025	1.02077	1.19942	0.937742	1.26225	2.61531	0.776694	0.836258	1.31071	1.27534	0.742743
chr01_1448842_1448822_minus_0	CTATTGGAATGAAACTTGCCT	21PhasiRNA_399	0	0	0	0	0	0	0	0	0	0	0	0
chr01_1448845_1448865_plus_0	GCCTCTTTCAATTATCCAATC	21PhasiRNA_400	0	0	0	0	0	0	0	0.110956	0	0	0	0
chr01_1448863_1448843_minus_0	TTGGATAATTGAAAGAGGCTA	21PhasiRNA_401	0.784879	0.504656	0.93571	0	0	0	0.94151	0.665737	0.669006	0	0	0
chr01_1448866_1448886_plus_0	TCAAAAGGCTTGATTTGTCAT	21PhasiRNA_402	0	0	0	0	0	0	0	0	0	0	0	0
chr01_1448884_1448864_minus_0	GACAAATCAAGCCTTTTGAGA	21PhasiRNA_403	0	0	0	0.133269	0	0	0	0	0	0	0.0637669	0
chr01_1448887_1448907_plus_0	GTAATAATTTCACCGGATCGC	21PhasiRNA_404	0.549415	0.720938	0.340258	0	0	0	0.209224	0.110956	0.167252	0	0	0
chr01_1448905_1448885_minus_0	GATCCGGTGAAATTATTACAT	21PhasiRNA_405	0.0784879	0	0.0850645	0	0	0	0	0.110956	0	0	0	0
chr01_1448908_1448928_plus_0	TCATTTCACCTAAATTTGGTG	21PhasiRNA_406	0	0	0	0	0	0	0	0	0	0	0	0
chr01_1448926_1448906_minus_0	CCAAATTTAGGTGAAATGAGC	21PhasiRNA_407	0	0	0	0	0	0	0	0	0	0	0	0
chr01_1448929_1448949_plus_0	AGTTCTCTAGCTTGACGCATC	21PhasiRNA_408	0.235464	0.216281	0.0850645	0	0	0	0	0	0.0836258	0	0	0
chr01_1448947_1448927_minus_0	TGCGTCAAGCTAGAGAACTCA	21PhasiRNA_409	0	0	0	0	0	0	0	0	0	0	0	0
chr01_1448950_1448970_plus_0	TTGATTTGTCAGGTACAGGTT	21PhasiRNA_410	0	0	0	0	0	0	0	0	0	0	0	0
chr01_1448968_1448948_minus_0	CCTGTACCTGACAAATCAAGA	21PhasiRNA_411	0.0784879	0	0	0	0	0	0	0	0	0	0	0
chr01_1448971_1448991_plus_0	TTACAGGTCTAATGCCAACAG	21PhasiRNA_412	0.235464	0.57675	0.0850645	0	0	0	0	0.110956	0	0	0	0
chr01_1448989_1448969_minus_0	GTTGGCATTAGACCTGTAAAA	21PhasiRNA_413	0	0	0	0	0	0	0	0	0	0	0	0
chr01_1448992_1449012_plus_0	AAATCTCTCACCTTTCTAAAT	21PhasiRNA_414	0	0.0720938	0	0	0	0	0	0	0	0	0	0
chr01_1449010_1448990_minus_0	TTAGAAAGGTGAGAGATTTCT	21PhasiRNA_415	0	0	0	0	0	0	0	0	0	0	0	0
chr01_1449013_1449033_plus_0	TACACGTTCTTCGATTCAGTG	21PhasiRNA_416	0.235464	0.288375	0.255194	0	0	0	0.104612	0.110956	0.0836258	0	0	0
chr01_1449031_1449011_minus_0	CTGAATCGAAGAACGTGTAAT	21PhasiRNA_417	0	0.0720938	0.255194	0	0	0	0	0	0	0	0	0
chr01_1449034_1449054_plus_0	GTCTATATGACCTTAGTCTTG	21PhasiRNA_418	0	0	0	0	0	0	0	0	0	0	0	0
chr01_1449052_1449032_minus_0	AGACTAAGGTCATATAGACCA	21PhasiRNA_419	0	0	0	0	0	0	0	0	0	0	0	0
chr01_1449055_1449075_plus_0	GGCGTCACAATTTTGAACTGC	21PhasiRNA_420	0.156976	0.0720938	0	0	0	0	0.209224	0	0.167252	0	0	0
chr01_1449073_1449053_minus_0	AGTTCAAAATTGTGACGCCCA	21PhasiRNA_421	0.156976	0.0720938	0	0	0	0	0	0	0	0	0	0
chr01_1449076_1449096_plus_0	TCCTTAAAAACTTGACCCAAT	21PhasiRNA_422	0.156976	0.144188	0.170129	0	0	0	0.313837	0.221912	0	0	0	0
chr01_1449094_1449074_minus_0	TGGGTCAAGTTTTTAAGGAGC	21PhasiRNA_423	0.156976	0	0	0	0	0	0	0	0	0	0	0
chr01_1449097_1449117_plus_0	TAAGAGAGCTCAACCTTGACT	21PhasiRNA_424	0.392439	0.0720938	0.0850645	0	0	0	0	0.221912	0	0	0	0
chr01_1449115_1449095_minus_0	TCAAGGTTGAGCTCTCTTAAT	21PhasiRNA_425	0.313952	0.216281	0.170129	0	0	0	0.104612	0	0.0836258	0	0	0
chr01_1449118_1449138_plus_0	ATGTAAACATCTCTTCCACAA	21PhasiRNA_426	0	0	0.0850645	0	0	0	0	0	0.0836258	0	0	0
chr01_1449136_1449116_minus_0	GTGGAAGAGATGTTTACATAG	21PhasiRNA_427	0.0784879	0	0.170129	0	0	0	0	0	0	0	0	0
chr01_1449139_1449159_plus_0	TTCCTCAGAATTTCTCTTCTT	21PhasiRNA_428	0	0	0	0	0	0	0	0	0	0	0	0
chr01_1449157_1449137_minus_0	GAAGAGAAATTCTGAGGAATT	21PhasiRNA_429	0	0	0	0	0	0	0	0	0	0	0	0
chr01_1449160_1449180_plus_0	ATTTAAAAAATCTACGGCTTC	21PhasiRNA_430	0.0784879	0.216281	0.0850645	0	0	0	0	0	0.0836258	0	0	0
chr01_1449178_1449158_minus_0	AGCCGTAGATTTTTTAAATAA	21PhasiRNA_431	0	0	0	0	0	0	0	0	0	0	0	0
chr01_1449181_1449201_plus_0	CATACACAGATTTATGTGGGG	21PhasiRNA_432	0	0	0	0	0	0	0	0	0	0	0	0
chr01_1449199_1449179_minus_0	CCACATAAATCTGTGTATGGA	21PhasiRNA_433	0	0	0	0	0	0	0	0	0	0	0	0
chr01_1449202_1449222_plus_0	TATTGCCCAAAAGAGTTTTCC	21PhasiRNA_434	0	0.144188	0	0	0	0	0	0	0	0	0	0
chr01_1449220_1449200_minus_0	AAAACTCTTTTGGGCAATACC	21PhasiRNA_435	0	0	0	0	0	0	0	0	0	0	0	0
chr01_1449223_1449243_plus_0	ACCTTTCCGATTTAGAATTCC	21PhasiRNA_436	0.313952	0.648844	0.340258	0	0	0	0.836898	0.221912	0.167252	0	0.0637669	0
chr01_1449241_1449221_minus_0	AATTCTAAATCGGAAAGGTGG	21PhasiRNA_437	0.235464	0	0.0850645	0	0	0	0	0.554781	0.0836258	0	0	0
chr01_1449244_1449264_plus_0	TTGATTTATCATCCAATTCTC	21PhasiRNA_438	0	0	0	0	0	0	0	0	0	0	0	0
chr01_1449262_1449242_minus_0	GAATTGGATGATAAATCAAGG	21PhasiRNA_439	0	0	0	0	0	0	0	0	0	0	0	0
chr01_1449265_1449285_plus_0	AGCTCACTGTTAGGCTTCCCA	21PhasiRNA_440	0.156976	0	0.0850645	0	0	0	0	0	0.0836258	0	0	0
chr01_1449283_1449263_minus_0	GGAAGCCTAACAGTGAGCTGA	21PhasiRNA_441	0.470927	0	0.170129	0	0	0	0.104612	0	0.0836258	0	0	0
chr01_1449286_1449306_plus_0	CAACCAAATGGAATAGCACTG	21PhasiRNA_442	0.0784879	0	0.170129	0	0	0	0.104612	0	0.0836258	0	0	0
chr01_1449304_1449284_minus_0	GTGCTATTCCATTTGGTTGTG	21PhasiRNA_443	0	0	0	0	0	0	0	0	0	0	0	0
chr01_1449307_1449327_plus_0	CATCACTCATGTACTTACGTC	21PhasiRNA_444	0	0	0	0	0	0	0	0	0	0	0	0
chr01_1449325_1449305_minus_0	CGTAAGTACATGAGTGATGCA	21PhasiRNA_445	0	0	0	0	0	0	0.104612	0.110956	0	0	0	0
chr01_1449328_1449348_plus_0	TCTATGACGTGAATATTACTG	21PhasiRNA_446	0	0.0720938	0.510387	0	0	0	0.209224	0.332869	0.0836258	0	0	0
chr01_1449346_1449326_minus_0	GTAATATTCACGTCATAGAGA	21PhasiRNA_447	0	0	0	0	0	0	0	0	0	0	0	0
chr01_1449349_1449369_plus_0	ATAGGATACCTGAATCATTTA	21PhasiRNA_448	0.0784879	0	0.0850645	0	0	0	0.104612	0	0.0836258	0	0	0
chr01_1449367_1449347_minus_0	AATGATTCAGGTATCCTATCA	21PhasiRNA_449	0	0	0	0	0	0	0	0	0	0	0	0
chr01_1449370_1449390_plus_0	GCCATCTAACTTCATTGCTTG	21PhasiRNA_450	0	0	0	0	0	0	0	0	0	0	0	0
chr01_1449388_1449368_minus_0	AGCAATGAAGTTAGATGGCTA	21PhasiRNA_451	0	0.0720938	0	0	0	0	0	0	0	0	0	0
chr01_1449391_1449411_plus_0	TATTGGACATGAGTGATTGTA	21PhasiRNA_452	0	0.0720938	0	0	0	0	0.104612	0.110956	0	0	0	0
chr01_1449409_1449389_minus_0	CAATCACTCATGTCCAATACA	21PhasiRNA_453	0	0.0720938	0	0	0	0	0	0	0	0	0	0
chr01_1449412_1449432_plus_0	ATCTGTCAGGGTCTATTACTA	21PhasiRNA_454	0.0784879	0	0.255194	0	0	0	0.209224	0	0.0836258	0	0	0
chr01_1449430_1449410_minus_0	GTAATAGACCCTGACAGATTA	21PhasiRNA_455	0.0784879	0	0	0	0	0	0	0	0	0	0	0
chr01_1449433_1449453_plus_0	AACCTCTATGGAATCTCACCA	21PhasiRNA_456	0.156976	0.144188	0.255194	0	0	0	0	0	0	0	0.0637669	0
chr01_1449451_1449431_minus_0	GTGAGATTCCATAGAGGTTTA	21PhasiRNA_457	0	0	0	0	0	0	0	0	0	0	0	0
chr01_1449454_1449474_plus_0	ACATAGAGTTGTTGGACCTTG	21PhasiRNA_458	0.0784879	0.144188	0.170129	0	0	0	0	0	0	0	0	0
chr01_1449472_1449452_minus_0	AGGTCCAACAACTCTATGTTG	21PhasiRNA_459	0	0	0	0	0	0	0	0	0	0	0	0
chr01_1449475_1449495_plus_0	GTAATAACCATCTTAAAGGAT	21PhasiRNA_460	0	0	0	0	0	0	0	0	0	0	0	0
chr01_1449493_1449473_minus_0	CCTTTAAGATGGTTATTACCA	21PhasiRNA_461	0	0	0	0	0	0	0	0	0	0	0	0
chr01_1449496_1449516_plus_0	CAATTTCCCGGTTATCGAGAT	21PhasiRNA_462	0	0	0	0	0	0	0	0	0	0	0	0
chr01_1449514_1449494_minus_0	CTCGATAACCGGGAAATTGAT	21PhasiRNA_463	0	0	0	0	0	0	0	0	0	0	0	0
chr01_1449517_1449537_plus_0	TTGGAAAGCTCAAGGACTTAT	21PhasiRNA_464	0	0	0.255194	0	0	0	0.209224	0	0	0	0	0
chr01_1449535_1449515_minus_0	AAGTCCTTGAGCTTTCCAAAT	21PhasiRNA_465	0	0	0	0	0	0	0	0	0.0836258	0	0	0
chr01_1449538_1449558_plus_0	CACTTAGAAATAACAACTTTG	21PhasiRNA_466	0	0	0	0	0	0	0	0	0	0	0	0
chr01_1449556_1449536_minus_0	AAGTTGTTATTTCTAAGTGAT	21PhasiRNA_467	0	0	0	0	0	0	0	0	0	0	0	0
chr01_1449559_1449579_plus_0	ATGGCCAACTTGAGTTCTTAT	21PhasiRNA_468	0	0	0	0	0	0	0	0	0	0	0	0
chr01_1449577_1449557_minus_0	AAGAACTCAAGTTGGCCATCA	21PhasiRNA_469	0.156976	0.216281	0	0	0	0	0.313837	0	0	0	0	0
chr01_1449580_1449600_plus_0	CCTGTAACAGAAGTTGGACCC	21PhasiRNA_470	0.392439	0.0720938	0.255194	0	0	0	0.313837	0.110956	0	0	0	0
chr01_1449598_1449578_minus_0	GTCCAACTTCTGTTACAGGAT	21PhasiRNA_471	0	0	0	0	0	0	0	0	0	0	0	0
chr01_1449601_1449621_plus_0	AACTTAAATGGCTAGATTTTA	21PhasiRNA_472	0	0	0	0	0	0	0	0	0	0	0	0
chr01_1449619_1449599_minus_0	AAATCTAGCCATTTAAGTTGG	21PhasiRNA_473	0	0	0	0	0	0	0	0	0	0	0	0
chr01_1449622_1449642_plus_0	CATCCAATTTCCTAACTGGTC	21PhasiRNA_474	0	0	0	0	0	0	0	0	0	0	0	0
chr01_1449640_1449620_minus_0	CCAGTTAGGAAATTGGATGTA	21PhasiRNA_475	0	0	0	0	0	0	0.209224	0	0	0	0	0
chr01_1449643_1449663_plus_0	CAATTCCATCCAACGTAAGTG	21PhasiRNA_476	0.156976	0	0	0	0	0	0	0.221912	0.250877	0	0	0
chr01_1449661_1449641_minus_0	CTTACGTTGGATGGAATTGGA	21PhasiRNA_477	0.0784879	0.216281	0.0850645	0	0	0	0	0	0.0836258	0	0	0
chr01_1449664_1449684_plus_0	GACTACAAAATCTACAATCAC	21PhasiRNA_478	0	0	0	0	0	0	0	0	0	0	0	0
chr01_1449682_1449662_minus_0	GATTGTAGATTTTGTAGTCCA	21PhasiRNA_479	0	0	0.0850645	0	0	0	0	0	0	0	0	0
chr01_1449685_1449705_plus_0	TCTACTTGTCATCAAACAACT	21PhasiRNA_480	0	0	0	0	0	0	0	0	0	0	0	0
chr01_1449703_1449683_minus_0	TTGTTTGATGACAAGTAGAGT	21PhasiRNA_481	0	0	0	0	0	0	0	0	0	0	0	0
chr01_1449706_1449726_plus_0	TGAATGGGACTATACCTTCCT	21PhasiRNA_482	0	0	0	0	0	0	0	0	0	0	0	0
chr01_1449724_1449704_minus_0	GAAGGTATAGTCCCATTCAAG	21PhasiRNA_483	0	0	0	0	0	0	0	0	0	0	0	0
chr01_1449727_1449747_plus_0	GGATATTCTCCCTTCCTTCAC	21PhasiRNA_484	0	0	0	0	0	0	0	0	0	0	0	0
chr01_1449745_1449725_minus_0	GAAGGAAGGGAGAATATCCAG	21PhasiRNA_485	0.0784879	0.0720938	0	0	0	0	0	0	0	0	0	0
chr01_1449748_1449768_plus_0	TGTCAGAGTTAGAGTTGAACA	21PhasiRNA_486	0	0	0	0	0	0	0	0	0	0	0	0
chr01_1449766_1449746_minus_0	TTCAACTCTAACTCTGACAGT	21PhasiRNA_487	0	0	0	0	0	0	0	0	0	0	0	0
chr01_1449769_1449789_plus_0	ATAACACTTTCAGTGGAAAAA	21PhasiRNA_488	0	0	0	0	0	0	0	0	0	0	0	0
chr01_1449787_1449767_minus_0	TTTCCACTGAAAGTGTTATTG	21PhasiRNA_489	0	0	0	0	0	0	0	0	0	0	0	0
chr01_1449790_1449810_plus_0	TTCAGGAGTTCAAGTCCAAAA	21PhasiRNA_490	0	0	0	0	0	0	0	0	0	0	0	0
chr01_1449808_1449788_minus_0	TTGGACTTGAACTCCTGAATT	21PhasiRNA_491	0	0	0	0	0	0	0	0	0	0	0	0
chr01_1449811_1449831_plus_0	CATTGTCTCAAGTTGATCTAA	21PhasiRNA_492	0	0	0	0	0	0	0.104612	0	0	0	0	0
chr01_1449829_1449809_minus_0	AGATCAACTTGAGACAATGTT	21PhasiRNA_493	0	0.0720938	0.0850645	0	0	0	0.104612	0	0.0836258	0	0	0
chr01_2246537_2246557_plus_0	TATTATCTGCACATCGCACAT	21PhasiRNA_494	0	0	0	0	0	0	0	0	0	0	0	0
chr01_2246555_2246535_minus_0	GTGCGATGTGCAGATAATATT	21PhasiRNA_495	0	0	0	0	0	0	0	0	0	0	0	0
chr01_2246558_2246578_plus_0	GTACGTATGCTAGGTATATAT	21PhasiRNA_496	0	0	0	0	0	0	0	0	0	0	0	0
chr01_2246576_2246556_minus_0	ATATACCTAGCATACGTACAT	21PhasiRNA_497	0	0	0	0	0	0	0	0	0	0	0	0
chr01_2246579_2246599_plus_0	TAAGTGTATTTCTTACATAAT	21PhasiRNA_498	0	0	0	0	0	0	0	0	0	0	0	0
chr01_2246597_2246577_minus_0	TATGTAAGAAATACACTTAAT	21PhasiRNA_499	0	0	0	0	0	0	0	0	0	0	0	0
chr01_2246600_2246620_plus_0	TTTGAGTAGTATCACAATTAA	21PhasiRNA_500	0	0	0	0	0	0	0	0	0	0	0	0
chr01_2246618_2246598_minus_0	AATTGTGATACTACTCAAAAT	21PhasiRNA_501	0	0	0	0	0	0	0	0	0	0	0	0
chr01_2246621_2246641_plus_0	AATTGCATTACTATTTATATA	21PhasiRNA_502	0	0	0	0	0	0	0	0	0	0	0	0
chr01_2246639_2246619_minus_0	TATAAATAGTAATGCAATTTT	21PhasiRNA_503	0	0	0	0	0	0	0	0	0	0	0	0
chr01_2246642_2246662_plus_0	AGTTTTGTATGTTTTAATTTG	21PhasiRNA_504	0	0	0	0	0	0	0	0	0	0	0	0
chr01_2246660_2246640_minus_0	AATTAAAACATACAAAACTTA	21PhasiRNA_505	0	0	0	0	0	0	0	0	0	0	0	0
chr01_2246663_2246683_plus_0	GCAGCAATGTGGCAAAGTCCT	21PhasiRNA_506	0.235464	0.360469	0.0850645	0	0	0	0.104612	0	0	0	0	0
chr01_2246681_2246661_minus_0	GACTTTGCCACATTGCTGCCA	21PhasiRNA_507	0.313952	0.865125	0.0850645	0	0	0	0.523061	0.110956	0.250877	0	0	0
chr01_2246684_2246704_plus_0	ACTTCAAGCAACTTATGGAAT	21PhasiRNA_508	0.0784879	0.216281	0.0850645	0	0	0	0	0	0	0	0	0
chr01_2246702_2246682_minus_0	TCCATAAGTTGCTTGAAGTAG	21PhasiRNA_509	4.70927	2.66747	7.48568	0	0	0	1.98763	1.66434	2.84328	0	0	0
chr01_2246705_2246725_plus_0	TGAATGACATGGTGGAAAAGA	21PhasiRNA_510	0	0.360469	0.255194	0	0	0	0.523061	0.665737	0.167252	0	0	0
chr01_2246723_2246703_minus_0	TTTTCCACCATGTCATTCAAT	21PhasiRNA_511	0.392439	0.720938	0.170129	0	0	0	0.523061	0	0	0	0	0
chr01_2246726_2246746_plus_0	TGGTTTTGGAGAGTCTTGGGC	21PhasiRNA_512	0	0	0	0	0	0	0	0	0	0	0	0
chr01_2246744_2246724_minus_0	CCAAGACTCTCCAAAACCATC	21PhasiRNA_513	0	0	0	0	0	0	0	0	0	0	0	0
chr01_2246747_2246767_plus_0	TAAAAAATTACATTGATGAAT	21PhasiRNA_514	0	0	0	0	0	0	0	0	0	0	0	0
chr01_2246765_2246745_minus_0	TCATCAATGTAATTTTTTAGC	21PhasiRNA_515	0	0	0.0850645	0	0	0	0	0.110956	0	0	0	0
chr01_2246768_2246788_plus_0	TCTTGAATTCCAATGTTTATA	21PhasiRNA_516	0	0	0	0	0	0	0.104612	0	0	0	0	0
chr01_2246786_2246766_minus_0	TAAACATTGGAATTCAAGAAT	21PhasiRNA_517	0	0	0	0	0	0	0	0	0	0	0	0
chr01_2246789_2246809_plus_0	TGTCAAGATTTACTAATTACA	21PhasiRNA_518	0	0	0	0	0	0	0	0	0	0	0	0
chr01_2246807_2246787_minus_0	TAATTAGTAAATCTTGACATA	21PhasiRNA_519	0	0	0	0	0	0	0	0	0	0	0	0
chr01_2246810_2246830_plus_0	AGGTAATTAAAGGTGAAAATG	21PhasiRNA_520	0	0	0	0	0	0	0	0	0	0	0	0
chr01_2246828_2246808_minus_0	TTTTCACCTTTAATTACCTTG	21PhasiRNA_521	2.04069	2.81166	2.04155	0	0	0	1.35996	2.33008	2.50877	0	0	0
chr01_2246831_2246851_plus_0	AGAATAAATCAGAATTACCTT	21PhasiRNA_522	0	0	0	0	0	0	0	0	0	0	0	0
chr01_2246849_2246829_minus_0	GGTAATTCTGATTTATTCTCA	21PhasiRNA_523	0	0	0	0	0	0	0	0	0	0	0	0
chr01_2246852_2246872_plus_0	CCCACACAGATAGTTCCTACT	21PhasiRNA_524	0.706391	0.432563	0.255194	0	0	0	0.104612	0.332869	0.334503	0	0	0
chr01_2246870_2246850_minus_0	TAGGAACTATCTGTGTGGGAA	21PhasiRNA_525	7.1424	6.63263	13.6954	0	0	0	5.126	7.1012	10.2023	0	0	0
chr01_2246873_2246893_plus_0	TGACCATAATTAAACAAAATC	21PhasiRNA_526	0	0	0	0	0	0	0	0	0	0	0	0
chr01_2246891_2246871_minus_0	TTTTGTTTAATTATGGTCAAG	21PhasiRNA_527	0	0	0	0	0	0	0	0	0	0	0	0
chr01_2246894_2246914_plus_0	AAAATGGATTGCAAGTTCTCT	21PhasiRNA_528	0	0	0	0	0	0	0	0	0	0	0	0
chr01_2246912_2246892_minus_0	AGAACTTGCAATCCATTTTGA	21PhasiRNA_529	0	0	0	0	0	0	0	0	0	0	0	0
chr01_2246915_2246935_plus_0	ACAAAAATGGAGAGTGGATTG	21PhasiRNA_530	0	0	0	0	0	0	0	0	0	0	0	0
chr01_2246933_2246913_minus_0	ATCCACTCTCCATTTTTGTAG	21PhasiRNA_531	0	0	0	0	0	0	0	0	0	0	0	0
chr01_2246936_2246956_plus_0	AGCTCAATCATACTTCATCAA	21PhasiRNA_532	0	0	0	0	0	0	0	0	0	0	0	0
chr01_2246954_2246934_minus_0	GATGAAGTATGATTGAGCTCA	21PhasiRNA_533	0	0	0	0	0	0	0	0	0	0	0	0
chr01_2246957_2246977_plus_0	ATTCCTATATTGTTTTATCAG	21PhasiRNA_534	0	0	0	0	0	0	0	0	0	0	0	0
chr01_2246975_2246955_minus_0	GATAAAACAATATAGGAATTT	21PhasiRNA_535	0	0	0	0	0	0	0	0	0	0	0	0
chr01_2284760_2284780_plus_0	GCAGCAATGTGGCAAAGTCCT	21PhasiRNA_506	0.235464	0.360469	0.0850645	0	0	0	0.104612	0	0	0	0	0
chr01_2284778_2284758_minus_0	GACTTTGCCACATTGCTGCAA	21PhasiRNA_536	0	0	0	0	0	0	0	0	0	0	0	0
chr01_2284781_2284801_plus_0	ACTTCAAGCAACTTATGGAAT	21PhasiRNA_508	0.0784879	0.216281	0.0850645	0	0	0	0	0	0	0	0	0
chr01_2284799_2284779_minus_0	TCCATAAGTTGCTTGAAGTAG	21PhasiRNA_509	4.70927	2.66747	7.48568	0	0	0	1.98763	1.66434	2.84328	0	0	0
chr01_2284802_2284822_plus_0	TAAATGACATGGTTAAAAAGA	21PhasiRNA_537	0	0	0	0	0	0	0	0	0	0	0	0
chr01_2284820_2284800_minus_0	TTTTTAACCATGTCATTTAAT	21PhasiRNA_538	0	0	0	0	0	0	0	0	0	0	0	0
chr01_2284823_2284843_plus_0	TGGTTTTGGAGAGTCTTGGGC	21PhasiRNA_512	0	0	0	0	0	0	0	0	0	0	0	0
chr01_2284841_2284821_minus_0	CCAAGACTCTCCAAAACCATC	21PhasiRNA_513	0	0	0	0	0	0	0	0	0	0	0	0
chr01_2284844_2284864_plus_0	TAAAAAATTACATTGATGAAT	21PhasiRNA_514	0	0	0	0	0	0	0	0	0	0	0	0
chr01_2284862_2284842_minus_0	TCATCAATGTAATTTTTTAGC	21PhasiRNA_515	0	0	0.0850645	0	0	0	0	0.110956	0	0	0	0
chr01_2284865_2284885_plus_0	TCTTGAATTCCAATGTTTTTA	21PhasiRNA_539	0	0	0	0	0	0	0	0	0	0	0	0
chr01_2284883_2284863_minus_0	AAAACATTGGAATTCAAGAAT	21PhasiRNA_540	0	0	0	0	0	0	0	0	0	0	0	0
chr01_2284886_2284906_plus_0	TGTCAAGATTTACTAATTACA	21PhasiRNA_518	0	0	0	0	0	0	0	0	0	0	0	0
chr01_2284904_2284884_minus_0	TAATTAGTAAATCTTGACATA	21PhasiRNA_519	0	0	0	0	0	0	0	0	0	0	0	0
chr01_2284907_2284927_plus_0	AGGTAATTAAAGGTGAAAATG	21PhasiRNA_520	0	0	0	0	0	0	0	0	0	0	0	0
chr01_2284925_2284905_minus_0	TTTTCACCTTTAATTACCTTG	21PhasiRNA_521	2.04069	2.81166	2.04155	0	0	0	1.35996	2.33008	2.50877	0	0	0
chr01_2284928_2284948_plus_0	AGAATACATCAGGATTACCTT	21PhasiRNA_541	0	0	0	0	0	0	0	0	0	0	0	0
chr01_2284946_2284926_minus_0	GGTAATCCTGATGTATTCTCA	21PhasiRNA_542	0	0	0	0	0	0	0	0	0	0	0	0
chr01_2284949_2284969_plus_0	CCCACACAGATAGTTCCTACT	21PhasiRNA_524	0.706391	0.432563	0.255194	0	0	0	0.104612	0.332869	0.334503	0	0	0
chr01_2284967_2284947_minus_0	TAGGAACTATCTGTGTGGGAA	21PhasiRNA_525	7.1424	6.63263	13.6954	0	0	0	5.126	7.1012	10.2023	0	0	0
chr01_2284970_2284990_plus_0	TGACCATAATTAAACAAAGTC	21PhasiRNA_543	0	0	0	0	0	0	0	0	0	0	0	0
chr01_2284988_2284968_minus_0	CTTTGTTTAATTATGGTCAAG	21PhasiRNA_544	0	0	0	0	0	0	0	0	0	0	0	0
chr01_2284991_2285011_plus_0	AAAATGGACTGCAAGTTCTCT	21PhasiRNA_545	0	0	0	0	0	0	0	0	0	0	0	0
chr01_2285009_2284989_minus_0	AGAACTTGCAGTCCATTTTGA	21PhasiRNA_546	0	0	0	0	0	0	0	0	0	0	0	0
chr01_2285012_2285032_plus_0	ACAAAAATGGAGAGTGGATTG	21PhasiRNA_530	0	0	0	0	0	0	0	0	0	0	0	0
chr01_2285030_2285010_minus_0	ATCCACTCTCCATTTTTGTAG	21PhasiRNA_531	0	0	0	0	0	0	0	0	0	0	0	0
chr01_2285033_2285053_plus_0	AGCTCAATCATACTTCACCAA	21PhasiRNA_547	0	0	0	0	0	0	0	0	0	0	0	0
chr01_2285051_2285031_minus_0	GGTGAAGTATGATTGAGCTCA	21PhasiRNA_548	0	0	0	0	0	0	0	0	0	0	0	0
chr01_2309495_2309515_plus_0	TAGCCACTATCTGTGTGGGGA	21PhasiRNA_549	0	0	0	0	0	0	0	0	0	0	0	0
chr01_2309513_2309493_minus_0	CCCACACAGATAGTGGCTACT	21PhasiRNA_550	0	0	0	0	0	0	0	0	0	0	0	0
chr01_2309516_2309536_plus_0	GGTAATTTTGATTTATTCTCA	21PhasiRNA_551	0	0	0	0	0	0	0	0	0	0	0	0
chr01_2309534_2309514_minus_0	AGAATAAATCAAAATTACCTC	21PhasiRNA_552	0	0	0	0	0	0	0	0	0	0	0	0
chr01_2309537_2309557_plus_0	CCTTCACCTTTAATTACCTTG	21PhasiRNA_553	0	0	0	0	0	0	0	0	0	0	0	0
chr01_2309555_2309535_minus_0	AGGTAATTAAAGGTGAAGGTG	21PhasiRNA_554	0	0	0	0	0	0	0	0	0	0	0	0
chr01_2309558_2309578_plus_0	TAATTAGTAAATCTTGACACA	21PhasiRNA_555	0.0784879	0	0	0	0	0	0	0	0	0	0	0
chr01_2309576_2309556_minus_0	TGTCAAGATTTACTAATTACA	21PhasiRNA_518	0	0	0	0	0	0	0	0	0	0	0	0
chr01_2309579_2309599_plus_0	AAAAAATTGGAACTCAAGATT	21PhasiRNA_556	0	0	0	0	0	0	0	0	0	0	0	0
chr01_2309597_2309577_minus_0	TCTTGAGTTCCAATTTTTTTG	21PhasiRNA_557	0	0	0	0	0	0	0	0	0	0	0	0
chr01_2309600_2309620_plus_0	TCATCAATGTAATTTTTTAGC	21PhasiRNA_515	0	0	0.0850645	0	0	0	0	0.110956	0	0	0	0
chr01_2309618_2309598_minus_0	TAAAAAATTACATTGATGAAA	21PhasiRNA_558	0	0	0	0	0	0	0	0	0	0	0	0
chr01_2309621_2309641_plus_0	CCAAGACTCTCCAAAACCATT	21PhasiRNA_559	0	0	0	0	0	0	0	0	0	0	0	0
chr01_2309639_2309619_minus_0	TGGTTTTGGAGAGTCTTGGGC	21PhasiRNA_512	0	0	0	0	0	0	0	0	0	0	0	0
chr01_2309642_2309662_plus_0	TTTGTCACCATTTCATACAAT	21PhasiRNA_560	0	0	0	0	0	0	0	0	0	0	0	0
chr01_2309660_2309640_minus_0	TGTATGAAATGGTGACAAAAA	21PhasiRNA_561	0	0	0	0	0	0	0	0	0	0	0	0
chr01_2309663_2309683_plus_0	TCCATAAGTTGCTTGAAGTAG	21PhasiRNA_509	4.70927	2.66747	7.48568	0	0	0	1.98763	1.66434	2.84328	0	0	0
chr01_2309681_2309661_minus_0	ACTTCAAGCAACTTATGGAAT	21PhasiRNA_508	0.0784879	0.216281	0.0850645	0	0	0	0	0	0	0	0	0
chr01_2309684_2309704_plus_0	GACTTTGCCACATTGCTGCCA	21PhasiRNA_507	0.313952	0.865125	0.0850645	0	0	0	0.523061	0.110956	0.250877	0	0	0
chr01_2309702_2309682_minus_0	GCAGCAATGTGGCAAAGTCCT	21PhasiRNA_506	0.235464	0.360469	0.0850645	0	0	0	0.104612	0	0	0	0	0
chr01_2309705_2309725_plus_0	AATTAAAACATACAAAACTTA	21PhasiRNA_505	0	0	0	0	0	0	0	0	0	0	0	0
chr01_2309723_2309703_minus_0	AGTTTTGTATGTTTTAATTTG	21PhasiRNA_504	0	0	0	0	0	0	0	0	0	0	0	0
chr01_2309726_2309746_plus_0	TATAATGGTAATGCAATATTG	21PhasiRNA_562	0	0	0	0	0	0	0	0	0	0	0	0
chr01_2309744_2309724_minus_0	ATATTGCATTACCATTATATA	21PhasiRNA_563	0	0	0	0	0	0	0	0	0	0	0	0
chr01_2309747_2309767_plus_0	TGATATTACTCAAAATTATGT	21PhasiRNA_564	0	0	0	0	0	0	0	0	0	0	0	0
chr01_2309765_2309745_minus_0	ATAATTTTGAGTAATATCACA	21PhasiRNA_565	0	0	0	0	0	0	0	0	0	0	0	0
chr01_2309768_2309788_plus_0	AAGAAATACACTTAGGTGTGT	21PhasiRNA_566	0	0	0	0	0	0	0	0	0	0	0	0
chr01_2309786_2309766_minus_0	ACACCTAAGTGTATTTCTTAC	21PhasiRNA_567	0	0	0	0	0	0	0	0	0	0	0	0
chr01_2309789_2309809_plus_0	TTGGTACGAAGGAAAATATTT	21PhasiRNA_568	0	0	0	0	0	0	0	0	0	0	0	0
chr01_2309807_2309787_minus_0	ATATTTTCCTTCGTACCAAAC	21PhasiRNA_569	0	0	0	0	0	0	0	0	0	0	0	0
chr01_2309810_2309830_plus_0	TCTGGAAAATGTTTTTTAATT	21PhasiRNA_570	0	0	0	0	0	0	0	0	0	0	0	0
chr01_2309828_2309808_minus_0	TTAAAAAACATTTTCCAGAAA	21PhasiRNA_571	0	0	0	0	0	0	0	0	0	0	0	0
chr01_2354761_2354781_plus_0	TAGCCACTATCTGTGTGGGGA	21PhasiRNA_549	0	0	0	0	0	0	0	0	0	0	0	0
chr01_2354779_2354759_minus_0	CCCACACAGATAGTGGCTACT	21PhasiRNA_550	0	0	0	0	0	0	0	0	0	0	0	0
chr01_2354782_2354802_plus_0	GGTAATTTTGATTTATTCTCA	21PhasiRNA_551	0	0	0	0	0	0	0	0	0	0	0	0
chr01_2354800_2354780_minus_0	AGAATAAATCAAAATTACCTC	21PhasiRNA_552	0	0	0	0	0	0	0	0	0	0	0	0
chr01_2354803_2354823_plus_0	CCTTCACCTTTAATTACCTTG	21PhasiRNA_553	0	0	0	0	0	0	0	0	0	0	0	0
chr01_2354821_2354801_minus_0	AGGTAATTAAAGGTGAAGGTG	21PhasiRNA_554	0	0	0	0	0	0	0	0	0	0	0	0
chr01_2354824_2354844_plus_0	TAATTAGTAAATCTTGACACA	21PhasiRNA_555	0.0784879	0	0	0	0	0	0	0	0	0	0	0
chr01_2354842_2354822_minus_0	TGTCAAGATTTACTAATTACA	21PhasiRNA_518	0	0	0	0	0	0	0	0	0	0	0	0
chr01_2354845_2354865_plus_0	AAAAAATTGGAACTCAAGATT	21PhasiRNA_556	0	0	0	0	0	0	0	0	0	0	0	0
chr01_2354863_2354843_minus_0	TCTTGAGTTCCAATTTTTTTG	21PhasiRNA_557	0	0	0	0	0	0	0	0	0	0	0	0
chr01_2354866_2354886_plus_0	TCATCAATGTAATTTTTTAGC	21PhasiRNA_515	0	0	0.0850645	0	0	0	0	0.110956	0	0	0	0
chr01_2354884_2354864_minus_0	TAAAAAATTACATTGATGAAA	21PhasiRNA_558	0	0	0	0	0	0	0	0	0	0	0	0
chr01_2354887_2354907_plus_0	CCAAGACTCTCCAAAACCATT	21PhasiRNA_559	0	0	0	0	0	0	0	0	0	0	0	0
chr01_2354905_2354885_minus_0	TGGTTTTGGAGAGTCTTGGGC	21PhasiRNA_512	0	0	0	0	0	0	0	0	0	0	0	0
chr01_2354908_2354928_plus_0	TTTGTCACCATTTCATACAAT	21PhasiRNA_560	0	0	0	0	0	0	0	0	0	0	0	0
chr01_2354926_2354906_minus_0	TGTATGAAATGGTGACAAAAA	21PhasiRNA_561	0	0	0	0	0	0	0	0	0	0	0	0
chr01_2354929_2354949_plus_0	TCCATAAGTTGCTTGAAGTAG	21PhasiRNA_509	4.70927	2.66747	7.48568	0	0	0	1.98763	1.66434	2.84328	0	0	0
chr01_2354947_2354927_minus_0	ACTTCAAGCAACTTATGGAAT	21PhasiRNA_508	0.0784879	0.216281	0.0850645	0	0	0	0	0	0	0	0	0
chr01_2354950_2354970_plus_0	GACTTTGCCACATTGCTGCCA	21PhasiRNA_507	0.313952	0.865125	0.0850645	0	0	0	0.523061	0.110956	0.250877	0	0	0
chr01_2354968_2354948_minus_0	GCAGCAATGTGGCAAAGTCCT	21PhasiRNA_506	0.235464	0.360469	0.0850645	0	0	0	0.104612	0	0	0	0	0
chr01_2354971_2354991_plus_0	AATTAAAACATACAAAACTTA	21PhasiRNA_505	0	0	0	0	0	0	0	0	0	0	0	0
chr01_2354989_2354969_minus_0	AGTTTTGTATGTTTTAATTTG	21PhasiRNA_504	0	0	0	0	0	0	0	0	0	0	0	0
chr01_2354992_2355012_plus_0	TATAATGGTAATGCAATATTG	21PhasiRNA_562	0	0	0	0	0	0	0	0	0	0	0	0
chr01_2355010_2354990_minus_0	ATATTGCATTACCATTATATA	21PhasiRNA_563	0	0	0	0	0	0	0	0	0	0	0	0
chr01_2355013_2355033_plus_0	TGATATTACTCAAAATTATTT	21PhasiRNA_572	0	0	0	0	0	0	0	0	0	0	0	0
chr01_2355031_2355011_minus_0	ATAATTTTGAGTAATATCACA	21PhasiRNA_565	0	0	0	0	0	0	0	0	0	0	0	0
chr01_2355034_2355054_plus_0	AAGAAATACACTTAGGGTGTG	21PhasiRNA_573	0	0	0	0	0	0	0	0	0	0	0	0
chr01_2355052_2355032_minus_0	CACCCTAAGTGTATTTCTTAA	21PhasiRNA_574	0	0	0	0	0	0	0	0	0	0	0	0
chr01_2355055_2355075_plus_0	TTTGGTACGAAGGAAAATATT	21PhasiRNA_575	0	0	0	0	0	0	0	0	0	0	0	0
chr01_2355073_2355053_minus_0	TATTTTCCTTCGTACCAAACA	21PhasiRNA_576	0	0	0	0	0	0	0	0	0	0.109226	0	0
chr01_2365335_2365355_plus_0	CATGGAAACCCTAATTTTAGG	21PhasiRNA_577	0	0	0	0	0	0	0	0	0	0	0	0
chr01_2365353_2365333_minus_0	TAAAATTAGGGTTTCCATGAG	21PhasiRNA_578	0	0	0	0	0	0	0	0	0	0	0	0
chr01_2365356_2365376_plus_0	TATGCATGCATTACTTCTTTT	21PhasiRNA_579	0	0	0	0	0	0	0	0	0	0	0	0
chr01_2365374_2365354_minus_0	AAGAAGTAATGCATGCATACC	21PhasiRNA_580	0	0	0	0	0	0	0	0	0	0	0	0
chr01_2365377_2365397_plus_0	AACAATCTAATCACATGATTC	21PhasiRNA_581	0	0	0	0	0	0	0	0	0	0	0	0
chr01_2365395_2365375_minus_0	ATCATGTGATTAGATTGTTAA	21PhasiRNA_582	0	0	0	0	0	0	0	0	0	0	0	0
chr01_2365398_2365418_plus_0	GTTGTCGCTATTCATATAGAA	21PhasiRNA_583	0	0	0	0	0	0	0	0	0	0	0	0
chr01_2365416_2365396_minus_0	CTATATGAATAGCGACAACGA	21PhasiRNA_584	0	0	0	0	0	0	0	0	0	0	0	0
chr01_2365419_2365439_plus_0	TTGGTTATGATTATGGGAAGG	21PhasiRNA_585	0	0	0	0	0	0	0	0	0	0	0	0
chr01_2365437_2365417_minus_0	TTCCCATAATCATAACCAATT	21PhasiRNA_586	0.156976	0.0720938	0.340258	0	0	0	0.104612	0	0	0	0	0
chr01_2365440_2365460_plus_0	GATGGAGGGGAGTACATTTCA	21PhasiRNA_587	0	0.0720938	0	0	0	0	0	0	0	0	0	0
chr01_2365458_2365438_minus_0	AAATGTACTCCCCTCCATCCC	21PhasiRNA_588	0	0	0	0	0	0	0	0	0	0	0	0
chr01_2365461_2365481_plus_0	TTGAGGAACAAGATATCACAA	21PhasiRNA_589	0	0	0.170129	0	0	0	0	0	0	0	0	0
chr01_2365479_2365459_minus_0	GTGATATCTTGTTCCTCAATG	21PhasiRNA_590	0	0	0	0	0	0	0	0	0	0	0	0
chr01_2365482_2365502_plus_0	TCTAAAATGATTAAAAATAAC	21PhasiRNA_591	0	0	0	0	0	0	0	0	0	0	0	0
chr01_2365500_2365480_minus_0	TATTTTTAATCATTTTAGATT	21PhasiRNA_592	0	0	0	0	0	0	0	0	0	0	0	0
chr01_2365503_2365523_plus_0	ATTTTAATATTATATGCACAT	21PhasiRNA_593	0	0	0	0	0	0	0	0	0	0	0	0
chr01_2365521_2365501_minus_0	GTGCATATAATATTAAAATGT	21PhasiRNA_594	0	0	0	0	0	0	0	0	0	0	0	0
chr01_2365524_2365544_plus_0	CGGACGGGTATGTATACTAGG	21PhasiRNA_595	0	0	0	0	0	0	0	0	0	0	0	0
chr01_2365542_2365522_minus_0	TAGTATACATACCCGTCCGAT	21PhasiRNA_596	0	0.0720938	0	0	0	0	0	0	0	0	0	0
chr01_2365545_2365565_plus_0	TATATGTACATATATATTAAG	21PhasiRNA_597	0	0	0	0	0	0	0	0	0	0	0	0
chr01_2365563_2365543_minus_0	TAATATATATGTACATATACC	21PhasiRNA_598	0	0	0	0	0	0	0	0	0	0	0	0
chr01_2365566_2365586_plus_0	TGTATTTCTTACATAATTTTG	21PhasiRNA_599	0	0	0	0	0	0	0	0	0	0	0	0
chr01_2365584_2365564_minus_0	AAATTATGTAAGAAATACACT	21PhasiRNA_600	0	0	0	0	0	0	0	0	0	0	0	0
chr01_2365587_2365607_plus_0	AGTAGTATCACAATTAATATT	21PhasiRNA_601	0	0	0	0	0	0	0	0	0	0	0	0
chr01_2365605_2365585_minus_0	TATTAATTGTGATACTACTCA	21PhasiRNA_602	0	0	0	0	0	0	0	0	0	0	0	0
chr01_2365608_2365628_plus_0	GCATTACTATTTATATATATA	21PhasiRNA_603	0	0	0	0	0	0	0	0	0	0	0	0
chr01_2365626_2365606_minus_0	TATATATAAATAGTAATGCAA	21PhasiRNA_604	0	0	0	0	0	0	0	0	0	0	0	0
chr01_2365629_2365649_plus_0	AGTTTTGTATGTTTTAATTTG	21PhasiRNA_504	0	0	0	0	0	0	0	0	0	0	0	0
chr01_2365647_2365627_minus_0	AATTAAAACATACAAAACTTA	21PhasiRNA_505	0	0	0	0	0	0	0	0	0	0	0	0
chr01_2365650_2365670_plus_0	GCAGCAATGTGGCAAAGTCCT	21PhasiRNA_506	0.235464	0.360469	0.0850645	0	0	0	0.104612	0	0	0	0	0
chr01_2365668_2365648_minus_0	GACTTTGCCACATTGCTGCCA	21PhasiRNA_507	0.313952	0.865125	0.0850645	0	0	0	0.523061	0.110956	0.250877	0	0	0
chr01_2365671_2365691_plus_0	ACTTCAAGCAACTTATGGAAT	21PhasiRNA_508	0.0784879	0.216281	0.0850645	0	0	0	0	0	0	0	0	0
chr01_2365689_2365669_minus_0	TCCATAAGTTGCTTGAAGTAG	21PhasiRNA_509	4.70927	2.66747	7.48568	0	0	0	1.98763	1.66434	2.84328	0	0	0
chr01_2365692_2365712_plus_0	TGAATGACATGGTGGAAAAGA	21PhasiRNA_510	0	0.360469	0.255194	0	0	0	0.523061	0.665737	0.167252	0	0	0
chr01_2365710_2365690_minus_0	TTTTCCACCATGTCATTCAAT	21PhasiRNA_511	0.392439	0.720938	0.170129	0	0	0	0.523061	0	0	0	0	0
chr01_2365713_2365733_plus_0	TGGTTTTGGAGAGTCTTGGGC	21PhasiRNA_512	0	0	0	0	0	0	0	0	0	0	0	0
chr01_2365731_2365711_minus_0	CCAAGACTCTCCAAAACCATC	21PhasiRNA_513	0	0	0	0	0	0	0	0	0	0	0	0
chr01_2365734_2365754_plus_0	TAAAAAATTACACTGATGAAT	21PhasiRNA_605	0	0	0	0	0	0	0	0	0	0	0	0
chr01_2365752_2365732_minus_0	TCATCAGTGTAATTTTTTAGC	21PhasiRNA_606	0	0	0	0	0	0	0	0	0	0	0	0
chr01_2365755_2365775_plus_0	TCTTGAATTCCAATGTTTATA	21PhasiRNA_516	0	0	0	0	0	0	0.104612	0	0	0	0	0
chr01_2365773_2365753_minus_0	TAAACATTGGAATTCAAGAAT	21PhasiRNA_517	0	0	0	0	0	0	0	0	0	0	0	0
chr01_2365776_2365796_plus_0	TGTCAAGATTTACTAATTACA	21PhasiRNA_518	0	0	0	0	0	0	0	0	0	0	0	0
chr01_2365794_2365774_minus_0	TAATTAGTAAATCTTGACATA	21PhasiRNA_519	0	0	0	0	0	0	0	0	0	0	0	0
chr01_2365797_2365817_plus_0	AGGTAATTAAAGGTGAAAATG	21PhasiRNA_520	0	0	0	0	0	0	0	0	0	0	0	0
chr01_2365815_2365795_minus_0	TTTTCACCTTTAATTACCTTG	21PhasiRNA_521	2.04069	2.81166	2.04155	0	0	0	1.35996	2.33008	2.50877	0	0	0
chr01_2365818_2365838_plus_0	AGAATAAATCAGCATTACCTT	21PhasiRNA_607	0	0	0	0	0	0	0	0	0	0	0	0
chr01_2365836_2365816_minus_0	GGTAATGCTGATTTATTCTCA	21PhasiRNA_608	0	0	0	0	0	0	0	0	0	0	0	0
chr01_2365839_2365859_plus_0	CACACACAGATAGTTCCTACT	21PhasiRNA_609	0	0	0	0	0	0	0	0	0	0	0	0
chr01_2365857_2365837_minus_0	TAGGAACTATCTGTGTGTGAA	21PhasiRNA_610	0	0	0	0	0	0	0	0	0	0	0	0
chr01_2365860_2365880_plus_0	TGACCATAATTAAACAAAATC	21PhasiRNA_526	0	0	0	0	0	0	0	0	0	0	0	0
chr01_2365878_2365858_minus_0	TTTTGTTTAATTATGGTCAAG	21PhasiRNA_527	0	0	0	0	0	0	0	0	0	0	0	0
chr01_2365881_2365901_plus_0	AAAATGGATTGCAAGTTCTCT	21PhasiRNA_528	0	0	0	0	0	0	0	0	0	0	0	0
chr01_2365899_2365879_minus_0	AGAACTTGCAATCCATTTTGA	21PhasiRNA_529	0	0	0	0	0	0	0	0	0	0	0	0
chr01_2365902_2365922_plus_0	AAAAAAAATGGAGAGTGGATT	21PhasiRNA_611	0	0	0	0	0	0	0	0	0	0	0	0
chr01_2365920_2365900_minus_0	TCCACTCTCCATTTTTTTTAG	21PhasiRNA_612	0	0	0	0	0	0	0	0	0	0	0	0
chr01_2365923_2365943_plus_0	GAGCTCAATCATATTTCACCA	21PhasiRNA_613	0	0	0	0	0	0	0	0	0	0	0	0
chr01_2365941_2365921_minus_0	GTGAAATATGATTGAGCTCAA	21PhasiRNA_614	0	0	0	0	0	0	0	0	0	0	0	0
chr01_2448168_2448188_plus_0	AGTAGTATCACAATTAATATT	21PhasiRNA_601	0	0	0	0	0	0	0	0	0	0	0	0
chr01_2448186_2448166_minus_0	TATTAATTGTGATACTACTCA	21PhasiRNA_602	0	0	0	0	0	0	0	0	0	0	0	0
chr01_2448189_2448209_plus_0	GCATTACTATTTATATATATA	21PhasiRNA_603	0	0	0	0	0	0	0	0	0	0	0	0
chr01_2448207_2448187_minus_0	TATATATAAATAGTAATGCAA	21PhasiRNA_604	0	0	0	0	0	0	0	0	0	0	0	0
chr01_2448210_2448230_plus_0	AGTTTTGTATGTTTTAATTTG	21PhasiRNA_504	0	0	0	0	0	0	0	0	0	0	0	0
chr01_2448228_2448208_minus_0	AATTAAAACATACAAAACTTA	21PhasiRNA_505	0	0	0	0	0	0	0	0	0	0	0	0
chr01_2448231_2448251_plus_0	GCAGCAATGTGGCAAAGTCCT	21PhasiRNA_506	0.235464	0.360469	0.0850645	0	0	0	0.104612	0	0	0	0	0
chr01_2448249_2448229_minus_0	GACTTTGCCACATTGCTGCCA	21PhasiRNA_507	0.313952	0.865125	0.0850645	0	0	0	0.523061	0.110956	0.250877	0	0	0
chr01_2448252_2448272_plus_0	ACTTCAAGCAACTTATGGAAT	21PhasiRNA_508	0.0784879	0.216281	0.0850645	0	0	0	0	0	0	0	0	0
chr01_2448270_2448250_minus_0	TCCATAAGTTGCTTGAAGTAG	21PhasiRNA_509	4.70927	2.66747	7.48568	0	0	0	1.98763	1.66434	2.84328	0	0	0
chr01_2448273_2448293_plus_0	TGAATGGCATGGTGGAAAAGA	21PhasiRNA_615	0	0	0	0	0	0	0	0	0	0	0	0
chr01_2448291_2448271_minus_0	TTTTCCACCATGCCATTCAAT	21PhasiRNA_616	0	0	0	0	0	0	0	0	0	0	0	0
chr01_2448294_2448314_plus_0	TGGTTTTGGAGAGTCTTGGGC	21PhasiRNA_512	0	0	0	0	0	0	0	0	0	0	0	0
chr01_2448312_2448292_minus_0	CCAAGACTCTCCAAAACCATC	21PhasiRNA_513	0	0	0	0	0	0	0	0	0	0	0	0
chr01_2448315_2448335_plus_0	TAAAAAATTACATTGATGAAT	21PhasiRNA_514	0	0	0	0	0	0	0	0	0	0	0	0
chr01_2448333_2448313_minus_0	TCATCAATGTAATTTTTTAGC	21PhasiRNA_515	0	0	0.0850645	0	0	0	0	0.110956	0	0	0	0
chr01_2448336_2448356_plus_0	TCTTGAATTCCAATGTTTATA	21PhasiRNA_516	0	0	0	0	0	0	0.104612	0	0	0	0	0
chr01_2448354_2448334_minus_0	TAAACATTGGAATTCAAGAAT	21PhasiRNA_517	0	0	0	0	0	0	0	0	0	0	0	0
chr01_2448357_2448377_plus_0	TGTCAAGATTTACTAATTACA	21PhasiRNA_518	0	0	0	0	0	0	0	0	0	0	0	0
chr01_2448375_2448355_minus_0	TAATTAGTAAATCTTGACATA	21PhasiRNA_519	0	0	0	0	0	0	0	0	0	0	0	0
chr01_2448378_2448398_plus_0	AGGTAATTAAAGGTGAAAATG	21PhasiRNA_520	0	0	0	0	0	0	0	0	0	0	0	0
chr01_2448396_2448376_minus_0	TTTTCACCTTTAATTACCTTG	21PhasiRNA_521	2.04069	2.81166	2.04155	0	0	0	1.35996	2.33008	2.50877	0	0	0
chr01_2448399_2448419_plus_0	AGAATAAATCAGGATTACCTT	21PhasiRNA_617	0	0	0	0	0	0	0	0	0	0	0	0
chr01_2448417_2448397_minus_0	GGTAATCCTGATTTATTCTCA	21PhasiRNA_618	0	0	0	0	0	0	0	0	0	0	0	0
chr01_2448420_2448440_plus_0	CCCACACAGATAGTTCCTACT	21PhasiRNA_524	0.706391	0.432563	0.255194	0	0	0	0.104612	0.332869	0.334503	0	0	0
chr01_2448438_2448418_minus_0	TAGGAACTATCTGTGTGGGAA	21PhasiRNA_525	7.1424	6.63263	13.6954	0	0	0	5.126	7.1012	10.2023	0	0	0
chr01_2448441_2448461_plus_0	TGACCATAATTAAACAAAATC	21PhasiRNA_526	0	0	0	0	0	0	0	0	0	0	0	0
chr01_2448459_2448439_minus_0	TTTTGTTTAATTATGGTCAAG	21PhasiRNA_527	0	0	0	0	0	0	0	0	0	0	0	0
chr01_2448462_2448482_plus_0	AAAATGGATTGCAAGTTCTCT	21PhasiRNA_528	0	0	0	0	0	0	0	0	0	0	0	0
chr01_2448480_2448460_minus_0	AGAACTTGCAATCCATTTTGA	21PhasiRNA_529	0	0	0	0	0	0	0	0	0	0	0	0
chr01_2448483_2448503_plus_0	ACAAAAATGGAGAGTGGATTG	21PhasiRNA_530	0	0	0	0	0	0	0	0	0	0	0	0
chr01_2448501_2448481_minus_0	ATCCACTCTCCATTTTTGTAG	21PhasiRNA_531	0	0	0	0	0	0	0	0	0	0	0	0
chr01_3569138_3569158_plus_0	ATAAACTTTGTTCTTTCAACT	21PhasiRNA_619	0	0	0	0	0	0	0	0	0	0	0	0
chr01_3569156_3569136_minus_0	TTGAAAGAACAAAGTTTATGC	21PhasiRNA_620	0	0	0	0	0	0	0	0	0	0	0	0
chr01_3569159_3569179_plus_0	TCAGTCAAACAGAATTCACGG	21PhasiRNA_621	0.706391	0.360469	0.255194	0.133269	0.288536	0	0.209224	0.443825	0.836258	0.109226	0	0
chr01_3569177_3569157_minus_0	GTGAATTCTGTTTGACTGAAG	21PhasiRNA_622	0	0.144188	0	0	0.288536	0	0.313837	0	0	0	0	0
chr01_3569180_3569200_plus_0	AGCAGATCATGCATTCCACAT	21PhasiRNA_623	0	0	0	0	0	0	0	0	0	0	0	0
chr01_3569198_3569178_minus_0	GTGGAATGCATGATCTGCTCC	21PhasiRNA_624	0	0	0	0	0	0	0	0	0	0	0	0
chr01_3569201_3569221_plus_0	GCTTTTATCTCACCGTTGAAT	21PhasiRNA_625	0	0	0	0	0	0	0	0	0	0	0	0
chr01_3569219_3569199_minus_0	TCAACGGTGAGATAAAAGCAT	21PhasiRNA_626	0	0	0	0	0	0	0	0.110956	0	0	0	0
chr01_3569222_3569242_plus_0	CTTTTTTTTCTAACCATTATC	21PhasiRNA_627	0	0	0	0	0	0	0	0	0	0	0	0
chr01_3569240_3569220_minus_0	TAATGGTTAGAAAAAAAAGAT	21PhasiRNA_628	0	0	0	0	0	0	0	0	0	0	0	0
chr01_3569243_3569263_plus_0	AAGTTCCTGCTGATAAGATCC	21PhasiRNA_629	0	0	0	0.0666343	0.36067	0	0	0	0	0	0.191301	0.148549
chr01_3569261_3569241_minus_0	ATCTTATCAGCAGGAACTTGA	21PhasiRNA_630	0	0	0.0850645	0.533075	0.937742	0.240429	0	0.110956	0	0.546129	0.318835	0.445646
chr01_3569264_3569284_plus_0	TCCAAATAATCTTCTGCCGCT	21PhasiRNA_631	0	0	0	0	0	0	0	0	0	0	0	0
chr01_3569282_3569262_minus_0	CGGCAGAAGATTATTTGGAGG	21PhasiRNA_632	0	0	0	0	0	0	0	0	0	0	0	0
chr01_3569285_3569305_plus_0	TCCTCTAAGCTTTTTTCACTT	21PhasiRNA_633	0	0	0	0	0	0	0	0	0	0	0	0
chr01_3569303_3569283_minus_0	GTGAAAAAAGCTTAGAGGAAG	21PhasiRNA_634	0	0	0	0	0	0	0	0	0	0	0	0
chr01_3569306_3569326_plus_0	CCCGGCCTCTTAATAAAACCT	21PhasiRNA_635	0	0	0	0	0	0	0	0	0	0	0	0
chr01_3569324_3569304_minus_0	GTTTTATTAAGAGGCCGGGAA	21PhasiRNA_636	0	0	0	0	0	0	0	0	0	0	0	0
chr01_3569327_3569347_plus_0	TCAGCGATCCATAATCGAATC	21PhasiRNA_637	0	0	0	0	0	0	0	0	0	0	0	0
chr01_3569345_3569325_minus_0	TTCGATTATGGATCGCTGAAG	21PhasiRNA_638	0	0	0	0	0.36067	0	0	0	0	0	0	0
chr01_3569348_3569368_plus_0	AATCTCCAAGTCTCAACCTGA	21PhasiRNA_639	0	0	0.255194	0	0	0	0	0	0	0	0	0
chr01_3569366_3569346_minus_0	AGGTTGAGACTTGGAGATTGA	21PhasiRNA_640	0	0	0.0850645	0	0	0	0	0	0	0	0	0
chr01_3569369_3569389_plus_0	TAATCCTCCGGAAAACCACCA	21PhasiRNA_641	0	0	0	0	0	0	0	0	0	0	0	0
chr01_3569387_3569367_minus_0	GTGGTTTTCCGGAGGATTATC	21PhasiRNA_642	0	0	0	0	0	0	0	0	0	0	0	0
chr01_3569390_3569410_plus_0	ATAGAAAGAAAGCAGGGTTTG	21PhasiRNA_643	0	0	0	0	0	0	0	0	0	0	0	0
chr01_3569408_3569388_minus_0	AACCCTGCTTTCTTTCTATTG	21PhasiRNA_644	0	0	0	0	0	0	0	0	0	0	0	0
chr01_3569411_3569431_plus_0	AGGTGATTAGGCAAATGGTGG	21PhasiRNA_645	0	0	0	0	0	0	0	0	0	0	0	0
chr01_3569429_3569409_minus_0	ACCATTTGCCTAATCACCTCA	21PhasiRNA_646	0	0	0	0	0	0	0	0	0	0	0	0
chr01_3569432_3569452_plus_0	TAACTCAAACCGAGCACTCCT	21PhasiRNA_647	0	0	0	0	0	0	0	0	0.0836258	0	0	0
chr01_3569450_3569430_minus_0	GAGTGCTCGGTTTGAGTTACC	21PhasiRNA_648	0	0	0	0.199903	0	0	0	0	0	0	0	0.0742743
chr01_3569453_3569473_plus_0	AAGCATTTATCTGGATGACTA	21PhasiRNA_649	0	0	0	0	0	0	0	0	0	0	0	0
chr01_3569471_3569451_minus_0	GTCATCCAGATAAATGCTTAG	21PhasiRNA_650	0	0	0.0850645	0.0666343	0	0.120214	0	0	0	0	0	0.148549
chr01_3569474_3569494_plus_0	GCAATGATTTCACCTAAAGTT	21PhasiRNA_651	0	0	0	0	0	0	0	0	0	0	0	0
chr01_3569492_3569472_minus_0	CTTTAGGTGAAATCATTGCTA	21PhasiRNA_652	0	0	0	0	0	0	0	0	0	0	0	0
chr01_3569495_3569515_plus_0	CGAGCAACATCCATCCAACTT	21PhasiRNA_653	0	0	0	0	0	0	0	0	0	0	0	0
chr01_3569513_3569493_minus_0	GTTGGATGGATGTTGCTCGAA	21PhasiRNA_654	0	0	0.0850645	0	0	0	0	0	0	0	0	0
chr01_3569516_3569536_plus_0	CCTAATGTCCTGGCCACTTTT	21PhasiRNA_655	0	0	0.170129	0	0	0	0	0	0	0	0	0
chr01_3569534_3569514_minus_0	AAGTGGCCAGGACATTAGGAA	21PhasiRNA_656	0	0	0	0.0666343	0	0	0.104612	0	0	0	0	0
chr01_3569537_3569557_plus_0	GAGAGATGTCCCGCAATCACT	21PhasiRNA_657	0	0	0	0	0	0	0	0	0	0	0	0
chr01_3569555_3569535_minus_0	TGATTGCGGGACATCTCTCAA	21PhasiRNA_658	0	0	0	0	0	0	0	0	0	0	0	0
chr01_3569558_3569578_plus_0	GAAATTGTTAAGGGTAGTCCT	21PhasiRNA_659	0.156976	0.0720938	0	0.133269	0.432804	0.240429	0	0	0	0.218452	0.0637669	0.594194
chr01_3569576_3569556_minus_0	GACTACCCTTAACAATTTCAG	21PhasiRNA_660	0	0	0	0	0	0	0	0	0	0	0.0637669	0
chr01_3569579_3569599_plus_0	TGACATTTTTCTGCTATTTTC	21PhasiRNA_661	0	0	0	0	0	0	0	0	0	0	0	0
chr01_3569597_3569577_minus_0	AAATAGCAGAAAAATGTCAAG	21PhasiRNA_662	0	0	0	0	0	0	0	0	0	0	0	0
chr01_3569600_3569620_plus_0	TTTCCGATTTCTACCAACTCT	21PhasiRNA_663	0	0	0	0	0	0	0	0	0	0	0	0
chr01_3569618_3569598_minus_0	AGTTGGTAGAAATCGGAAAGA	21PhasiRNA_664	0	0	0	0	0	0	0	0	0	0	0	0
chr01_3569621_3569641_plus_0	GGAGGACAATCATGTTTTGGT	21PhasiRNA_665	0.0784879	0	0.170129	0	0	0	0.313837	0.110956	0	0	0	0
chr01_3569639_3569619_minus_0	CAAAACATGATTGTCCTCCAG	21PhasiRNA_666	0	0	0	0	0	0	0	0	0	0	0	0
chr01_3569642_3569662_plus_0	CCAAACACCTTATCACAAATT	21PhasiRNA_667	0	0	0	0	0	0	0	0	0	0	0	0
chr01_3569660_3569640_minus_0	TTTGTGATAAGGTGTTTGGAC	21PhasiRNA_668	0	0	0	0	0	0	0	0	0	0	0	0
chr01_3569663_3569683_plus_0	AACTTCCAACTGTTTTCTAAA	21PhasiRNA_669	0	0	0	0	0	0	0	0	0	0	0	0
chr01_3569681_3569661_minus_0	TAGAAAACAGTTGGAAGTTAA	21PhasiRNA_670	0	0	0	0	0	0	0	0	0	0	0	0
chr01_3569684_3569704_plus_0	TTCAAGAGGTTCATCTTATGA	21PhasiRNA_671	0	0	0	0	0	0	0	0	0	0	0	0
chr01_3569702_3569682_minus_0	ATAAGATGAACCTCTTGAATT	21PhasiRNA_672	0	0	0	0	0	0	0	0	0	0	0	0
chr01_3569705_3569725_plus_0	GGGCTAACAGGATTTGCATAC	21PhasiRNA_673	0	0	0	0	0	0	0	0	0	0	0	0
chr01_3569723_3569703_minus_0	ATGCAAATCCTGTTAGCCCTC	21PhasiRNA_674	0	0	0	0	0	0	0	0	0	0	0	0
chr01_3569726_3569746_plus_0	ATTGCTACATTTGTTTCCCTA	21PhasiRNA_675	0	0.0720938	0	0.133269	0	0.0601072	0	0	0	0	0	0
chr01_3569744_3569724_minus_0	GGGAAACAAATGTAGCAATGT	21PhasiRNA_676	0	0	0	0.0666343	0	0	0	0	0	0	0	0.0742743
chr01_3569747_3569767_plus_0	GTAGTCAATAAGATTCGACTC	21PhasiRNA_677	0	0	0	0	0	0	0	0	0	0	0	0
chr01_3569765_3569745_minus_0	GTCGAATCTTATTGACTACTA	21PhasiRNA_678	0	0	0	0.0666343	0.216402	0.781394	0	0	0	0.109226	0.191301	0
chr01_3569768_3569788_plus_0	CTATTGTTGCAATCGGGAAAT	21PhasiRNA_679	0	0	0	0	0	0	0	0	0	0	0	0
chr01_3569786_3569766_minus_0	TTCCCGATTGCAACAATAGGA	21PhasiRNA_680	0	0	0	0	0	0	0	0	0	0	0	0
chr01_3569789_3569809_plus_0	ATTCCTCTTATGTTATCCCAA	21PhasiRNA_681	0	0	0	0	0	0	0	0	0	0	0	0
chr01_3569807_3569787_minus_0	GGGATAACATAAGAGGAATAT	21PhasiRNA_682	0	0	0	0	0	0	0	0	0	0	0	0
chr01_3569810_3569830_plus_0	ACATCCGTACTCCAAATATCA	21PhasiRNA_683	0	0	0	0	0	0	0	0	0	0	0	0
chr01_3569828_3569808_minus_0	ATATTTGGAGTACGGATGTTT	21PhasiRNA_684	0.0784879	0	0	0	0	0	0	0	0	0.109226	0.0637669	0.0742743
chr01_3569831_3569851_plus_0	TCAACAACAAGAAGGTATCTT	21PhasiRNA_685	0	0	0	0	0	0	0	0	0	0	0	0
chr01_3569849_3569829_minus_0	GATACCTTCTTGTTGTTGATG	21PhasiRNA_686	0	0	0	0	0	0	0	0	0	0	0	0
chr01_3569852_3569872_plus_0	GGACCCTTTAGTTTTTTCTGC	21PhasiRNA_687	0	0	0	0	0	0	0	0	0	0	0	0
chr01_3569870_3569850_minus_0	AGAAAAAACTAAAGGGTCCAA	21PhasiRNA_688	0	0	0	0	0	0	0	0	0	0	0	0
chr01_3569873_3569893_plus_0	ACCAAGTCAGCTAACTCGTTG	21PhasiRNA_689	0	0	0	0.0666343	0	0	0	0	0	0	0	0.148549
chr01_3569891_3569871_minus_0	ACGAGTTAGCTGACTTGGTGC	21PhasiRNA_690	0	0	0	0.0666343	0	0.120214	0	0	0	0	0	0
chr01_3569894_3569914_plus_0	TCATCCTTCTCATCATAATCT	21PhasiRNA_691	0	0	0	0	0	0	0	0	0	0	0	0
chr01_3569912_3569892_minus_0	ATTATGATGAGAAGGATGACA	21PhasiRNA_692	0	0	0	0	0	0	0	0	0	0	0	0
chr01_3569915_3569935_plus_0	TTTCCAATGTCAATATTTTTT	21PhasiRNA_693	0	0	0	0	0	0	0	0	0	0	0	0
chr01_3569933_3569913_minus_0	AAAATATTGACATTGGAAAAG	21PhasiRNA_694	0	0	0	0	0	0	0	0	0	0	0	0
chr01_3569936_3569956_plus_0	TGTTTTGAAATGCAATGTAAA	21PhasiRNA_695	0	0	0	0	0	0	0	0	0.0836258	0	0	0
chr01_3569954_3569934_minus_0	TACATTGCATTTCAAAACAAA	21PhasiRNA_696	0	0.0720938	0	0	0	0	0	0	0	0	0	0
chr01_3569957_3569977_plus_0	GCTTCTAACAACACATTTCTA	21PhasiRNA_697	0	0	0	0	0	0	0	0	0	0	0	0
chr01_3569975_3569955_minus_0	GAAATGTGTTGTTAGAAGCTT	21PhasiRNA_698	0.235464	0.0720938	0.340258	0.199903	0	0.120214	0.104612	0.332869	0.418129	0	0	0
chr01_3569978_3569998_plus_0	CTTCCATATTTTTGAGATACT	21PhasiRNA_699	0	0	0	0	0	0	0	0	0	0	0	0
chr01_3569996_3569976_minus_0	TATCTCAAAAATATGGAAGTA	21PhasiRNA_700	0	0	0	0	0	0	0	0	0	0	0	0
chr01_3569999_3570019_plus_0	GTAATCCAAACACGAATGTCA	21PhasiRNA_701	0	0	0	0	0	0	0	0	0	0	0	0
chr01_3570017_3569997_minus_0	ACATTCGTGTTTGGATTACAG	21PhasiRNA_702	0	0	0	0	0	0	0	0	0	0	0	0
chr01_3570020_3570040_plus_0	AAATGATACCTGATTGTTAGA	21PhasiRNA_703	0.313952	0.144188	0.170129	0.0666343	0	0.180322	0.104612	0.110956	0.250877	0.109226	0.0637669	0.222823
chr01_3570038_3570018_minus_0	TAACAATCAGGTATCATTTTG	21PhasiRNA_704	0.0784879	0.720938	0.170129	0.333172	0.144268	0	0.523061	0.332869	0.0836258	0	0.127534	0
chr01_3570041_3570061_plus_0	TGATCATGAGCTTTTCTAGCG	21PhasiRNA_705	0.313952	0.0720938	0	0.333172	0	0	0.313837	0.332869	0.501755	0	0.127534	0.148549
chr01_3570059_3570039_minus_0	CTAGAAAAGCTCATGATCATC	21PhasiRNA_706	0	0	0	0	0	0	0	0	0	0	0	0
chr01_3570062_3570082_plus_0	AGTGTTGTTTTGCCAATCCCA	21PhasiRNA_707	0	0	0	0	0	0	0	0	0	0	0	0
chr01_3570080_3570060_minus_0	GGATTGGCAAAACAACACTCG	21PhasiRNA_708	0	0	0	0	0	0	0	0	0	0	0	0
chr01_3570083_3570103_plus_0	CCCATGCCTGATATTGTGACA	21PhasiRNA_709	0	0	0	0	0	0	0	0	0	0	0	0
chr01_3570101_3570081_minus_0	TCACAATATCAGGCATGGGTG	21PhasiRNA_710	0	0	0	0	0	0	0	0	0	0	0	0
chr01_3570104_3570124_plus_0	ACATCTAGATCCGACATTGCT	21PhasiRNA_711	0	0	0	0	0	0	0	0	0	0	0	0
chr01_3570122_3570102_minus_0	CAATGTCGGATCTAGATGTTG	21PhasiRNA_712	0	0	0	0	0	0	0	0	0	0	0	0
chr01_3570125_3570145_plus_0	CCTTTCAATCTTTCAACTATT	21PhasiRNA_713	0	0	0	0	0	0	0	0	0	0	0	0
chr01_3570143_3570123_minus_0	TAGTTGAAAGATTGAAAGGAG	21PhasiRNA_714	0	0	0	0	0	0	0	0	0	0	0	0
chr01_3570146_3570166_plus_0	ATCTCCAAGTCATCATCAAGT	21PhasiRNA_715	0	0	0	0	0	0	0	0	0	0	0	0
chr01_3570164_3570144_minus_0	TTGATGATGACTTGGAGATAA	21PhasiRNA_716	0	0	0	0	0	0	0	0	0	0	0	0
chr01_3570167_3570187_plus_0	CCGTGCACGATACCATCTTCC	21PhasiRNA_717	0	0	0	0	0	0	0	0	0	0	0	0
chr01_3570185_3570165_minus_0	AAGATGGTATCGTGCACGGAC	21PhasiRNA_718	0	0	0	0	0	0	0	0	0	0	0	0
chr01_4067690_4067710_plus_0	GAGATTCAATAGAAGTTTAGG	21PhasiRNA_719	0	0	0	0	0	0	0	0	0	0	0	0
chr01_4067708_4067688_minus_0	TAAACTTCTATTGAATCTCAC	21PhasiRNA_720	0	0	0	0	0	0	0	0	0	0	0	0
chr01_4067711_4067731_plus_0	AATAGAGCCTGAGAGATTACA	21PhasiRNA_721	0	0	0.0850645	0	0	0	0	0	0	0	0	0
chr01_4067729_4067709_minus_0	TAATCTCTCAGGCTCTATTCC	21PhasiRNA_722	0	0	0	0	0	0	0	0	0	0	0	0
chr01_4067732_4067752_plus_0	AGAAACTATTCTCAATCTACG	21PhasiRNA_723	0	0	0	0	0	0	0	0	0	0	0	0
chr01_4067750_4067730_minus_0	TAGATTGAGAATAGTTTCTTG	21PhasiRNA_724	0	0	0	0	0	0	0	0	0	0	0	0
chr01_4067753_4067773_plus_0	CAGTGAAGTTAGATGACCAAA	21PhasiRNA_725	0	0	0	0.0666343	0.216402	0	0	0	0	0	0	0
chr01_4067771_4067751_minus_0	TGGTCATCTAACTTCACTGCG	21PhasiRNA_726	0.0784879	0	0	0.133269	0	0	0	0	0.167252	0	0	0
chr01_4067774_4067794_plus_0	TGATTCAGGTATCCTACCAGT	21PhasiRNA_727	0	0	0	0	0	0	0	0	0	0	0	0
chr01_4067792_4067772_minus_0	TGGTAGGATACCTGAATCATT	21PhasiRNA_728	0.0784879	0	0.0850645	0	0	0	0	0	0	0	0	0
chr01_4067795_4067815_plus_0	AGCATTCACACTATAGAGATC	21PhasiRNA_729	0	0	0	0	0	0	0	0	0	0	0	0
chr01_4067813_4067793_minus_0	TCTCTATAGTGTGAATGCTAC	21PhasiRNA_730	0	0	0	0	0	0	0	0	0	0	0	0
chr01_4067816_4067836_plus_0	TAACTCCATGAGTGATGCACT	21PhasiRNA_731	0	0	0	0	0	0	0	0	0	0	0	0
chr01_4067834_4067814_minus_0	TGCATCACTCATGGAGTTAGA	21PhasiRNA_732	0	0	0	0	0	0	0	0	0	0	0	0
chr01_4067837_4067857_plus_0	GCTATTCCATTTGGTTGTGGG	21PhasiRNA_733	0	0	0	0	0	0	0	0	0	0	0	0
chr01_4067855_4067835_minus_0	CACAACCAAATGGAATAGCAG	21PhasiRNA_734	0.313952	0.0720938	0.170129	0	0	0	0.523061	0.110956	0.0836258	0.109226	0.127534	0
chr01_4067858_4067878_plus_0	AAACTTAACAGTGAGCTGGAG	21PhasiRNA_735	0	0	0	0	0	0	0	0	0	0	0	0
chr01_4067876_4067856_minus_0	CCAGCTCACTGTTAAGTTTCC	21PhasiRNA_736	0	0	0	0	0	0	0	0	0	0	0	0
chr01_4067879_4067899_plus_0	ATTGTCTGATAAATCAAGAGA	21PhasiRNA_737	0	0	0	0	0	0	0.104612	0	0	0	0	0
chr01_4067897_4067877_minus_0	TCTTGATTTATCAGACAATCT	21PhasiRNA_738	0	0	0	0	0	0	0	0	0	0	0	0
chr01_4067900_4067920_plus_0	TTCCAAGTTGGAAAGGTGGAA	21PhasiRNA_739	0	0	0	0	0	0	0	0	0	0	0	0
chr01_4067918_4067898_minus_0	CCACCTTTCCAACTTGGAATC	21PhasiRNA_740	0.0784879	0	0	0	0	0	0.104612	0	0	0	0	0
chr01_4067921_4067941_plus_0	AACTCTTTCGGGCAATACCCC	21PhasiRNA_741	0	0	0	0	0	0	0	0	0	0	0	0
chr01_4067939_4067919_minus_0	GGTATTGCCCGAAAGAGTTTT	21PhasiRNA_742	0	0	0	0	0	0	0	0	0	0	0	0
chr01_4067942_4067962_plus_0	GTAGAACTGTGTGTTCCGAAG	21PhasiRNA_743	0	0	0	0	0	0	0	0	0	0	0	0
chr01_4067960_4067940_minus_0	TCGGAACACACAGTTCTACGG	21PhasiRNA_744	0	0	0	0	0	0	0	0	0	0	0	0
chr01_4067963_4067983_plus_0	GTGTAGAGTTGTCAAATAAGA	21PhasiRNA_745	0	0	0	0	0	0	0	0	0	0	0	0
chr01_4067981_4067961_minus_0	TTATTTGACAACTCTACACCT	21PhasiRNA_746	0	0	0	0	0	0	0	0	0	0	0	0
chr01_4067984_4068004_plus_0	AGAGAAATTCAGAGGAATGGT	21PhasiRNA_747	0	0	0	0	0	0	0	0	0	0	0	0
chr01_4068002_4067982_minus_0	CATTCCTCTGAATTTCTCTTC	21PhasiRNA_748	0	0	0	0	0	0	0	0	0	0	0	0
chr01_4068005_4068025_plus_0	GGAAGAGATGTTCACATTGTC	21PhasiRNA_749	0	0	0	0	0	0	0	0	0	0	0	0
chr01_4068023_4068003_minus_0	CAATGTGAACATCTCTTCCAC	21PhasiRNA_750	0	0	0	0	0	0	0	0	0	0	0	0
chr01_4068026_4068046_plus_0	AAAGTCAAGCTCTCTTAATTG	21PhasiRNA_751	0	0	0	0	0	0	0	0	0	0	0	0
chr01_4068044_4068024_minus_0	ATTAAGAGAGCTTGACTTTGA	21PhasiRNA_752	0	0	0	0	0	0	0	0	0	0	0	0
chr01_4068047_4068067_plus_0	GGTCAAGTTCTTAAGGAGCAG	21PhasiRNA_753	0	0	0	0	0	0	0	0.221912	0	0	0	0
chr01_4068065_4068045_minus_0	GCTCCTTAAGAACTTGACCCA	21PhasiRNA_754	0.0784879	0.0720938	0	0.46644	0.144268	0	0.104612	0	0	0	0.382602	0
chr01_4068068_4068088_plus_0	TTCAAAATTGTGAGGTTTGAA	21PhasiRNA_755	0	0	0	0	0	0	0	0	0	0	0	0
chr01_4068086_4068066_minus_0	CAAACCTCACAATTTTGAACT	21PhasiRNA_756	0	0	0	0	0	0	0	0	0	0	0	0
chr01_4068089_4068109_plus_0	TCTAAGACCATCTGAATAACT	21PhasiRNA_757	0	0	0.0850645	0	0	0	0	0	0	0	0	0
chr01_4068107_4068087_minus_0	TTATTCAGATGGTCTTAGATT	21PhasiRNA_758	0	0	0	0	0	0	0	0	0.0836258	0	0	0
chr01_4068110_4068130_plus_0	CTGGATACGAAGAACTTGTAA	21PhasiRNA_759	0	0	0	0	0	0	0	0	0	0	0	0
chr01_4068128_4068108_minus_0	ACAAGTTCTTCGTATCCAGAG	21PhasiRNA_760	0	0	0	0	0	0	0	0	0	0	0	0
chr01_4068131_4068151_plus_0	TTTAGAAAGACGAGATATTTG	21PhasiRNA_761	0	0	0	0	0	0	0	0	0	0	0	0
chr01_4068149_4068129_minus_0	AATATCTCGTCTTTCTAAATT	21PhasiRNA_762	0	0	0	0	0	0	0	0	0	0	0	0
chr01_4068152_4068172_plus_0	TGCTGGTATTATACCTGTAAA	21PhasiRNA_763	0	0	0	0	0	0	0	0	0	0	0	0
chr01_4068170_4068150_minus_0	TACAGGTATAATACCAGCACA	21PhasiRNA_764	0	0	0	0	0	0	0	0	0	0	0	0
chr01_4068173_4068193_plus_0	ACCTGAATATGACAAATCAAG	21PhasiRNA_765	0	0	0	0	0	0	0	0	0	0	0	0
chr01_4068191_4068171_minus_0	TGATTTGTCATATTCAGGTTT	21PhasiRNA_766	0	0	0	0	0	0	0	0	0	0	0	0
chr01_4068194_4068214_plus_0	TTGCGTCAAACTAGAAAACTC	21PhasiRNA_767	0	0	0	0	0	0	0	0	0	0	0	0
chr01_4068212_4068192_minus_0	GTTTTCTAGTTTGACGCAACT	21PhasiRNA_768	0	0	0	0	0	0	0	0	0	0	0	0
chr01_4068215_4068235_plus_0	ACCAAATTTAGGCGAAATGTA	21PhasiRNA_769	0	0	0	0	0	0	0	0	0	0	0	0
chr01_4068233_4068213_minus_0	CATTTCGCCTAAATTTGGTGA	21PhasiRNA_770	0	0	0	0	0	0	0	0	0	0	0	0
chr01_4068236_4068256_plus_0	CGATCCAGAGAAATTATTATT	21PhasiRNA_771	0	0	0	0	0	0	0	0	0	0	0	0
chr01_4068254_4068234_minus_0	TAATAATTTCTCTGGATCGTA	21PhasiRNA_772	0	0	0	0	0	0	0	0	0	0	0	0
chr01_4068257_4068277_plus_0	AGAAAAATCAAGCCTTTTGAG	21PhasiRNA_773	0	0	0	0	0	0	0	0	0	0	0	0
chr01_4068275_4068255_minus_0	CAAAAGGCTTGATTTTTCTAA	21PhasiRNA_774	0	0	0	0	0	0	0	0	0	0	0	0
chr01_4068278_4068298_plus_0	ATTGGAGAGTTGAAAGACACT	21PhasiRNA_775	0.0784879	0.144188	0.170129	0	0	0	0	0	0	0	0	0
chr01_4068296_4068276_minus_0	TGTCTTTCAACTCTCCAATCT	21PhasiRNA_776	0.0784879	0.144188	0.0850645	0	0	0	0	0	0	0	0	0
chr01_4068299_4068319_plus_0	ACTGTTGGAGTGAAACTTGCC	21PhasiRNA_777	4.39532	3.02794	3.65777	0.0666343	0	0	3.76604	1.99721	1.92339	0	0.573902	0.0742743
chr01_4068317_4068297_minus_0	CAAGTTTCACTCCAACAGTAG	21PhasiRNA_778	0.549415	0.144188	0.340258	0	0	0	0.104612	0.221912	0.0836258	0	0	0
chr01_4068320_4068340_plus_0	TTGAAGTTTGCTGCAAGCGAG	21PhasiRNA_779	0	0	0	0	0	0	0	0	0	0	0	0
chr01_4068338_4068318_minus_0	CGCTTGCAGCAAACTTCAAGG	21PhasiRNA_780	0	0	0	0	0	0	0	0	0	0	0	0
chr01_4068341_4068361_plus_0	GTTAAGCTCAATCACTTTTCC	21PhasiRNA_781	0	0	0	0	0	0	0	0	0	0	0	0
chr01_4068359_4068339_minus_0	AAAAGTGATTGAGCTTAACCT	21PhasiRNA_782	0	0.0720938	0	0	0	0	0.104612	0.221912	0.0836258	0	0.0637669	0
chr01_4068362_4068382_plus_0	TGTCGTCTCGTCACAATAAAC	21PhasiRNA_783	0.0784879	0.144188	0	0	0	0	0	0	0	0	0	0
chr01_4068380_4068360_minus_0	TTATTGTGACGAGACGACAGG	21PhasiRNA_784	0	0	0.0850645	0	0	0	0.104612	0	0	0	0	0
chr01_4068383_4068403_plus_0	TCCTTCCCAAGAGCAACAATC	21PhasiRNA_785	0	0	0	0	0	0	0	0	0	0	0	0
chr01_4068401_4068381_minus_0	TTGTTGCTCTTGGGAAGGAGT	21PhasiRNA_786	0	0	0	0	0	0	0	0	0	0	0	0
chr01_4068404_4068424_plus_0	TGTGCTCTTGTTCCACGAAAG	21PhasiRNA_787	0.0784879	0	0	0	0	0	0	0	0	0	0	0
chr01_4068422_4068402_minus_0	TTCGTGGAACAAGAGCACAGA	21PhasiRNA_788	0	0	0	0	0	0	0	0	0	0	0	0
chr01_4143207_4143227_plus_0	AGATTTCTGCTGGGATTAGAC	21PhasiRNA_789	0	0	0	0	0	0	0	0	0	0	0	0
chr01_4143225_4143205_minus_0	CTAATCCCAGCAGAAATCTCT	21PhasiRNA_790	0	0	0	0	0	0	0	0	0	0	0	0
chr01_4143228_4143248_plus_0	TTGTAAAACTTGTAAGAAGCA	21PhasiRNA_791	0	0	0	0	0	0	0	0	0	0	0	0
chr01_4143246_4143226_minus_0	CTTCTTACAAGTTTTACAAGT	21PhasiRNA_792	0	0	0	0	0	0	0	0	0	0	0	0
chr01_4143249_4143269_plus_0	AATCAATATGCGTCAAACTAG	21PhasiRNA_793	0	0	0	0	0	0	0	0	0	0	0	0
chr01_4143267_4143247_minus_0	AGTTTGACGCATATTGATTTG	21PhasiRNA_794	0	0	0	0	0	0	0	0	0	0	0	0
chr01_4143270_4143290_plus_0	AAAACTCACCAAATTTAGGTG	21PhasiRNA_795	0	0	0	0	0	0	0	0	0	0	0	0
chr01_4143288_4143268_minus_0	CCTAAATTTGGTGAGTTTTCT	21PhasiRNA_796	0	0	0	0	0	0	0	0	0	0	0	0
chr01_4143291_4143311_plus_0	AAATTAGCGACCCAGATTGAG	21PhasiRNA_797	0	0	0	0	0	0	0	0	0	0	0	0
chr01_4143309_4143289_minus_0	CAATCTGGGTCGCTAATTTCA	21PhasiRNA_798	0	0	0	0	0	0	0	0	0	0	0	0
chr01_4143312_4143332_plus_0	ATTGGAGAGTTGAAAGAGGCT	21PhasiRNA_799	0	0.0720938	0.170129	0	0	0	0	0	0	0.436904	0.127534	0.222823
chr01_4143330_4143310_minus_0	CCTCTTTCAACTCTCCAATCT	21PhasiRNA_800	0	0	0	0	0	0	0	0	0	0	0	0
chr01_4143333_4143353_plus_0	ACTATTGGAATGAAACTTGCC	21PhasiRNA_801	0	0	0	0	0	0	0	0	0	0	0	0
chr01_4143351_4143331_minus_0	CAAGTTTCATTCCAATAGTAG	21PhasiRNA_802	0.0784879	0.216281	0.765581	0.199903	0	0	0.209224	0.110956	0.167252	0.327678	0.0637669	0.0742743
chr01_4143354_4143374_plus_0	TTGAAGTTTGCTGCAAGTGAG	21PhasiRNA_803	1.33429	1.29769	0.93571	0.0666343	0.577072	0.240429	2.51069	1.22052	0.334503	0	0.0637669	0
chr01_4143372_4143352_minus_0	CACTTGCAGCAAACTTCAAGG	21PhasiRNA_804	0	0.0720938	0	0	0	0	0	0	0	0	0	0
chr01_4143375_4143395_plus_0	GTTAAGCTCAATCACTTGTCC	21PhasiRNA_805	0	0	0	0	0	0	0	0	0	0	0	0
chr01_4143393_4143373_minus_0	ACAAGTGATTGAGCTTAACCT	21PhasiRNA_806	0	0	0	0	0	0	0	0	0	0	0	0
chr01_4143396_4143416_plus_0	TGTCATCTCGTCACAATGAAC	21PhasiRNA_807	0	0	0	0	0	0	0	0	0	0	0	0.0742743
chr01_4143414_4143394_minus_0	TCATTGTGACGAGATGACAGG	21PhasiRNA_808	0	0	0	0	0	0	0	0	0	0	0	0
chr01_4143417_4143437_plus_0	TCCATCCCAAGAGCAACAATC	21PhasiRNA_809	0	0	0	0	0	0	0.104612	0	0	0	0	0
chr01_4143435_4143415_minus_0	TTGTTGCTCTTGGGATGGAGT	21PhasiRNA_810	0	0	0	0	0	0	0	0	0	0	0	0
chr01_4143438_4143458_plus_0	TGTGCTCTTGTTCCATGAATG	21PhasiRNA_811	0	0	0	0	0	0	0	0	0	0	0	0
chr01_4143456_4143436_minus_0	TTCATGGAACAAGAGCACAGA	21PhasiRNA_812	0	0	0	0	0	0	0	0	0	0	0	0
chr01_4226282_4226302_plus_0	AGAGATAAGGTAGAGCTCTCT	21PhasiRNA_813	0	0	0	0	0	0.180322	0	0	0	0	0	0.222823
chr01_4226300_4226280_minus_0	AGAGCTCTACCTTATCTCTGT	21PhasiRNA_814	0	0	0	0	0	0	0	0	0	0	0	0
chr01_4226303_4226323_plus_0	TAATCGAGTCAAGTTTTTAAG	21PhasiRNA_815	0	0	0	0	0	0	0	0	0	0	0	0
chr01_4226321_4226301_minus_0	TAAAAACTTGACTCGATTAAG	21PhasiRNA_816	0	0	0	0	0	0	0	0	0	0	0	0
chr01_4226324_4226344_plus_0	GAGCAGTTCAAAATTGTGAGG	21PhasiRNA_817	0	0	0	0	0.288536	0	0	0	0	0	0.127534	0.0742743
chr01_4226342_4226322_minus_0	TCACAATTTTGAACTGCTCCT	21PhasiRNA_818	0.156976	0.144188	0.170129	0	0	0	0	0	0.0836258	0	0.191301	0
chr01_4226345_4226365_plus_0	TCCGAATCTTAATTGACTACT	21PhasiRNA_819	0	0	0	0	0	0	0	0	0	0	0	0
chr01_4226363_4226343_minus_0	TAGTCAATTAAGATTCGGACC	21PhasiRNA_820	0	0	0	0	0	0	0	0	0	0	0	0
chr01_4226366_4226386_plus_0	CTGGATACTAAGAACTTGTAA	21PhasiRNA_821	0	0	0	0.0666343	0.36067	0	0	0	0	0	0	0
chr01_4226384_4226364_minus_0	ACAAGTTCTTAGTATCCAGAG	21PhasiRNA_822	0	0	0	0	0	0	0	0	0	0	0	0
chr01_4226387_4226407_plus_0	TTTAGAAAGGTGAGAGATTTC	21PhasiRNA_823	0	0	0	0	0	0	0	0	0	0	0	0
chr01_4226405_4226385_minus_0	AATCTCTCACCTTTCTAAATT	21PhasiRNA_824	0	0	0	0	0	0	0	0	0	0	0	0
chr01_4226408_4226428_plus_0	TGCTGGGATTAGGCCTGTAAA	21PhasiRNA_825	0	0	0	0	0	0	0	0	0	0	0	0
chr01_4226426_4226406_minus_0	TACAGGCCTAATCCCAGCAGA	21PhasiRNA_826	0	0	0	0	0	0	0	0	0	0	0	0
chr01_4226429_4226449_plus_0	ACTTGAATACGACAAATCAAG	21PhasiRNA_827	0	0	0	0	0	0	0	0	0	0	0	0
chr01_4226447_4226427_minus_0	TGATTTGTCGTATTCAAGTTT	21PhasiRNA_828	0	0	0	0	0	0	0	0	0	0	0	0
chr01_4226450_4226470_plus_0	ATGCGTCAAACAAGAAAACTC	21PhasiRNA_829	0	0	0	0	0	0	0	0	0	0	0	0
chr01_4226468_4226448_minus_0	GTTTTCTTGTTTGACGCATCT	21PhasiRNA_830	0	0	0	0	0	0	0	0	0	0	0	0
chr01_4226471_4226491_plus_0	ACCAAATTTAGGTGAAATGAG	21PhasiRNA_831	0	0	0	0	0	0	0	0	0	0	0	0
chr01_4226489_4226469_minus_0	CATTTCACCTAAATTTGGTGA	21PhasiRNA_832	0	0	0	0	0	0	0	0	0	0	0	0
chr01_4226492_4226512_plus_0	TGATCCAGAGAAATTATTACC	21PhasiRNA_833	0	0	0	0	0	0	0	0	0	0	0	0
chr01_4226510_4226490_minus_0	TAATAATTTCTCTGGATCACT	21PhasiRNA_834	0	0	0	0	0	0	0	0	0.0836258	0	0.127534	0.0742743
chr01_4226513_4226533_plus_0	AGACAAATCAAGCCTTTTGAG	21PhasiRNA_835	0	0	0	0.399806	0.144268	0.180322	0	0	0	0.327678	0.191301	0.297097
chr01_4226531_4226511_minus_0	CAAAAGGCTTGATTTGTCTGG	21PhasiRNA_836	0	0	0	0	0	0	0	0	0	0	0	0
chr01_4226534_4226554_plus_0	ATTGGAGAGTTGAAATAGCCT	21PhasiRNA_837	0	0	0	0	0	0	0	0	0	0	0	0
chr01_4226552_4226532_minus_0	GCTATTTCAACTCTCCAATCT	21PhasiRNA_838	0	0	0	0	0	0	0	0	0	0	0	0
chr01_4226555_4226575_plus_0	ACTGTTGGAGTGAAACTTGCC	21PhasiRNA_777	4.39532	3.02794	3.65777	0.0666343	0	0	3.76604	1.99721	1.92339	0	0.573902	0.0742743
chr01_4226573_4226553_minus_0	CAAGTTTCACTCCAACAGTAG	21PhasiRNA_778	0.549415	0.144188	0.340258	0	0	0	0.104612	0.221912	0.0836258	0	0	0
chr01_4226576_4226596_plus_0	ATGAAGTTGGCTGCAAGTGAG	21PhasiRNA_839	0	0	0	0	0	0	0	0	0	0	0	0
chr01_4226594_4226574_minus_0	CACTTGCAGCCAACTTCATGG	21PhasiRNA_840	0	0	0	0	0	0	0	0	0	0	0	0
chr01_4226597_4226617_plus_0	GTTGAGCTCAATCACTTGTCC	21PhasiRNA_841	0	0	0	0	0	0	0	0	0	0	0	0
chr01_4226615_4226595_minus_0	ACAAGTGATTGAGCTCAACCT	21PhasiRNA_842	0	0	0	0.0666343	0	0	0	0	0	0	0	0
chr01_4226618_4226638_plus_0	TGTCATCTCGTCACAATAAAC	21PhasiRNA_843	0	0	0	0	0	0	0	0	0	0	0	0
chr01_4226636_4226616_minus_0	TTATTGTGACGAGATGACAGG	21PhasiRNA_844	0	0	0	0	0.504938	0	0	0	0	0	0	0
chr01_4226639_4226659_plus_0	TCCATCCCAAGAGCAGCAATC	21PhasiRNA_845	0	0	0	0	0	0	0	0	0	0	0	0
chr01_4226657_4226637_minus_0	TTGCTGCTCTTGGGATGGAGT	21PhasiRNA_846	0	0	0	0	0	0	0	0	0	0	0	0
chr01_4226660_4226680_plus_0	TGTGCTCTTGTTCCACGAAAG	21PhasiRNA_787	0.0784879	0	0	0	0	0	0	0	0	0	0	0
chr01_4226678_4226658_minus_0	TTCGTGGAACAAGAGCACAGA	21PhasiRNA_788	0	0	0	0	0	0	0	0	0	0	0	0
chr01_4237634_4237654_plus_0	CAAGAAGCTATTCTCAATCTA	21PhasiRNA_847	0	0	0	0	0	0	0	0	0	0	0	0
chr01_4237652_4237632_minus_0	GATTGAGAATAGCTTCTTGTA	21PhasiRNA_848	0	0	0	0	0	0	0	0	0	0	0	0
chr01_4237655_4237675_plus_0	TGCAGTGAAGTTAGATGACCA	21PhasiRNA_849	0	0	0	0	0	0	0	0	0.167252	0	0	0
chr01_4237673_4237653_minus_0	GTCATCTAACTTCACTGCATA	21PhasiRNA_850	0	0	0	0	0	0	0	0	0	0	0	0
chr01_4237676_4237696_plus_0	AATGATTCTGGTATCGTACCA	21PhasiRNA_851	0	0	0	0	0	0	0	0	0	0	0	0
chr01_4237694_4237674_minus_0	GTACGATACCAGAATCATTTG	21PhasiRNA_852	0	0	0	0	0	0	0	0	0	0	0	0
chr01_4237697_4237717_plus_0	GTAGCATTCACACCACTGAGA	21PhasiRNA_853	0.156976	0	0.0850645	0	0	0	0	0	0	0	0	0
chr01_4237715_4237695_minus_0	TCAGTGGTGTGAATGCTACTG	21PhasiRNA_854	0	0	0	0	0	0	0	0	0	0	0	0
chr01_4237718_4237738_plus_0	TATAACTTCATAAGTGATGCA	21PhasiRNA_855	0	0	0	0	0	0	0	0	0	0	0	0
chr01_4237736_4237716_minus_0	CATCACTTATGAAGTTATATC	21PhasiRNA_856	0	0	0	0	0	0	0	0	0	0	0	0
chr01_4237739_4237759_plus_0	CTGCTATTCCATTTGGTTGTG	21PhasiRNA_857	0.313952	0.0720938	0.170129	0	0	0	0.523061	0.110956	0.0836258	0.109226	0.127534	0
chr01_4237757_4237737_minus_0	CAACCAAATGGAATAGCAGTG	21PhasiRNA_858	0	0	0	0	0	0	0	0	0	0	0	0
chr01_4237760_4237780_plus_0	GGAAACCTAACAGTGAGCTGG	21PhasiRNA_859	0.156976	0.0720938	0.170129	0.133269	0	0.0601072	0.104612	0.221912	0	0.327678	0.0637669	0.0742743
chr01_4237778_4237758_minus_0	AGCTCACTGTTAGGTTTCCCA	21PhasiRNA_860	0	0.0720938	0	0.0666343	0	0.120214	0.104612	0	0.250877	0	0.0637669	0
chr01_4237781_4237801_plus_0	GGATTGTCTGATAAATCAAGA	21PhasiRNA_861	0	0	0	0	0	0	0	0	0	0	0	0
chr01_4237799_4237779_minus_0	TTGATTTATCAGACAATCCCC	21PhasiRNA_862	0	0	0	0	0	0	0	0.110956	0	0	0	0
chr01_4237802_4237822_plus_0	GATTCCAAGTTGGAAAGGTGG	21PhasiRNA_863	0.0784879	0	0	0	0	0	0.104612	0	0	0	0	0
chr01_4237820_4237800_minus_0	ACCTTTCCAACTTGGAATCTC	21PhasiRNA_864	0	0	0	0	0	0	0	0	0	0	0	0.0742743
chr01_4237823_4237843_plus_0	AAAACTCCTTCGGGCAATATC	21PhasiRNA_865	0	0	0	0	0	0	0	0	0	0	0	0
chr01_4237841_4237821_minus_0	TATTGCCCGAAGGAGTTTTCC	21PhasiRNA_866	0	0	0	0	0	0	0	0	0	0	0	0
chr01_4237844_4237864_plus_0	CCGTATATCTGCGTGTCTGAA	21PhasiRNA_867	0	0	0	0	0	0	0	0	0	0	0	0
chr01_4237862_4237842_minus_0	CAGACACGCAGATATACGGGA	21PhasiRNA_868	0	0	0	0	0	0.120214	0	0	0	0	0	0
chr01_4237865_4237885_plus_0	AGTCCTAGATTTGTTAAATAA	21PhasiRNA_869	0	0	0	0	0	0	0	0	0	0	0	0
chr01_4237883_4237863_minus_0	ATTTAACAAATCTAGGACTTT	21PhasiRNA_870	0	0	0	0	0	0	0	0	0	0	0	0
chr01_4237886_4237906_plus_0	GAAGAGAATTTAAGAGGAATG	21PhasiRNA_871	0	0	0	0	0	0	0	0	0	0	0	0
chr01_4237904_4237884_minus_0	TTCCTCTTAAATTCTCTTCTT	21PhasiRNA_872	0	0	0	0	0	0	0	0	0	0	0	0
chr01_4237907_4237927_plus_0	GTTGAAGAGATGTTCACAGAG	21PhasiRNA_873	0	0	0	0	0	0	0	0	0	0	0	0
chr01_4237925_4237905_minus_0	CTGTGAACATCTCTTCAACCA	21PhasiRNA_874	0	0	0	0	0	0	0	0	0	0	0	0
chr01_4237928_4237948_plus_0	CTAAGGTGGAGCACTCTTAAT	21PhasiRNA_875	0	0	0	0	0	0	0	0	0	0	0	0
chr01_4237946_4237926_minus_0	TAAGAGTGCTCCACCTTAGCT	21PhasiRNA_876	0	0	0	0	0	0	0	0	0	0	0	0
chr01_4237949_4237969_plus_0	CGGGTCAAGTTCTTAAGGAGC	21PhasiRNA_877	0	0.0720938	0	0	0	0	0	0.110956	0	0	0	0
chr01_4237967_4237947_minus_0	TCCTTAAGAACTTGACCCGAT	21PhasiRNA_878	2.04069	1.00931	1.78635	0.133269	0	0	0.732286	0.776694	1.25439	0.436904	0.382602	0
chr01_4237970_4237990_plus_0	AGTTCAAAATTGTGAGGTTCG	21PhasiRNA_879	0	0	0	0	0	0	0.209224	0	0.0836258	0	0.127534	0
chr01_4237988_4237968_minus_0	AACCTCACAATTTTGAACTGC	21PhasiRNA_880	0.0784879	0.0720938	0	0	0	0.240429	0	0	0	0	0	0
chr01_4237991_4238011_plus_0	AATCTAAGCTCATATGGATCA	21PhasiRNA_881	0	0	0	0	0	0	0	0	0	0	0	0
chr01_4238009_4237989_minus_0	ATCCATATGAGCTTAGATTCG	21PhasiRNA_882	0	0	0	0	0	0	0	0	0	0	0	0
chr01_4238012_4238032_plus_0	CTCTCGATACTAAGAACGTGC	21PhasiRNA_883	0.313952	0.288375	0	0	0	0	0.418449	0.110956	0	0	0	0
chr01_4238030_4238010_minus_0	ACGTTCTTAGTATCGAGAGTG	21PhasiRNA_884	0	0	0	0	0	0	0	0	0	0	0	0
chr01_4238033_4238053_plus_0	AATTTAGAAAGATGAGATATT	21PhasiRNA_885	0	0	0	0	0	0	0	0	0	0	0	0
chr01_4238051_4238031_minus_0	TATCTCATCTTTCTAAATTGC	21PhasiRNA_886	0	0	0	0	0	0	0	0	0	0	0	0
chr01_4287500_4287520_plus_0	AGTTCACTCATCTCACCCAAA	21PhasiRNA_887	0	0	0	0	0	0	0	0	0	0	0	0
chr01_4287518_4287498_minus_0	TGGGTGAGATGAGTGAACTTT	21PhasiRNA_888	0	0	0	0.0666343	0	0	0	0	0	0	0	0
chr01_4287521_4287541_plus_0	CATAGTGGGATTGTTCCCTCC	21PhasiRNA_889	0	0	0	0	0	0	0	0	0	0	0	0
chr01_4287539_4287519_minus_0	AGGGAACAATCCCACTATGTT	21PhasiRNA_890	0.0784879	0	0	0	0	0	0	0	0	0	0	0
chr01_4287542_4287562_plus_0	AAATTATTGCTGCCCAAATCT	21PhasiRNA_891	0	0	0	0	0	0	0	0	0	0	0	0
chr01_4287560_4287540_minus_0	ATTTGGGCAGCAATAATTTGG	21PhasiRNA_892	0	0	0	0	0	0	0	0	0	0	0	0
chr01_4287563_4287583_plus_0	AGCACTTGTAGTGTTTTCAGA	21PhasiRNA_893	0	0	0	0	0	0	0	0	0	0	0	0
chr01_4287581_4287561_minus_0	TGAAAACACTACAAGTGCTAG	21PhasiRNA_894	0	0	0	0	0	0	0	0	0	0	0	0
chr01_4287584_4287604_plus_0	TTGCAGACTGTTGAAGCGATC	21PhasiRNA_895	0	0	0	0.0666343	0	0	0	0	0	0.109226	0.382602	0
chr01_4287602_4287582_minus_0	TCGCTTCAACAGTCTGCAATC	21PhasiRNA_896	0	0	0	0	0	0	0	0	0	0	0	0
chr01_4287605_4287625_plus_0	TGTCCACTGAGATTATTTTGT	21PhasiRNA_897	0	0	0	0.0666343	0	0	0	0	0	0.546129	0.255068	0.148549
chr01_4287623_4287603_minus_0	AAAATAATCTCAGTGGACAGA	21PhasiRNA_898	0	0	0	0	0	0	0	0	0	0	0	0
chr01_4287626_4287646_plus_0	GATAGGACAAGAAACTGTAAG	21PhasiRNA_899	0	0	0	0	0	0	0	0	0	0	0	0
chr01_4287644_4287624_minus_0	TACAGTTTCTTGTCCTATCAC	21PhasiRNA_900	0	0	0	0	0	0	0	0	0	0	0	0
chr01_4287647_4287667_plus_0	CGCTGCTGGTTTAGGAGTGAC	21PhasiRNA_901	0	0	0	0	0	0	0	0	0	0	0	0
chr01_4287665_4287645_minus_0	CACTCCTAAACCAGCAGCGCT	21PhasiRNA_902	0	0	0	0	0	0	0	0	0	0	0	0
chr01_4287668_4287688_plus_0	TTTGGAATAGGACCTTGCAGC	21PhasiRNA_903	0.0784879	0	0	0.266537	0.216402	0.180322	0.104612	0	0	0.109226	0.255068	0.148549
chr01_4287686_4287666_minus_0	TGCAAGGTCCTATTCCAAAGT	21PhasiRNA_904	0	0.0720938	0	0	0	0	0	0	0	0	0	0
chr01_4287689_4287709_plus_0	TTATTTTGTTTTAGAATAACA	21PhasiRNA_905	0	0	0	0	0	0	0	0	0	0	0	0
chr01_4287707_4287687_minus_0	TTATTCTAAAACAAAATAAGC	21PhasiRNA_906	0	0	0	0	0	0	0	0	0	0	0	0
chr01_4287710_4287730_plus_0	AGAAACAACCATTTGGACTTG	21PhasiRNA_907	0	0	0	0	0	0	0	0	0	0	0	0
chr01_4287728_4287708_minus_0	AGTCCAAATGGTTGTTTCTTG	21PhasiRNA_908	0	0	0	0	0	0	0	0	0	0	0	0
chr01_4287731_4287751_plus_0	AAGTCCGGAATGTTTCCATTG	21PhasiRNA_909	0	0	0	0	0	0	0	0	0	0	0	0
chr01_4287749_4287729_minus_0	ATGGAAACATTCCGGACTTCA	21PhasiRNA_910	0	0	0	0	0	0	0	0	0	0	0	0
chr01_4287752_4287772_plus_0	AAATGGTTATCACTCAAGTCT	21PhasiRNA_911	0	0	0	0	0	0	0	0	0	0	0	0
chr01_4287770_4287750_minus_0	ACTTGAGTGATAACCATTTCA	21PhasiRNA_912	0	0	0	0	0	0	0	0	0	0	0	0
chr01_4287773_4287793_plus_0	AACAATTCAAGTAATGGGAGG	21PhasiRNA_913	0	0	0	0	0	0	0	0	0	0	0	0
chr01_4287791_4287771_minus_0	TCCCATTACTTGAATTGTTAG	21PhasiRNA_914	0	0	0	0	0	0	0	0	0	0	0	0
chr01_4296697_4296717_plus_0	ACCAAATTTAGGTGAAATGAG	21PhasiRNA_831	0	0	0	0	0	0	0	0	0	0	0	0
chr01_4296715_4296695_minus_0	CATTTCACCTAAATTTGGTGA	21PhasiRNA_832	0	0	0	0	0	0	0	0	0	0	0	0
chr01_4296718_4296738_plus_0	CGACCCAGAAAAATCATTATA	21PhasiRNA_915	0	0	0	0	0	0	0	0	0	0	0	0
chr01_4296736_4296716_minus_0	TAATGATTTTTCTGGGTCGCT	21PhasiRNA_916	0	0	0	0	0	0	0	0	0	0	0	0
chr01_4296739_4296759_plus_0	AGACAAATCAAGCCTTTTGAG	21PhasiRNA_835	0	0	0	0.399806	0.144268	0.180322	0	0	0	0.327678	0.191301	0.297097
chr01_4296757_4296737_minus_0	CAAAAGGCTTGATTTGTCTTA	21PhasiRNA_917	0	0	0	0	0	0	0	0	0	0	0	0
chr01_4296760_4296780_plus_0	ATTGGAGAGTTGAAAGAGGCT	21PhasiRNA_799	0	0.0720938	0.170129	0	0	0	0	0	0	0.436904	0.127534	0.222823
chr01_4296778_4296758_minus_0	CCTCTTTCAACTCTCCAATCT	21PhasiRNA_800	0	0	0	0	0	0	0	0	0	0	0	0
chr01_4296781_4296801_plus_0	ACTATTGAAATGAAACTTGCC	21PhasiRNA_918	0	0	0	0	0	0	0	0	0	0	0	0
chr01_4296799_4296779_minus_0	CAAGTTTCATTTCAATAGTAG	21PhasiRNA_919	0	0	0	0	0	0	0	0	0	0	0	0
chr01_4296802_4296822_plus_0	TTGAAGTTTGCTGCAAGTGAG	21PhasiRNA_803	1.33429	1.29769	0.93571	0.0666343	0.577072	0.240429	2.51069	1.22052	0.334503	0	0.0637669	0
chr01_4296820_4296800_minus_0	CACTTGCAGCAAACTTCAAGG	21PhasiRNA_804	0	0.0720938	0	0	0	0	0	0	0	0	0	0
chr01_4296823_4296843_plus_0	GTTGAGCTCAATCACTTGTCC	21PhasiRNA_841	0	0	0	0	0	0	0	0	0	0	0	0
chr01_4296841_4296821_minus_0	ACAAGTGATTGAGCTCAACCT	21PhasiRNA_842	0	0	0	0.0666343	0	0	0	0	0	0	0	0
chr01_4296844_4296864_plus_0	TGTCATCTCATCACAATGAAC	21PhasiRNA_920	0	0	0	0	0	0	0	0	0	0	0	0
chr01_4296862_4296842_minus_0	TCATTGTGATGAGATGACAGG	21PhasiRNA_921	0	0	0	0	0	0	0	0	0	0	0	0
chr01_4296865_4296885_plus_0	TCCATCCCAAGAGCAACAATC	21PhasiRNA_809	0	0	0	0	0	0	0.104612	0	0	0	0	0
chr01_4296883_4296863_minus_0	TTGTTGCTCTTGGGATGGAGT	21PhasiRNA_810	0	0	0	0	0	0	0	0	0	0	0	0
chr01_4340601_4340621_plus_0	GAACTCAAGTTGGACATCAAA	21PhasiRNA_922	0	0	0	0	0	0	0	0	0	0	0	0
chr01_4340619_4340599_minus_0	TGATGTCCAACTTGAGTTCTT	21PhasiRNA_923	0	0	0	0	0	0	0	0	0	0	0	0
chr01_4340622_4340642_plus_0	GTTGTTATTTCTAAGTGATAA	21PhasiRNA_924	0	0	0	0	0	0	0	0	0	0	0	0
chr01_4340640_4340620_minus_0	ATCACTTAGAAATAACAACTT	21PhasiRNA_925	0	0	0	0	0	0	0	0	0	0	0	0
chr01_4340643_4340663_plus_0	CGACCTGATCTTTCCAAATCT	21PhasiRNA_926	0	0	0	0	0	0	0	0	0	0	0	0
chr01_4340661_4340641_minus_0	ATTTGGAAAGATCAGGTCGTT	21PhasiRNA_927	0	0	0	0	0	0	0	0	0	0	0	0
chr01_4340664_4340684_plus_0	AAAGAAATCAGAAATGGGTCC	21PhasiRNA_928	0	0	0	0	0	0	0	0	0	0	0	0
chr01_4340682_4340662_minus_0	ACCCATTTCTGATTTCTTTAG	21PhasiRNA_929	0	0	0	0	0	0	0	0	0	0	0	0
chr01_4340685_4340705_plus_0	TTCAAGATGGTTATAACCAAG	21PhasiRNA_930	0	0	0	0	0	0	0.104612	0	0	0	0	0
chr01_4340703_4340683_minus_0	TGGTTATAACCATCTTGAAGG	21PhasiRNA_931	0	0	0	0	0	0	0	0	0	0	0	0
chr01_4340706_4340726_plus_0	GTCCAAATCCTCTATGTTGGT	21PhasiRNA_932	0	0	0	0	0	0	0	0	0	0	0	0
chr01_4340724_4340704_minus_0	CAACATAGAGGATTTGGACCT	21PhasiRNA_933	0	0	0	0	0	0	0	0	0	0	0.0637669	0
chr01_4340727_4340747_plus_0	GAGATTCCATAGAGGTTTAGG	21PhasiRNA_934	0	0	0	0	0	0	0	0	0	0	0	0
chr01_4340745_4340725_minus_0	TAAACCTCTATGGAATCTCAC	21PhasiRNA_935	0	0	0	0	0	0	0	0	0	0	0	0
chr01_4340748_4340768_plus_0	AATAGACCCTGAGAGACTACA	21PhasiRNA_936	0	0	0	0	0	0	0	0	0	0	0	0
chr01_4340766_4340746_minus_0	TAGTCTCTCAGGGTCTATTCC	21PhasiRNA_937	0	0.144188	0	0	0	0	0	0	0	0	0	0
chr01_4340769_4340789_plus_0	AGAAAACAACTCTAATGTACG	21PhasiRNA_938	0	0	0	0	0	0	0	0	0	0	0	0
chr01_4340787_4340767_minus_0	TACATTAGAGTTGTTTTCTTG	21PhasiRNA_939	0	0	0	0	0	0	0	0	0	0	0	0
chr01_4340790_4340810_plus_0	CATTGAAGTTAGATGACCAAA	21PhasiRNA_940	0	0	0	0	0	0	0	0	0	0	0	0
chr01_4340808_4340788_minus_0	TGGTCATCTAACTTCAATGCG	21PhasiRNA_941	0	0	0	0	0	0	0	0	0	0	0	0
chr01_4340811_4340831_plus_0	TGATTCAGGTATCCTACCAGT	21PhasiRNA_727	0	0	0	0	0	0	0	0	0	0	0	0
chr01_4340829_4340809_minus_0	TGGTAGGATACCTGAATCATT	21PhasiRNA_728	0.0784879	0	0.0850645	0	0	0	0	0	0	0	0	0
chr01_4340832_4340852_plus_0	AGCATTCACACCACTGAGATA	21PhasiRNA_942	0.0784879	0	0	0	0	0	0	0	0	0	0	0
chr01_4340850_4340830_minus_0	TCTCAGTGGTGTGAATGCTAC	21PhasiRNA_943	0.156976	0	0.0850645	0	0	0	0	0	0	0	0	0
chr01_4340853_4340873_plus_0	TAACTTCATAAGTGATGCACT	21PhasiRNA_944	0	0	0	0	0	0	0	0	0	0	0	0
chr01_4340871_4340851_minus_0	TGCATCACTTATGAAGTTATA	21PhasiRNA_945	0	0	0	0	0	0	0	0	0	0	0	0
chr01_4340874_4340894_plus_0	GCTATTCCATTTGGTTGTGGG	21PhasiRNA_733	0	0	0	0	0	0	0	0	0	0	0	0
chr01_4340892_4340872_minus_0	CACAACCAAATGGAATAGCAG	21PhasiRNA_734	0.313952	0.0720938	0.170129	0	0	0	0.523061	0.110956	0.0836258	0.109226	0.127534	0
chr01_4340895_4340915_plus_0	AAACCTAACGGCGAGCTGTGG	21PhasiRNA_946	0	0	0	0	0	0	0	0	0	0	0	0
chr01_4340913_4340893_minus_0	ACAGCTCGCCGTTAGGTTTCC	21PhasiRNA_947	0	0	0	0	0	0	0	0	0	0	0	0
chr01_4340916_4340936_plus_0	ATTGTTTGATAAATCAAGAGA	21PhasiRNA_948	0	0	0	0	0	0	0	0	0	0	0	0
chr01_4340934_4340914_minus_0	TCTTGATTTATCAAACAATCC	21PhasiRNA_949	0	0	0	0	0	0	0	0	0	0	0	0
chr01_4340937_4340957_plus_0	TTCCAAGTTGGAAAGGTGGAA	21PhasiRNA_739	0	0	0	0	0	0	0	0	0	0	0	0
chr01_4340955_4340935_minus_0	CCACCTTTCCAACTTGGAATC	21PhasiRNA_740	0.0784879	0	0	0	0	0	0.104612	0	0	0	0	0
chr01_4340958_4340978_plus_0	AACTCTTTCGGGCAATACCCC	21PhasiRNA_741	0	0	0	0	0	0	0	0	0	0	0	0
chr01_4340976_4340956_minus_0	GGTATTGCCCGAAAGAGTTTT	21PhasiRNA_742	0	0	0	0	0	0	0	0	0	0	0	0
chr01_4340979_4340999_plus_0	GTATAACTGTGTAAATGGAAG	21PhasiRNA_950	0	0	0	0	0	0	0	0	0	0	0	0
chr01_4340997_4340977_minus_0	TCCATTTACACAGTTATACGG	21PhasiRNA_951	0.313952	0.144188	0	0	0	0	0	0.110956	0.334503	0	0	0
chr01_4341000_4341020_plus_0	CCATAGAGTAGTTAAATAAGA	21PhasiRNA_952	0	0	0	0	0	0	0	0.110956	0.167252	0	0	0
chr01_4341018_4340998_minus_0	TTATTTAACTACTCTATGGCT	21PhasiRNA_953	0	0	0	0	0	0	0	0	0	0	0	0
chr01_4341021_4341041_plus_0	AGATAAATTTAGAGGAATGGT	21PhasiRNA_954	0	0	0	0	0	0	0	0	0	0	0	0
chr01_4341039_4341019_minus_0	CATTCCTCTAAATTTATCTTC	21PhasiRNA_955	0	0	0	0	0	0	0	0	0	0	0	0
chr01_4341042_4341062_plus_0	GGAAGAGATGTTCACATAGAT	21PhasiRNA_956	0	0	0	0	0	0	0	0	0	0	0	0
chr01_4341060_4341040_minus_0	CTATGTGAACATCTCTTCCAC	21PhasiRNA_957	0.0784879	0	0	0	0	0	0	0.110956	0	0	0	0
chr01_4341063_4341083_plus_0	AAGGTAGAGCTCTCTTAATCG	21PhasiRNA_958	0.0784879	0.216281	0.0850645	0	0	0	0.104612	0	0	0	0	0
chr01_4341081_4341061_minus_0	ATTAAGAGAGCTCTACCTTAT	21PhasiRNA_959	0	0	0	0	0	0	0	0	0	0	0	0
chr01_4341084_4341104_plus_0	GGTCAAGTTCTTAAGGAGCAG	21PhasiRNA_753	0	0	0	0	0	0	0	0.221912	0	0	0	0
chr01_4341102_4341082_minus_0	GCTCCTTAAGAACTTGACCCG	21PhasiRNA_960	0	0.0720938	0	0	0	0	0	0.110956	0	0	0	0
chr01_4341105_4341125_plus_0	TTCAAAATTGTGAGGTTCGAA	21PhasiRNA_961	0.392439	0.360469	0.850645	0	0	0	0.104612	0.332869	0.0836258	0	0	0
chr01_4341123_4341103_minus_0	CGAACCTCACAATTTTGAACT	21PhasiRNA_962	0	0	0	0	0	0	0.209224	0	0.0836258	0	0.127534	0
chr01_4341126_4341146_plus_0	TCTAAGCTCATATGGATCACT	21PhasiRNA_963	0	0	0	0	0	0	0	0	0	0	0	0
chr01_4341144_4341124_minus_0	TGATCCATATGAGCTTAGATT	21PhasiRNA_964	0	0	0	0	0	0	0	0	0	0	0	0
chr01_4341147_4341167_plus_0	CTCGATACTAAGAACTTGTAA	21PhasiRNA_965	0	0	0	0	0	0	0	0	0	0	0	0
chr01_4341165_4341145_minus_0	ACAAGTTCTTAGTATCGAGAG	21PhasiRNA_966	0	0	0	0	0	0	0	0	0	0	0	0
chr01_4341168_4341188_plus_0	TTTAGAAAGACGAGAGATTTC	21PhasiRNA_967	0	0	0	0	0	0	0	0	0	0	0	0
chr01_4341186_4341166_minus_0	AATCTCTCGTCTTTCTAAATT	21PhasiRNA_968	0	0	0	0	0	0	0	0	0	0	0	0
chr01_4341189_4341209_plus_0	TGCTGGGGTTAGACCTGCAAA	21PhasiRNA_969	0	0	0	0	0	0	0	0	0	0	0	0
chr01_4341207_4341187_minus_0	TGCAGGTCTAACCCCAGCAGA	21PhasiRNA_970	0	0	0	0	0	0	0	0	0	0	0	0
chr01_4341210_4341230_plus_0	TCTTGAATCCGACAAATCAAG	21PhasiRNA_971	0	0.0720938	0	0	0	0	0	0	0	0	0	0
chr01_4341228_4341208_minus_0	TGATTTGTCGGATTCAAGATT	21PhasiRNA_972	0.0784879	0.288375	0.680516	0	0	0	0.836898	0.221912	0.58538	0	0	0
chr01_4341231_4341251_plus_0	ATGCATCAAACTAGAAAACTC	21PhasiRNA_973	0	0	0	0	0	0	0	0	0	0	0	0
chr01_4341249_4341229_minus_0	GTTTTCTAGTTTGATGCATCT	21PhasiRNA_974	0	0	0	0	0	0	0	0	0	0	0	0
chr01_4341252_4341272_plus_0	ACCAAATTTAGGCGAAATGTA	21PhasiRNA_769	0	0	0	0	0	0	0	0	0	0	0	0
chr01_4341270_4341250_minus_0	CATTTCGCCTAAATTTGGTGA	21PhasiRNA_770	0	0	0	0	0	0	0	0	0	0	0	0
chr01_4341273_4341293_plus_0	CGATCCAGAGAAATTATTATT	21PhasiRNA_771	0	0	0	0	0	0	0	0	0	0	0	0
chr01_4341291_4341271_minus_0	TAATAATTTCTCTGGATCGTA	21PhasiRNA_772	0	0	0	0	0	0	0	0	0	0	0	0
chr01_4341294_4341314_plus_0	AGACAAATCAAGCCTTTTGAG	21PhasiRNA_835	0	0	0	0.399806	0.144268	0.180322	0	0	0	0.327678	0.191301	0.297097
chr01_4341312_4341292_minus_0	CAAAAGGCTTGATTTGTCTAA	21PhasiRNA_975	0	0	0	0	0	0	0	0.110956	0.167252	0	0	0
chr01_4341315_4341335_plus_0	ATTGGAGAGTTGAAAGACACT	21PhasiRNA_775	0.0784879	0.144188	0.170129	0	0	0	0	0	0	0	0	0
chr01_4341333_4341313_minus_0	TGTCTTTCAACTCTCCAATCT	21PhasiRNA_776	0.0784879	0.144188	0.0850645	0	0	0	0	0	0	0	0	0
chr01_4341336_4341356_plus_0	ACTGCTGGAGTGAAACTTGCC	21PhasiRNA_976	0	0	0	0	0	0	0	0	0	0	0	0
chr01_4341354_4341334_minus_0	CAAGTTTCACTCCAGCAGTAG	21PhasiRNA_977	0	0	0	0	0	0	0	0	0	0	0	0
chr01_4341357_4341377_plus_0	TTGAAGTTTGCTGCAAGTGAG	21PhasiRNA_803	1.33429	1.29769	0.93571	0.0666343	0.577072	0.240429	2.51069	1.22052	0.334503	0	0.0637669	0
chr01_4341375_4341355_minus_0	CACTTGCAGCAAACTTCAAGG	21PhasiRNA_804	0	0.0720938	0	0	0	0	0	0	0	0	0	0
chr01_4341378_4341398_plus_0	GTTAAGCTCAATCACTTTTCC	21PhasiRNA_781	0	0	0	0	0	0	0	0	0	0	0	0
chr01_4341396_4341376_minus_0	AAAAGTGATTGAGCTTAACCT	21PhasiRNA_782	0	0.0720938	0	0	0	0	0.104612	0.221912	0.0836258	0	0.0637669	0
chr01_4341399_4341419_plus_0	TGTCGTCTCGTCACAATAAAC	21PhasiRNA_783	0.0784879	0.144188	0	0	0	0	0	0	0	0	0	0
chr01_4341417_4341397_minus_0	TTATTGTGACGAGACGACAGG	21PhasiRNA_784	0	0	0.0850645	0	0	0	0.104612	0	0	0	0	0
chr01_4341420_4341440_plus_0	TCCATCCCAAGAGCAACAATC	21PhasiRNA_809	0	0	0	0	0	0	0.104612	0	0	0	0	0
chr01_4341438_4341418_minus_0	TTGTTGCTCTTGGGATGGAGT	21PhasiRNA_810	0	0	0	0	0	0	0	0	0	0	0	0
chr01_4356476_4356496_plus_0	TCCCTCCAAATTATTACTGCC	21PhasiRNA_978	0	0	0	0	0	0	0	0	0	0	0	0
chr01_4356494_4356474_minus_0	CAGTAATAATTTGGAGGGAAC	21PhasiRNA_979	0	0	0	0	0	0	0	0	0	0	0	0
chr01_4356497_4356517_plus_0	CAAATCTAGCACTTCTAGTGT	21PhasiRNA_980	0	0	0	0	0	0	0	0	0	0	0	0
chr01_4356515_4356495_minus_0	ACTAGAAGTGCTAGATTTGGG	21PhasiRNA_981	0	0	0	0	0	0	0	0	0	0	0	0
chr01_4356518_4356538_plus_0	TTTCAGATTGCAGATGGTTGA	21PhasiRNA_982	0	0	0	0	0	0	0	0	0	0	0	0
chr01_4356536_4356516_minus_0	AACCATCTGCAATCTGAAAAC	21PhasiRNA_983	0	0	0	0	0	0	0	0	0	0	0	0
chr01_4356539_4356559_plus_0	AGCGATCAGTCCACTGAGATT	21PhasiRNA_984	0	0	0	0	0	0	0	0	0	0	0	0
chr01_4356557_4356537_minus_0	TCTCAGTGGACTGATCGCTTC	21PhasiRNA_985	0	0	0	0	0	0	0	0	0	0	0	0
chr01_4356560_4356580_plus_0	ATTGTGCGAAAGGACAAGAGA	21PhasiRNA_986	0	0	0	0	0	0	0	0	0	0	0	0
chr01_4356578_4356558_minus_0	TCTTGTCCTTTCGCACAATAA	21PhasiRNA_987	0	0	0	0	0	0	0	0	0	0	0	0
chr01_4356581_4356601_plus_0	ATATAGATCACGCTGGTTTAG	21PhasiRNA_988	0	0	0	0	0	0	0	0	0	0	0	0
chr01_4356599_4356579_minus_0	AAACCAGCGTGATCTATATTC	21PhasiRNA_989	0	0	0	0	0	0	0	0	0	0	0	0
chr01_4356602_4356622_plus_0	GAGTGTCTTTGGAATAGGACC	21PhasiRNA_990	0	0	0	0	0	0	0	0	0	0	0	0
chr01_4356620_4356600_minus_0	TCCTATTCCAAAGACACTCCT	21PhasiRNA_991	0	0	0	0	0	0	0	0	0	0	0	0
chr01_4356623_4356643_plus_0	TTGCAGCTGATTTTGTTTTAG	21PhasiRNA_992	0	0	0	0	0	0	0	0	0	0	0	0
chr01_4356641_4356621_minus_0	AAAACAAAATCAGCTGCAAGG	21PhasiRNA_993	0	0	0	0	0	0	0	0	0	0	0	0
chr01_4356644_4356664_plus_0	AGAAACAATATCCAATATTTT	21PhasiRNA_994	0	0	0	0	0	0	0	0	0	0	0	0
chr01_4356662_4356642_minus_0	AATATTGGATATTGTTTCTCT	21PhasiRNA_995	0	0	0	0	0	0	0	0	0	0	0	0
chr01_4356665_4356685_plus_0	AGACTTGAACTCCTGAATGTT	21PhasiRNA_996	0	0	0	0	0	0	0	0	0	0	0	0
chr01_4356683_4356663_minus_0	CATTCAGGAGTTCAAGTCTAA	21PhasiRNA_997	0	0	0	0	0	0	0	0	0	0	0	0
chr01_4356686_4356706_plus_0	TCCACTGAAATGGTTATCACT	21PhasiRNA_998	0	0.144188	0	0	0	0	0	0	0.167252	0	0	0
chr01_4356704_4356684_minus_0	TGATAACCATTTCAGTGGAAA	21PhasiRNA_999	0	0	0	0	0	0	0	0	0	0	0	0
chr01_4356707_4356727_plus_0	CAAGTCTAAATCATATAGTGA	21PhasiRNA_1000	0	0	0	0	0	0	0	0	0	0	0	0
chr01_4356725_4356705_minus_0	ACTATATGATTTAGACTTGAG	21PhasiRNA_1001	0.156976	0.216281	0	0	0	0	0	0	0	0	0	0
chr01_4356728_4356748_plus_0	AGGGAGGGAGAATATCCATGA	21PhasiRNA_1002	0	0	0	0	0	0	0	0	0	0	0	0
chr01_4356746_4356726_minus_0	ATGGATATTCTCCCTCCCTTC	21PhasiRNA_1003	0	0.0720938	0	0	0	0	0	0	0	0	0	0
chr01_4356749_4356769_plus_0	TGGTATAGTCTCATTCAAGTG	21PhasiRNA_1004	0.0784879	0	0	0	0	0	0	0	0	0	0	0
chr01_4356767_4356747_minus_0	CTTGAATGAGACTATACCATC	21PhasiRNA_1005	0	0.144188	0	0	0	0	0	0	0	0	0	0
chr01_4356770_4356790_plus_0	GTTTGATGACAAGTAGAGAAA	21PhasiRNA_1006	0	0	0	0	0	0	0	0	0	0	0	0
chr01_4356788_4356768_minus_0	TCTCTACTTGTCATCAAACCA	21PhasiRNA_1007	0	0	0	0	0	0	0	0	0	0	0	0
chr01_4356791_4356811_plus_0	TTGTAGGTTTTGCATTCCGCT	21PhasiRNA_1008	0	0	0	0	0	0	0	0	0	0	0	0
chr01_4356809_4356789_minus_0	CGGAATGCAAAACCTACAATT	21PhasiRNA_1009	0.0784879	0	0	0	0	0	0	0	0.0836258	0	0	0
chr01_4356812_4356832_plus_0	TACATTAGAAGGAATTGGACC	21PhasiRNA_1010	0	0	0	0.0666343	0	0	0	0	0	0	0.127534	0
chr01_4356830_4356810_minus_0	TCCAATTCCTTCTAATGTAAG	21PhasiRNA_1011	0.0784879	0.216281	0.255194	0	0	0	0	0.221912	0	0	0.0637669	0
chr01_4356833_4356853_plus_0	TGTTAGGGAATTTAATGAAAA	21PhasiRNA_1012	0	0	0	0	0	0	0	0	0	0	0	0
chr01_4356851_4356831_minus_0	TTCATTAAATTCCCTAACAGG	21PhasiRNA_1013	0	0	0	0	0	0	0	0	0	0	0	0
chr01_4356854_4356874_plus_0	ATCTAAGTACTCAAATTGCGT	21PhasiRNA_1014	0.156976	0	0	0	0	0	0	0	0	0	0	0
chr01_4356872_4356852_minus_0	GCAATTTGAGTACTTAGATTT	21PhasiRNA_1015	0	0	0	0	0	0	0	0	0	0	0	0
chr01_4356875_4356895_plus_0	CAAGCTTCTGTTAAAGGATAA	21PhasiRNA_1016	0	0	0	0	0	0	0	0	0	0	0	0
chr01_4356893_4356873_minus_0	ATCCTTTAACAGAAGCTTGAC	21PhasiRNA_1017	0	0	0	0	0	0	0	0	0	0	0	0
chr01_4356896_4356916_plus_0	GAACTCAAGTTGGCCATCCAA	21PhasiRNA_1018	0	0	0	0	0	0	0.104612	0	0	0	0	0
chr01_4356914_4356894_minus_0	GGATGGCCAACTTGAGTTCTT	21PhasiRNA_1019	0.0784879	0.0720938	0	0	0	0	0.104612	0	0	0	0	0
chr01_4356917_4356937_plus_0	GTTGTTATTTACAAGTGACAA	21PhasiRNA_1020	0	0	0	0	0	0	0	0	0	0	0	0
chr01_4356935_4356915_minus_0	GTCACTTGTAAATAACAACTT	21PhasiRNA_1021	0	0	0	0	0	0	0	0	0	0	0	0
chr01_4356938_4356958_plus_0	CGACCTGAGTTTTCCAAATCT	21PhasiRNA_1022	0	0	0	0	0	0	0	0.110956	0	0	0	0
chr01_4356956_4356936_minus_0	ATTTGGAAAACTCAGGTCGTT	21PhasiRNA_1023	0.0784879	0.0720938	0	0	0	0	0	0	0	0	0	0
chr01_4356959_4356979_plus_0	AAAGAGATCAGAAATGGGTCC	21PhasiRNA_1024	0	0	0	0	0	0	0	0	0	0	0	0
chr01_4356977_4356957_minus_0	ACCCATTTCTGATCTCTTTAG	21PhasiRNA_1025	0	0	0	0	0	0	0	0	0	0	0	0
chr01_4356980_4357000_plus_0	TTCAAGATGGTTATAACCAAG	21PhasiRNA_930	0	0	0	0	0	0	0.104612	0	0	0	0	0
chr01_4356998_4356978_minus_0	TGGTTATAACCATCTTGAAGG	21PhasiRNA_931	0	0	0	0	0	0	0	0	0	0	0	0
chr01_4357001_4357021_plus_0	GTTCAAATCCTCTATGTTGGT	21PhasiRNA_1026	0	0	0	0	0	0	0	0	0	0	0	0
chr01_4357019_4356999_minus_0	CAACATAGAGGATTTGAACCT	21PhasiRNA_1027	0	0	0	0	0	0	0	0	0	0	0	0
chr01_4357022_4357042_plus_0	GAGATTCCATAGAGATTTAGG	21PhasiRNA_1028	0	0	0	0	0	0	0	0	0	0	0	0
chr01_4357040_4357020_minus_0	TAAATCTCTATGGAATCTCAC	21PhasiRNA_1029	0	0	0	0	0	0	0	0	0	0	0	0
chr01_4357043_4357063_plus_0	AATAGACCCTGAGAGACTACA	21PhasiRNA_936	0	0	0	0	0	0	0	0	0	0	0	0
chr01_4357061_4357041_minus_0	TAGTCTCTCAGGGTCTATTCC	21PhasiRNA_937	0	0.144188	0	0	0	0	0	0	0	0	0	0
chr01_4357064_4357084_plus_0	AGAATACAACTCTAATGTACG	21PhasiRNA_1030	0	0	0	0	0	0	0	0	0	0	0	0
chr01_4357082_4357062_minus_0	TACATTAGAGTTGTATTCTTG	21PhasiRNA_1031	0	0.0720938	0	0	0	0	0	0	0	0	0	0
chr01_4357085_4357105_plus_0	CATTGTAGTTAGATGACCAAA	21PhasiRNA_1032	0	0	0	0	0	0	0	0	0	0	0	0
chr01_4357103_4357083_minus_0	TGGTCATCTAACTACAATGCG	21PhasiRNA_1033	0	0	0	0	0	0	0.104612	0	0	0	0	0
chr01_4357106_4357126_plus_0	TGATTCAGGTATCCTACCAGT	21PhasiRNA_727	0	0	0	0	0	0	0	0	0	0	0	0
chr01_4357124_4357104_minus_0	TGGTAGGATACCTGAATCATT	21PhasiRNA_728	0.0784879	0	0.0850645	0	0	0	0	0	0	0	0	0
chr01_4357127_4357147_plus_0	AGCATTCACACCACTGAGATC	21PhasiRNA_1034	0	0	0	0	0	0	0	0	0	0	0	0
chr01_4357145_4357125_minus_0	TCTCAGTGGTGTGAATGCTAC	21PhasiRNA_943	0.156976	0	0.0850645	0	0	0	0	0	0	0	0	0
chr01_4357148_4357168_plus_0	TAACTTCACAAGTGATGCACT	21PhasiRNA_1035	0	0	0	0	0	0	0	0	0	0	0	0
chr01_4357166_4357146_minus_0	TGCATCACTTGTGAAGTTAGA	21PhasiRNA_1036	0	0	0	0	0	0	0.104612	0	0	0	0	0
chr01_4357169_4357189_plus_0	GCTATTCCATTTGGTTGTGGG	21PhasiRNA_733	0	0	0	0	0	0	0	0	0	0	0	0
chr01_4357187_4357167_minus_0	CACAACCAAATGGAATAGCAG	21PhasiRNA_734	0.313952	0.0720938	0.170129	0	0	0	0.523061	0.110956	0.0836258	0.109226	0.127534	0
chr01_4357190_4357210_plus_0	AAACCTAACAGTGAGCTGGGG	21PhasiRNA_1037	0	0	0	0	0	0	0.104612	0	0	0	0	0
chr01_4357208_4357188_minus_0	CCAGCTCACTGTTAGGTTTCC	21PhasiRNA_1038	0.156976	0.0720938	0.170129	0.133269	0	0.0601072	0.104612	0.221912	0	0.327678	0.0637669	0.0742743
chr01_4357211_4357231_plus_0	ATTGTCTGATAAATCAAGAGA	21PhasiRNA_737	0	0	0	0	0	0	0.104612	0	0	0	0	0
chr01_4357229_4357209_minus_0	TCTTGATTTATCAGACAATCC	21PhasiRNA_1039	0	0	0	0	0	0	0	0	0	0	0	0
chr01_4357232_4357252_plus_0	TTCCAAGTTGGAAAGGTGGAA	21PhasiRNA_739	0	0	0	0	0	0	0	0	0	0	0	0
chr01_4357250_4357230_minus_0	CCACCTTTCCAACTTGGAATC	21PhasiRNA_740	0.0784879	0	0	0	0	0	0.104612	0	0	0	0	0
chr01_4357253_4357273_plus_0	AACTCTTTCGGTCAATACCCC	21PhasiRNA_1040	0.0784879	0.0720938	0	0	0	0	0	0	0	0	0	0
chr01_4357271_4357251_minus_0	GGTATTGACCGAAAGAGTTTT	21PhasiRNA_1041	0	0	0	0	0	0	0.104612	0	0	0	0	0
chr01_4357274_4357294_plus_0	GTATAACTGTGTAAATGGAAG	21PhasiRNA_950	0	0	0	0	0	0	0	0	0	0	0	0
chr01_4357292_4357272_minus_0	TCCATTTACACAGTTATACGG	21PhasiRNA_951	0.313952	0.144188	0	0	0	0	0	0.110956	0.334503	0	0	0
chr01_4357295_4357315_plus_0	CCATAGAGTAGTTAAATAAGA	21PhasiRNA_952	0	0	0	0	0	0	0	0.110956	0.167252	0	0	0
chr01_4357313_4357293_minus_0	TTATTTAACTACTCTATGGCT	21PhasiRNA_953	0	0	0	0	0	0	0	0	0	0	0	0
chr01_4357316_4357336_plus_0	AGATAAATTTAGAGGAATGGT	21PhasiRNA_954	0	0	0	0	0	0	0	0	0	0	0	0
chr01_4357334_4357314_minus_0	CATTCCTCTAAATTTATCTTC	21PhasiRNA_955	0	0	0	0	0	0	0	0	0	0	0	0
chr01_4357337_4357357_plus_0	GGAAGAGATGTTCACATAGAC	21PhasiRNA_1042	0	0.288375	0	0	0	0	0	0	0	0	0	0
chr01_4357355_4357335_minus_0	CTATGTGAACATCTCTTCCAC	21PhasiRNA_957	0.0784879	0	0	0	0	0	0	0.110956	0	0	0	0
chr01_4357358_4357378_plus_0	AAGGTAGAGCTCTCTTAATCG	21PhasiRNA_958	0.0784879	0.216281	0.0850645	0	0	0	0.104612	0	0	0	0	0
chr01_4357376_4357356_minus_0	ATTAAGAGAGCTCTACCTTGT	21PhasiRNA_1043	0.156976	0.0720938	0.340258	0	0	0	0.313837	0.110956	0.0836258	0	0	0
chr01_4357379_4357399_plus_0	GGTCAAGTTCTTAAGGATCAG	21PhasiRNA_1044	0.0784879	0.144188	0	0	0	0	0	0	0	0	0	0
chr01_4357397_4357377_minus_0	GATCCTTAAGAACTTGACCCG	21PhasiRNA_1045	0	0.216281	0.0850645	0	0	0	0	0.110956	0.167252	0	0	0
chr01_4357400_4357420_plus_0	TTCAAAATTGTGAGGTTCGAA	21PhasiRNA_961	0.392439	0.360469	0.850645	0	0	0	0.104612	0.332869	0.0836258	0	0	0
chr01_4357418_4357398_minus_0	CGAACCTCACAATTTTGAACT	21PhasiRNA_962	0	0	0	0	0	0	0.209224	0	0.0836258	0	0.127534	0
chr01_4357421_4357441_plus_0	TCTAATCTCATATGGATCACT	21PhasiRNA_1046	0	0	0	0	0	0	0	0	0	0	0	0
chr01_4357439_4357419_minus_0	TGATCCATATGAGATTAGATT	21PhasiRNA_1047	0	0	0	0	0	0	0	0	0	0	0	0
chr01_4357442_4357462_plus_0	CTTGATACTAAGAAATTGTAA	21PhasiRNA_1048	0	0	0	0	0	0	0	0	0	0	0	0
chr01_4357460_4357440_minus_0	ACAATTTCTTAGTATCAAGAG	21PhasiRNA_1049	0.0784879	0	0	0	0	0	0	0	0.0836258	0	0	0
chr01_4357463_4357483_plus_0	TTTAGAAAGACGAGAGATTTC	21PhasiRNA_967	0	0	0	0	0	0	0	0	0	0	0	0
chr01_4357481_4357461_minus_0	AATCTCTCGTCTTTCTAAATT	21PhasiRNA_968	0	0	0	0	0	0	0	0	0	0	0	0
chr01_4357484_4357504_plus_0	TGCTGGGATTAGACCTGCAAA	21PhasiRNA_1050	0	0	0	0	0	0	0	0	0	0	0	0
chr01_4357502_4357482_minus_0	TGCAGGTCTAATCCCAGCAGA	21PhasiRNA_1051	0.156976	0	0	0	0	0	0	0	0	0	0	0
chr01_4357505_4357525_plus_0	TCTTGAATCCGACAAATCAAG	21PhasiRNA_971	0	0.0720938	0	0	0	0	0	0	0	0	0	0
chr01_4357523_4357503_minus_0	TGATTTGTCGGATTCAAGATT	21PhasiRNA_972	0.0784879	0.288375	0.680516	0	0	0	0.836898	0.221912	0.58538	0	0	0
chr01_4357526_4357546_plus_0	ATGCGTCAAACTAGAAAACTC	21PhasiRNA_1052	0	0	0	0	0	0	0	0.110956	0	0	0.0637669	0
chr01_4357544_4357524_minus_0	GTTTTCTAGTTTGACGCATCT	21PhasiRNA_1053	0	0	0.170129	0	0	0	0	0	0.0836258	0	0	0
chr01_4357547_4357567_plus_0	ACCAAATTTTGGCGAAATGTA	21PhasiRNA_1054	0	0	0	0	0	0	0	0	0	0	0	0
chr01_4357565_4357545_minus_0	CATTTCGCCAAAATTTGGTGA	21PhasiRNA_1055	0	0	0	0	0	0	0	0	0	0	0	0
chr01_4357568_4357588_plus_0	CGATCCAGAGAAGTTATTATT	21PhasiRNA_1056	0	0	0	0	0	0	0	0	0	0	0	0
chr01_4357586_4357566_minus_0	TAATAACTTCTCTGGATCGTA	21PhasiRNA_1057	0.706391	0.504656	0.850645	0	0	0	0.94151	0.88765	0.418129	0	0	0
chr01_4357589_4357609_plus_0	AGACAAATCAATCCTTTTGAG	21PhasiRNA_1058	0.0784879	0.432563	0.340258	0	0	0	0.313837	0.332869	0.0836258	0	0	0
chr01_4357607_4357587_minus_0	CAAAAGGATTGATTTGTCTAA	21PhasiRNA_1059	0	0.0720938	0	0	0	0	0.104612	0	0.250877	0	0	0
chr01_4357610_4357630_plus_0	ATTGGAGAGTTGAAAGACACT	21PhasiRNA_775	0.0784879	0.144188	0.170129	0	0	0	0	0	0	0	0	0
chr01_4357628_4357608_minus_0	TGTCTTTCAACTCTCCAATCT	21PhasiRNA_776	0.0784879	0.144188	0.0850645	0	0	0	0	0	0	0	0	0
chr01_4357631_4357651_plus_0	ACTGTTGGAGTGAAACTTGCC	21PhasiRNA_777	4.39532	3.02794	3.65777	0.0666343	0	0	3.76604	1.99721	1.92339	0	0.573902	0.0742743
chr01_4357649_4357629_minus_0	CAAGTTTCACTCCAACAGTAG	21PhasiRNA_778	0.549415	0.144188	0.340258	0	0	0	0.104612	0.221912	0.0836258	0	0	0
chr01_4357652_4357672_plus_0	TTGAAGTTTGCTGCAAGTGAG	21PhasiRNA_803	1.33429	1.29769	0.93571	0.0666343	0.577072	0.240429	2.51069	1.22052	0.334503	0	0.0637669	0
chr01_4357670_4357650_minus_0	CACTTGCAGCAAACTTCAAGG	21PhasiRNA_804	0	0.0720938	0	0	0	0	0	0	0	0	0	0
chr01_4357673_4357693_plus_0	GTTAAGCTCAATCACTTGTCC	21PhasiRNA_805	0	0	0	0	0	0	0	0	0	0	0	0
chr01_4357691_4357671_minus_0	ACAAGTGATTGAGCTTAACCT	21PhasiRNA_806	0	0	0	0	0	0	0	0	0	0	0	0
chr01_4357694_4357714_plus_0	TGTCGTCTCGTCACAATAAAC	21PhasiRNA_783	0.0784879	0.144188	0	0	0	0	0	0	0	0	0	0
chr01_4357712_4357692_minus_0	TTATTGTGACGAGACGACAGG	21PhasiRNA_784	0	0	0.0850645	0	0	0	0.104612	0	0	0	0	0
chr01_4357715_4357735_plus_0	TCCATCCCAAGAGCAACAATC	21PhasiRNA_809	0	0	0	0	0	0	0.104612	0	0	0	0	0
chr01_4357733_4357713_minus_0	TTGTTGCTCTTGGGATGGAGT	21PhasiRNA_810	0	0	0	0	0	0	0	0	0	0	0	0
chr01_4357736_4357756_plus_0	TGTGCTCTTGTTCCACGAAAG	21PhasiRNA_787	0.0784879	0	0	0	0	0	0	0	0	0	0	0
chr01_4357754_4357734_minus_0	TTCGTGGAACAAGAGCACAGA	21PhasiRNA_788	0	0	0	0	0	0	0	0	0	0	0	0
chr01_4357757_4357777_plus_0	AGTTTTTGGATATGACTGAAT	21PhasiRNA_1060	0	0	0	0	0	0	0	0	0	0	0	0
chr01_4357775_4357755_minus_0	TCAGTCATATCCAAAAACTCT	21PhasiRNA_1061	0	0	0	0	0	0	0	0	0	0	0	0
chr01_4357778_4357798_plus_0	CGATTGGCCTGTTATGTGGAA	21PhasiRNA_1062	0	0	0	0	0	0	0	0	0	0	0	0
chr01_4357796_4357776_minus_0	CCACATAACAGGCCAATCGAT	21PhasiRNA_1063	0	0	0	0	0	0	0	0	0	0	0	0
chr01_5616664_5616684_plus_0	AGTCAACTAGTGTAGACACTT	21PhasiRNA_1064	0	0	0	0	0	0	0	0	0	0	0	0
chr01_5616682_5616662_minus_0	GTGTCTACACTAGTTGACTGT	21PhasiRNA_1065	0	0	0	0	0	0	0	0	0	0	0	0
chr01_5616685_5616705_plus_0	CATATACTACATCATTCTTCC	21PhasiRNA_1066	0	0	0	0	0	0	0	0	0	0	0	0
chr01_5616703_5616683_minus_0	AAGAATGATGTAGTATATGAA	21PhasiRNA_1067	0	0	0	0	0	0	0	0	0	0	0	0
chr01_5616706_5616726_plus_0	CAATCAAATGCTTATCTCTAG	21PhasiRNA_1068	0	0.0720938	0.0850645	0	0	0	0.313837	0.221912	0.0836258	0	0	0
chr01_5616724_5616704_minus_0	AGAGATAAGCATTTGATTGGG	21PhasiRNA_1069	0	0	0	0	0	0	0	0	0	0	0	0
chr01_5616727_5616747_plus_0	TTGTTGCAATAATTCGACTTC	21PhasiRNA_1070	0	0	0	0	0	0	0	0	0	0	0	0
chr01_5616745_5616725_minus_0	AGTCGAATTATTGCAACAACT	21PhasiRNA_1071	0	0	0	0	0	0	0	0	0	0	0	0
chr01_5616748_5616768_plus_0	CGTCACCAAACCAACTAGGAT	21PhasiRNA_1072	0	0	0	0	0	0	0	0	0	0	0	0
chr01_5616766_5616746_minus_0	CCTAGTTGGTTTGGTGACGGA	21PhasiRNA_1073	0	0	0	0	0	0	0	0	0	0	0	0
chr01_5616769_5616789_plus_0	TCCCTGCTAGGTAATCCAAAT	21PhasiRNA_1074	0	0	0	0	0	0	0	0	0	0	0	0
chr01_5616787_5616767_minus_0	TTGGATTACCTAGCAGGGAAT	21PhasiRNA_1075	0	0.0720938	0	0	0	0	0	0	0	0	0	0
chr01_5616790_5616810_plus_0	GGTCTCTGTGATCTATGTCAT	21PhasiRNA_1076	0.0784879	0.0720938	0	0	0	0	0	0.221912	0	0	0	0
chr01_5616808_5616788_minus_0	GACATAGATCACAGAGACCAT	21PhasiRNA_1077	0.156976	0.216281	0.170129	0	0	0	0.104612	0.554781	0	0	0	0
chr01_5616811_5616831_plus_0	CAAGCACAACTAAAACCTTCT	21PhasiRNA_1078	0	0	0	0	0	0	0	0	0	0	0	0
chr01_5616829_5616809_minus_0	AAGGTTTTAGTTGTGCTTGAT	21PhasiRNA_1079	0	0.0720938	0	0	0	0	0	0	0	0	0	0
chr01_5616832_5616852_plus_0	TAAAAGGAAGTCTACGAGCTA	21PhasiRNA_1080	0	0	0	0	0	0	0	0	0	0	0	0
chr01_5616850_5616830_minus_0	GCTCGTAGACTTCCTTTTAAG	21PhasiRNA_1081	0	0	0	0	0	0	0	0	0	0	0	0
chr01_5616853_5616873_plus_0	TCATGTGCTTTCCGTCCTCCT	21PhasiRNA_1082	0.313952	0.144188	0.255194	0	0	0	0.313837	0.110956	0	0	0	0
chr01_5616871_5616851_minus_0	GAGGACGGAAAGCACATGATA	21PhasiRNA_1083	0.0784879	0	0	0	0	0	0	0	0	0	0	0
chr01_5616874_5616894_plus_0	TATTATTCACGTAATTATCTT	21PhasiRNA_1084	0	0	0	0	0	0	0	0	0	0	0	0
chr01_5616892_5616872_minus_0	GATAATTACGTGAATAATAAG	21PhasiRNA_1085	0	0	0	0	0	0	0	0	0	0	0	0
chr01_5616895_5616915_plus_0	TTTCCCTTAACAGCTCCGAGA	21PhasiRNA_1086	0	0.144188	0.425323	0	0	0	0.104612	0.221912	0.167252	0	0	0
chr01_5616913_5616893_minus_0	TCGGAGCTGTTAAGGGAAAAA	21PhasiRNA_1087	0	0	0	0	0	0	0	0	0	0	0	0
chr01_5616916_5616936_plus_0	GAAGGATATTTTGCAAAGAAT	21PhasiRNA_1088	0	0	0	0	0	0	0.104612	0	0.0836258	0	0	0
chr01_5616934_5616914_minus_0	TCTTTGCAAAATATCCTTCTC	21PhasiRNA_1089	0	0	0	0	0	0	0	0	0	0	0	0
chr01_5616937_5616957_plus_0	GCATTCCACATTTGTTTTCTT	21PhasiRNA_1090	0	0	0	0	0	0	0	0	0	0	0	0
chr01_5616955_5616935_minus_0	GAAAACAAATGTGGAATGCAT	21PhasiRNA_1091	0.392439	0.216281	0.0850645	0	0	0	0.209224	0.332869	0.0836258	0	0	0
chr01_5616958_5616978_plus_0	TAATATCCTCAATGAAACAAG	21PhasiRNA_1092	0	0	0	0	0	0	0	0	0	0	0	0
chr01_5616976_5616956_minus_0	TGTTTCATTGAGGATATTAAA	21PhasiRNA_1093	0	0	0	0	0	0	0	0	0	0	0	0
chr01_5616979_5616999_plus_0	AACCTTCAAACTGATACGAGA	21PhasiRNA_1094	0	0	0	0	0	0	0	0	0	0	0	0
chr01_5616997_5616977_minus_0	TCGTATCAGTTTGAAGGTTCT	21PhasiRNA_1095	0	0	0	0	0	0	0	0	0	0	0	0
chr01_5617000_5617020_plus_0	GTGTGTCAAAAATTGCCCTTG	21PhasiRNA_1096	0.549415	0.432563	0.255194	0	0	0	0.836898	0.332869	0.167252	0	0	0
chr01_5617018_5616998_minus_0	AGGGCAATTTTTGACACACTC	21PhasiRNA_1097	1.56976	2.16281	1.53116	0.133269	0	0	1.46457	0.665737	1.58889	0	0	0
chr01_5617021_5617041_plus_0	CTATTGTCGTTTTACCAATCC	21PhasiRNA_1098	0	0	0	0	0	0	0	0	0	0	0	0
chr01_5617039_5617019_minus_0	ATTGGTAAAACGACAATAGCA	21PhasiRNA_1099	0	0	0	0	0	0	0	0	0	0	0	0
chr01_5617042_5617062_plus_0	CCCCCATGCCCCAGATCCCCA	21PhasiRNA_1100	0	0	0	0	0	0	0	0	0	0	0	0
chr01_5617060_5617040_minus_0	GGGATCTGGGGCATGGGGGGG	21PhasiRNA_1101	0	0	0	0	0	0	0	0	0	0	0	0
chr01_7958460_7958480_plus_0	TTATGGAATACGAGTAGAGAT	21PhasiRNA_1102	1.02034	0.504656	0	3.59825	3.75097	3.24579	1.56918	0.998606	0.669006	1.20148	4.78252	2.00541
chr01_7958478_7958458_minus_0	CTCTACTCGTATTCCATAAGA	21PhasiRNA_1103	0.0784879	0.0720938	0.170129	1.99903	2.16402	1.86332	0.209224	0.221912	0	0.764581	3.31588	2.3025
chr01_7958481_7958501_plus_0	TGTTGTACATGGGATGGATTA	21PhasiRNA_1104	0	0	0	0.133269	0.504938	0	0.104612	0	0.0836258	0	0.637669	0.297097
chr01_7958499_7958479_minus_0	ATCCATCCCATGTACAACAAT	21PhasiRNA_1105	0	0	0	0	0	0	0	0	0	0	0	0
chr01_7958502_7958522_plus_0	CAACTTGATTACAGAACATTG	21PhasiRNA_1106	0.0784879	0	0.170129	0	0	0.180322	0.104612	0.332869	0	0	0	0
chr01_7958520_7958500_minus_0	ATGTTCTGTAATCAAGTTGTA	21PhasiRNA_1107	0.941855	1.00931	0.680516	0	0	0	1.88302	0.998606	0.919883	0	0	0
chr01_7958523_7958543_plus_0	GACACAATACTTCATAACTTC	21PhasiRNA_1108	0	0	0	0	0	0	0	0	0	0	0	0
chr01_7958541_7958521_minus_0	AGTTATGAAGTATTGTGTCCA	21PhasiRNA_1109	0	0	0	0	0	0	0.209224	0	0	0	0	0
chr01_7958544_7958564_plus_0	ACAAAAACCTGTGAATTTCCC	21PhasiRNA_1110	1.72673	0.865125	0.255194	0	0	0	1.46457	0.665737	0.752632	0	0	0
chr01_7958562_7958542_minus_0	GAAATTCACAGGTTTTTGTGA	21PhasiRNA_1111	0	0	0	0	0	0	0	0	0	0	0	0
chr01_7958565_7958585_plus_0	AAAAACAGTCTTATGGAATGC	21PhasiRNA_1112	0.0784879	0	0	0	0	0	0	0	0	0	0	0
chr01_7958583_7958563_minus_0	ATTCCATAAGACTGTTTTTGG	21PhasiRNA_1113	0	0	0	0	0	0	0	0	0	0	0	0
chr01_7958586_7958606_plus_0	GAGTAGAGATTGCTGTACACT	21PhasiRNA_1114	0	0	0	0	0	0	0.104612	0	0	0	0	0
chr01_7958604_7958584_minus_0	TGTACAGCAATCTCTACTCGC	21PhasiRNA_1115	0.0784879	0.216281	0	0	0	0	0	0.443825	0.0836258	0	0	0
chr01_7958607_7958627_plus_0	TTCTCTCCCTGATGTCAACAT	21PhasiRNA_1116	0	0	0	0	0	0	0	0	0	0	0	0
chr01_7958625_7958605_minus_0	GTTGACATCAGGGAGAGAAAG	21PhasiRNA_1117	0	0	0	0	0	0	0	0	0	0	0	0
chr01_7958628_7958648_plus_0	CTCATCTCCGATACCTATGAA	21PhasiRNA_1118	0.156976	0	0	4.19796	1.80335	4.1474	0	0	0	1.96607	5.99409	4.01081
chr01_7958646_7958626_minus_0	CATAGGTATCGGAGATGAGAT	21PhasiRNA_1119	0	0	0	0	0	0	0	0	0	0	0	0
chr01_7958649_7958669_plus_0	TTTGTCTTCCTCCTTAAGGTA	21PhasiRNA_1120	0.156976	0.360469	0.0850645	0	0	0	0.104612	0.443825	0.167252	0	0	0
chr01_7958667_7958647_minus_0	CCTTAAGGAGGAAGACAAATT	21PhasiRNA_1121	0	0	0	0	0	0	0	0	0	0	0	0
chr01_7958670_7958690_plus_0	CGTGGATCTTGAATATACTAA	21PhasiRNA_1122	0	0	0	0	0	0	0.104612	0	0	0	0	0
chr01_7958688_7958668_minus_0	AGTATATTCAAGATCCACGTA	21PhasiRNA_1123	0	0	0	0	0	0	0	0	0.0836258	0	0	0
chr01_7958691_7958711_plus_0	TATACAAATTAGGTATTTGAA	21PhasiRNA_1124	0	0	0	0	0	0	0	0	0	0	0	0
chr01_7958709_7958689_minus_0	CAAATACCTAATTTGTATATT	21PhasiRNA_1125	0	0	0	0	0	0	0	0	0	0	0	0
chr01_7958712_7958732_plus_0	TTTCACCGGCCATATTTCTTT	21PhasiRNA_1126	0	0	0	0	0	0	0	0	0	0	0	0
chr01_7958730_7958710_minus_0	AGAAATATGGCCGGTGAAATT	21PhasiRNA_1127	0	0	0	0	0	0	0	0	0	0	0	0
chr01_7958733_7958753_plus_0	CACAATCTCTAAATTGAAGCA	21PhasiRNA_1128	0.313952	0.216281	0.0850645	0.46644	1.15414	0.360643	0.104612	0.221912	0.250877	0.436904	0.637669	0.297097
chr01_7958751_7958731_minus_0	CTTCAATTTAGAGATTGTGAA	21PhasiRNA_1129	0	0	0	0	0	0	0	0	0	0	0	0
chr01_7958754_7958774_plus_0	GCTCACAAGTTTAGATCTTTC	21PhasiRNA_1130	0	0	0	0	0	0	0	0	0	0	0	0
chr01_7958772_7958752_minus_0	AAGATCTAAACTTGTGAGCTG	21PhasiRNA_1131	0.0784879	0	0	0	0	0	0	0	0	0	0	0
chr01_7958775_7958795_plus_0	ATCTAACTACTTTTCAGGTGA	21PhasiRNA_1132	0	0	0	0	0	0	0	0	0	0	0	0
chr01_7958793_7958773_minus_0	ACCTGAAAAGTAGTTAGATGA	21PhasiRNA_1133	0	0	0	0	0	0	0	0	0	0	0	0
chr01_7958796_7958816_plus_0	AATGCTCGACGTTTTCTCTAA	21PhasiRNA_1134	0	0.0720938	0	0	0	0	0.627673	0	0.250877	0	0	0
chr01_7958814_7958794_minus_0	AGAGAAAACGTCGAGCATTTC	21PhasiRNA_1135	0.0784879	0.0720938	0	0.0666343	0	0	0	0.110956	0.167252	0	0	0
chr01_7958817_7958837_plus_0	CCTCCAAGAGCTTACATCTTT	21PhasiRNA_1136	0	0	0	0	0.144268	0	0	0	0	0	0	0
chr01_7958835_7958815_minus_0	AGATGTAAGCTCTTGGAGGTT	21PhasiRNA_1137	0	0	0	0	0	0	0	0	0	0	0	0
chr01_7958838_7958858_plus_0	CTGACAACATGAATTATGCGG	21PhasiRNA_1138	0.470927	0.0720938	0	0	0	0	0.104612	0.332869	0.0836258	0	0.0637669	0
chr01_7958856_7958836_minus_0	GCATAATTCATGTTGTCAGAA	21PhasiRNA_1139	0.156976	0	0	0.133269	0.072134	0	0	0	0	0.109226	0	0
chr01_7958859_7958879_plus_0	TTCCTAAACCTTTCGCATAAT	21PhasiRNA_1140	0	0	0	0	0	0	0	0	0	0	0	0
chr01_7958877_7958857_minus_0	TATGCGAAAGGTTTAGGAACC	21PhasiRNA_1141	0.0784879	0	0	0	0	0	0	0	0	0	0	0
chr01_7958880_7958900_plus_0	TCATTAACAAGCCACCTAGCT	21PhasiRNA_1142	0	0	0	0	0	0	0	0	0	0	0	0
chr01_7958898_7958878_minus_0	CTAGGTGGCTTGTTAATGAAT	21PhasiRNA_1143	0	0	0	0	0	0	0	0	0	0	0	0
chr01_7958901_7958921_plus_0	ACCACAAGTTCATTACAACAA	21PhasiRNA_1144	0.0784879	0	0	0	0	0	0	0	0.0836258	0	0	0
chr01_7958919_7958899_minus_0	GTTGTAATGAACTTGTGGTAG	21PhasiRNA_1145	0	0	0	0.0666343	0	0	0	0	0	0	0.0637669	0.297097
chr01_7958922_7958942_plus_0	TCTAGAGTATCTTGATCTTAA	21PhasiRNA_1146	0	0	0	0	0	0	0	0	0	0	0	0
chr01_7958940_7958920_minus_0	AAGATCAAGATACTCTAGATT	21PhasiRNA_1147	0	0	0	0	0	0	0	0	0	0	0	0
chr01_7958943_7958963_plus_0	ATTTAACTTCTTTCAGGGTCC	21PhasiRNA_1148	0.0784879	0.0720938	0	0	0	0	0	0	0	0	0.127534	0
chr01_7958961_7958941_minus_0	ACCCTGAAAGAAGTTAAATTT	21PhasiRNA_1149	0	0	0	0	0	0	0	0	0	0	0	0
chr01_7958964_7958984_plus_0	ACTACCTTCATCCATTTGTAA	21PhasiRNA_1150	0.627903	0.57675	1.02077	0.133269	1.00988	0.66118	0.418449	0.776694	0.58538	0.546129	0.765203	0.891292
chr01_7958982_7958962_minus_0	ACAAATGGATGAAGGTAGTGG	21PhasiRNA_1151	0	0	0	0	0	0	0	0	0	0	0	0
chr01_7958985_7959005_plus_0	CATGAGCTAGCTTGAATTTCT	21PhasiRNA_1152	0	0	0	0	0	0	0	0	0	0	0	0
chr01_7959003_7958983_minus_0	AAATTCAAGCTAGCTCATGTT	21PhasiRNA_1153	0	0	0	0	0	0	0	0	0	0	0	0
chr01_7959006_7959026_plus_0	AGATTTATCACACAACAACTT	21PhasiRNA_1154	0	0	0	0	0	0	0	0	0	0	0	0
chr01_7959024_7959004_minus_0	GTTGTTGTGTGATAAATCTAG	21PhasiRNA_1155	0	0.0720938	0	0.199903	0.216402	0	0	0	0	0	0	0.0742743
chr01_7959027_7959047_plus_0	CAGTAACTCGATTACAAGTTG	21PhasiRNA_1156	0	0	0	0	0	0	0	0	0	0	0	0
chr01_7959045_7959025_minus_0	ACTTGTAATCGAGTTACTGAA	21PhasiRNA_1157	0	0	0	0	0	0	0	0	0	0	0	0
chr01_7959048_7959068_plus_0	CTTGGGAAGTATGGCTAGTTT	21PhasiRNA_1158	0	0.0720938	0.0850645	0	0	0	0	0	0	0	0	0
chr01_7959066_7959046_minus_0	ACTAGCCATACTTCCCAAGCA	21PhasiRNA_1159	0	0	0	0	0	0	0	0	0	0	0	0
chr01_7959069_7959089_plus_0	AAGGGTGTTGGACTTAAGAAG	21PhasiRNA_1160	0	0	0	0.133269	0	0	0	0	0	0	0	0.0742743
chr01_7959087_7959067_minus_0	TCTTAAGTCCAACACCCTTAA	21PhasiRNA_1161	0	0	0	0	0	0	0	0	0	0	0	0
chr01_7959090_7959110_plus_0	GAACAATTTCAGAGGGAGTCT	21PhasiRNA_1162	0	0	0	0	0	0	0	0	0	0	0	0
chr01_7959108_7959088_minus_0	ACTCCCTCTGAAATTGTTCCT	21PhasiRNA_1163	0	0.0720938	0	0	0	0	0	0	0.0836258	0	0	0
chr01_7959111_7959131_plus_0	TCCACCATTATGTGCGCAGAG	21PhasiRNA_1164	0	0	0	0	0	0	0	0	0	0	0	0
chr01_7959129_7959109_minus_0	CTGCGCACATAATGGTGGAAG	21PhasiRNA_1165	0	0	0	0	0	0	0	0	0	0	0	0
chr01_7959132_7959152_plus_0	CACTTCATTGAGTACCATTTT	21PhasiRNA_1166	0	0	0	0	0	0	0	0	0	0	0	0
chr01_7959150_7959130_minus_0	AATGGTACTCAATGAAGTGCT	21PhasiRNA_1167	0	0	0	0	0	0	0	0	0	0	0	0
chr01_18590943_18590963_plus_0	ATGAAAGGTTGTTCTTCTATC	21PhasiRNA_1168	0	0	0	0	0	0	0	0	0	0	0	0
chr01_18590961_18590941_minus_0	TAGAAGAACAACCTTTCATCA	21PhasiRNA_1169	0	0	0	0	0	0	0	0	0	0	0	0
chr01_18590964_18590984_plus_0	ATAAGTAGATTGATTAAGAGT	21PhasiRNA_1170	0	0	0	0	0	0	0	0	0	0	0	0
chr01_18590982_18590962_minus_0	TCTTAATCAATCTACTTATGA	21PhasiRNA_1171	0	0	0	0	0	0	0	0	0	0	0	0
chr01_18590985_18591005_plus_0	GAAAAAGCATGGAATAAGAAT	21PhasiRNA_1172	0	0	0	0	0	0	0	0	0	0	0	0
chr01_18591003_18590983_minus_0	TCTTATTCCATGCTTTTTCAC	21PhasiRNA_1173	0	0	0	0	0	0	0	0	0	0	0	0
chr01_18591006_18591026_plus_0	GTCAAAGGAAAGCGATAGTAA	21PhasiRNA_1174	0	0	0	0	0	0	0	0	0	0	0	0
chr01_18591024_18591004_minus_0	ACTATCGCTTTCCTTTGACAT	21PhasiRNA_1175	0	0	0	0	0	0	0	0	0	0	0	0
chr01_18591027_18591047_plus_0	CAATCATACCTTTGAAATTGA	21PhasiRNA_1176	0	0	0	0	0	0	0	0	0	0	0	0
chr01_18591045_18591025_minus_0	AATTTCAAAGGTATGATTGTT	21PhasiRNA_1177	0	0	0	0	0	0	0	0	0	0	0	0
chr01_18591048_18591068_plus_0	CCAGAGCTTCTGAATTGTAGT	21PhasiRNA_1178	0	0	0	0	0	0	0	0	0	0	0	0
chr01_18591066_18591046_minus_0	TACAATTCAGAAGCTCTGGTC	21PhasiRNA_1179	0.313952	0.216281	0	0	0	0.180322	0.104612	0.110956	0.0836258	0	0.0637669	0
chr01_18591069_18591089_plus_0	ACTTTCAAGTATATCGAGACG	21PhasiRNA_1180	0.0784879	0	0	0	0	0	0	0	0.0836258	0	0.0637669	0
chr01_18591087_18591067_minus_0	TCTCGATATACTTGAAAGTAC	21PhasiRNA_1181	0.0784879	0	0	0	0	0	0.209224	0	0.167252	0	0.0637669	0
chr01_18591090_18591110_plus_0	AAGAAGCTTTGAAGGTTCAAA	21PhasiRNA_1182	0	0	0	0	0	0	0	0	0	0	0	0
chr01_18591108_18591088_minus_0	TGAACCTTCAAAGCTTCTTCG	21PhasiRNA_1183	0	0	0	0	0	0	0	0	0	0	0	0
chr01_18591111_18591131_plus_0	ACTCTGTGGCAATGAATTTAG	21PhasiRNA_1184	0	0	0	0	0	0	0	0	0	0	0	0
chr01_18591129_18591109_minus_0	AAATTCATTGCCACAGAGTTT	21PhasiRNA_1185	0.156976	0	0	0.133269	0	0	0.104612	0.221912	0	0	0.127534	0.0742743
chr01_18591132_18591152_plus_0	AGGGCAACCTTCCCAATCAAG	21PhasiRNA_1186	0	0	0	0	0	0	0	0	0	0	0	0
chr01_18591150_18591130_minus_0	TGATTGGGAAGGTTGCCCTCT	21PhasiRNA_1187	0	0	0	0	0	0	0	0	0	0	0	0
chr01_18591153_18591173_plus_0	CCACCTTATGCTGCTAGGAAG	21PhasiRNA_1188	0	0	0	0	0	0	0	0	0	0	0	0
chr01_18591171_18591151_minus_0	TCCTAGCAGCATAAGGTGGCT	21PhasiRNA_1189	0	0	0	0	0	0	0	0	0	0	0	0
chr01_18591174_18591194_plus_0	ATGAGTGATCGGATCAATAGA	21PhasiRNA_1190	0	0	0	0	0.072134	0	0	0.110956	0	0	0.255068	0
chr01_18591192_18591172_minus_0	TATTGATCCGATCACTCATCT	21PhasiRNA_1191	0	0	0	0	0	0	0	0	0	0	0	0
chr01_18591195_18591215_plus_0	GCAGAAATTTGTTGCTCTGAC	21PhasiRNA_1192	0	0	0	0	0	0	0	0	0	0	0	0
chr01_18591213_18591193_minus_0	CAGAGCAACAAATTTCTGCTC	21PhasiRNA_1193	0	0	0	0	0	0	0	0	0	0	0	0
chr01_18591216_18591236_plus_0	TTCAAGCACCCTTAATCTTTT	21PhasiRNA_1194	0	0	0	0	0	0	0	0	0	0	0.0637669	0
chr01_18591234_18591214_minus_0	AAGATTAAGGGTGCTTGAAGT	21PhasiRNA_1195	0.0784879	0	0.0850645	0.133269	0	0	0	0.332869	0.0836258	0	0.0637669	0
chr01_18591237_18591257_plus_0	CATTTTCCTGAATGTTTCATT	21PhasiRNA_1196	0	0	0	0	0	0	0	0	0	0	0	0
chr01_18591255_18591235_minus_0	TGAAACATTCAGGAAAATGAA	21PhasiRNA_1197	0	0	0	0	0	0	0	0	0	0	0	0.0742743
chr01_18591258_18591278_plus_0	TATGTTGTAATATGATATATC	21PhasiRNA_1198	0	0	0	0	0	0	0	0	0	0	0	0
chr01_18591276_18591256_minus_0	TATATCATATTACAACATAAA	21PhasiRNA_1199	0	0	0	0	0	0	0	0	0	0	0	0
chr01_18591279_18591299_plus_0	CTGTTTTCGTATGTAATCCCT	21PhasiRNA_1200	0	0	0	0	0	0	0	0	0	0	0	0
chr01_18591297_18591277_minus_0	GGATTACATACGAAAACAGGA	21PhasiRNA_1201	0	0	0	0	0	0	0	0	0	0	0	0
chr01_18591300_18591320_plus_0	TGGGATCGATAGGCCCTCCAC	21PhasiRNA_1202	0	0.144188	0	0	0	0	0	0	0	0	0	0
chr01_18591318_18591298_minus_0	GGAGGGCCTATCGATCCCAAG	21PhasiRNA_1203	0	0.0720938	0	0	0	0	0	0.221912	0.0836258	0	0	0
chr01_18591321_18591341_plus_0	AGCTTCTGCCTCCTAAAAAAA	21PhasiRNA_1204	0	0	0	0	0	0	0	0	0	0	0	0
chr01_18591339_18591319_minus_0	TTTTTAGGAGGCAGAAGCTGT	21PhasiRNA_1205	0	0	0	0	0	0	0	0	0	0	0	0
chr01_18591342_18591362_plus_0	AAGGAAACAAAAGAAAAACCT	21PhasiRNA_1206	0	0	0	0	0	0	0	0	0	0	0	0
chr01_18591360_18591340_minus_0	GTTTTTCTTTTGTTTCCTTTT	21PhasiRNA_1207	0	0	0	0	0	0	0	0	0	0	0	0
chr01_18591363_18591383_plus_0	TTAAAGAACACTATATCCTGA	21PhasiRNA_1208	0	0	0	0	0	0	0	0	0	0	0	0
chr01_18591381_18591361_minus_0	AGGATATAGTGTTCTTTAAAG	21PhasiRNA_1209	0	0	0	0	0	0	0	0	0	0	0	0
chr01_18591384_18591404_plus_0	AATCATTTCCATAGCCTAAAA	21PhasiRNA_1210	0	0	0	0	0	0	0	0	0	0	0	0
chr01_18591402_18591382_minus_0	TTAGGCTATGGAAATGATTTC	21PhasiRNA_1211	0	0	0	0	0	0	0	0	0	0	0	0
chr01_18591405_18591425_plus_0	TTTGATTAATACTTGCAAGTA	21PhasiRNA_1212	0	0	0	0	0	0	0	0	0	0	0	0
chr01_18591423_18591403_minus_0	CTTGCAAGTATTAATCAAATT	21PhasiRNA_1213	0	0	0	0	0	0	0	0	0	0	0	0
chr01_18591426_18591446_plus_0	GATTGACATGAGTTTGCAAAA	21PhasiRNA_1214	0	0	0	0	0	0	0	0	0	0	0	0
chr01_18591444_18591424_minus_0	TTGCAAACTCATGTCAATCTA	21PhasiRNA_1215	0	0	0	0	0	0	0	0	0	0	0	0
chr01_18591447_18591467_plus_0	GAAACTACTGACAACAAAGTG	21PhasiRNA_1216	0	0	0	0	0	0	0	0	0	0	0	0
chr01_18591465_18591445_minus_0	CTTTGTTGTCAGTAGTTTCTT	21PhasiRNA_1217	0	0	0	0	0	0	0	0	0	0	0	0
chr01_18591468_18591488_plus_0	AATGAAGGCTTCCATACAGTT	21PhasiRNA_1218	0	0	0	0	0	0	0	0	0	0	0	0
chr01_18591486_18591466_minus_0	CTGTATGGAAGCCTTCATTCA	21PhasiRNA_1219	0	0	0	0	0	0	0	0	0	0	0	0
chr01_18591489_18591509_plus_0	CATATGCATGAGACAATGACA	21PhasiRNA_1220	0	0	0	0	0	0	0	0	0	0	0	0
chr01_18591507_18591487_minus_0	TCATTGTCTCATGCATATGAA	21PhasiRNA_1221	0	0	0	0	0	0	0	0	0	0	0	0
chr01_18591510_18591530_plus_0	TATCTTACCAAATTTCCAGTA	21PhasiRNA_1222	0	0	0	0	0	0	0	0	0	0	0	0
chr01_18591528_18591508_minus_0	CTGGAAATTTGGTAAGATATG	21PhasiRNA_1223	0	0	0	0	0	0	0	0	0	0	0	0
chr01_18591531_18591551_plus_0	AACAAATCCTCGATGTCCTCG	21PhasiRNA_1224	0	0	0	0	0	0	0	0	0	0	0	0
chr01_18591549_18591529_minus_0	AGGACATCGAGGATTTGTTTA	21PhasiRNA_1225	0	0.144188	0.170129	0.0666343	0	0	0.104612	0	0.167252	0.109226	0.191301	0.371372
chr01_18591552_18591572_plus_0	GGAAGCCATATTCTGCTCCTT	21PhasiRNA_1226	0	0	0	0	0	0	0	0	0	0	0	0
chr01_18591570_18591550_minus_0	GGAGCAGAATATGGCTTCCCG	21PhasiRNA_1227	0.235464	0.144188	0.0850645	0.0666343	0	0.0601072	0.418449	0.332869	0.0836258	0	0	0
chr01_18591573_18591593_plus_0	CTTGTGTCACCTAGTCTCACG	21PhasiRNA_1228	0	0	0	0	0	0	0	0	0	0	0	0
chr01_18591591_18591571_minus_0	TGAGACTAGGTGACACAAGAA	21PhasiRNA_1229	0	0.0720938	0.425323	0.399806	0	0.180322	0	0	0.167252	0	0.255068	0.148549
chr01_18591594_18591614_plus_0	ATGTGCCAGGCCATTTCTTGT	21PhasiRNA_1230	0.0784879	0.216281	0	0.0666343	0.432804	0.0601072	0.313837	0	0.167252	0.327678	0.0637669	0.0742743
chr01_18591612_18591592_minus_0	AAGAAATGGCCTGGCACATCG	21PhasiRNA_1231	0.627903	0.937219	0.680516	0.533075	0.216402	0.841501	0.104612	0.332869	0.58538	0.436904	0.701436	0.148549
chr01_18591615_18591635_plus_0	ATCAAATCATGCATCTCGATT	21PhasiRNA_1232	0	0	0	0	0	0	0.104612	0.110956	0.167252	0	0.0637669	0
chr01_18591633_18591613_minus_0	TCGAGATGCATGATTTGATAC	21PhasiRNA_1233	0	0	0	0	0	0	0	0	0	0	0	0
chr01_18591636_18591656_plus_0	GTGTCATATGGTGAGACAAAT	21PhasiRNA_1234	0	0	0	0	0	0	0	0	0	0	0	0
chr01_18591654_18591634_minus_0	TTGTCTCACCATATGACACAA	21PhasiRNA_1235	0	0	0	0	0	0	0	0	0	0	0	0
chr01_18591657_18591677_plus_0	AAGAGAGACTTTTCAATCAAG	21PhasiRNA_1236	0.392439	0	0	0.0666343	0	0	0	0	0	0	0.0637669	0
chr01_18591675_18591655_minus_0	TGATTGAAAAGTCTCTCTTAT	21PhasiRNA_1237	0	0.0720938	0	0	0	0	0	0	0	0	0	0
chr01_18591678_18591698_plus_0	ACTCTTATTGTAGATCCAATA	21PhasiRNA_1238	0	0	0	0	0	0.240429	0	0.221912	0	0	0.127534	0
chr01_18591696_18591676_minus_0	TTGGATCTACAATAAGAGTCT	21PhasiRNA_1239	0.156976	0	0	0.0666343	0	0.420751	0.104612	0.221912	0.0836258	0	0.0637669	0
chr01_18591699_18591719_plus_0	TCACAACTCTCAAGAATTTCC	21PhasiRNA_1240	1.88371	1.00931	0.765581	0.732978	0.216402	1.08193	0.732286	1.10956	1.00351	0.218452	1.65794	2.07968
chr01_18591717_18591697_minus_0	AAATTCTTGAGAGTTGTGATA	21PhasiRNA_1241	0.0784879	0.144188	0.0850645	0	0	0	0.104612	0.110956	0	0	0	0
chr01_18591720_18591740_plus_0	TCTACATAACTCCTCAATTTT	21PhasiRNA_1242	0	0	0	0	0	0	0	0	0	0	0	0
chr01_18591738_18591718_minus_0	AATTGAGGAGTTATGTAGAGG	21PhasiRNA_1243	0.0784879	0	0	0.133269	0	0	0	0	0	0.218452	0.255068	0.0742743
chr01_18591741_18591761_plus_0	CCTCTATAAAAGCATCCGATA	21PhasiRNA_1244	0.235464	0.288375	0.0850645	0.133269	0.216402	0.420751	0.104612	0.332869	0.58538	0.327678	0.510135	0.0742743
chr01_18591759_18591739_minus_0	TCGGATGCTTTTATAGAGGAA	21PhasiRNA_1245	0.470927	0.216281	0.595452	0.266537	0.288536	0.240429	0.836898	0.221912	1.08713	0.655355	1.27534	1.41121
chr01_18591762_18591782_plus_0	TCAAGAAATAGTCTCTGATCA	21PhasiRNA_1246	0.0784879	0.144188	0.170129	0.333172	0.144268	0.300536	0.418449	0.110956	0.418129	0.327678	0.255068	0.371372
chr01_18591780_18591760_minus_0	ATCAGAGACTATTTCTTGATA	21PhasiRNA_1247	0	0	0	0	0	0	0	0	0	0	0	0
chr01_18591783_18591803_plus_0	GAAGGACTCAGCCCATCAAAA	21PhasiRNA_1248	0	0	0	0	0	0	0	0	0	0	0	0
chr01_18591801_18591781_minus_0	TTGATGGGCTGAGTCCTTCTG	21PhasiRNA_1249	0	0	0	0	0	0	0	0	0	0	0	0
chr01_18591804_18591824_plus_0	CTTATCTTAAGCTTAGCAAGA	21PhasiRNA_1250	0	0	0	0	0	0	0	0	0	0	0	0
chr01_18591822_18591802_minus_0	TTGCTAAGCTTAAGATAAGTT	21PhasiRNA_1251	0	0	0	0.0666343	0	0	0	0.110956	0	0	0.127534	0.0742743
chr01_18591825_18591845_plus_0	ACATGATCTGGCATATCCTTG	21PhasiRNA_1252	0	0.216281	0.0850645	0.266537	0	0	0.209224	0.110956	0.0836258	0.218452	0.510135	0
chr01_18591843_18591823_minus_0	AGGATATGCCAGATCATGTTC	21PhasiRNA_1253	0	0	0	0.0666343	0	0	0	0.110956	0.0836258	0	0	0.0742743
chr01_18591846_18591866_plus_0	AGTCTGTCCACTGTGCATTTC	21PhasiRNA_1254	0.549415	1.1535	0.0850645	0.999515	1.51481	0.601072	0.94151	0.776694	0.669006	0.655355	1.02027	1.03984
chr01_18591864_18591844_minus_0	AATGCACAGTGGACAGACTCA	21PhasiRNA_1255	0.863367	1.08141	1.10584	0.599709	2.23615	1.32236	1.77841	0.776694	0.919883	0.764581	1.65794	1.41121
chr01_18591867_18591887_plus_0	CACTCAATCTTGTCTAGCCCG	21PhasiRNA_1256	0.156976	0.360469	0.340258	0.0666343	0	0.240429	0.209224	0.332869	0	0	0.127534	0.297097
chr01_18591885_18591865_minus_0	GGCTAGACAAGATTGAGTGGA	21PhasiRNA_1257	0.156976	0.648844	0.340258	0.133269	0	0.420751	0.209224	1.22052	0.418129	0	0.318835	0
chr01_18591888_18591908_plus_0	TAGAGAGACGAACCTAGAATT	21PhasiRNA_1258	0	0	0	0	0	0	0	0	0	0	0	0
chr01_18591906_18591886_minus_0	TTCTAGGTTCGTCTCTCTACG	21PhasiRNA_1259	1.25581	2.307	1.02077	1.26605	0.937742	0.480858	1.56918	1.55339	1.83977	0.327678	0.765203	0.817017
chr01_18591909_18591929_plus_0	TTCAGAGCTAAAGGGAGAAAA	21PhasiRNA_1260	0	0	0	0	0	0	0	0	0.0836258	0	0	0
chr01_18591927_18591907_minus_0	TTCTCCCTTTAGCTCTGAAAA	21PhasiRNA_1261	0.0784879	0.0720938	0.0850645	0.0666343	0.216402	0.120214	0.104612	0.110956	0	0.218452	0.318835	0.0742743
chr01_18591930_18591950_plus_0	CCGGCATTCTGTACAACTTGA	21PhasiRNA_1262	0.627903	0.720938	1.53116	1.26605	1.22628	0.180322	1.15073	1.99721	1.25439	2.07529	1.40287	0.51992
chr01_18591948_18591928_minus_0	AAGTTGTACAGAATGCCGGTT	21PhasiRNA_1263	1.88371	1.80234	5.274	1.66586	0.649206	1.56279	2.92914	1.33147	4.18129	1.74761	2.74198	1.55976
chr01_18591951_18591971_plus_0	TTTATTAGCTCCTCAAAATCT	21PhasiRNA_1264	0	0	0	0	0	0	0	0	0	0	0	0
chr01_18591969_18591949_minus_0	ATTTTGAGGAGCTAATAAATC	21PhasiRNA_1265	0	0	0	0	0	0	0	0	0	0	0	0
chr01_18591972_18591992_plus_0	TTATCTGGAATTCTTTGCTTA	21PhasiRNA_1266	0	0	0	0	0	0	0	0	0	0	0	0
chr01_18591990_18591970_minus_0	AGCAAAGAATTCCAGATAAAG	21PhasiRNA_1267	0.470927	0.504656	0.765581	0.399806	1.15414	0.601072	0.94151	1.10956	0	0.109226	0.892737	1.11411
chr01_18591993_18592013_plus_0	AAGGCGTGTAGGCTGAATAGC	21PhasiRNA_1268	0.156976	0.288375	0.170129	0	0	0	0	0.554781	0.167252	0	0	0
chr01_18592011_18591991_minus_0	TATTCAGCCTACACGCCTTTA	21PhasiRNA_1269	0	0	0	0	0	0	0	0	0	0	0	0
chr01_18592014_18592034_plus_0	TCTATTGCTTCATCGCGAGTC	21PhasiRNA_1270	0.0784879	0.0720938	0.255194	0	0.288536	0	0	0.110956	0	0	0.0637669	0.0742743
chr01_18592032_18592012_minus_0	CTCGCGATGAAGCAATAGAGC	21PhasiRNA_1271	0.392439	0.144188	0.255194	0	0.072134	0.300536	0.209224	0.332869	0.0836258	0	0.127534	0.148549
chr01_18592035_18592055_plus_0	ATCAAGTTGACTGAATACACT	21PhasiRNA_1272	1.25581	1.08141	1.61623	1.39932	1.51481	1.683	1.77841	0.665737	1.67252	1.41994	4.52745	2.74815
chr01_18592053_18592033_minus_0	TGTATTCAGTCAACTTGATGA	21PhasiRNA_1273	0.313952	0.144188	0.255194	0.533075	0	0.721287	0.418449	0	0.250877	0.218452	0.510135	0.371372
chr01_18592056_18592076_plus_0	TCATCCACCACATGATTATGT	21PhasiRNA_1274	0.235464	0.504656	0.0850645	0.666343	0.072134	0.120214	0.627673	0.332869	0.418129	0.109226	0.637669	0.817017
chr01_18592074_18592054_minus_0	ATAATCATGTGGTGGATGAAG	21PhasiRNA_1275	0	0	0	0	0	0	0.104612	0	0	0.109226	0	0
chr01_18592077_18592097_plus_0	AACAAGTGTTTATCTGTTGTT	21PhasiRNA_1276	0	0	0	0	0	0	0	0	0	0	0	0
chr01_18592095_18592075_minus_0	CAACAGATAAACACTTGTTAC	21PhasiRNA_1277	0	0	0	0	0	0	0	0	0	0	0	0
chr01_18592098_18592118_plus_0	GTAATCAAAATTCTACTGCCG	21PhasiRNA_1278	0.549415	0.504656	0.425323	0.533075	0.36067	0.360643	0.418449	0.110956	0.58538	0.109226	0.892737	0.445646
chr01_18592116_18592096_minus_0	GCAGTAGAATTTTGATTACAA	21PhasiRNA_1279	0.235464	0.144188	0.425323	0.599709	0.288536	0.180322	0.418449	0.88765	0.250877	0.109226	0.701436	0.222823
chr01_18592119_18592139_plus_0	ATACCAAACCAGTCATGCCCT	21PhasiRNA_1280	0	0.0720938	0.0850645	0	0	0	0.313837	0.110956	0.167252	0	0	0
chr01_18592137_18592117_minus_0	GGCATGACTGGTTTGGTATCG	21PhasiRNA_1281	0.156976	0.0720938	0.0850645	0	0	0	0.209224	0.221912	0.501755	0	0	0
chr01_18592140_18592160_plus_0	CCAACTAACATTTCTAATTGG	21PhasiRNA_1282	0	0	0	0	0	0	0	0	0	0	0	0
chr01_18592158_18592138_minus_0	AATTAGAAATGTTAGTTGGAG	21PhasiRNA_1283	0	0	0	0	0	0	0	0	0	0	0	0
chr01_18592161_18592181_plus_0	TCCTTTTGATTTACATCATCA	21PhasiRNA_1284	0	0	0	0	0	0	0	0	0	0	0	0
chr01_18592179_18592159_minus_0	ATGATGTAAATCAAAAGGACC	21PhasiRNA_1285	0	0	0	0	0	0	0	0	0	0	0	0
chr01_18592182_18592202_plus_0	AGAATGATCAAAACTTTCATT	21PhasiRNA_1286	0	0	0	0	0	0	0	0	0	0	0	0
chr01_18592200_18592180_minus_0	TGAAAGTTTTGATCATTCTTG	21PhasiRNA_1287	0	0	0	0	0	0	0	0	0	0	0	0
chr01_18592203_18592223_plus_0	GAGCGTAGCCTCTCCTTTATG	21PhasiRNA_1288	0	0	0	0	0	0	0	0	0	0	0	0
chr01_18592221_18592201_minus_0	TAAAGGAGAGGCTACGCTCAA	21PhasiRNA_1289	0.235464	0.216281	0.0850645	0	0.937742	0	0.209224	0	0.0836258	0	0.191301	0.297097
chr01_18592224_18592244_plus_0	ATTCTCATGCCTTCATACACA	21PhasiRNA_1290	0.156976	0.144188	0.170129	0	0	0	0.209224	0.776694	0.167252	0	0.191301	0
chr01_18592242_18592222_minus_0	TGTATGAAGGCATGAGAATCA	21PhasiRNA_1291	1.02034	1.22559	1.53116	1.19942	1.58695	0.781394	2.61531	1.66434	0.752632	0.327678	1.02027	1.63403
chr01_18592245_18592265_plus_0	CTTGCTATAGTTAAACTTACT	21PhasiRNA_1292	0	0.144188	0	0	0	0	0	0	0	0	0	0
chr01_18592263_18592243_minus_0	TAAGTTTAACTATAGCAAGTG	21PhasiRNA_1293	1.80522	1.22559	0.425323	0.999515	1.65908	0.420751	1.04612	1.88626	1.58889	0.764581	1.27534	1.41121
chr01_18592266_18592286_plus_0	TTGAGGATTTTCGAGAGGAGA	21PhasiRNA_1294	2.74708	2.307	2.38181	1.53259	2.09189	1.92343	3.24298	3.77251	3.2614	2.07529	2.04054	2.45105
chr01_18592284_18592264_minus_0	TCCTCTCGAAAATCCTCAAAG	21PhasiRNA_1295	0	0.0720938	0.0850645	0.199903	0	0	0	0	0	0	0.0637669	0.222823
chr01_18592287_18592307_plus_0	ACACCTTGCAGATATTGCAGT	21PhasiRNA_1296	0	0	0	0	0	0	0.104612	0	0	0	0	0
chr01_18592305_18592285_minus_0	TGCAATATCTGCAAGGTGTTC	21PhasiRNA_1297	0	0	0	0	0	0	0	0	0	0	0	0
chr01_18592308_18592328_plus_0	CCACGTGTCCTTTGCATTTCC	21PhasiRNA_1298	0.784879	0.793031	0.595452	0.0666343	0.504938	0.240429	0.418449	0.998606	0.334503	0.109226	0.318835	0.0742743
chr01_18592326_18592306_minus_0	AAATGCAAAGGACACGTGGAC	21PhasiRNA_1299	0.0784879	0.288375	0.425323	0.0666343	0.288536	0	0.209224	0	0.167252	0	0.318835	0.222823
chr01_18592329_18592349_plus_0	ACAACATTATCAAGAAAACAA	21PhasiRNA_1300	0	0	0	0	0	0	0	0	0	0	0	0
chr01_18592347_18592327_minus_0	GTTTTCTTGATAATGTTGTGG	21PhasiRNA_1301	0.235464	0.720938	0.425323	0	0	0	1.46457	0.332869	0.752632	0	0	0
chr01_18592350_18592370_plus_0	ACACCTTCAAATTGGCCCGAA	21PhasiRNA_1302	0.784879	1.1535	1.10584	0.266537	1.08201	0.480858	2.09224	0.554781	0.752632	0.764581	1.53041	0.445646
chr01_18592368_18592348_minus_0	CGGGCCAATTTGAAGGTGTTT	21PhasiRNA_1303	0.313952	0.144188	0.170129	0.0666343	0.288536	0.240429	0.104612	0.110956	0.167252	0.109226	0.382602	0.0742743
chr01_18592371_18592391_plus_0	TATTTGCCAAACACAGCACTT	21PhasiRNA_1304	0.0784879	0.144188	0	0.133269	0.288536	0	0	0.110956	0	0	0	0.0742743
chr01_18592389_18592369_minus_0	GTGCTGTGTTTGGCAAATATT	21PhasiRNA_1305	0	0	0	0	0	0	0	0.110956	0	0	0	0
chr01_18592392_18592412_plus_0	GCAATTGTTGTCTTACCAATG	21PhasiRNA_1306	0	0.0720938	0	0	0	0	0	0	0	0.109226	0	0
chr01_18592410_18592390_minus_0	TTGGTAAGACAACAATTGCAA	21PhasiRNA_1307	0	0	0	0	0	0	0	0	0	0	0	0
chr01_18592413_18592433_plus_0	CCGCCCATCCCCCAAATACCA	21PhasiRNA_1308	0	0	0	0	0	0	0	0	0	0	0	0
chr01_18592431_18592411_minus_0	GTATTTGGGGGATGGGCGGCA	21PhasiRNA_1309	0	0	0	0	0	0	0	0	0	0	0	0
chr01_18592434_18592454_plus_0	ATAAAACGAACATTGCGTGTT	21PhasiRNA_1310	0	0	0	0	0	0	0	0	0	0	0	0
chr01_18592452_18592432_minus_0	CACGCAATGTTCGTTTTATTG	21PhasiRNA_1311	0	0	0	0	0	0	0	0	0	0	0	0
chr01_18592455_18592475_plus_0	TCCATCCTTAGTAATGAACTT	21PhasiRNA_1312	0	0	0	0	0	0	0	0	0	0	0	0
chr01_18592473_18592453_minus_0	GTTCATTACTAAGGATGGAAA	21PhasiRNA_1313	0	0	0	0	0	0	0	0	0	0	0	0
chr01_18592476_18592496_plus_0	ACTTCCTGCACTCGAGATTCC	21PhasiRNA_1314	0	0	0	0	0	0	0	0	0	0	0	0
chr01_18592494_18592474_minus_0	AATCTCGAGTGCAGGAAGTAA	21PhasiRNA_1315	0	0	0	0	0	0	0	0	0	0	0	0
chr01_18592497_18592517_plus_0	ATCCCCACCAAATCATTTTCA	21PhasiRNA_1316	0	0	0	0	0	0	0	0	0	0	0	0
chr01_18592515_18592495_minus_0	AAAATGATTTGGTGGGGATGG	21PhasiRNA_1317	0	0	0	0	0	0	0	0	0	0	0	0
chr01_49823668_49823688_plus_0	ATGAATTTGCTTGAGTATACC	21PhasiRNA_1318	0	0	0	0	0	0	0	0	0	0	0	0
chr01_49823686_49823666_minus_0	TATACTCAAGCAAATTCATGT	21PhasiRNA_1319	0	0	0	0	0	0	0	0	0	0	0	0
chr01_49823689_49823709_plus_0	ATTCTTGATGGGAAATAGTTC	21PhasiRNA_1320	0	0	0	0	0	0	0	0	0	0	0	0
chr01_49823707_49823687_minus_0	ACTATTTCCCATCAAGAATGG	21PhasiRNA_1321	0	0	0	0	0	0	0	0	0	0	0	0
chr01_49823710_49823730_plus_0	ACTTTCTTGTGATCATACATG	21PhasiRNA_1322	0	0	0	0	0	0	0	0	0	0	0	0
chr01_49823728_49823708_minus_0	TGTATGATCACAAGAAAGTGA	21PhasiRNA_1323	0	0	0	0	0	0	0	0	0	0	0	0
chr01_49823731_49823751_plus_0	ATGAATTCAAATCTTTTTGTT	21PhasiRNA_1324	0	0	0	0	0	0	0	0	0	0	0	0
chr01_49823749_49823729_minus_0	CAAAAAGATTTGAATTCATCA	21PhasiRNA_1325	0	0.0720938	0	0.133269	0	0	0	0.110956	0.0836258	0.109226	0	0.0742743
chr01_49823752_49823772_plus_0	GTGTTCAATTCTACATGGAAT	21PhasiRNA_1326	4.08137	4.75819	6.29477	4.79767	5.04938	5.04901	6.48596	4.99303	6.10468	7.64581	7.5245	6.98178
chr01_49823770_49823750_minus_0	TCCATGTAGAATTGAACACAA	21PhasiRNA_1327	0.156976	0.0720938	0.170129	0.199903	0	0.300536	0	0	0.167252	0.218452	0.127534	0.148549
chr01_49823773_49823793_plus_0	AAAATCAATAGCTCAGGAGGG	21PhasiRNA_1328	0	0	0.0850645	0	0	0.420751	0	0	0	0	0	0.222823
chr01_49823791_49823771_minus_0	CTCCTGAGCTATTGATTTTAT	21PhasiRNA_1329	0.156976	0.432563	0.255194	0.866246	0.288536	0.240429	0.104612	0	0.250877	0.327678	0.765203	0.445646
chr01_49823794_49823814_plus_0	ATAGACAAGGAAGGAGAACGT	21PhasiRNA_1330	0	0	0	0	0	0	0	0	0	0	0	0
chr01_49823812_49823792_minus_0	GTTCTCCTTCCTTGTCTATCC	21PhasiRNA_1331	0.627903	0.504656	0.93571	0.199903	0.144268	0.540965	0.732286	0.221912	0.501755	0.109226	1.02027	0.817017
chr01_49823815_49823835_plus_0	GAGTTGAGTAGGAAGAAAGAT	21PhasiRNA_1332	0.156976	0.288375	0.340258	0.533075	1.00988	0.420751	0.836898	0.110956	0.501755	0.218452	0.573902	0.742743
chr01_49823833_49823813_minus_0	CTTTCTTCCTACTCAACTCAC	21PhasiRNA_1333	0.549415	0.57675	0.595452	0.266537	0.216402	0.0601072	0.627673	0.332869	0.669006	0.983033	0.892737	1.11411
chr01_49823836_49823856_plus_0	GGACACAATACAAACCTTACA	21PhasiRNA_1334	0.627903	0.937219	0.765581	1.13278	1.08201	2.22397	1.25535	0.88765	1.00351	0.764581	2.23184	2.00541
chr01_49823854_49823834_minus_0	TAAGGTTTGTATTGTGTCCAT	21PhasiRNA_1335	2.98254	3.89306	2.80713	3.66489	3.02963	3.48622	5.126	5.3259	7.52632	4.69671	5.42019	4.23364
chr01_49823857_49823877_plus_0	TGGAGAAGTCATGACGTAAGA	21PhasiRNA_1336	23.3894	28.3328	35.8122	25.7209	21.8566	21.0976	41.6357	40.2771	42.9836	51.4454	41.1934	56.5227
chr01_49823875_49823855_minus_0	TTACGTCATGACTTCTCCATG	21PhasiRNA_1337	41.834	62.4332	83.023	54.9067	41.5492	46.4629	100.323	89.2088	80.8661	57.2344	64.2133	83.7814
chr01_49823878_49823898_plus_0	TTTGCAACAACACAAAACATA	21PhasiRNA_1338	0	0	0	0	0	0	0	0	0	0	0	0
chr01_49823896_49823876_minus_0	TGTTTTGTGTTGTTGCAAATC	21PhasiRNA_1339	0	0	0	0	0	0	0	0	0	0	0	0
chr01_49823899_49823919_plus_0	AAGACATAATAGATAACACGG	21PhasiRNA_1340	9.1046	10.5978	12.1642	0	0	0	16.6333	16.8653	18.0632	0	0	0
chr01_49823917_49823897_minus_0	GTGTTATCTATTATGTCTTTA	21PhasiRNA_1341	0	0	0	0	0	0	0	0	0	0	0	0
chr01_49823920_49823940_plus_0	GGTCTTACAAGGTCAAGAAAA	21PhasiRNA_1342	11.4592	16.3653	14.2058	12.0608	14.9317	19.054	20.7132	16.1996	21.7427	28.6172	12.5621	15.8204
chr01_49823938_49823918_minus_0	TTCTTGACCTTGTAAGACCCC	21PhasiRNA_1343	39.7149	59.4774	66.0951	47.8435	49.9889	56.4407	68.4164	52.8152	62.9702	75.0382	56.9439	69.2979
chr01_49823941_49823961_plus_0	GGTCTTACAAGGTCAAGAAGA	21PhasiRNA_1344	10.8313	15.7164	13.0149	10.2617	14.6432	17.7316	19.144	15.8667	20.2374	28.8356	11.9244	14.9291
chr01_49823959_49823939_minus_0	TTCTTGACCTTGTAAGACCTT	21PhasiRNA_1345	20.6423	28.9096	33.8557	22.8556	22.2173	24.4636	40.3803	35.506	43.1509	43.7996	32.2661	36.0973
chr01_49823962_49823982_plus_0	ATGGGATAGGTGGAGGAACGA	21PhasiRNA_1346	1.17732	1.65816	2.04155	0	0	0	2.82453	2.77391	4.09766	0	0	0
chr01_49823980_49823960_minus_0	GTTCCTCCACCTATCCCATTC	21PhasiRNA_1347	0.235464	0.0720938	0	0	0	0	0.313837	0	0.836258	0	0	0
chr01_49823983_49824003_plus_0	AAGGCAACAAGTCAAAAAAGA	21PhasiRNA_1348	0.156976	0.360469	0.425323	0.599709	0.432804	0.841501	0.418449	0.88765	0.501755	1.09226	1.1478	0.891292
chr01_49824001_49823981_minus_0	TTTTTTGACTTGTTGCCTTTC	21PhasiRNA_1349	0	0	0	0	0	0	0	0	0	0	0	0
chr01_49824004_49824024_plus_0	AAGAAAAGACAACAGAAAAAA	21PhasiRNA_1350	0	0	0	0	0	0	0	0	0	0	0	0
chr01_49824022_49824002_minus_0	TTTTCTGTTGTCTTTTCTTTC	21PhasiRNA_1351	0	0	0	0	0	0	0	0	0	0	0	0
chr01_49824025_49824045_plus_0	AGCGGTGAGAAAGCTCAGGTA	21PhasiRNA_1352	2.04069	4.83028	3.40258	7.32978	6.34779	7.63362	8.26437	6.99024	7.52632	6.55355	11.0954	16.0433
chr01_49824043_49824023_minus_0	CCTGAGCTTTCTCACCGCTTT	21PhasiRNA_1353	0.470927	0.720938	0.595452	1.26605	1.29841	0.420751	0.836898	0.776694	1.25439	2.83987	1.08404	2.37678
chr01_49824046_49824066_plus_0	AGATAGCACCGAGATTAAGAT	21PhasiRNA_1354	5.49415	6.27216	8.25126	10.3283	8.15115	8.23469	9.72894	7.54502	14.8018	19.9883	29.6516	24.0649
chr01_49824064_49824044_minus_0	CTTAATCTCGGTGCTATCTTA	21PhasiRNA_1355	0.706391	1.00931	0.93571	1.86576	2.16402	1.44257	1.46457	0.554781	1.25439	3.60445	3.12458	3.93654
chr01_49824067_49824087_plus_0	GAGGATGCAACACTCATCATT	21PhasiRNA_1356	0	0	0	0	0	0	0	0	0	0	0	0
chr01_49824085_49824065_minus_0	TGATGAGTGTTGCATCCTCAT	21PhasiRNA_1357	0	0	0	0	0	0	0	0	0	0	0	0
chr01_49824088_49824108_plus_0	AGGATGATGAAGACAAAGCCA	21PhasiRNA_1358	0.549415	0	0.425323	0.0666343	0.432804	0.120214	0.418449	0.443825	0.418129	0.109226	0.191301	0.148549
chr01_49824106_49824086_minus_0	GCTTTGTCTTCATCATCCTAA	21PhasiRNA_1359	0.0784879	0	0.0850645	0.333172	0	0	0.313837	0.221912	0.250877	0.983033	0.510135	0.371372
chr01_49824109_49824129_plus_0	TGGCTAAGAAGGACCACTAAA	21PhasiRNA_1360	0	0.0720938	0	0	0	0.0601072	0.104612	0	0	0	0	0
chr01_49824127_49824107_minus_0	TAGTGGTCCTTCTTAGCCATG	21PhasiRNA_1361	0	0	0	0.0666343	0.432804	0	0	0	0	0	0	0
chr01_49824130_49824150_plus_0	CATGTCATTCTGCTTATACTT	21PhasiRNA_1362	0.0784879	0.0720938	0	0	0	0.0601072	0.104612	0	0.167252	0.218452	0.127534	0.445646
chr01_49824148_49824128_minus_0	GTATAAGCAGAATGACATGTT	21PhasiRNA_1363	0	0	0	0	0	0	0.104612	0.332869	0	0	0	0
chr01_49824151_49824171_plus_0	TGCAGTTTTTGCAGCCTTTGG	21PhasiRNA_1364	0	0	0	0	0	0	0	0	0	0	0	0
chr01_49824169_49824149_minus_0	AAAGGCTGCAAAAACTGCAAA	21PhasiRNA_1365	0	0	0	0	0	0	0	0	0	0	0	0
chr01_49824172_49824192_plus_0	CTTGAAGCAAGTTGACTCATT	21PhasiRNA_1366	0.0784879	0	0	0	0	0	0	0	0	0	0	0
chr01_49824190_49824170_minus_0	TGAGTCAACTTGCTTCAAGCC	21PhasiRNA_1367	0	0.0720938	0.0850645	0	0	0	0.104612	0.110956	0.418129	0	0	0
chr01_49824193_49824213_plus_0	ACTCCACTCATACATGCTACC	21PhasiRNA_1368	0	0.144188	0	0	0	0.180322	0	0.110956	0	0	0	0.0742743
chr01_49824211_49824191_minus_0	TAGCATGTATGAGTGGAGTAA	21PhasiRNA_1369	0	0	0	0	0	0	0	0	0	0	0	0
chr01_57073884_57073904_plus_0	GTTTTCTTGCGGATATTAAGG	21PhasiRNA_1370	0	0	0	0	0	0	0	0	0	0	0	0
chr01_57073902_57073882_minus_0	TTAATATCCGCAAGAAAACAA	21PhasiRNA_1371	0	0	0	0	0	0	0	0	0	0	0	0
chr01_57073905_57073925_plus_0	AAAACAAGTGTGGAATGCATT	21PhasiRNA_1372	0	0	0	0	0	0	0	0	0	0	0	0
chr01_57073923_57073903_minus_0	TGCATTCCACACTTGTTTTCC	21PhasiRNA_1373	0	0	0	0	0	0	0	0	0	0	0	0
chr01_57073926_57073946_plus_0	CTTTGCAAAATATCCTTCTCT	21PhasiRNA_1374	0	0	0	0	0	0	0	0	0	0	0	0
chr01_57073944_57073924_minus_0	AGAAGGATATTTTGCAAAGAA	21PhasiRNA_1375	0	0	0	0	0	0	0	0	0	0	0	0
chr01_57073947_57073967_plus_0	CAGAACTATTGAGGATACAAG	21PhasiRNA_1376	0	0	0	0	0	0	0	0	0	0	0	0
chr01_57073965_57073945_minus_0	TGTATCCTCAATAGTTCTGAG	21PhasiRNA_1377	0	0	0	0	0	0	0	0	0	0	0	0
chr01_57073968_57073988_plus_0	GTAACCACGTGAATAATAAAG	21PhasiRNA_1378	0	0	0	0	0	0	0	0	0	0	0	0
chr01_57073986_57073966_minus_0	TTATTATTCACGTGGTTACCT	21PhasiRNA_1379	0	0	0	0	0	0	0	0	0	0	0	0
chr01_57073989_57074009_plus_0	AGGACGGAAAGCACATGATAG	21PhasiRNA_1380	0	0.0720938	0.0850645	0	0	0	0.313837	0	0	0	0	0
chr01_57074007_57073987_minus_0	ATCATGTGCTTTCCGTCCTCT	21PhasiRNA_1381	0	0	0	0	0	0	0	0	0	0	0	0
chr01_57074010_57074030_plus_0	CTCATAGACTTCGGTCTAAGA	21PhasiRNA_1382	0	0	0	0	0	0	0	0	0	0	0	0
chr01_57074028_57074008_minus_0	TTAGACCGAAGTCTATGAGCT	21PhasiRNA_1383	0	0	0	0	0	0	0	0	0	0	0	0
chr01_57074031_57074051_plus_0	AGGTTTTAGTTGTGCTTGATG	21PhasiRNA_1384	0	0	0.255194	0	0	0	0.209224	0	0	0	0	0
chr01_57074049_57074029_minus_0	TCAAGCACAACTAAAACCTTC	21PhasiRNA_1385	0.313952	0.288375	0.765581	0	0	0	0.209224	0	0.0836258	0	0	0
chr01_57074052_57074072_plus_0	ACATAGATCACAATGACCATT	21PhasiRNA_1386	0.156976	0.144188	0.170129	0	0	0	0.209224	0	0.0836258	0	0	0
chr01_57074070_57074050_minus_0	TGGTCATTGTGATCTATGTCA	21PhasiRNA_1387	0	0	0	0	0	0	0	0.110956	0	0	0	0
chr01_57074073_57074093_plus_0	TGGATAACCTAGCTGGAGATC	21PhasiRNA_1388	0	0	0	0	0	0	0	0	0	0	0	0
chr01_57074091_57074071_minus_0	TCTCCAGCTAGGTTATCCAAA	21PhasiRNA_1389	0	0	0	0	0	0	0.104612	0	0	0	0	0
chr01_57074094_57074114_plus_0	TTGATTGGTTTGGCAAAGGCA	21PhasiRNA_1390	0	0	0	0	0	0	0	0	0	0	0	0
chr01_57074112_57074092_minus_0	CCTTTGCCAAACCAATCAAGA	21PhasiRNA_1391	0	0	0	0	0	0	0	0	0	0	0	0
chr01_57074115_57074135_plus_0	GTAGGATTATTGCAACAACTA	21PhasiRNA_1392	0	0	0	0	0	0	0	0	0	0	0	0
chr01_57074133_57074113_minus_0	GTTGTTGCAATAATCCTACTG	21PhasiRNA_1393	0	0	0.0850645	0	0	0	0.104612	0.110956	0	0	0	0
chr01_57074136_57074156_plus_0	GAGATAGACATTTGATGGGAA	21PhasiRNA_1394	0	0	0	0	0	0	0.104612	0	0	0	0	0
chr01_57074154_57074134_minus_0	CCCATCAAATGTCTATCTCTA	21PhasiRNA_1395	0	0	0	0	0	0	0	0	0	0	0	0
chr01_62240448_62240468_plus_0	TCAATTTGATGAGGGGATTCC	21PhasiRNA_1396	0	0	0.170129	0.333172	0.432804	0	0.104612	0.332869	0	0	0	0.0742743
chr01_62240466_62240446_minus_0	AATCCCCTCATCAAATTGATT	21PhasiRNA_1397	0	0	0	0	0	0	0	0	0	0	0	0
chr01_62240469_62240489_plus_0	GCCAGAGTTGGGAAAACTTGT	21PhasiRNA_1398	0	0	0	0	0	0	0.104612	0	0	0	0	0
chr01_62240487_62240467_minus_0	AAGTTTTCCCAACTCTGGCGG	21PhasiRNA_1399	0	0.216281	0.255194	0	0	0	0.104612	0.110956	0.0836258	0	0	0
chr01_62240490_62240510_plus_0	TAATTTGGTTCATCTAGATCT	21PhasiRNA_1400	0	0	0	0	0	0	0	0	0	0	0	0
chr01_62240508_62240488_minus_0	ATCTAGATGAACCAAATTAAC	21PhasiRNA_1401	0	0	0	0	0	0	0	0	0	0	0	0
chr01_62240511_62240531_plus_0	TTCTAGCTGTAACTTGACGGG	21PhasiRNA_1402	0.235464	0.288375	0.425323	0.666343	0.36067	0.300536	0.209224	0.221912	0.418129	0.655355	0.956504	0.371372
chr01_62240529_62240509_minus_0	CGTCAAGTTACAGCTAGAAAG	21PhasiRNA_1403	0	0	0	0	0	0	0	0	0	0	0	0
chr01_62240532_62240552_plus_0	TTCGATTCCAGCAGAATTGGG	21PhasiRNA_1404	0	0	0	0	0	0	0	0	0	0	0	0
chr01_62240550_62240530_minus_0	CAATTCTGCTGGAATCGAACC	21PhasiRNA_1405	0	0	0	0	0	0	0	0	0	0	0	0
chr01_62240553_62240573_plus_0	CAATCTTAATATGTTGGATAC	21PhasiRNA_1406	0	0	0	0	0	0	0	0	0	0	0	0
chr01_62240571_62240551_minus_0	ATCCAACATATTAAGATTGCC	21PhasiRNA_1407	0	0	0	0	0	0	0	0	0	0	0.0637669	0
chr01_62240574_62240594_plus_0	TCTTTTCTTGCAAAAAAATCA	21PhasiRNA_1408	0	0	0	0	0	0	0	0	0	0	0	0
chr01_62240592_62240572_minus_0	ATTTTTTTGCAAGAAAAGAGT	21PhasiRNA_1409	0	0	0	0	0	0	0	0	0	0	0	0
chr01_62240595_62240615_plus_0	ACTTACTGGTGTATTTCCTCC	21PhasiRNA_1410	0	0.0720938	0	0.0666343	0	0	0	0	0	0	0	0
chr01_62240613_62240593_minus_0	AGGAAATACACCAGTAAGTTG	21PhasiRNA_1411	0	0	0	0.0666343	0	0	0	0	0	0	0.0637669	0
chr01_62240616_62240636_plus_0	TCAGCTAGGGAATTTGACAAG	21PhasiRNA_1412	0.0784879	0.504656	0.0850645	0.399806	0.504938	0.721287	0.209224	0.110956	0.0836258	0	0.191301	0.445646
chr01_62240634_62240614_minus_0	TGTCAAATTCCCTAGCTGAGG	21PhasiRNA_1413	0	0	0	0	0	0	0	0	0	0	0	0
chr01_62240637_62240657_plus_0	GTTAAAATCTCTTGATATATC	21PhasiRNA_1414	0	0	0	0	0	0	0	0	0	0	0	0
chr01_62240655_62240635_minus_0	TATATCAAGAGATTTTAACCT	21PhasiRNA_1415	0	0	0	0	0	0	0	0	0	0	0	0
chr01_62240658_62240678_plus_0	CGTCAATGAACTCACAGGAGA	21PhasiRNA_1416	0	0.144188	0	0.333172	0.288536	0.120214	0.104612	0	0	0.764581	0.127534	0.148549
chr01_62240676_62240656_minus_0	TCCTGTGAGTTCATTGACGGA	21PhasiRNA_1417	0.0784879	0.144188	0	0.133269	0	0	0	0.221912	0	0	0.191301	0.148549
chr01_62240679_62240699_plus_0	GATACCAGTTGACTTGTCAGG	21PhasiRNA_1418	0	0	0	0	0	0	0	0	0	0	0	0
chr01_62240697_62240677_minus_0	TGACAAGTCAACTGGTATCTC	21PhasiRNA_1419	0.0784879	0.0720938	0.0850645	0	0.649206	0	0.104612	0.110956	0	0	0.127534	0.222823
chr01_62240700_62240720_plus_0	ACTCAAGGAGCTCACATTGTT	21PhasiRNA_1420	0.0784879	0	0.170129	0.0666343	0	0	0	0	0	0	0	0
chr01_62240718_62240698_minus_0	CAATGTGAGCTCCTTGAGTCC	21PhasiRNA_1421	0	0	0	0	0	0	0	0	0	0	0	0
chr01_62240721_62240741_plus_0	GAACCTCTTTATCAACAATTT	21PhasiRNA_1422	0	0	0	0	0	0	0	0	0	0	0	0
chr01_62240739_62240719_minus_0	ATTGTTGATAAAGAGGTTCAA	21PhasiRNA_1423	0	0	0	0	0	0	0	0	0	0	0	0
chr01_62240742_62240762_plus_0	GCACGGTGAGATTCCTGGATG	21PhasiRNA_1424	0	0	0	0	0.504938	0	0	0	0	0	0	0
chr01_62240760_62240740_minus_0	TCCAGGAATCTCACCGTGCAA	21PhasiRNA_1425	0	0	0	0	0	0	0	0	0	0	0	0
chr01_62240763_62240783_plus_0	TATCGCGGAGCTGCCAAAGTT	21PhasiRNA_1426	0	0	0.0850645	0.133269	0	0	0	0	0	0.109226	0	0
chr01_62240781_62240761_minus_0	CTTTGGCAGCTCCGCGATACA	21PhasiRNA_1427	0	0	0	0	0	0	0	0	0	0	0	0
chr01_62240784_62240804_plus_0	GGAAATGTTGAATCTTTGGAG	21PhasiRNA_1428	0	0	0	0	0	0	0	0	0.0836258	0	0	0
chr01_62240802_62240782_minus_0	CCAAAGATTCAACATTTCCAA	21PhasiRNA_1429	0	0	0	0	0	0	0	0	0	0	0	0
chr01_62867308_62867328_plus_0	TTCTCAATCTCAACCAGAATC	21PhasiRNA_1430	0	0	0	0	0	0	0	0	0	0	0	0
chr01_62867326_62867306_minus_0	TTCTGGTTGAGATTGAGAATA	21PhasiRNA_1431	0	0	0	0.0666343	0.504938	0	0	0	0	0	0	0
chr01_62867329_62867349_plus_0	TCCAAACCCTAACCCTAACCA	21PhasiRNA_1432	0	0	0	0	0	0	0	0	0	0	0	0
chr01_62867347_62867327_minus_0	GTTAGGGTTAGGGTTTGGAGA	21PhasiRNA_1433	0	0	0	0	0	0	0	0	0	0	0	0
chr01_62867350_62867370_plus_0	TGATGTTCCAGCCATAACGAA	21PhasiRNA_1434	0	0	0	0	0	0	0	0	0	0	0	0
chr01_62867368_62867348_minus_0	CGTTATGGCTGGAACATCATG	21PhasiRNA_1435	0.0784879	0	0.170129	0	0	0.120214	0	0	0	0	0.0637669	0
chr01_62867371_62867391_plus_0	CGCATGGACTTTCGGTTCAAC	21PhasiRNA_1436	0	0	0	0	0	0	0	0	0	0	0	0
chr01_62867389_62867369_minus_0	TGAACCGAAAGTCCATGCGTT	21PhasiRNA_1437	0	0	0	0	0	0	0	0	0.167252	0	0	0.0742743
chr01_62867392_62867412_plus_0	TTTGTTCAGAACCATAGCATC	21PhasiRNA_1438	0	0	0	0	0	0	0	0	0	0	0	0
chr01_62867410_62867390_minus_0	TGCTATGGTTCTGAACAAAGT	21PhasiRNA_1439	0	0	0	0	0	0	0	0	0	0	0	0
chr01_62867413_62867433_plus_0	GAAATCGGAATCCGTTGTTCA	21PhasiRNA_1440	0	0	0	0	0	0	0	0	0	0	0	0
chr01_62867431_62867411_minus_0	AACAACGGATTCCGATTTCGA	21PhasiRNA_1441	0	0	0	0	0.144268	0.240429	0	0	0	0	0.0637669	0.222823
chr01_62867434_62867454_plus_0	AAACTACCGCCGCGATTTCGA	21PhasiRNA_1442	0	0	0	0	0.072134	0	0	0	0	0	0.127534	0.0742743
chr01_62867452_62867432_minus_0	GAAATCGCGGCGGTAGTTTTG	21PhasiRNA_1443	0.0784879	0	0	0	0	0	0	0	0	0	0	0.148549
chr01_62867455_62867475_plus_0	GGAATTCAGCTCCGGGTTGAA	21PhasiRNA_1444	0	0	0	0	0	0	0	0	0	0	0	0
chr01_62867473_62867453_minus_0	CAACCCGGAGCTGAATTCCTC	21PhasiRNA_1445	0.235464	0	0.340258	0	0	0.360643	0.104612	0	0.167252	0.218452	0	0
chr01_62867476_62867496_plus_0	AATTGAAACCGCTACAATCCG	21PhasiRNA_1446	0	0.0720938	0	0	0	0	0	0	0	0	0	0
chr01_62867494_62867474_minus_0	GATTGTAGCGGTTTCAATTTT	21PhasiRNA_1447	0	0	0	0	0	0	0	0	0	0	0	0
chr01_62867497_62867517_plus_0	TGAAGTAGCTAGCCGAGCGGT	21PhasiRNA_1448	0	0	0.0850645	0	0	0	0	0	0	0	0	0
chr01_62867515_62867495_minus_0	CGCTCGGCTAGCTACTTCACG	21PhasiRNA_1449	0.0784879	0	0	0	0	0	0	0	0	0	0	0
chr01_62867518_62867538_plus_0	TAAGGACTTGCCGGCTAGGTT	21PhasiRNA_1450	0.156976	0.0720938	0	0	0	0.240429	0	0	0.167252	0	0.0637669	0.148549
chr01_62867536_62867516_minus_0	CCTAGCCGGCAAGTCCTTAAC	21PhasiRNA_1451	0	0.216281	0	0	0.216402	0	0	0	0	0	0	0
chr01_62867539_62867559_plus_0	TGAATCAGGCGCCGCCGTTGC	21PhasiRNA_1452	0	0	0	0	0	0	0	0	0	0	0	0
chr01_62867557_62867537_minus_0	AACGGCGGCGCCTGATTCAAA	21PhasiRNA_1453	0	0	0	0	0	0	0	0	0.0836258	0	0	0
chr01_62867560_62867580_plus_0	ACAGGAATCGCTAGAATCGGT	21PhasiRNA_1454	0.0784879	0	0	0.133269	0.072134	0	0	0	0	0	0.0637669	0
chr01_62867578_62867558_minus_0	CGATTCTAGCGATTCCTGTGC	21PhasiRNA_1455	0	0.0720938	0	0	0.504938	0	0	0.332869	0.0836258	0	0	0.0742743
chr01_62867581_62867601_plus_0	TGGACAAGCTATTGATAATAT	21PhasiRNA_1456	0	0	0	0	0	0	0	0	0	0	0	0
chr01_62867599_62867579_minus_0	ATTATCAATAGCTTGTCCAAC	21PhasiRNA_1457	0	0	0	0	0	0	0	0	0	0	0	0
chr01_62867602_62867622_plus_0	CGGCTCCACTGTATCGGAGAT	21PhasiRNA_1458	0	0	0.170129	0	0	0	0.104612	0	0	0.109226	0	0
chr01_62867620_62867600_minus_0	CTCCGATACAGTGGAGCCGAT	21PhasiRNA_1459	0	0	0.170129	0	0	0	0.104612	0	0	0	0	0
chr01_62867623_62867643_plus_0	TATTGCTCATGGTAAGGAGTC	21PhasiRNA_1460	0	0	0	0	0	0	0	0	0	0	0	0
chr01_62867641_62867621_minus_0	CTCCTTACCATGAGCAATAAT	21PhasiRNA_1461	0	0	0	0	0	0	0	0	0	0	0	0
chr01_62867644_62867664_plus_0	GATCCTTGATAATGATTCTGA	21PhasiRNA_1462	0.0784879	0	0	0	0	0	0	0	0	0	0	0
chr01_62867662_62867642_minus_0	AGAATCATTATCAAGGATCGA	21PhasiRNA_1463	0	0	0	0	0	0	0	0	0	0	0	0
chr01_62867665_62867685_plus_0	CAGTGAATTATCTGAAAATAG	21PhasiRNA_1464	0	0	0	0	0	0	0	0	0	0	0	0
chr01_62867683_62867663_minus_0	ATTTTCAGATAATTCACTGTC	21PhasiRNA_1465	0	0	0	0	0	0	0	0	0	0	0	0
chr01_62867686_62867706_plus_0	CAGTAGGAGTTTAGGGAGAAG	21PhasiRNA_1466	0	0	0	0	0	0	0	0	0	0	0	0
chr01_62867704_62867684_minus_0	TCTCCCTAAACTCCTACTGCT	21PhasiRNA_1467	0	0	0	0	0	0	0	0	0.0836258	0	0	0.0742743
chr01_79058668_79058688_plus_0	GAATAGGCAAGACAACAATGG	21PhasiRNA_1468	0	0	0	0.0666343	0.144268	0.0601072	0.104612	0	0.0836258	0	0.255068	0
chr01_79058686_79058666_minus_0	ATTGTTGTCTTGCCTATTCCA	21PhasiRNA_1469	0	0	0	0	0	0	0	0	0	0	0	0
chr01_79058689_79058709_plus_0	CAAAGTATGTGTATAATTTGA	21PhasiRNA_1470	0	0	0	0.0666343	0	0.0601072	0	0	0	0	0	0
chr01_79058707_79058687_minus_0	AAATTATACACATACTTTGCC	21PhasiRNA_1471	0.0784879	0.0720938	0.255194	0.0666343	0	0	0	0.110956	0	0	0.127534	0
chr01_79058710_79058730_plus_0	ACTATAGTAAGTTTGATGGTA	21PhasiRNA_1472	0	0	0	0	0	0	0	0	0	0	0	0
chr01_79058728_79058708_minus_0	CCATCAAACTTACTATAGTTC	21PhasiRNA_1473	0	0.144188	0	0.0666343	0	0.240429	0.104612	0	0	0	0	0
chr01_79058731_79058751_plus_0	GCAGCTTTTTGTCCAACATTA	21PhasiRNA_1474	0	0	0	0	0	0	0	0	0	0	0	0
chr01_79058749_79058729_minus_0	ATGTTGGACAAAAAGCTGCTA	21PhasiRNA_1475	0.470927	0.216281	0.170129	0.599709	0.288536	0.420751	0	0.332869	0	0.218452	0.637669	0.51992
chr01_79058752_79058772_plus_0	GAGAAAATTCAACACACCATA	21PhasiRNA_1476	0	0	0	0	0	0	0	0	0	0	0	0.148549
chr01_79058770_79058750_minus_0	TGGTGTGTTGAATTTTCTCTA	21PhasiRNA_1477	0.156976	1.1535	1.36103	0.866246	0.649206	0.120214	0.523061	0.665737	0.418129	0.218452	0.573902	0.742743
chr01_79058773_79058793_plus_0	AAGGTTTTGTTACTCTTCAAA	21PhasiRNA_1478	0	0	0	0	0	0	0	0	0	0	0	0
chr01_79058791_79058771_minus_0	TGAAGAGTAACAAAACCTTTA	21PhasiRNA_1479	0	0	0	0	0	0	0	0	0	0	0	0
chr01_79058794_79058814_plus_0	GGCAATTTCTTTCTGATATTT	21PhasiRNA_1480	0	0	0	0	0	0	0	0	0	0	0	0
chr01_79058812_79058792_minus_0	ATATCAGAAAGAAATTGCCTT	21PhasiRNA_1481	0	0.216281	0	0.0666343	0.216402	0	0	0	0	0	0	0.0742743
chr01_79058815_79058835_plus_0	GCAAGAGAAAGAAGAAACCTA	21PhasiRNA_1482	0	0	0	0	0	0	0	0	0	0	0	0
chr01_79058833_79058813_minus_0	GGTTTCTTCTTTCTCTTGCAA	21PhasiRNA_1483	0	0	0	0	0	0	0	0	0	0	0	0
chr01_79058836_79058856_plus_0	TGTTTTCTGTGGACGAGGGAA	21PhasiRNA_1484	0.0784879	0.144188	0.255194	0.46644	0.432804	0	0.104612	0	0.167252	0.218452	0.510135	0.297097
chr01_79058854_79058834_minus_0	CCCTCGTCCACAGAAAACATA	21PhasiRNA_1485	0	0	0	0	0	0	0	0	0	0	0	0
chr01_79058857_79058877_plus_0	TGACTGAGATGAGAGATGCTG	21PhasiRNA_1486	0	0	0	0	0	0	0	0	0	0	0	0
chr01_79058875_79058855_minus_0	GCATCTCTCATCTCAGTCATT	21PhasiRNA_1487	0	0	0	0	0	0	0	0	0	0	0	0
chr01_79058878_79058898_plus_0	TAAGTTGTAAAAGAATCCTTC	21PhasiRNA_1488	0.470927	0.0720938	0.510387	1.33269	1.15414	1.14204	0.313837	0.332869	0.167252	0.764581	0.892737	0.817017
chr01_79058896_79058876_minus_0	AGGATTCTTTTACAACTTACA	21PhasiRNA_1489	0	0.144188	0	0.199903	0.144268	0	0	0	0.0836258	0	0.0637669	0
chr01_79058899_79058919_plus_0	TTGTTCTTGATGATGTTGATA	21PhasiRNA_1490	0	0	0	0	0	0	0	0	0	0	0	0
chr01_79058917_79058897_minus_0	TCAACATCATCAAGAACAAGA	21PhasiRNA_1491	0	0	0	0	0	0	0	0	0	0	0	0
chr01_79058920_79058940_plus_0	GTCGTGACCAATTGGATGCTC	21PhasiRNA_1492	0	0	0	0.0666343	0.072134	0	0.209224	0	0	0	0	0.148549
chr01_79058938_79058918_minus_0	GCATCCAATTGGTCACGACTA	21PhasiRNA_1493	0.0784879	0.144188	0	0.133269	0	0	0	0	0.0836258	0	0	0
chr01_79058941_79058961_plus_0	TACTGGAAATGAAGGACTTGT	21PhasiRNA_1494	0.313952	0.288375	1.02077	0.932881	1.44268	1.6229	0.418449	0.443825	0.669006	0.327678	1.33911	0.891292
chr01_79058959_79058939_minus_0	AAGTCCTTCATTTCCAGTAGA	21PhasiRNA_1495	0	0	0	0.0666343	0	0	0	0	0	0.109226	0.318835	0.148549
chr01_79058962_79058982_plus_0	TATACCCTGGAAGTAAAGTCA	21PhasiRNA_1496	0	0.216281	0.0850645	0.0666343	0	0.420751	0	0.110956	0	0	0	0.297097
chr01_79058980_79058960_minus_0	ACTTTACTTCCAGGGTATAAC	21PhasiRNA_1497	0	0	0	0	0	0	0	0	0	0	0	0
chr01_79058983_79059003_plus_0	TAGTGACAACTAGGAACAAGA	21PhasiRNA_1498	0	0	0	0.266537	0	0.841501	0	0.110956	0	0.109226	0.0637669	0.148549
chr01_79059001_79058981_minus_0	TTGTTCCTAGTTGTCACTATG	21PhasiRNA_1499	0.0784879	0	0.0850645	0.533075	0.649206	0.420751	0.209224	0.110956	0	0.218452	0.255068	0.222823
chr01_79059004_79059024_plus_0	GATTGCTTAGGCCTTTTGATG	21PhasiRNA_1500	0	0	0	0	0	0	0	0	0	0	0.0637669	0
chr01_79059022_79059002_minus_0	TCAAAAGGCCTAAGCAATCTC	21PhasiRNA_1501	0	0	0	0.199903	0	0	0	0	0	0	0	0.0742743
chr01_79059025_79059045_plus_0	TGCATAAGCTTTACGAGTTTG	21PhasiRNA_1502	0	0	0	0	0	0	0	0	0	0	0	0
chr01_79059043_79059023_minus_0	AACTCGTAAAGCTTATGCACA	21PhasiRNA_1503	0.0784879	0.144188	0	0.266537	0	0.0601072	0	0	0	0	0.510135	0.148549
chr01_79059046_79059066_plus_0	AAGCTTTGAATAGAGATGAAT	21PhasiRNA_1504	0	0	0	0	0	0	0	0	0	0	0	0
chr01_79059064_79059044_minus_0	TCATCTCTATTCAAAGCTTCA	21PhasiRNA_1505	0	0.0720938	0	0	0	0	0	0	0	0	0	0
chr01_79059067_79059087_plus_0	CAGTTGAGCTCTTAAGTTGGC	21PhasiRNA_1506	0.549415	0.432563	0.510387	0.46644	0.865608	0.120214	0	0.221912	0.418129	0.327678	0.191301	0.148549
chr01_79059085_79059065_minus_0	CAACTTAAGAGCTCAACTGAT	21PhasiRNA_1507	0	0	0	0.0666343	0	0	0	0	0.0836258	0	0	0.0742743
chr01_79059088_79059108_plus_0	ATGCATTTGGTCAAGATTGTC	21PhasiRNA_1508	0	0	0	0.333172	0	0.120214	0.104612	0	0	0.109226	0	0
chr01_79059106_79059086_minus_0	CAATCTTGACCAAATGCATGC	21PhasiRNA_1509	0	0	0	0	0	0	0	0	0	0	0	0.0742743
chr01_79059109_79059129_plus_0	CTATTAAAGGTTTTGAAGTGT	21PhasiRNA_1510	0	0	0	0	0	0	0	0	0	0	0	0
chr01_79059127_79059107_minus_0	ACTTCAAAACCTTTAATAGGA	21PhasiRNA_1511	0	0	0	0	0	0	0	0	0	0	0	0
chr01_79059130_79059150_plus_0	GTTCAGAACAAGTAGCAATCC	21PhasiRNA_1512	0	0.0720938	0.510387	0	0	0	0	0	0	0	0	0
chr01_79059148_79059128_minus_0	ATTGCTACTTGTTCTGAACAC	21PhasiRNA_1513	0.156976	0.0720938	0.0850645	0	0	0	0	0	0	0	0	0
chr01_79059151_79059171_plus_0	ATTGTGGAGGACTTCCATTAG	21PhasiRNA_1514	0	0	0	0	0	0	0	0	0	0	0	0
chr01_79059169_79059149_minus_0	AATGGAAGTCCTCCACAATGG	21PhasiRNA_1515	0	0	0.0850645	0	0	0	0	0	0	0	0	0
chr01_79059172_79059192_plus_0	CACTTGAAGTTCTTGGTGCTA	21PhasiRNA_1516	0	0	0	0	0.36067	0	0	0	0	0	0	0.0742743
chr01_79059190_79059170_minus_0	GCACCAAGAACTTCAAGTGCT	21PhasiRNA_1517	0	0	0	0	0	0	0	0	0	0	0	0
chr01_79059193_79059213_plus_0	CTTTGGCAGGAAGAAACATAG	21PhasiRNA_1518	0	0	0	0	0.288536	0	0.104612	0	0	0	0	0.0742743
chr01_79059211_79059191_minus_0	ATGTTTCTTCCTGCCAAAGTA	21PhasiRNA_1519	0	0	0	0	0	0	0	0	0	0	0.0637669	0
chr01_79059214_79059234_plus_0	ATATTTGGAGAAGTACAATAC	21PhasiRNA_1520	0	0	0	0	0	0	0	0	0	0	0	0
chr01_79059232_79059212_minus_0	ATTGTACTTCTCCAAATATCT	21PhasiRNA_1521	0	0	0	0	0	0	0	0	0	0	0	0
chr01_79059235_79059255_plus_0	AGAAATTAGAAACAATTCCGA	21PhasiRNA_1522	0	0	0	0	0	0	0	0	0	0	0	0
chr01_79059253_79059233_minus_0	GGAATTGTTTCTAATTTCTGT	21PhasiRNA_1523	0	0	0	0	0	0	0	0	0	0	0	0
chr01_79059256_79059276_plus_0	ATCATCAAATTCTCAAGAAAT	21PhasiRNA_1524	0	0	0	0	0	0	0	0	0	0	0	0
chr01_79059274_79059254_minus_0	TTCTTGAGAATTTGATGATTC	21PhasiRNA_1525	0	0	0	0	0	0	0	0	0	0	0	0
chr01_79059277_79059297_plus_0	TAGCAATAAGTTATGAATCTC	21PhasiRNA_1526	0	0	0	0	0	0	0	0	0	0	0	0
chr01_79059295_79059275_minus_0	GATTCATAACTTATTGCTAAT	21PhasiRNA_1527	0	0	0	0	0	0	0	0	0	0	0	0
chr01_79059298_79059318_plus_0	TGGAGGATGATCATGATAAAA	21PhasiRNA_1528	0	0	0	0	0	0	0	0	0	0	0	0
chr01_79059316_79059296_minus_0	TTATCATGATCATCCTCCAGA	21PhasiRNA_1529	0	0	0	0	0	0	0	0	0	0	0	0
chr01_79059319_79059339_plus_0	ATTTGTTTCTCCACCTAGCTT	21PhasiRNA_1530	0	0	0	0	0	0	0	0	0	0	0	0
chr01_79059337_79059317_minus_0	GCTAGGTGGAGAAACAAATTT	21PhasiRNA_1531	0	0	0	0	0	0	0	0	0	0	0	0
chr01_79059340_79059360_plus_0	GCTTTTTCATTGGGAAGGACA	21PhasiRNA_1532	0	0	0	0	0	0	0	0	0	0	0	0
chr01_79059358_79059338_minus_0	TCCTTCCCAATGAAAAAGCAA	21PhasiRNA_1533	0	0	0	0	0	0	0	0	0	0	0	0
chr01_79059361_79059381_plus_0	GAGATTTAGTAATAGCTATTC	21PhasiRNA_1534	0	0	0	0	0	0	0	0	0	0	0	0
chr01_79059379_79059359_minus_0	ATAGCTATTACTAAATCTCTG	21PhasiRNA_1535	0	0	0	0	0	0	0	0	0	0	0	0
chr01_79059382_79059402_plus_0	TCAATAGGTGCAACTTTTACA	21PhasiRNA_1536	0.0784879	0	0.0850645	0.133269	0	0	0.104612	0	0	0	0	0.0742743
chr01_79059400_79059380_minus_0	TAAAAGTTGCACCTATTGAGA	21PhasiRNA_1537	0	0	0	0	0	0	0	0	0	0	0	0
chr01_79059403_79059423_plus_0	CTGTAATTGGAATAGAGAATC	21PhasiRNA_1538	0	0	0	0	0	0	0	0	0	0	0	0
chr01_79059421_79059401_minus_0	TTCTCTATTCCAATTACAGTG	21PhasiRNA_1539	0.0784879	0	0	0	0	0	0	0	0	0	0	0
chr01_79059424_79059444_plus_0	TCGTTGACAGAAATTTTGTAA	21PhasiRNA_1540	0	0	0	0	0	0	0	0	0	0	0	0
chr01_79059442_79059422_minus_0	ACAAAATTTCTGTCAACGAGA	21PhasiRNA_1541	0	0.0720938	0	0	0.504938	0	0	0	0	0	0	0
chr01_79059445_79059465_plus_0	AAATTAGTGAGTCTAACAGGT	21PhasiRNA_1542	0	0.144188	0	0	0	0	0	0	0	0	0	0
chr01_79059463_79059443_minus_0	CTGTTAGACTCACTAATTTTT	21PhasiRNA_1543	0	0	0	0	0	0	0	0	0	0	0	0
chr01_79059466_79059486_plus_0	TGATTATGCATCAAATGATTC	21PhasiRNA_1544	0	0	0	0	0	0	0	0	0	0	0	0
chr01_79059484_79059464_minus_0	ATCATTTGATGCATAATCAAC	21PhasiRNA_1545	0	0	0	0	0	0	0	0	0	0	0	0
chr01_79059487_79059507_plus_0	GAGATATGGGAAGAGACATTG	21PhasiRNA_1546	0	0	0	0	0	0	0	0	0	0	0	0
chr01_79059505_79059485_minus_0	ATGTCTCTTCCCATATCTCGA	21PhasiRNA_1547	0	0.0720938	0	0	0	0	0	0	0	0	0	0
chr01_79059508_79059528_plus_0	TTCGCCAAGAATCACCAATGG	21PhasiRNA_1548	0	0	0	0	0	0	0	0	0.0836258	0	0	0
chr01_79059526_79059506_minus_0	ATTGGTGATTCTTGGCGAACA	21PhasiRNA_1549	0	0	0	0	0	0	0	0	0	0	0	0
chr01_79059529_79059549_plus_0	AGCCTGGGAAACGCTCTAGAC	21PhasiRNA_1550	0	0	0	0	0	0	0	0	0	0	0	0
chr01_79059547_79059527_minus_0	CTAGAGCGTTTCCCAGGCTCC	21PhasiRNA_1551	0	0	0	0	0	0	0	0	0	0	0	0
chr01_79059550_79059570_plus_0	TATGGCGCTCCAAGGATTCCT	21PhasiRNA_1552	0	0	0	0	0	0	0	0	0	0	0	0
chr01_79059568_79059548_minus_0	GAATCCTTGGAGCGCCATAGT	21PhasiRNA_1553	0	0	0	0	0	0	0	0	0.0836258	0	0	0
chr01_79059571_79059591_plus_0	ATAATGTCTTAATCCAGAACC	21PhasiRNA_1554	0	0	0	0.0666343	0	0	0	0	0	0	0.127534	0
chr01_79059589_79059569_minus_0	TTCTGGATTAAGACATTATAG	21PhasiRNA_1555	0	0	0	0.0666343	0	0	0.104612	0	0.0836258	0	0	0
chr01_79059592_79059612_plus_0	TTGTAAGGAATTCTGTCTCAT	21PhasiRNA_1556	0	0	0	0	0	0	0	0	0	0	0	0
chr01_79059610_79059590_minus_0	GAGACAGAATTCCTTACAAGG	21PhasiRNA_1557	0	0	0	0	0	0	0	0	0.0836258	0	0	0
chr01_80394699_80394719_plus_0	ATAGTTCCATGTAGTCATCAG	21PhasiRNA_1558	0	0	0	0	0	0	0	0	0	0	0	0
chr01_80394717_80394697_minus_0	GATGACTACATGGAACTATCA	21PhasiRNA_1559	0	0	0	0	0	0	0	0	0	0	0	0
chr01_80394720_80394740_plus_0	CTGGGTGGTCTTCCCCAAAGG	21PhasiRNA_1560	0	0	0	0	0	0	0	0	0	0	0	0
chr01_80394738_80394718_minus_0	TTTGGGGAAGACCACCCAGCT	21PhasiRNA_1561	0	0	0	0	0	0	0	0	0	0	0	0
chr01_80394741_80394761_plus_0	AATGCCAACTGAAAAGCTCCA	21PhasiRNA_1562	0.0784879	0.0720938	0	0	0	0	0	0.110956	0	0	0	0.0742743
chr01_80394759_80394739_minus_0	GAGCTTTTCAGTTGGCATTCC	21PhasiRNA_1563	0	0	0	0	0	0	0	0	0	0	0	0
chr01_80394762_80394782_plus_0	GTGATTCATCATTACCCATTT	21PhasiRNA_1564	0	0	0	0	0	0	0	0	0	0	0	0
chr01_80394780_80394760_minus_0	ATGGGTAATGATGAATCACTG	21PhasiRNA_1565	0	0	0	0	0	0	0	0	0	0.109226	0.0637669	0
chr01_80394783_80394803_plus_0	CCCTGACTTTATGGACTTCTT	21PhasiRNA_1566	0	0	0	0	0	0	0	0	0	0	0	0
chr01_80394801_80394781_minus_0	GAAGTCCATAAAGTCAGGGAA	21PhasiRNA_1567	0	0	0	0	0	0	0	0	0	0	0	0
chr01_80394804_80394824_plus_0	GAATTTCTTGAACCTTCAGCA	21PhasiRNA_1568	0	0	0	0	0	0	0	0	0	0.109226	0	0
chr01_80394822_80394802_minus_0	CTGAAGGTTCAAGAAATTCAA	21PhasiRNA_1569	0	0	0	0	0	0	0	0	0	0	0	0
chr01_80394825_80394845_plus_0	AACATGAATTCTTAGTTGTTA	21PhasiRNA_1570	0	0	0	0	0	0	0	0	0	0	0	0
chr01_80394843_80394823_minus_0	ACAACTAAGAATTCATGTTTG	21PhasiRNA_1571	0	0.0720938	0	0.0666343	0.36067	0	0	0	0	0.109226	0	0
chr01_80394846_80394866_plus_0	TGATTATTTTACTACCTGGAC	21PhasiRNA_1572	0	0	0	0	0	0	0	0	0	0	0	0
chr01_80394864_80394844_minus_0	CCAGGTAGTAAAATAATCATA	21PhasiRNA_1573	0	0	0	0	0	0	0	0	0	0	0	0
chr01_80394867_80394887_plus_0	AGAACCAATTTTTCATTCCAA	21PhasiRNA_1574	0	0	0	0	0	0	0	0	0	0	0	0
chr01_80394885_80394865_minus_0	GGAATGAAAAATTGGTTCTGT	21PhasiRNA_1575	0	0	0	0.0666343	0	0	0	0	0	0.109226	0	0
chr02_9244096_9244116_plus_0	TGTCCTTTGGGAATACTACAC	21PhasiRNA_1576	0	0	0	0	0	0	0	0	0	0	0	0
chr02_9244114_9244094_minus_0	GTAGTATTCCCAAAGGACACC	21PhasiRNA_1577	0	0	0	0	0	0	0	0	0	0	0	0
chr02_9244117_9244137_plus_0	AATATGCAAATCATTGTCTCA	21PhasiRNA_1578	0	0	0	0	0	0	0	0	0	0	0	0
chr02_9244135_9244115_minus_0	AGACAATGATTTGCATATTGT	21PhasiRNA_1579	0	0	0	0	0	0	0	0	0	0	0	0
chr02_9244138_9244158_plus_0	AATCAAGTGGAAGGTGATGAC	21PhasiRNA_1580	0	0	0	0	0	0	0	0	0	0	0	0
chr02_9244156_9244136_minus_0	CATCACCTTCCACTTGATTTG	21PhasiRNA_1581	0	0	0	0	0	0	0	0	0	0	0	0
chr02_9244159_9244179_plus_0	AACTAAGTCTCAAAGCAGGCA	21PhasiRNA_1582	0	0	0	0	0	0	0	0	0	0	0	0
chr02_9244177_9244157_minus_0	CCTGCTTTGAGACTTAGTTGT	21PhasiRNA_1583	0	0	0	0	0	0	0	0	0	0	0	0
chr02_9244180_9244200_plus_0	AAATAGAACTTTCATCTTGTG	21PhasiRNA_1584	0	0	0	0	0	0	0	0	0	0	0	0
chr02_9244198_9244178_minus_0	CAAGATGAAAGTTCTATTTTG	21PhasiRNA_1585	0	0	0	0	0	0	0	0	0	0	0	0
chr02_9244201_9244221_plus_0	GCAGACTCCAAATCTCATTGT	21PhasiRNA_1586	0	0	0	0	0	0	0	0	0	0	0	0
chr02_9244219_9244199_minus_0	AATGAGATTTGGAGTCTGCCA	21PhasiRNA_1587	0	0	0	0	0	0	0	0	0	0	0	0
chr02_9244222_9244242_plus_0	CTCTCACATGTTCCCATTCAC	21PhasiRNA_1588	0.470927	0.720938	1.36103	1.86576	2.52469	2.4644	1.25535	0.776694	0.501755	0.655355	0.510135	1.85686
chr02_9244240_9244220_minus_0	GAATGGGAACATGTGAGAGAC	21PhasiRNA_1589	0.549415	1.22559	0.340258	0.666343	1.15414	1.14204	0.627673	0.665737	0.919883	0.873807	0.127534	0.668469
chr02_9244243_9244263_plus_0	TTTCTTCTCTCTTGAAGTGTA	21PhasiRNA_1590	0	0	0	0	0	0	0	0	0	0	0	0
chr02_9244261_9244241_minus_0	CACTTCAAGAGAGAAGAAAGT	21PhasiRNA_1591	0	0	0	0	0	0	0	0	0	0	0	0
chr02_9244264_9244284_plus_0	AAAGACCACCAAGAGTTTTAG	21PhasiRNA_1592	0	0	0	0	0	0	0	0	0	0	0	0
chr02_9244282_9244262_minus_0	AAAACTCTTGGTGGTCTTTTA	21PhasiRNA_1593	0	0	0	0	0	0	0	0	0	0	0	0
chr02_9244285_9244305_plus_0	CTACTAAAGGTACACCACCAC	21PhasiRNA_1594	0	0	0	0	0	0	0	0	0	0	0	0
chr02_9244303_9244283_minus_0	GGTGGTGTACCTTTAGTAGCT	21PhasiRNA_1595	0	0	0	0	0	0	0	0	0	0	0	0
chr02_9244306_9244326_plus_0	ATTTCTTCACAATCTCCTTTC	21PhasiRNA_1596	0.156976	0	0.255194	0.46644	0.144268	0.300536	0.104612	0.332869	0.418129	0.436904	0.255068	0.742743
chr02_9244324_9244304_minus_0	AAGGAGATTGTGAAGAAATGT	21PhasiRNA_1597	0	0	0	0	0	0	0	0	0	0	0	0
chr02_9244327_9244347_plus_0	CAATGGCCACTAGATTAGGAT	21PhasiRNA_1598	0	0	0	0	0	0	0	0	0	0	0	0
chr02_9244345_9244325_minus_0	CCTAATCTAGTGGCCATTGGA	21PhasiRNA_1599	0	0	0	0	0	0	0	0	0	0	0	0
chr02_9244348_9244368_plus_0	TTGCTTCTCTTTGTTGCCCAA	21PhasiRNA_1600	0	0	0.170129	0	0	0	0.104612	0	0	0.327678	0.0637669	0.0742743
chr02_9244366_9244346_minus_0	GGGCAACAAAGAGAAGCAAAT	21PhasiRNA_1601	0	0	0	0.199903	0.144268	0.120214	0	0	0	0	0	0
chr02_9244369_9244389_plus_0	ATGCACGTTGCATAAACAACA	21PhasiRNA_1602	0	0	0	0	0	0	0	0	0	0	0	0
chr02_9244387_9244367_minus_0	TTGTTTATGCAACGTGCATTT	21PhasiRNA_1603	0	0	0	0	0	0	0	0	0	0	0	0
chr02_9244390_9244410_plus_0	GTAAACCATCATGTGGAGACA	21PhasiRNA_1604	0	0	0	0	0	0	0	0	0	0	0	0
chr02_9244408_9244388_minus_0	TCTCCACATGATGGTTTACTG	21PhasiRNA_1605	0	0	0	0.0666343	0	0	0	0	0	0	0	0
chr02_9244411_9244431_plus_0	AATTTGATAAATGATATGATT	21PhasiRNA_1606	0	0	0	0	0	0	0	0	0	0	0	0
chr02_9244429_9244409_minus_0	TCATATCATTTATCAAATTTG	21PhasiRNA_1607	0	0	0	0	0	0	0	0	0	0	0	0
chr02_9244432_9244452_plus_0	GCGACGTTCCCATAATTGATC	21PhasiRNA_1608	0	0	0.0850645	0	0	0.841501	0	0	0	0	0	0.0742743
chr02_9244450_9244430_minus_0	TCAATTATGGGAACGTCGCAA	21PhasiRNA_1609	0	0	0	0.866246	0.36067	0.66118	0	0	0	0.109226	0.82897	0.742743
chr02_9244453_9244473_plus_0	CAACCTTTTCAAGACGAGTAG	21PhasiRNA_1610	0	0	0	0	0	0	0	0	0	0	0	0
chr02_9244471_9244451_minus_0	ACTCGTCTTGAAAAGGTTGGA	21PhasiRNA_1611	0.156976	0	0.0850645	0.866246	0.577072	0.420751	0.104612	0.554781	0	0.327678	0.318835	0.891292
chr02_9244474_9244494_plus_0	TAGCTAGAATGGAAGCACCTC	21PhasiRNA_1612	0	0	0	0	0	0	0	0	0	0	0	0
chr02_9244492_9244472_minus_0	GGTGCTTCCATTCTAGCTACT	21PhasiRNA_1613	0	0	0	0	0	0	0	0	0	0	0	0
chr02_9244495_9244515_plus_0	TTGATCCAACCTTTAAGACTG	21PhasiRNA_1614	0	0	0	0	0	0	0	0	0	0	0	0
chr02_9244513_9244493_minus_0	GTCTTAAAGGTTGGATCAAGA	21PhasiRNA_1615	0	0	0	0	0	0	0	0	0	0	0	0
chr02_9244516_9244536_plus_0	CTCTTAACTTAGCCCACTTTT	21PhasiRNA_1616	0.784879	1.08141	2.04155	2.26557	1.73122	2.4644	1.46457	1.66434	1.08713	2.29374	2.93328	2.15395
chr02_9244534_9244514_minus_0	AAGTGGGCTAAGTTAAGAGCA	21PhasiRNA_1617	1.25581	0.865125	1.27597	2.73201	3.1739	2.10375	1.04612	1.7753	0.669006	1.09226	3.31588	2.45105
chr02_9244537_9244557_plus_0	CTAGATCATCATTCCAAACAT	21PhasiRNA_1618	0	0.144188	0	0.199903	1.00988	0	0	0.221912	0	0.546129	0.191301	0.297097
chr02_9244555_9244535_minus_0	GTTTGGAATGATGATCTAGAA	21PhasiRNA_1619	0	0	0	0	0	0	0	0	0	0	0	0
chr02_9244558_9244578_plus_0	CATCTAAGACAAGCAAGTATC	21PhasiRNA_1620	0	0	0.0850645	0.333172	0	0	0	0.110956	0.0836258	0	0	0
chr02_9244576_9244556_minus_0	TACTTGCTTGTCTTAGATGAT	21PhasiRNA_1621	0.392439	1.29769	0.765581	2.26557	2.81323	1.683	0.94151	0.776694	0.669006	0.546129	1.40287	2.5996
chr02_9244579_9244599_plus_0	TTTTTCCATTCAATAACTCCT	21PhasiRNA_1622	0	0	0	0	0	0	0	0	0	0	0	0
chr02_9244597_9244577_minus_0	GAGTTATTGAATGGAAAAAGA	21PhasiRNA_1623	0	0	0	0	0	0	0	0	0.0836258	0	0	0
chr02_9244600_9244620_plus_0	GAACCTTCTTCTGGAATGTAG	21PhasiRNA_1624	0	0	0	0	0	0	0	0	0	0	0	0
chr02_9244618_9244598_minus_0	ACATTCCAGAAGAAGGTTCAG	21PhasiRNA_1625	0	0	0.170129	0	0	0	0	0	0	0	0	0
chr02_9244621_9244641_plus_0	CCAAGTCCTCGACATCAGGAG	21PhasiRNA_1626	0	0	0	0	0	0	0	0	0	0	0	0.148549
chr02_9244639_9244619_minus_0	CCTGATGTCGAGGACTTGGCT	21PhasiRNA_1627	0	0	0	0.133269	0	0.781394	0	0	0	0	0.191301	0
chr02_9244642_9244662_plus_0	AACTTCTTTCAATACTTCCTA	21PhasiRNA_1628	0	0	0	0	0	0	0	0	0	0	0	0
chr02_9244660_9244640_minus_0	GGAAGTATTGAAAGAAGTTCT	21PhasiRNA_1629	0	0	0	0	0	0	0	0	0	0	0	0
chr02_9244663_9244683_plus_0	TAATTGTCTTAATCAACCTTT	21PhasiRNA_1630	0	0	0	0	0	0	0	0	0	0	0	0
chr02_9244681_9244661_minus_0	AGGTTGATTAAGACAATTATA	21PhasiRNA_1631	0	0	0	0	0	0	0	0	0	0	0	0
chr02_9244684_9244704_plus_0	TCTCATCAAAATCATCTGAGA	21PhasiRNA_1632	0.0784879	0.0720938	0.340258	0.0666343	0	1.14204	0.418449	0.221912	0.167252	0.546129	0.191301	0.668469
chr02_9244702_9244682_minus_0	TCAGATGATTTTGATGAGAAA	21PhasiRNA_1633	0	0	0	0	0	0	0	0	0	0	0	0
chr02_9244705_9244725_plus_0	CACAAACCCATATTTTGGGAT	21PhasiRNA_1634	0	0	0	0	0	0.601072	0	0	0	0	0	0
chr02_9244723_9244703_minus_0	CCCAAAATATGGGTTTGTGTC	21PhasiRNA_1635	0	0	0	0	0	0	0	0	0	0	0	0.0742743
chr02_9244726_9244746_plus_0	TGAAATGCTTAGTCACTCTCT	21PhasiRNA_1636	0	0.288375	0	3.39835	1.73122	2.94525	0	0.110956	0	1.09226	3.57095	2.74815
chr02_9244744_9244724_minus_0	AGAGTGACTAAGCATTTCAAT	21PhasiRNA_1637	0	0	0	0	0	0	0	0	0	0	0	0
chr02_9244747_9244767_plus_0	CATCATTGAAGATCATTTGGG	21PhasiRNA_1638	0.706391	0.432563	0.850645	2.1323	3.10176	1.56279	0.836898	1.22052	1.25439	2.18452	3.63471	2.45105
chr02_9244765_9244745_minus_0	CAAATGATCTTCAATGATGAG	21PhasiRNA_1639	10.3604	9.44428	5.78439	22.4558	20.4139	23.2615	9.20588	7.21215	6.60643	11.2503	17.8547	20.574
chr02_9244768_9244788_plus_0	CTAGTGTTGTCTTTCCTAGTC	21PhasiRNA_1640	0	0	0	0	0	0	0	0	0	0	0	0
chr02_9244786_9244766_minus_0	CTAGGAAAGACAACACTAGCC	21PhasiRNA_1641	0	0	0	0	0	0	0	0	0	0	0	0
chr02_9244789_9244809_plus_0	CCCCATACCAATTATAGGAAA	21PhasiRNA_1642	0	0	0	0	0	0	0	0	0	0	0	0
chr02_9244807_9244787_minus_0	TCCTATAATTGGTATGGGGGA	21PhasiRNA_1643	0	0	0	0	0	0	0	0	0	0	0	0
chr02_9244810_9244830_plus_0	AATCGAAAGTTCTTGGACAAC	21PhasiRNA_1644	0	0	0	0	0	0	0	0	0	0	0	0
chr02_9244828_9244808_minus_0	TGTCCAAGAACTTTCGATTTT	21PhasiRNA_1645	0	0	0	0	0	0	0	0	0	0	0	0
chr02_9244831_9244851_plus_0	ATTAACATTGTTTATCAGGAT	21PhasiRNA_1646	0	0	0	0	0	0	0	0	0	0	0	0
chr02_9244849_9244829_minus_0	CCTGATAAACAATGTTAATGT	21PhasiRNA_1647	0	0	0	0	0	0	0	0	0	0	0	0
chr02_13749578_13749598_plus_0	CAATAGAAGTTTACAATGATG	21PhasiRNA_1648	0	0	0	0.0666343	0.216402	0	0	0	0	0	0	0.0742743
chr02_13749596_13749576_minus_0	TCATTGTAAACTTCTATTGCT	21PhasiRNA_1649	0	0	0	0.932881	0.72134	0.360643	0	0	0	0.327678	1.53041	1.26266
chr02_13749599_13749619_plus_0	CGCACGTTCGTTCTCATTTTG	21PhasiRNA_1650	0	0	0	0.666343	0.144268	0.781394	0	0	0	0.546129	0.701436	0.742743
chr02_13749617_13749597_minus_0	AAATGAGAACGAACGTGCGCA	21PhasiRNA_1651	0	0	0	3.13181	3.24603	3.12558	0	0	0	2.73065	5.73902	4.30791
chr02_13749620_13749640_plus_0	ATGTTTGTGCCTGGGCTACTC	21PhasiRNA_1652	0	0	0	1.73249	2.30829	1.44257	0	0	0	0.983033	3.57095	2.15395
chr02_13749638_13749618_minus_0	GTAGCCCAGGCACAAACATCA	21PhasiRNA_1653	0	0	0	0	0	0	0	0	0	0	0.191301	0.222823
chr02_13749641_13749661_plus_0	TTTCTCAACAGCACAATGTAA	21PhasiRNA_1654	0	0	0	0	0	0	0	0	0	0	0	0
chr02_13749659_13749639_minus_0	ACATTGTGCTGTTGAGAAAGA	21PhasiRNA_1655	0	0	0	0	0	0	0	0	0	0	0	0
chr02_13749662_13749682_plus_0	AGGAAATCTTGTTGAGCCTTC	21PhasiRNA_1656	0	0	0	0	0	0	0	0	0	0	0	0
chr02_13749680_13749660_minus_0	AGGCTCAACAAGATTTCCTTT	21PhasiRNA_1657	0	0	0	0	0	0	0	0	0	0	0	0
chr02_13749683_13749703_plus_0	TGCGCTCTACAAAGGGTGGCA	21PhasiRNA_1658	0	0	0	0	0	0	0	0	0	0	0	0
chr02_13749701_13749681_minus_0	CCACCCTTTGTAGAGCGCAGA	21PhasiRNA_1659	0	0	0	0	0	0	0	0	0	0	0	0
chr02_13749704_13749724_plus_0	CATTTGACATGAACGATGAGG	21PhasiRNA_1660	0	0	0	0	0	0	0	0	0	0	0	0
chr02_13749722_13749702_minus_0	TCATCGTTCATGTCAAATGTG	21PhasiRNA_1661	0	0	0	0	0	0	0	0	0	0	0	0
chr02_13749725_13749745_plus_0	CAAAGTTAGCAGACATGCTGC	21PhasiRNA_1662	0	0	0	0	0	0	0	0	0	0	0	0
chr02_13749743_13749723_minus_0	AGCATGTCTGCTAACTTTGCC	21PhasiRNA_1663	0	0	0	0	0	0	0	0	0	0	0	0
chr02_13749746_13749766_plus_0	ATAAAAGTTTACATGGAAAGA	21PhasiRNA_1664	0	0	0	0	0	0	0	0	0	0	0	0
chr02_13749764_13749744_minus_0	TTTCCATGTAAACTTTTATGC	21PhasiRNA_1665	0	0	0.0850645	94.5541	97.6695	104.346	0.209224	0	0	164.057	74.0972	87.3466
chr02_13749767_13749787_plus_0	GGTACTTAATTGTCATGGATG	21PhasiRNA_1666	0	0	0	0	0	0	0	0	0	0	0	0.148549
chr02_13749785_13749765_minus_0	TCCATGACAATTAAGTACCTC	21PhasiRNA_1667	0	0	0	4.39787	4.83298	4.20751	0	0	0	2.73065	4.33615	5.1992
chr02_13749788_13749808_plus_0	ACTGAGGGGTTCCTAAATTTT	21PhasiRNA_1668	0	0	0	0	0	0	0	0	0	0	0	0
chr02_13749806_13749786_minus_0	AATTTAGGAACCCCTCAGTCA	21PhasiRNA_1669	0	0	0	0	0	0	0	0	0	0	0	0
chr02_13749809_13749829_plus_0	GAAAATGACTTGGAAGGAGAG	21PhasiRNA_1670	0	0	0	0.0666343	0.649206	0.300536	0	0	0	0.436904	0.127534	0.222823
chr02_13749827_13749807_minus_0	CTCCTTCCAAGTCATTTTCAA	21PhasiRNA_1671	0	0	0	0	0	0	0	0	0	0	0	0
chr02_13749830_13749850_plus_0	GCTGAGAAATGTTTACAAGAT	21PhasiRNA_1672	0	0	0	0	0	0	0	0	0	0	0	0
chr02_13749848_13749828_minus_0	CTTGTAAACATTTCTCAGCCT	21PhasiRNA_1673	0	0	0	0	0	0	0	0	0	0.109226	0.0637669	0.148549
chr02_13749851_13749871_plus_0	CTTATCAACAGATGTCTAGTT	21PhasiRNA_1674	0	0	0	0.266537	0	0.420751	0	0	0	0.327678	0.255068	0.222823
chr02_13749869_13749849_minus_0	CTAGACATCTGTTGATAAGAT	21PhasiRNA_1675	0	0	0	0	0	0.0601072	0	0	0	0	0	0
chr02_13749872_13749892_plus_0	CATGTCAGCAAGAAAAGTCAA	21PhasiRNA_1676	0	0	0	0	0	0	0	0	0	0	0	0
chr02_13749890_13749870_minus_0	GACTTTTCTTGCTGACATGAA	21PhasiRNA_1677	0	0	0	0	0	0	0	0	0	0	0	0
chr02_13749893_13749913_plus_0	GATGAAACAAAAATTATATCA	21PhasiRNA_1678	0	0	0	0	0	0	0	0	0	0	0	0
chr02_13749911_13749891_minus_0	ATATAATTTTTGTTTCATCTT	21PhasiRNA_1679	0	0	0	0	0	0	0	0	0	0	0	0
chr02_13749914_13749934_plus_0	TGTAAGGTTCATGATCTAATA	21PhasiRNA_1680	0	0	0	0.133269	0	0	0	0	0	0.218452	0.0637669	0.297097
chr02_13749932_13749912_minus_0	TTAGATCATGAACCTTACATG	21PhasiRNA_1681	0	0	0	0.0666343	0	0	0	0	0	0	0.127534	0.148549
chr02_13749935_13749955_plus_0	TACGACCTGTGCTTGAGACAA	21PhasiRNA_1682	0	0	0	0	0	0	0	0	0	0	0	0
chr02_13749953_13749933_minus_0	GTCTCAAGCACAGGTCGTATA	21PhasiRNA_1683	0	0	0	0	0	0	0	0	0	0	0	0
chr02_13749956_13749976_plus_0	GTTCAAAGAGGAAACCTTTTT	21PhasiRNA_1684	0	0	0	0	0	0	0	0	0	0	0	0
chr02_13749974_13749954_minus_0	AAAGGTTTCCTCTTTGAACTT	21PhasiRNA_1685	0	0	0	0	0	0	0	0	0	0	0	0.0742743
chr02_13749977_13749997_plus_0	ATCATGAACGACATTCTGTTT	21PhasiRNA_1686	0	0	0	0	0	0	0	0	0	0	0.127534	0.297097
chr02_13749995_13749975_minus_0	ACAGAATGTCGTTCATGATAA	21PhasiRNA_1687	0	0	0	0.0666343	0.216402	0.120214	0	0	0	0	0.127534	0.148549
chr02_13749998_13750018_plus_0	GAAAAATCCGATGAAAAGAAA	21PhasiRNA_1688	0	0	0	0	0	0	0	0	0	0	0	0
chr02_13750016_13749996_minus_0	TCTTTTCATCGGATTTTTCAA	21PhasiRNA_1689	0	0	0	0	0	0	0	0	0	0	0	0
chr02_13750019_13750039_plus_0	GCTCAAATCAATGATTTTGTA	21PhasiRNA_1690	0	0	0	0	0	0	0	0	0	0	0	0
chr02_13750037_13750017_minus_0	CAAAATCATTGATTTGAGCTT	21PhasiRNA_1691	0	0	0	0	0	0	0	0	0	0	0	0
chr02_13750040_13750060_plus_0	TTCGATTGTGATCCAAATCAT	21PhasiRNA_1692	0	0	0	0	0	0	0	0	0	0.109226	0	0
chr02_13750058_13750038_minus_0	GATTTGGATCACAATCGAATA	21PhasiRNA_1693	0	0	0	0	0	0	0	0	0	0.109226	0	0.0742743
chr02_13750061_13750081_plus_0	GTTCCTTCAGTATGCCAATCT	21PhasiRNA_1694	0	0	0	0	0	0	0	0	0	0	0	0
chr02_13750079_13750059_minus_0	ATTGGCATACTGAAGGAACAT	21PhasiRNA_1695	0	0	0	0	0	0	0	0	0	0	0	0
chr02_13750082_13750102_plus_0	CTCAGTAGGCATAATATGCAG	21PhasiRNA_1696	0	0	0	0	0	0	0	0	0	0	0	0
chr02_13750100_13750080_minus_0	GCATATTATGCCTACTGAGAG	21PhasiRNA_1697	0	0	0	0	0	0	0	0	0	0	0	0
chr02_13750103_13750123_plus_0	CCGTTTAAGCACTGGACCAGT	21PhasiRNA_1698	0	0	0	0	0	0	0	0	0	0	0	0
chr02_13750121_13750101_minus_0	TGGTCCAGTGCTTAAACGGCT	21PhasiRNA_1699	0	0	0	0	0	0	0	0	0	0	0	0
chr02_13750124_13750144_plus_0	GACAAAATTGATAAATTTCCC	21PhasiRNA_1700	0	0	0	0	0	0	0	0	0	0	0	0
chr02_13750142_13750122_minus_0	GAAATTTATCAATTTTGTCAC	21PhasiRNA_1701	0	0	0	0	0	0	0	0	0	0	0	0
chr02_13750145_13750165_plus_0	TATGGTCTTTACAGGGCCCTT	21PhasiRNA_1702	0	0	0	0	0	0	0	0	0	0	0	0
chr02_13750163_13750143_minus_0	GGGCCCTGTAAAGACCATAGG	21PhasiRNA_1703	0	0	0	0	0	0	0	0	0	0	0	0
chr02_13750166_13750186_plus_0	GTTACCCCTGGACATCATCAG	21PhasiRNA_1704	0	0	0	0	0	0	0	0	0	0	0	0
chr02_13750184_13750164_minus_0	GATGATGTCCAGGGGTAACAA	21PhasiRNA_1705	0	0	0	0	0	0	0	0	0	0	0	0
chr02_13750187_13750207_plus_0	TTGAGAGATGATGACAACAAC	21PhasiRNA_1706	0	0	0	0	0	0	0	0	0	0	0	0
chr02_13750205_13750185_minus_0	TGTTGTCATCATCTCTCAACT	21PhasiRNA_1707	0	0	0	0	0	0	0	0	0	0	0	0
chr02_13750208_13750228_plus_0	AATCTTTTGAAACGAACTCGC	21PhasiRNA_1708	0	0	0	0	0	0	0	0	0	0	0	0
chr02_13750226_13750206_minus_0	GAGTTCGTTTCAAAAGATTGT	21PhasiRNA_1709	0	0	0	0	0	0	0	0	0	0	0	0
chr02_13750229_13750249_plus_0	TCTATTTTCTTTTCCGGTCAT	21PhasiRNA_1710	0	0	0	0	0	0	0	0	0	0.218452	0.127534	0.148549
chr02_13750247_13750227_minus_0	GACCGGAAAAGAAAATAGAGC	21PhasiRNA_1711	0	0	0	0	0	0	0	0	0	0	0	0
chr02_13750250_13750270_plus_0	TATTTTTCAACTTTTATTCTC	21PhasiRNA_1712	0	0	0	0	0	0	0	0	0	0	0	0
chr02_13750268_13750248_minus_0	GAATAAAAGTTGAAAAATAAT	21PhasiRNA_1713	0	0	0	0	0	0	0	0	0	0	0	0
chr02_13750271_13750291_plus_0	AAATCAGAGCTTATTCATTTC	21PhasiRNA_1714	0	0	0	0.0666343	0	0	0	0	0	0	0	0
chr02_13750289_13750269_minus_0	AATGAATAAGCTCTGATTTGA	21PhasiRNA_1715	0	0	0	0.0666343	0.072134	0.240429	0	0	0	0	0.0637669	0.222823
chr02_13750292_13750312_plus_0	AAATTACTCAAAATCTTGGAC	21PhasiRNA_1716	0	0	0	0	0	0	0	0	0	0	0	0
chr02_13750310_13750290_minus_0	CCAAGATTTTGAGTAATTTGA	21PhasiRNA_1717	0	0	0	0	0	0	0	0	0	0	0	0
chr02_13750313_13750333_plus_0	TTGGCACACATGGCGATTTAT	21PhasiRNA_1718	0	0	0	0	0	0	0	0	0	0	0	0
chr02_13750331_13750311_minus_0	AAATCGCCATGTGTGCCAAGT	21PhasiRNA_1719	0	0	0	0	0	0	0	0	0	0	0	0
chr02_13750334_13750354_plus_0	AGTTTCCCTCTACAGATACTA	21PhasiRNA_1720	0	0	0	0	0	0	0	0	0	0	0	0.0742743
chr02_13750352_13750332_minus_0	GTATCTGTAGAGGGAAACTAT	21PhasiRNA_1721	0	0	0	0	0	0	0	0	0	0	0	0
chr02_13750355_13750375_plus_0	AGCCTCATCTGGTTGAGGTAC	21PhasiRNA_1722	0	0	0	0	0	0	0	0	0	0	0	0
chr02_13750373_13750353_minus_0	ACCTCAACCAGATGAGGCTTA	21PhasiRNA_1723	0	0	0	0	0	0	0	0	0	0	0	0
chr02_13750376_13750396_plus_0	CTAGCATTACGCTACCCTGAG	21PhasiRNA_1724	0	0	0	0	0	0	0	0	0	0	0	0
chr02_13750394_13750374_minus_0	CAGGGTAGCGTAATGCTAGGT	21PhasiRNA_1725	0	0	0	0	0	0	0	0	0	0	0	0
chr02_13750397_13750417_plus_0	AATTTCGACATACCTCCAGAA	21PhasiRNA_1726	0	0	0	0	0	0	0	0	0	0	0	0
chr02_13750415_13750395_minus_0	CTGGAGGTATGTCGAAATTCT	21PhasiRNA_1727	0	0	0	0	0	0	0	0	0	0	0	0
[truncated: 36,962 more rows]

## Sheet: 21ntPhasiRNAs.deg
sRNA_id	PhasiRNA	target	Cleave_pos	degradome_reads	pvalue	Category	Score
chr09_22224613_22224633_plus_0	21PhasiRNA_17041	DM8C01G00060.1	1710	1	0.872129	4	8.5
chr02_17133246_17133226_minus_0	21PhasiRNA_2223	DM8C01G00060.1	3539	1	0.983957	4	8
chr01_792814_792794_minus_0	21PhasiRNA_18	DM8C01G00060.1	4210	3	0.984629	3	8
chr10_43490083_43490063_minus_0	21PhasiRNA_17036	DM8C01G00060.1	4347	5	0.960781	2	7
chr10_43490083_43490063_minus_0	21PhasiRNA_17036	DM8C01G00300.1	1041	5	0.816662	3	6
chr01_766138_766158_plus_0	21PhasiRNA_171	DM8C01G00300.1	1640	1	0.999024	4	6.5
chr08_53136265_53136245_minus_0	21PhasiRNA_16459	DM8C01G00300.1	3601	1	0.864611	4	6
chr12_6327525_6327505_minus_0	21PhasiRNA_29474	DM8C01G00360.1	4630	3	0.771691	3	7.5
chr01_766345_766325_minus_0	21PhasiRNA_190	DM8C01G00430.1	10489	1	0.0188636	4	0
chr01_766345_766325_minus_0	21PhasiRNA_190	DM8C01G00430.1	1418	1	0.0555301	4	0
chr01_747827_747807_minus_0	21PhasiRNA_18	DM8C01G00430.1	2852	3	0.0182843	2	0
chr12_18563144_18563124_minus_0	21PhasiRNA_30049	DM8C01G00430.1	2853	2	0.053856	2	0
chr01_765778_765758_minus_0	21PhasiRNA_136	DM8C01G00430.1	3071	1	0.124803	4	3
chr01_793129_793109_minus_0	21PhasiRNA_305	DM8C01G00430.1	5242	1	0.234031	4	4
chr01_747827_747807_minus_0	21PhasiRNA_18	DM8C01G00430.1	641	1	0.0188636	4	0
chr12_18563144_18563124_minus_0	21PhasiRNA_30049	DM8C01G00430.1	642	1	0.0555301	4	0
chr01_747827_747807_minus_0	21PhasiRNA_18	DM8C01G00430.1	9631	1	0.0733462	4	0
chr12_18563144_18563124_minus_0	21PhasiRNA_30049	DM8C01G00430.1	9632	3	0.0450858	2	0
chr01_766114_766094_minus_0	21PhasiRNA_168	DM8C01G00440.1	1196	1	0.107977	4	0
chr12_18563144_18563124_minus_0	21PhasiRNA_30049	DM8C01G00440.1	642	5	0.0625457	2	0
chr01_793129_793109_minus_0	21PhasiRNA_305	DM8C01G00440.1	956	1	0.0188636	4	0
chr01_754382_754362_minus_0	21PhasiRNA_18	DM8C01G00450.1	641	1	0.0188636	4	0
chr12_18563144_18563124_minus_0	21PhasiRNA_30049	DM8C01G00450.1	642	3	0.00918432	2	0
chr01_793129_793109_minus_0	21PhasiRNA_305	DM8C01G00450.1	956	1	0.0908263	4	0.5
chr01_766345_766325_minus_0	21PhasiRNA_190	DM8C01G00460.1	1415	1	0.0733462	4	0
chr01_787202_787182_minus_0	21PhasiRNA_269	DM8C01G00460.1	681	1	0.0188636	4	0
chr01_766114_766094_minus_0	21PhasiRNA_168	DM8C01G00470.1	1196	1	0.0373714	4	0
chr01_754382_754362_minus_0	21PhasiRNA_18	DM8C01G00470.1	641	1	0.0373714	4	0
chr12_18563144_18563124_minus_0	21PhasiRNA_30049	DM8C01G00470.1	642	2	0.0182843	2	0
chr11_6927364_6927384_plus_0	21PhasiRNA_23180	DM8C01G00470.1	856	1	0.987712	4	10
chr11_10227443_10227463_plus_0	21PhasiRNA_24253	DM8C01G00720.1	1544	3	0.952396	2	5
chr08_53136643_53136623_minus_0	21PhasiRNA_16495	DM8C01G00720.1	349	1	0.726097	4	9.5
chr01_792964_792984_plus_0	21PhasiRNA_298	DM8C01G00790.1	2366	35	0.877996	2	7
chr08_53136244_53136224_minus_0	21PhasiRNA_16457	DM8C01G00870.1	1458	17	0.640906	2	7
chr08_21243032_21243052_plus_0	21PhasiRNA_14838	DM8C01G00870.1	1462	2	0.599091	3	8
chr11_6883218_6883198_minus_0	21PhasiRNA_22890	DM8C01G00890.1	2444	1	0.952499	4	9.5
chr07_8018964_8018984_plus_0	21PhasiRNA_13987	DM8C01G00940.1	4065	29	0.820248	2	8
chr07_8018943_8018963_plus_0	21PhasiRNA_13985	DM8C01G01360.1	520	21	0.995388	2	7
chr06_5705282_5705302_plus_0	21PhasiRNA_12721	DM8C01G01430.1	274	1	0.990034	4	9
chr07_48489189_48489209_plus_0	21PhasiRNA_14476	DM8C01G01480.1	5036	8	0.701416	2	8
chr01_18592266_18592286_plus_0	21PhasiRNA_1294	DM8C01G01490.1	4254	2	0.900075	3	8.5
chr11_1857371_1857391_plus_0	21PhasiRNA_21311	DM8C01G01620.1	5451	3	0.296005	3	4
chr11_10227356_10227336_minus_0	21PhasiRNA_24244	DM8C01G01830.1	2593	1	0.649155	4	7.5
chr01_49823875_49823855_minus_0	21PhasiRNA_1337	DM8C01G01830.1	2797	2	0.643355	3	8
chr11_6742487_6742467_minus_0	21PhasiRNA_22459	DM8C01G01920.1	37068	1	0.962916	4	8
chr06_5704922_5704902_minus_0	21PhasiRNA_12686	DM8C01G02090.1	2234	3	0.20863	3	8.5
chr10_47430159_47430179_plus_0	21PhasiRNA_20150	DM8C01G02090.2	2913	1	0.999973	4	12
chr08_53135995_53136015_plus_0	21PhasiRNA_16434	DM8C01G02090.2	3604	1	1	4	8.5
chr11_34286587_34286607_plus_0	21PhasiRNA_24428	DM8C01G02110.1	11830	3	0.957776	2	8
chr11_2206588_2206568_minus_0	21PhasiRNA_21559	DM8C01G02140.1	217	11	0.999593	2	9
chr11_2223935_2223915_minus_0	21PhasiRNA_21559	DM8C01G02180.1	1293	9	0.999625	2	9
chr11_2415859_2415839_minus_0	21PhasiRNA_21559	DM8C01G02240.1	18750	12	0.999519	2	9
chr08_53136076_53136056_minus_0	21PhasiRNA_16441	DM8C01G02240.1	6470	4	0.951954	2	9
chr11_2129823_2129803_minus_0	21PhasiRNA_21559	DM8C01G02240.2	1023	8	0.999581	2	9
chr01_2284799_2284779_minus_0	21PhasiRNA_509	DM8C01G02280.1	1709	1	0.0188636	4	0
chr11_2129823_2129803_minus_0	21PhasiRNA_21559	DM8C01G02280.1	1930	19	0.9996	2	9
chr11_2415859_2415839_minus_0	21PhasiRNA_21559	DM8C01G02480.1	1983	3	0.874651	3	9
chr01_49823854_49823834_minus_0	21PhasiRNA_1335	DM8C01G02480.1	3761	1	0.107977	4	9.5
chr08_53136076_53136056_minus_0	21PhasiRNA_16441	DM8C01G02480.1	3998	2	0.20863	3	5
chr01_1448821_1448801_minus_0	21PhasiRNA_397	DM8C01G02480.1	4773	1	0.996436	4	10
chr08_53136202_53136182_minus_0	21PhasiRNA_16453	DM8C01G02590.1	4429	1	0.999998	4	5
chr08_59062245_59062265_plus_0	21PhasiRNA_16719	DM8C01G02660.1	5587	1	0.974662	4	6
chr08_21242987_21242967_minus_0	21PhasiRNA_14833	DM8C01G02670.1	4077	1	0.953395	4	9.5
chr04_952512_952492_minus_0	21PhasiRNA_3393	DM8C01G02680.1	1375	4	0.980186	2	12.5
chr09_22224613_22224633_plus_0	21PhasiRNA_17041	DM8C01G02680.1	3217	4	0.999995	2	11
chr01_2448270_2448250_minus_0	21PhasiRNA_509	DM8C01G02740.1	1107	1	0.999536	4	9.5
chr01_2246702_2246682_minus_0	21PhasiRNA_509	DM8C01G02760.1	468	2	0.947875	3	9.5
chr05_1693229_1693209_minus_0	21PhasiRNA_8908	DM8C01G02890.1	1697	33	0.854618	2	9.5
chr02_17133204_17133184_minus_0	21PhasiRNA_2219	DM8C01G02910.1	2813	10	0.613397	2	8
chr06_1764634_1764654_plus_0	21PhasiRNA_11508	DM8C01G03110.1	352	1	0.726097	4	7.5
chr07_8019003_8018983_minus_0	21PhasiRNA_13990	DM8C01G03410.2	2445	1	0.999817	4	16.5
chr04_952431_952451_plus_0	21PhasiRNA_3386	DM8C01G03470.1	4569	1	1	4	6
chr07_48489168_48489188_plus_0	21PhasiRNA_14474	DM8C01G03510.1	12135	5	0.963906	2	9.5
chr04_952431_952451_plus_0	21PhasiRNA_3386	DM8C01G03510.1	15973	3	0.445957	2	5.5
chr11_7058626_7058646_plus_0	21PhasiRNA_23395	DM8C01G03510.1	1660	10	0.99989	2	15.5
chr08_46569689_46569669_minus_0	21PhasiRNA_15125	DM8C01G03510.1	6262	1	1	4	17.5
chr08_53135995_53136015_plus_0	21PhasiRNA_16434	DM8C01G03520.1	170	1	0.999999	4	6.5
chr11_13833081_13833061_minus_0	21PhasiRNA_24396	DM8C01G03550.1	12	2	0.999993	2	8.5
chr11_13833081_13833061_minus_0	21PhasiRNA_24396	DM8C01G03550.2	12	1	1	4	8.5
chr02_26612792_26612812_plus_0	21PhasiRNA_2488	DM8C01G03550.2	219	1	0.999994	4	20.5
chr02_15527842_15527822_minus_0	21PhasiRNA_1989	DM8C01G03570.1	6909	4	0.749429	2	7
chr11_2415838_2415818_minus_0	21PhasiRNA_21746	DM8C01G03600.1	4084	1	1	4	7.5
chr01_2448396_2448376_minus_0	21PhasiRNA_521	DM8C01G03600.1	4110	2	0.336005	3	5.5
chr11_7058626_7058646_plus_0	21PhasiRNA_23395	DM8C01G03660.1	279	1	1	4	14.5
chr12_18563126_18563146_plus_0	21PhasiRNA_30048	DM8C01G03740.1	1992	1	0.583561	4	8.5
chr05_49150712_49150732_plus_0	21PhasiRNA_10354	DM8C01G03850.1	374	1	0.124803	4	3
chr06_5705156_5705176_plus_0	21PhasiRNA_12709	DM8C01G03870.1	63234	1	0.591417	4	7
chr01_747827_747807_minus_0	21PhasiRNA_18	DM8C01G03870.1	74432	1	0.99577	4	6
chr01_4237967_4237947_minus_0	21PhasiRNA_878	DM8C01G03880.1	48587	1	0.366852	4	2
chr05_49150712_49150732_plus_0	21PhasiRNA_10354	DM8C01G03910.1	506	1	0.456324	4	6
chr11_10227251_10227231_minus_0	21PhasiRNA_24234	DM8C01G03970.1	694	2	0.722662	2	9
chr01_49824046_49824066_plus_0	21PhasiRNA_1354	DM8C01G04040.1	6127	1	0.929143	4	7
chr11_44726577_44726597_plus_0	21PhasiRNA_17057	DM8C01G04060.1	4396	1	0.927781	4	10
chr06_5705156_5705176_plus_0	21PhasiRNA_12709	DM8C01G04210.1	717	1	0.894302	4	7
chr01_18591699_18591719_plus_0	21PhasiRNA_1240	DM8C01G04330.1	296	2	0.602546	2	5.5
chr08_53136559_53136539_minus_0	21PhasiRNA_16487	DM8C01G04950.1	2230	1	0.994478	4	5
chr11_6882948_6882968_plus_0	21PhasiRNA_22614	DM8C01G04980.1	1643	2	0.142347	3	7
chr11_7100677_7100697_plus_0	21PhasiRNA_22835	DM8C01G05030.1	4342	10	0.934854	2	6
chr08_46569689_46569669_minus_0	21PhasiRNA_15125	DM8C01G05040.1	692	1	0.999994	4	12
chr08_2982558_2982538_minus_0	21PhasiRNA_14679	DM8C01G05260.1	1257	2	0.248117	3	13
chr01_765781_765801_plus_0	21PhasiRNA_137	DM8C01G05280.2	5976	1	1	4	12.5
chr06_5704946_5704966_plus_0	21PhasiRNA_12689	DM8C01G05320.1	2467	6	0.336005	3	13
chr11_13833081_13833061_minus_0	21PhasiRNA_24396	DM8C01G05350.1	511	1	0.999995	4	10
chr06_5705090_5705070_minus_0	21PhasiRNA_12702	DM8C01G05350.2	743	7	0.543549	2	8.5
chr07_8019633_8019613_minus_0	21PhasiRNA_14050	DM8C01G05360.1	1948	3	0.21329	2	7.5
chr11_6927613_6927593_minus_0	21PhasiRNA_23203	DM8C01G05380.1	344	1	0.985415	4	17.5
chr11_6849277_6849257_minus_0	21PhasiRNA_22835	DM8C01G05380.1	766	2	0.645953	3	8
chr08_53135995_53136015_plus_0	21PhasiRNA_16434	DM8C01G05390.1	1471	1	1	4	9
chr08_21242987_21242967_minus_0	21PhasiRNA_14833	DM8C01G05450.1	161	2	0.6163	3	8
chr01_765736_765716_minus_0	21PhasiRNA_132	DM8C01G05590.1	7877	1	0.994372	4	7
chr11_10227233_10227253_plus_0	21PhasiRNA_24233	DM8C01G05680.1	12834	1	0.541959	4	4.5
chr01_747827_747807_minus_0	21PhasiRNA_18	DM8C01G05750.1	3748	1	0.99222	4	9.5
chr08_21243155_21243135_minus_0	21PhasiRNA_14849	DM8C01G05750.1	4484	5	0.784664	3	13
chr04_959588_959568_minus_0	21PhasiRNA_3603	DM8C01G06040.1	7900	1	0.583561	4	6.5
chr07_8018922_8018942_plus_0	21PhasiRNA_13983	DM8C01G06060.1	774	1	0.919039	4	5
chr08_53136139_53136119_minus_0	21PhasiRNA_16447	DM8C01G06510.1	8980	2	0.602546	2	7.5
chr08_53136139_53136119_minus_0	21PhasiRNA_16447	DM8C01G06520.1	11084	1	0.859355	4	7.5
chr08_46569689_46569669_minus_0	21PhasiRNA_15125	DM8C01G06880.1	270	1	0.991278	4	5
chr09_53337929_53337949_plus_0	21PhasiRNA_17707	DM8C01G06930.1	6495	3	0.555875	3	11
chr11_10227251_10227231_minus_0	21PhasiRNA_24234	DM8C01G07000.1	856	1	1	4	10
chr11_2415838_2415818_minus_0	21PhasiRNA_21746	DM8C01G07120.1	3299	12	1	2	10
chr11_10227251_10227231_minus_0	21PhasiRNA_24234	DM8C01G07190.1	833	3	0.993418	3	10
chr11_10227251_10227231_minus_0	21PhasiRNA_24234	DM8C01G07190.2	833	2	0.993073	3	10
chr08_46569692_46569712_plus_0	21PhasiRNA_15126	DM8C01G07210.1	10016	34	0.255659	2	9
chr11_2415838_2415818_minus_0	21PhasiRNA_21746	DM8C01G07210.1	8413	8	0.999999	2	8.5
chr01_792796_792816_plus_0	21PhasiRNA_65	DM8C01G07210.1	8434	1	0.662266	4	8
chr08_53136643_53136623_minus_0	21PhasiRNA_16495	DM8C01G07530.1	7681	1	1	4	16
chr08_53136202_53136182_minus_0	21PhasiRNA_16453	DM8C01G07840.1	13251	2	0.425127	2	6
chr11_13206824_13206844_plus_0	21PhasiRNA_24337	DM8C01G07840.1	22945	1	0.998487	4	7.5
chr08_53136562_53136582_plus_0	21PhasiRNA_16488	DM8C01G07910.1	1055	3	0.97847	2	7
chr01_793129_793109_minus_0	21PhasiRNA_305	DM8C01G08020.1	5587	1	0.681021	4	8
chr06_5705051_5705071_plus_0	21PhasiRNA_12699	DM8C01G08060.2	9849	1	0.973172	4	9
chr07_8019066_8019046_minus_0	21PhasiRNA_13996	DM8C01G08470.1	403	1	0.999916	4	7
chr09_65915116_65915136_plus_0	21PhasiRNA_12702	DM8C01G08570.1	4203	10	0.912398	3	6
chr08_53136202_53136182_minus_0	21PhasiRNA_16453	DM8C01G08570.1	4654	6	0.999816	3	11
chr11_10227338_10227358_plus_0	21PhasiRNA_24243	DM8C01G09090.1	6351	2	0.906639	2	11
chr01_2246828_2246808_minus_0	21PhasiRNA_521	DM8C01G09140.1	527	1	1	4	13
chr08_53136076_53136056_minus_0	21PhasiRNA_16441	DM8C01G09210.1	95	3	0.899341	3	9
chr08_53136121_53136141_plus_0	21PhasiRNA_16446	DM8C01G09340.1	1090	1	0.621385	4	6.5
chr12_6327528_6327548_plus_0	21PhasiRNA_29475	DM8C01G09420.1	690	2	0.994298	2	9.5
chr07_8019024_8019004_minus_0	21PhasiRNA_13992	DM8C01G09670.1	5662	2	0.747106	2	10.5
chr07_8019024_8019004_minus_0	21PhasiRNA_13992	DM8C01G09670.2	1564	2	0.744762	2	10.5
chr01_49823854_49823834_minus_0	21PhasiRNA_1335	DM8C01G09880.1	216	1	0.999999	4	7.5
chr11_7058269_7058289_plus_0	21PhasiRNA_23359	DM8C01G09970.1	974	2	0.891786	2	13.5
chr11_6971326_6971306_minus_0	21PhasiRNA_23359	DM8C01G10030.1	431	1	0.989843	4	13.5
chr01_765781_765801_plus_0	21PhasiRNA_137	DM8C01G10740.1	199	1	0.962916	4	8.5
chr11_34286350_34286370_plus_0	21PhasiRNA_24431	DM8C01G10780.1	1537	5	0.0973047	3	10
chr07_48524468_48524488_plus_0	21PhasiRNA_14488	DM8C01G10780.1	2351	3	0.997818	3	8.5
chr05_2357968_2357988_plus_0	21PhasiRNA_9740	DM8C01G10870.1	272	1	0.99984	4	12
chr09_53337863_53337843_minus_0	21PhasiRNA_17702	DM8C01G11090.1	2853	4	0.289218	2	10
chr01_792964_792984_plus_0	21PhasiRNA_298	DM8C01G11100.1	1237	3	0.925871	2	10
chr11_6927364_6927384_plus_0	21PhasiRNA_23180	DM8C01G11110.1	6725	4	0.932673	3	14
chr07_8019048_8019068_plus_0	21PhasiRNA_13995	DM8C01G11780.1	9829	15	0.153023	2	9
chr01_747827_747807_minus_0	21PhasiRNA_18	DM8C01G12490.1	4182	4	0.995717	2	9
chr07_8018943_8018963_plus_0	21PhasiRNA_13985	DM8C01G12720.1	1336	2	0.840443	3	9
chr01_765781_765801_plus_0	21PhasiRNA_137	DM8C01G12720.1	2419	23	0.98999	2	7
chr11_13832997_13832977_minus_0	21PhasiRNA_24388	DM8C01G12720.1	2545	2	0.129712	3	6.5
chr07_8019279_8019299_plus_0	21PhasiRNA_14017	DM8C01G12790.1	2006	2	0.873731	3	7
chr11_13833081_13833061_minus_0	21PhasiRNA_24396	DM8C01G13460.1	1884	2	0.996197	3	15
chr08_53136244_53136224_minus_0	21PhasiRNA_16457	DM8C01G13460.1	2788	26	0.19121	2	5
chr08_53136076_53136056_minus_0	21PhasiRNA_16441	DM8C01G13460.1	3313	4	0.0145179	3	5.5
chr08_53136625_53136645_plus_0	21PhasiRNA_16494	DM8C01G13770.1	8583	1	0.997422	4	5
chr02_17133246_17133226_minus_0	21PhasiRNA_2223	DM8C01G13790.1	6417	6	0.613397	2	20.5
chr11_10227338_10227358_plus_0	21PhasiRNA_24243	DM8C01G13940.1	12484	2	0.879151	3	10.5
chr11_34286563_34286543_minus_0	21PhasiRNA_24431	DM8C01G13970.1	12468	2	0.0973047	3	10
chr07_48524468_48524488_plus_0	21PhasiRNA_14488	DM8C01G13970.1	13282	1	1	4	8.5
chr11_42898137_42898157_plus_0	21PhasiRNA_25086	DM8C01G13970.1	4530	3	0.552616	3	9
chr09_53337929_53337949_plus_0	21PhasiRNA_17707	DM8C01G13970.1	5419	7	0.999545	2	6.5
chr11_10227125_10227105_minus_0	21PhasiRNA_24222	DM8C01G14140.1	10006	21	0.998531	2	8.5
chr04_48065676_48065656_minus_0	21PhasiRNA_2213	DM8C01G14180.1	11463	1	0.999999	4	9.5
chr01_2448396_2448376_minus_0	21PhasiRNA_521	DM8C01G14200.1	18354	1	0.999982	4	8.5
chr04_952512_952492_minus_0	21PhasiRNA_3393	DM8C01G14270.1	387	1	0.668637	4	6.5
chr07_8018943_8018963_plus_0	21PhasiRNA_13985	DM8C01G14540.1	21498	1	0.998272	4	14
chr12_3168090_3168070_minus_0	21PhasiRNA_28788	DM8C01G14960.1	6522	1	0.801849	4	10
chr10_43490128_43490148_plus_0	21PhasiRNA_17041	DM8C01G14960.1	8699	1	1	4	13
chr11_34286308_34286328_plus_0	21PhasiRNA_24427	DM8C01G15270.1	9162	1	0.957628	4	9.5
chr11_34286308_34286328_plus_0	21PhasiRNA_24427	DM8C01G15270.2	2265	2	0.698563	3	9.5
chr01_2284925_2284905_minus_0	21PhasiRNA_521	DM8C01G15610.1	342	1	0.999827	4	10.5
chr01_780124_780144_plus_0	21PhasiRNA_256	DM8C01G15640.1	278	1	0.999999	4	7.5
chr12_3168051_3168071_plus_0	21PhasiRNA_28785	DM8C01G15720.1	6449	1	0.999358	4	8.5
chr01_2246828_2246808_minus_0	21PhasiRNA_521	DM8C01G15730.1	56	6	0.999999	2	10.5
chr02_17133204_17133184_minus_0	21PhasiRNA_2219	DM8C01G16010.1	192	2	0.610647	3	9.5
chr06_1765692_1765672_minus_0	21PhasiRNA_11575	DM8C01G16130.1	2303	3	0.732711	2	7
chr08_21243032_21243052_plus_0	21PhasiRNA_14838	DM8C01G16130.1	2394	1	0.995521	4	7.5
chr08_53136202_53136182_minus_0	21PhasiRNA_16453	DM8C01G16130.1	3104	2	0.999272	2	6.5
chr08_1248011_1248031_plus_0	21PhasiRNA_14588	DM8C01G16130.1	3163	3	0.672556	2	5.5
chr11_2415838_2415818_minus_0	21PhasiRNA_21746	DM8C01G16240.1	5864	1	1	4	7.5
chr09_53337929_53337949_plus_0	21PhasiRNA_17707	DM8C01G16280.1	2093	5	0.363717	2	7
chr08_53136643_53136623_minus_0	21PhasiRNA_16495	DM8C01G16620.1	2114	2	0.927033	3	7
chr08_1248011_1248031_plus_0	21PhasiRNA_14588	DM8C01G16620.1	2120	3	0.999482	2	12
chr02_17133288_17133268_minus_0	21PhasiRNA_2227	DM8C01G16620.1	2132	1	0.907494	4	24
chr04_6595985_6595965_minus_0	21PhasiRNA_4801	DM8C01G16620.1	2368	2	0.757937	3	24.5
chr01_1448740_1448760_plus_0	21PhasiRNA_390	DM8C01G16640.1	2528	1	0.809254	4	16
chr01_2365689_2365669_minus_0	21PhasiRNA_509	DM8C01G16640.1	76	15	0.811761	2	11.5
chr02_17133204_17133184_minus_0	21PhasiRNA_2219	DM8C01G16660.1	2661	1	0.720831	4	5
chr10_43490104_43490084_minus_0	21PhasiRNA_17038	DM8C01G16720.1	6825	12	0.998116	2	8.5
chr09_53337863_53337843_minus_0	21PhasiRNA_17702	DM8C01G16860.1	34983	2	0.925184	2	8
chr09_22224529_22224549_plus_0	21PhasiRNA_17033	DM8C01G16860.1	50414	1	0.999078	4	5
chr11_34286389_34286369_minus_0	21PhasiRNA_24434	DM8C01G16940.1	1203	1	0.859355	4	8
chr04_952512_952492_minus_0	21PhasiRNA_3393	DM8C01G16960.1	1104	1	0.966921	4	7
chr08_53136394_53136414_plus_0	21PhasiRNA_16472	DM8C01G17340.1	411	1	0.999416	4	10
chr02_15527656_15527676_plus_0	21PhasiRNA_1972	DM8C01G17610.1	6049	2	0.987737	2	9.5
chr10_43490128_43490148_plus_0	21PhasiRNA_17041	DM8C01G17660.1	1360	51	0.981765	2	9.5
chr08_46569689_46569669_minus_0	21PhasiRNA_15125	DM8C01G17710.1	10934	3	0.849152	2	17.5
chr11_10227356_10227336_minus_0	21PhasiRNA_24244	DM8C01G17840.1	1075	3	0.333675	2	7
chr01_49823854_49823834_minus_0	21PhasiRNA_1335	DM8C01G18050.1	190	1	1	4	7
chr05_2358049_2358029_minus_0	21PhasiRNA_9747	DM8C01G18190.1	15359	3	0.706876	2	10.5
chr05_2358049_2358029_minus_0	21PhasiRNA_9747	DM8C01G18190.1	45859	3	0.704159	2	10.5
chr12_3168051_3168071_plus_0	21PhasiRNA_28785	DM8C01G18300.2	1504	1	0.655773	4	7.5
chr09_53337929_53337949_plus_0	21PhasiRNA_17707	DM8C01G18330.1	1357	1	0.99991	4	5
chr01_2284925_2284905_minus_0	21PhasiRNA_521	DM8C01G19130.1	3461	1	1	4	20.5
chr08_1248011_1248031_plus_0	21PhasiRNA_14588	DM8C01G19230.1	877	1	1	4	12
chr07_8018964_8018984_plus_0	21PhasiRNA_13987	DM8C01G19560.1	7691	1	0.99279	4	16
chr01_2246828_2246808_minus_0	21PhasiRNA_521	DM8C01G19560.1	8108	1	1	4	12.5
chr07_8019279_8019299_plus_0	21PhasiRNA_14017	DM8C01G19560.1	8129	4	0.27598	2	7
chr06_5705282_5705302_plus_0	21PhasiRNA_12721	DM8C01G19610.1	12345	2	0.945138	3	10.5
chr08_53136643_53136623_minus_0	21PhasiRNA_16495	DM8C01G19650.1	8224	2	0.999995	3	10
chr09_22224613_22224633_plus_0	21PhasiRNA_17041	DM8C01G19680.1	13	111	0.867432	2	9.5
chr11_34286563_34286543_minus_0	21PhasiRNA_24431	DM8C01G19680.1	977	315	0.985521	2	8.5
chr11_7058521_7058541_plus_0	21PhasiRNA_23387	DM8C01G19740.1	190	8	0.892494	3	8.5
chr12_6327525_6327505_minus_0	21PhasiRNA_29474	DM8C01G19900.1	5360	2	0.858059	3	8
chr11_6927364_6927384_plus_0	21PhasiRNA_23180	DM8C01G20000.1	6112	1	0.999178	4	10.5
chr08_21243032_21243052_plus_0	21PhasiRNA_14838	DM8C01G20060.1	6794	3	0.647471	2	9
chr12_702037_702057_plus_0	21PhasiRNA_28262	DM8C01G20120.1	1005	1	0.124803	4	5
chr08_53136265_53136245_minus_0	21PhasiRNA_16459	DM8C01G20150.1	1736	2	0.253595	3	7.5
chr08_53136559_53136539_minus_0	21PhasiRNA_16487	DM8C01G20150.1	225	20	0.96005	2	7
chr01_765781_765801_plus_0	21PhasiRNA_137	DM8C01G20250.1	6847	1	1	4	11
chr08_53136202_53136182_minus_0	21PhasiRNA_16453	DM8C01G20280.1	5170	2	0.685044	3	7
chr04_48065676_48065656_minus_0	21PhasiRNA_2213	DM8C01G20350.1	5577	1	1	4	12
chr02_17133141_17133121_minus_0	21PhasiRNA_2213	DM8C01G20350.2	5577	1	1	4	12
chr10_43490044_43490064_plus_0	21PhasiRNA_17033	DM8C01G20440.1	5146	1	0.812852	4	10
chr07_8019066_8019046_minus_0	21PhasiRNA_13996	DM8C01G20490.1	1134	1	0.999985	4	12
chr01_787223_787203_minus_0	21PhasiRNA_271	DM8C01G20490.1	180	1	1	4	13
chr07_8019129_8019109_minus_0	21PhasiRNA_14002	DM8C01G20580.1	9311	70	0.595143	2	12
chr02_26612792_26612812_plus_0	21PhasiRNA_2488	DM8C01G20590.1	8458	1	0.99207	4	10
chr01_18591699_18591719_plus_0	21PhasiRNA_1240	DM8C01G20680.1	4159	2	0.820248	2	8
chr02_17133267_17133247_minus_0	21PhasiRNA_2225	DM8C01G20740.1	2120	2	0.847292	3	12
chr07_48489189_48489209_plus_0	21PhasiRNA_14476	DM8C01G20940.1	7656	1	0.413291	4	5.5
chr08_53136244_53136224_minus_0	21PhasiRNA_16457	DM8C01G21070.1	2058	3	0.837596	2	8.5
chr11_13832958_13832978_plus_0	21PhasiRNA_24385	DM8C01G21070.1	2284	1	0.945726	4	12
chr05_1693313_1693293_minus_0	21PhasiRNA_8916	DM8C01G21070.1	2289	7	0.831491	2	8.5
chr06_1765989_1766009_plus_0	21PhasiRNA_11604	DM8C01G21070.1	2367	3	0.660245	2	6
chr10_47430159_47430179_plus_0	21PhasiRNA_20150	DM8C01G21170.1	7901	1	0.998773	4	8
chr11_2223935_2223915_minus_0	21PhasiRNA_21559	DM8C01G21180.1	1527	3	0.999456	3	11
chr05_49150733_49150753_plus_0	21PhasiRNA_10356	DM8C01G21190.1	5206	45	0.660245	2	6.5
chr11_3599062_3599042_minus_0	21PhasiRNA_22118	DM8C01G21230.1	6143	1	0.290212	4	6.5
chr11_34286389_34286369_minus_0	21PhasiRNA_24434	DM8C01G21360.1	379	19	0.381087	2	7
chr11_13832979_13832999_plus_0	21PhasiRNA_24387	DM8C01G21450.1	5950	4	0.894741	2	14.5
chr08_59062245_59062265_plus_0	21PhasiRNA_16719	DM8C01G21450.1	69	3	0.984697	2	11.5
chr04_48065676_48065656_minus_0	21PhasiRNA_2213	DM8C01G21530.1	15138	1	0.99977	4	7
chr11_34286389_34286369_minus_0	21PhasiRNA_24434	DM8C01G21590.1	6514	1	0.999834	4	11
chr08_53136643_53136623_minus_0	21PhasiRNA_16495	DM8C01G21600.1	1052	2	0.999983	3	22
chr12_6327528_6327548_plus_0	21PhasiRNA_29475	DM8C01G21600.1	1113	7	0.931778	2	11
chr07_8019066_8019046_minus_0	21PhasiRNA_13996	DM8C01G21670.1	16532	1	0.978243	4	6.5
chr11_13832958_13832978_plus_0	21PhasiRNA_24385	DM8C01G21670.1	6063	1	0.998135	4	8.5
chr02_17133141_17133121_minus_0	21PhasiRNA_2213	DM8C01G21670.1	6081	1	1	4	11
chr11_2415838_2415818_minus_0	21PhasiRNA_21746	DM8C01G21690.1	3468	1	1	4	11
chr12_3168090_3168070_minus_0	21PhasiRNA_28788	DM8C01G21690.1	7784	12	0.971076	2	8.5
chr08_46569689_46569669_minus_0	21PhasiRNA_15125	DM8C01G21690.1	8412	14	0.425127	2	7.5
chr12_822239_822259_plus_0	21PhasiRNA_28295	DM8C01G21690.1	8432	14	0.598862	2	13
chr11_6927343_6927363_plus_0	21PhasiRNA_23178	DM8C01G21690.1	8460	4	0.23704	3	5
chr11_7058626_7058646_plus_0	21PhasiRNA_23395	DM8C01G21730.1	1123	1	0.999999	4	14
chr01_787226_787246_plus_0	21PhasiRNA_272	DM8C01G21830.1	957	2	0.60779	3	8
chr11_34286389_34286369_minus_0	21PhasiRNA_24434	DM8C01G21880.1	1493	2	0.62736	3	10
chr06_1765692_1765672_minus_0	21PhasiRNA_11575	DM8C01G21880.1	1601	2	0.924316	3	7
chr09_22224529_22224549_plus_0	21PhasiRNA_17033	DM8C01G21880.1	1740	10	0.499429	2	10.5
chr01_49823938_49823918_minus_0	21PhasiRNA_1343	DM8C01G21990.1	1317	3	0.840443	3	8
chr12_3168090_3168070_minus_0	21PhasiRNA_28788	DM8C01G22050.1	6242	2	0.340843	3	10
chr01_4237967_4237947_minus_0	21PhasiRNA_878	DM8C01G22140.1	2015	3	0.713604	3	14
chr07_48489147_48489167_plus_0	21PhasiRNA_14472	DM8C01G22340.1	6499	1	0.910951	4	5
chr11_4105396_4105416_plus_0	21PhasiRNA_22221	DM8C01G22370.1	13831	2	0.952396	2	16.5
chr11_13833081_13833061_minus_0	21PhasiRNA_24396	DM8C01G22580.1	1544	1	1	4	10.5
chr01_1448740_1448760_plus_0	21PhasiRNA_390	DM8C01G22740.1	496	1	0.801849	4	16
chr05_24790685_24790705_plus_0	21PhasiRNA_10196	DM8C01G22830.1	2152	1	0.909239	4	8.5
chr11_2129826_2129846_plus_0	21PhasiRNA_21560	DM8C01G22840.2	8836	1	0.853894	4	6.5
chr07_8019279_8019299_plus_0	21PhasiRNA_14017	DM8C01G22930.1	3180	1	0.927781	4	8
chr11_44708859_44708839_minus_0	21PhasiRNA_25612	DM8C01G22930.1	5347	12	0.799202	2	5.5
chr07_48489189_48489209_plus_0	21PhasiRNA_14476	DM8C01G22970.1	795	1	0.424359	4	12.5
chr01_2246828_2246808_minus_0	21PhasiRNA_521	DM8C01G23010.1	2065	11	0.999999	2	8
chr09_53337740_53337760_plus_0	21PhasiRNA_17695	DM8C01G23060.1	1677	2	0.20863	3	7
chr01_765865_765885_plus_0	21PhasiRNA_145	DM8C01G23130.1	4326	1	0.960736	4	8.5
chr11_2129823_2129803_minus_0	21PhasiRNA_21559	DM8C01G23130.1	4453	1	1	4	11
chr01_765865_765885_plus_0	21PhasiRNA_145	DM8C01G23130.2	1237	1	0.962203	4	8.5
chr11_2223935_2223915_minus_0	21PhasiRNA_21559	DM8C01G23130.2	1364	2	0.996169	3	11
chr08_53136247_53136267_plus_0	21PhasiRNA_16458	DM8C01G23200.1	3639	1	0.851085	4	13
chr09_22224781_22224801_plus_0	21PhasiRNA_17057	DM8C01G23330.1	18799	1	0.936794	4	7.5
chr11_44726577_44726597_plus_0	21PhasiRNA_17057	DM8C01G23330.2	1392	1	0.93048	4	7.5
chr08_46569689_46569669_minus_0	21PhasiRNA_15125	DM8C01G23470.1	23821	1	0.541959	4	14.5
chr07_48524468_48524488_plus_0	21PhasiRNA_14488	DM8C01G23470.1	27314	2	0.999942	2	12
chr01_765865_765885_plus_0	21PhasiRNA_145	DM8C01G23520.1	287	50	0.78779	3	7
chr11_1857371_1857391_plus_0	21PhasiRNA_21311	DM8C01G23580.2	1895	1	0.621385	4	6.5
chr09_22224613_22224633_plus_0	21PhasiRNA_17041	DM8C01G23580.2	2145	1	0.575555	4	6.5
chr09_22224781_22224801_plus_0	21PhasiRNA_17057	DM8C01G23580.2	2152	1	0.999852	4	5.5
chr06_5705027_5705007_minus_0	21PhasiRNA_12696	DM8C01G23630.1	1122	2	0.990173	2	8.5
chr09_22224613_22224633_plus_0	21PhasiRNA_17041	DM8C01G23640.1	1998	1	0.567394	4	6.5
chr01_1448821_1448801_minus_0	21PhasiRNA_397	DM8C01G23640.1	2243	14	0.854618	2	15.5
chr08_46569689_46569669_minus_0	21PhasiRNA_15125	DM8C01G23680.1	1109	1	1	4	14.5
chr11_42898053_42898073_plus_0	21PhasiRNA_25078	DM8C01G23790.1	3819	1	0.987944	4	10
chr11_34286350_34286370_plus_0	21PhasiRNA_24431	DM8C01G23830.1	11349	1	0.986224	4	8
chr01_765781_765801_plus_0	21PhasiRNA_137	DM8C01G23850.1	14705	1	0.999991	4	11
chr11_34286389_34286369_minus_0	21PhasiRNA_24434	DM8C01G23860.1	1237	3	0.998201	2	9
chr11_6927406_6927426_plus_0	21PhasiRNA_23184	DM8C01G23880.1	1044	5	0.949219	2	4.5
chr11_6926965_6926985_plus_0	21PhasiRNA_23142	DM8C01G23880.1	7689	1	0.993319	4	7.5
chr08_53136076_53136056_minus_0	21PhasiRNA_16441	DM8C01G23990.1	494	1	0.999988	4	6
chr06_5705282_5705302_plus_0	21PhasiRNA_12721	DM8C01G24170.1	3075	1	0.99817	4	18
chr08_53136265_53136245_minus_0	21PhasiRNA_16459	DM8C01G24230.1	3105	2	0.914078	2	8
chr12_822239_822259_plus_0	21PhasiRNA_28295	DM8C01G24230.1	3776	1	0.965636	4	6
chr08_21243032_21243052_plus_0	21PhasiRNA_14838	DM8C01G24230.1	90	1	0.999266	4	13.5
chr12_822239_822259_plus_0	21PhasiRNA_28295	DM8C01G24230.2	842	1	0.971595	4	6
chr01_49823854_49823834_minus_0	21PhasiRNA_1335	DM8C01G24240.1	1679	2	0.179161	3	9
chr05_49150712_49150732_plus_0	21PhasiRNA_10354	DM8C01G24450.1	167	2	0.702939	3	8
chr07_48489147_48489167_plus_0	21PhasiRNA_14472	DM8C01G24450.1	3401	26	0.995388	2	13
chr11_13832979_13832999_plus_0	21PhasiRNA_24387	DM8C01G24730.1	946	1	0.990765	4	7.5
chr11_13832979_13832999_plus_0	21PhasiRNA_24387	DM8C01G24740.1	159	1	0.991278	4	7.5
chr01_1448740_1448760_plus_0	21PhasiRNA_390	DM8C01G24770.1	7525	1	0.755672	4	16
chr01_765781_765801_plus_0	21PhasiRNA_137	DM8C01G24800.1	197	2	0.998497	3	13
chr04_6688631_6688611_minus_0	21PhasiRNA_4801	DM8C01G24880.1	6339	3	0.896665	2	4
chr07_8018964_8018984_plus_0	21PhasiRNA_13987	DM8C01G24950.1	8905	1	0.954275	4	9.5
chr01_2246870_2246850_minus_0	21PhasiRNA_525	DM8C01G24960.1	7927	2	0.857018	3	9
chr07_48489147_48489167_plus_0	21PhasiRNA_14472	DM8C01G24990.1	11996	1	0.99906	4	5
chr07_8019129_8019109_minus_0	21PhasiRNA_14002	DM8C01G24990.1	5839	10	0.351866	2	9
chr08_53136034_53136014_minus_0	21PhasiRNA_16437	DM8C01G24990.1	6695	1	0.980219	4	14.5
chr01_787223_787203_minus_0	21PhasiRNA_271	DM8C01G24990.1	8404	2	0.998965	3	7.5
chr11_6927406_6927426_plus_0	21PhasiRNA_23184	DM8C01G25030.1	8362	1	0.642409	4	6
chr07_8019279_8019299_plus_0	21PhasiRNA_14017	DM8C01G25050.1	1110	1	0.972657	4	5.5
chr08_1248011_1248031_plus_0	21PhasiRNA_14588	DM8C01G25050.1	1211	1	0.999948	4	12
chr07_48524468_48524488_plus_0	21PhasiRNA_14488	DM8C01G25050.1	1493	2	0.24876	2	12.5
chr07_48524468_48524488_plus_0	21PhasiRNA_14488	DM8C01G25050.2	1493	2	0.20863	3	12.5
chr10_43490296_43490316_plus_0	21PhasiRNA_17057	DM8C01G25080.1	15400	2	0.733798	3	7
chr12_18563144_18563124_minus_0	21PhasiRNA_30049	DM8C01G25080.1	3957	1	0.999766	4	8
chr11_7058626_7058646_plus_0	21PhasiRNA_23395	DM8C01G25080.1	9782	1	0.999995	4	14
chr11_7058626_7058646_plus_0	21PhasiRNA_23395	DM8C01G25080.2	584	1	0.999993	4	14
chr10_43490296_43490316_plus_0	21PhasiRNA_17057	DM8C01G25080.2	6202	2	0.737663	3	7
chr08_53136202_53136182_minus_0	21PhasiRNA_16453	DM8C01G25100.1	297	2	0.999738	2	6
chr05_2357968_2357988_plus_0	21PhasiRNA_9740	DM8C01G25120.1	1780	1	0.983335	4	9
chr11_44722111_44722091_minus_0	21PhasiRNA_25825	DM8C01G25230.1	1738	5	0.504391	3	6
chr11_13833081_13833061_minus_0	21PhasiRNA_24396	DM8C01G25270.1	1365	3	1	2	8
chr11_13833081_13833061_minus_0	21PhasiRNA_24396	DM8C01G25270.2	1365	3	0.999997	3	8
chr12_8983917_8983937_plus_0	21PhasiRNA_29922	DM8C01G25370.1	443	96	0.451045	2	9.5
chr08_53136076_53136056_minus_0	21PhasiRNA_16441	DM8C01G25370.1	530	2	0.954967	3	19
chr11_13832976_13832956_minus_0	21PhasiRNA_24386	DM8C01G25420.1	8571	3	0.993918	2	10
chr11_13832976_13832956_minus_0	21PhasiRNA_24386	DM8C01G25420.2	5819	1	0.999974	4	10
chr09_67389164_67389184_plus_0	21PhasiRNA_18283	DM8C01G25570.1	353	1	0.635534	4	8.5
chr02_15527842_15527822_minus_0	21PhasiRNA_1989	DM8C01G25590.1	15244	2	0.82064	3	8
chr07_8018943_8018963_plus_0	21PhasiRNA_13985	DM8C01G25590.1	9756	1	0.922064	4	11
chr01_49823854_49823834_minus_0	21PhasiRNA_1335	DM8C01G25710.1	524	1	1	4	6
chr11_6927406_6927426_plus_0	21PhasiRNA_23184	DM8C01G25820.1	3308	2	0.964879	3	11
chr11_4105396_4105416_plus_0	21PhasiRNA_22221	DM8C01G25850.1	2937	2	0.508002	3	8.5
chr01_2448438_2448418_minus_0	21PhasiRNA_525	DM8C01G26100.1	260	1	0.942535	4	7
chr01_49823854_49823834_minus_0	21PhasiRNA_1335	DM8C01G26290.1	399	121	0.0250039	0	9
chr11_10227167_10227147_minus_0	21PhasiRNA_24226	DM8C01G26330.1	1965	1	0.988828	4	6
chr01_2246828_2246808_minus_0	21PhasiRNA_521	DM8C01G26390.1	1937	1	1	4	8.5
chr08_21243032_21243052_plus_0	21PhasiRNA_14838	DM8C01G26460.1	590	1	0.794156	4	8
chr10_55425298_55425318_plus_0	21PhasiRNA_20711	DM8C01G26520.1	2898	2	0.981545	3	5
chr01_49823875_49823855_minus_0	21PhasiRNA_1337	DM8C01G26540.1	1105	4	0.931681	3	12.5
chr08_53135995_53136015_plus_0	21PhasiRNA_16434	DM8C01G26540.1	569	3	0.999905	3	14
chr06_1765923_1765903_minus_0	21PhasiRNA_11597	DM8C01G26600.1	6494	1	0.94143	4	7.5
chr11_46101068_46101048_minus_0	21PhasiRNA_27713	DM8C01G26750.1	2316	1	0.862008	4	7.5
chr08_53136121_53136141_plus_0	21PhasiRNA_16446	DM8C01G26750.1	3029	1	0.997656	4	14.5
chr01_2246828_2246808_minus_0	21PhasiRNA_521	DM8C01G26850.2	40	1	0.997372	4	7.5
chr04_48065676_48065656_minus_0	21PhasiRNA_2213	DM8C01G26880.1	212	1	1	4	11
chr11_13833081_13833061_minus_0	21PhasiRNA_24396	DM8C01G26910.1	2901	2	1	2	10.5
chr08_1248011_1248031_plus_0	21PhasiRNA_14588	DM8C01G26980.2	1026	1	0.989245	4	7.5
chr08_53136034_53136014_minus_0	21PhasiRNA_16437	DM8C01G27060.1	403	1	0.681021	4	5.5
chr08_46569626_46569606_minus_0	21PhasiRNA_15119	DM8C01G27060.1	537	4	0.584162	3	10.5
chr02_17133204_17133184_minus_0	21PhasiRNA_2219	DM8C01G27130.1	1704	1	0.994478	4	6.5
chr01_18592266_18592286_plus_0	21PhasiRNA_1294	DM8C01G27150.1	4914	1	0.968758	4	9
chr07_48489168_48489188_plus_0	21PhasiRNA_14474	DM8C01G27150.1	5400	1	0.998676	4	7.5
chr01_49823854_49823834_minus_0	21PhasiRNA_1335	DM8C01G27150.1	6307	2	0.750753	3	10.5
chr02_28333425_28333405_minus_0	21PhasiRNA_2737	DM8C01G27170.1	8329	4	0.616947	2	8
chr08_53135995_53136015_plus_0	21PhasiRNA_16434	DM8C01G27170.1	8383	3	0.999716	3	11.5
chr07_48489147_48489167_plus_0	21PhasiRNA_14472	DM8C01G27210.1	2750	4	0.938362	2	10.5
chr08_53136034_53136014_minus_0	21PhasiRNA_16437	DM8C01G27210.1	4888	9	0.568132	2	6.5
chr02_15527656_15527676_plus_0	21PhasiRNA_1972	DM8C01G27250.1	3703	1	0.99999	4	7.5
chr11_13206884_13206864_minus_0	21PhasiRNA_24342	DM8C01G27470.1	760	5	0.386772	2	10
chr11_6927364_6927384_plus_0	21PhasiRNA_23180	DM8C01G27610.1	722	1	0.980958	4	9
chr01_765781_765801_plus_0	21PhasiRNA_137	DM8C01G27660.1	7233	1	0.993569	4	10.5
chr02_15527656_15527676_plus_0	21PhasiRNA_1972	DM8C01G27850.1	7283	5	0.725209	2	7.5
chr11_40255309_40255329_plus_0	21PhasiRNA_24916	DM8C01G28070.1	643	1	0.378796	4	9
chr08_53135995_53136015_plus_0	21PhasiRNA_16434	DM8C01G28070.1	786	5	0.999996	3	8
chr11_34286368_34286348_minus_0	21PhasiRNA_24432	DM8C01G28120.1	2348	3	0.382825	3	8
chr11_7100782_7100802_plus_0	21PhasiRNA_22890	DM8C01G28360.1	7935	1	0.476642	4	5.5
chr09_22224781_22224801_plus_0	21PhasiRNA_17057	DM8C01G28360.1	8310	2	0.909798	3	8
chr01_2246828_2246808_minus_0	21PhasiRNA_521	DM8C01G28390.1	27175	1	1	4	12.5
chr09_53337863_53337843_minus_0	21PhasiRNA_17702	DM8C01G28430.1	24645	1	0.496201	4	7
chr12_6327528_6327548_plus_0	21PhasiRNA_29475	DM8C01G28460.1	5565	1	0.999459	4	6
chr01_49823875_49823855_minus_0	21PhasiRNA_1337	DM8C01G28560.1	213	2	0.925871	2	12
chr11_2415838_2415818_minus_0	21PhasiRNA_21746	DM8C01G28610.1	672	2	1	3	4.5
chr11_13832958_13832978_plus_0	21PhasiRNA_24385	DM8C01G28790.1	595	1	0.979451	4	7.5
chr11_34286350_34286370_plus_0	21PhasiRNA_24431	DM8C01G28800.1	729	27	0.943795	2	7.5
chr08_53135995_53136015_plus_0	21PhasiRNA_16434	DM8C01G28870.1	3032	3	0.996722	2	29
chr01_2309663_2309683_plus_0	21PhasiRNA_509	DM8C01G28890.1	4849	3	0.787772	2	5.5
chr11_2129823_2129803_minus_0	21PhasiRNA_21559	DM8C01G28930.1	1659	1	0.999706	4	12.5
chr11_2415838_2415818_minus_0	21PhasiRNA_21746	DM8C01G28980.1	5012	5	0.833038	2	11
chr12_18563126_18563146_plus_0	21PhasiRNA_30048	DM8C01G28980.1	7690	5	0.623951	2	7
chr01_792796_792816_plus_0	21PhasiRNA_65	DM8C01G28980.1	7691	1	0.951586	4	7
chr02_17133267_17133247_minus_0	21PhasiRNA_2225	DM8C01G29010.1	27476	4	0.560088	2	3.5
chr11_2415838_2415818_minus_0	21PhasiRNA_21746	DM8C01G29130.1	748	3	0.999969	2	12
chr05_1693229_1693209_minus_0	21PhasiRNA_8908	DM8C01G29160.1	7282	1	0.354679	4	6.5
chr01_2246828_2246808_minus_0	21PhasiRNA_521	DM8C01G29280.1	400	1	0.999935	4	14
chr11_7058521_7058541_plus_0	21PhasiRNA_23387	DM8C01G29310.1	2765	1	0.973172	4	7
chr11_7058521_7058541_plus_0	21PhasiRNA_23387	DM8C01G29310.2	1823	1	0.970492	4	7
chr08_53136076_53136056_minus_0	21PhasiRNA_16441	DM8C01G29310.2	5855	1	0.141313	4	5.5
chr01_49823854_49823834_minus_0	21PhasiRNA_1335	DM8C01G29390.1	3335	1	0.515029	4	7
chr08_46569710_46569690_minus_0	21PhasiRNA_15127	DM8C01G29390.1	3924	1	0.662266	4	7
chr06_35310982_35311002_plus_0	21PhasiRNA_12852	DM8C01G29400.1	3826	6	0.762924	2	8.5
chr11_34286605_34286585_minus_0	21PhasiRNA_24427	DM8C01G29400.1	5744	4	0.992492	3	7
chr11_44721313_44721293_minus_0	21PhasiRNA_24917	DM8C01G29630.1	101	7	0.872236	2	13
chr11_34286389_34286369_minus_0	21PhasiRNA_24434	DM8C01G29630.1	109	1	0.961477	4	9
chr01_1448740_1448760_plus_0	21PhasiRNA_390	DM8C01G29650.1	11758	1	0.668637	4	8
chr01_1448740_1448760_plus_0	21PhasiRNA_390	DM8C01G29650.2	7533	2	0.326223	3	8
chr07_1184435_1184415_minus_0	21PhasiRNA_13732	DM8C01G29830.1	1558	5	0.419798	2	9.5
chr07_1184435_1184415_minus_0	21PhasiRNA_13732	DM8C01G29850.1	734	8	0.113033	2	10
chr08_46569626_46569606_minus_0	21PhasiRNA_15119	DM8C01G29980.1	264	1	0.995928	4	5.5
chr11_44722111_44722091_minus_0	21PhasiRNA_25825	DM8C01G30000.1	3569	5	0.609813	2	6
chr01_4068299_4068319_plus_0	21PhasiRNA_777	DM8C01G30060.1	1790	1	0.956814	4	10.5
chr10_50041982_50041962_minus_0	21PhasiRNA_20256	DM8C01G30130.1	2376	1	0.496201	4	20
chr11_3599083_3599063_minus_0	21PhasiRNA_22120	DM8C01G30250.1	8942	1	0.583561	4	6
chr11_3599083_3599063_minus_0	21PhasiRNA_22120	DM8C01G30250.2	8942	2	0.290838	3	6
chr01_18591699_18591719_plus_0	21PhasiRNA_1240	DM8C01G30270.1	11729	2	0.500753	3	12
chr01_779722_779702_minus_0	21PhasiRNA_18	DM8C01G30270.1	11877	2	0.843905	3	7.5
chr08_51804842_51804862_plus_0	21PhasiRNA_15364	DM8C01G30290.1	605	1	0.985415	4	7.5
chr11_2223935_2223915_minus_0	21PhasiRNA_21559	DM8C01G30400.1	33266	1	1	4	7.5
chr08_53135995_53136015_plus_0	21PhasiRNA_16434	DM8C01G30570.1	3421	2	1	2	15
chr08_46569776_46569796_plus_0	21PhasiRNA_15134	DM8C01G30580.1	151	1	1	4	9.5
chr11_44722111_44722091_minus_0	21PhasiRNA_25825	DM8C01G30610.1	2304	1	0.366852	4	5
chr09_65915116_65915136_plus_0	21PhasiRNA_12702	DM8C01G30620.1	5364	1	0.993191	4	7.5
chr07_8019549_8019529_minus_0	21PhasiRNA_14042	DM8C01G30620.1	9014	1	0.0908263	4	6.5
chr11_7058626_7058646_plus_0	21PhasiRNA_23395	DM8C01G30640.1	1156	2	0.999506	2	12
chr11_34286563_34286543_minus_0	21PhasiRNA_24431	DM8C01G30770.1	48	4	0.998266	2	10.5
chr12_6327525_6327505_minus_0	21PhasiRNA_29474	DM8C01G30800.1	3346	1	1	4	9.5
chr06_5704922_5704902_minus_0	21PhasiRNA_12686	DM8C01G30860.1	1899	1	0.909239	4	6.5
chr08_53136118_53136098_minus_0	21PhasiRNA_16445	DM8C01G30960.1	3124	1	0.872129	4	9.5
chr01_787202_787182_minus_0	21PhasiRNA_269	DM8C01G30960.1	9503	3	0.689616	3	7.5
chr01_2448396_2448376_minus_0	21PhasiRNA_521	DM8C01G31020.1	341	1	1	4	9.5
chr08_53135995_53136015_plus_0	21PhasiRNA_16434	DM8C01G31030.1	1478	1	1	4	9
chr12_3167985_3167965_minus_0	21PhasiRNA_28778	DM8C01G31160.1	3734	3	0.560088	2	7
chr11_10227125_10227105_minus_0	21PhasiRNA_24222	DM8C01G31160.1	9347	2	0.916769	3	14
chr11_6927406_6927426_plus_0	21PhasiRNA_23184	DM8C01G31180.1	2553	6	0.98785	2	8
chr11_2415838_2415818_minus_0	21PhasiRNA_21746	DM8C01G31190.1	4223	1	0.980592	4	7
chr11_13832976_13832956_minus_0	21PhasiRNA_24386	DM8C01G31290.1	10708	5	0.977661	2	11.5
chr09_50889103_50889083_minus_0	21PhasiRNA_17326	DM8C01G31290.1	10795	1	0.94143	4	10.5
chr10_43490359_43490379_plus_0	21PhasiRNA_19796	DM8C01G31370.1	17847	1	0.402011	4	6
chr01_49823938_49823918_minus_0	21PhasiRNA_1343	DM8C01G31430.1	4045	5	0.779793	2	6
chr07_8019024_8019004_minus_0	21PhasiRNA_13992	DM8C01G31440.1	1855	1	1	4	10.5
chr11_10227251_10227231_minus_0	21PhasiRNA_24234	DM8C01G31450.1	6723	9	0.994437	3	6
chr01_49823854_49823834_minus_0	21PhasiRNA_1335	DM8C01G31450.1	6890	6	0.967356	3	11.5
chr01_792964_792984_plus_0	21PhasiRNA_298	DM8C01G31590.1	2040	2	0.906439	3	8.5
chr09_67389035_67389015_minus_0	21PhasiRNA_18270	DM8C01G31660.1	487	2	0.709385	3	6.5
chr11_7100677_7100697_plus_0	21PhasiRNA_22835	DM8C01G31700.1	615	5	0.951509	2	6.5
chr09_22224568_22224548_minus_0	21PhasiRNA_17036	DM8C01G31880.1	2382	1	0.290212	4	7.5
chr08_53136121_53136141_plus_0	21PhasiRNA_16446	DM8C01G31950.1	3821	1	0.276565	4	8
chr01_2284925_2284905_minus_0	21PhasiRNA_521	DM8C01G31960.1	1324	99	1	2	13.5
chr08_46569776_46569796_plus_0	21PhasiRNA_15134	DM8C01G32010.1	7403	1	0.991604	4	6
chr08_46569776_46569796_plus_0	21PhasiRNA_15134	DM8C01G32010.2	3661	7	0.902231	2	6
chr11_6971326_6971306_minus_0	21PhasiRNA_23359	DM8C01G32060.1	1368	1	0.9977	4	12
chr12_3168051_3168071_plus_0	21PhasiRNA_28785	DM8C01G32280.1	7907	2	0.129251	2	4.5
chr11_44721313_44721293_minus_0	21PhasiRNA_24917	DM8C01G32550.1	454	1	0.988394	4	6
chr11_10227167_10227147_minus_0	21PhasiRNA_24226	DM8C01G32560.1	255	5	0.795462	2	7
chr12_720970_720990_plus_0	21PhasiRNA_28262	DM8C01G32560.1	294	4	0.698649	2	9
chr11_34286563_34286543_minus_0	21PhasiRNA_24431	DM8C01G32560.1	422	3	0.41362	3	9
chr07_8019024_8019004_minus_0	21PhasiRNA_13992	DM8C01G32620.1	2612	8	0.999998	2	12
chr05_2326687_2326667_minus_0	21PhasiRNA_9558	DM8C01G32630.1	4010	8	0.701416	2	5.5
chr08_53136076_53136056_minus_0	21PhasiRNA_16441	DM8C01G32630.1	4115	4	0.954303	3	11.5
chr11_7058626_7058646_plus_0	21PhasiRNA_23395	DM8C01G32660.1	1634	1	1	4	13.5
chr08_53136310_53136330_plus_0	21PhasiRNA_16464	DM8C01G32750.1	2810	3	0.993206	2	5.5
chr11_6742175_6742195_plus_0	21PhasiRNA_22614	DM8C01G32780.1	3873	3	0.0216976	3	6
chr06_1764634_1764654_plus_0	21PhasiRNA_11508	DM8C01G32980.1	22634	7	0.857276	2	11
chr08_53136244_53136224_minus_0	21PhasiRNA_16457	DM8C01G33020.1	373	5	0.93365	3	11.5
chr08_53136139_53136119_minus_0	21PhasiRNA_16447	DM8C01G33020.1	733	48	0.48061	2	8
chr08_46569692_46569712_plus_0	21PhasiRNA_15126	DM8C01G33020.1	764	3	0.943095	3	10.5
chr04_48065676_48065656_minus_0	21PhasiRNA_2213	DM8C01G33100.1	1834	2	0.998323	3	9.5
chr09_53337929_53337949_plus_0	21PhasiRNA_17707	DM8C01G33160.1	261	2	0.173137	3	7.5
chr08_53135995_53136015_plus_0	21PhasiRNA_16434	DM8C01G33190.1	2845	1	1	4	10.5
chr11_6883218_6883198_minus_0	21PhasiRNA_22890	DM8C01G33360.1	5055	2	0.511586	3	7.5
chr08_53136394_53136414_plus_0	21PhasiRNA_16472	DM8C01G33380.1	3866	1	0.988171	4	6
chr08_53136076_53136056_minus_0	21PhasiRNA_16441	DM8C01G33380.2	1535	1	0.999985	4	9
chr08_53136394_53136414_plus_0	21PhasiRNA_16472	DM8C01G33380.2	1616	1	0.986224	4	6
chr07_1184435_1184415_minus_0	21PhasiRNA_13732	DM8C01G33460.1	2759	1	0.952499	4	15.5
chr08_51796360_51796340_minus_0	21PhasiRNA_15364	DM8C01G33470.1	1323	3	0.801046	2	5.5
chr09_53337992_53338012_plus_0	21PhasiRNA_17709	DM8C01G33490.1	18389	1	0.989843	4	12
chr09_53337992_53338012_plus_0	21PhasiRNA_17709	DM8C01G33490.2	18389	1	0.989039	4	12
chr11_13832976_13832956_minus_0	21PhasiRNA_24386	DM8C01G33500.1	3448	1	0.999553	4	11.5
chr08_53135995_53136015_plus_0	21PhasiRNA_16434	DM8C01G33590.1	12135	12	0.999998	2	6
chr06_5705027_5705007_minus_0	21PhasiRNA_12696	DM8C01G33590.1	957	1	0.999733	4	8
chr01_2365815_2365795_minus_0	21PhasiRNA_521	DM8C01G33630.1	8028	1	1	4	6
chr08_46569776_46569796_plus_0	21PhasiRNA_15134	DM8C01G33670.1	7743	1	0.999683	4	10
chr11_6927406_6927426_plus_0	21PhasiRNA_23184	DM8C01G33740.1	345	9	0.906639	2	5
chr12_3168090_3168070_minus_0	21PhasiRNA_28788	DM8C01G33780.1	4784	1	0.952499	4	13.5
chr08_46569776_46569796_plus_0	21PhasiRNA_15134	DM8C01G33890.1	222	1	0.999988	4	6
chr02_15527842_15527822_minus_0	21PhasiRNA_1989	DM8C01G33890.1	3287	2	0.713604	3	9.5
chr11_34286563_34286543_minus_0	21PhasiRNA_24431	DM8C01G33910.1	2811	1	0.188996	4	3
chr12_6327525_6327505_minus_0	21PhasiRNA_29474	DM8C01G33910.1	5569	5	0.992617	2	10
chr01_779722_779702_minus_0	21PhasiRNA_18	DM8C01G33920.1	1875	6	0.31128	3	5.5
chr12_18563144_18563124_minus_0	21PhasiRNA_30049	DM8C01G33920.1	1876	19	0.758508	2	7.5
chr07_8019066_8019046_minus_0	21PhasiRNA_13996	DM8C01G33960.1	502	1	0.999995	4	8.5
chr01_787223_787203_minus_0	21PhasiRNA_271	DM8C01G34010.1	7242	1	0.997909	4	11.5
chr11_10227125_10227105_minus_0	21PhasiRNA_24222	DM8C01G34020.1	1989	6	0.602546	2	6
chr01_765634_765654_plus_0	21PhasiRNA_123	DM8C01G34030.1	195	6	0.998234	2	22.5
chr04_48065676_48065656_minus_0	21PhasiRNA_2213	DM8C01G34090.1	2621	1	0.896296	4	9.5
chr05_49150733_49150753_plus_0	21PhasiRNA_10356	DM8C01G34200.1	2659	1	0.972131	4	7.5
chr11_46101068_46101048_minus_0	21PhasiRNA_27713	DM8C01G34220.1	15183	2	0.598862	2	13.5
chr08_53136121_53136141_plus_0	21PhasiRNA_16446	DM8C01G34320.1	2704	1	0.999787	4	16.5
chr01_765781_765801_plus_0	21PhasiRNA_137	DM8C01G34320.1	3191	1	0.998458	4	12
chr04_952512_952492_minus_0	21PhasiRNA_3393	DM8C01G34320.1	6233	2	0.640738	3	7.5
chr11_34286545_34286565_plus_0	21PhasiRNA_24432	DM8C01G34350.1	1360	7	0.599091	3	7
chr07_8018943_8018963_plus_0	21PhasiRNA_13985	DM8C01G34460.1	2723	4	0.972885	2	8
chr08_21243032_21243052_plus_0	21PhasiRNA_14838	DM8C01G34530.1	174	3	0.879116	2	9
chr08_21243032_21243052_plus_0	21PhasiRNA_14838	DM8C01G34530.2	174	3	0.80419	3	9
chr06_1765692_1765672_minus_0	21PhasiRNA_11575	DM8C01G34550.1	5273	1	0.980219	4	9
chr08_21243032_21243052_plus_0	21PhasiRNA_14838	DM8C01G34550.1	6193	2	0.542693	3	8.5
chr11_7058626_7058646_plus_0	21PhasiRNA_23395	DM8C01G34570.1	1303	3	0.999997	2	13.5
chr11_3599062_3599042_minus_0	21PhasiRNA_22118	DM8C01G34590.1	319	1	0.999787	4	5.5
chr11_7058290_7058310_plus_0	21PhasiRNA_23376	DM8C01G34620.1	1679	4	0.430523	3	8
chr01_754382_754362_minus_0	21PhasiRNA_18	DM8C01G34620.1	868	2	0.651093	3	7.5
chr01_747827_747807_minus_0	21PhasiRNA_18	DM8C01G34620.2	50	4	0.648533	3	7.5
chr11_7058290_7058310_plus_0	21PhasiRNA_23376	DM8C01G34620.2	861	1	0.773592	4	8
chr11_4105396_4105416_plus_0	21PhasiRNA_22221	DM8C01G34650.1	965	1	0.982355	4	10
chr12_6327528_6327548_plus_0	21PhasiRNA_29475	DM8C01G34870.1	11581	1	0.898252	4	5
chr02_28333299_28333279_minus_0	21PhasiRNA_2725	DM8C01G34870.2	12484	3	0.950837	3	20.5
chr06_1290801_1290821_plus_0	21PhasiRNA_11307	DM8C01G34880.1	13947	1	0.994883	4	14
chr11_4105396_4105416_plus_0	21PhasiRNA_22221	DM8C01G34890.2	3840	1	0.995689	4	8
chr01_2448396_2448376_minus_0	21PhasiRNA_521	DM8C01G34930.1	2159	1	1	4	5
chr06_5705282_5705302_plus_0	21PhasiRNA_12721	DM8C01G34930.1	5454	1	0.999508	4	8
chr01_2284925_2284905_minus_0	21PhasiRNA_521	DM8C01G34930.1	5979	1	1	4	8
chr11_13833081_13833061_minus_0	21PhasiRNA_24396	DM8C01G34940.2	5952	1	0.999852	4	8
chr05_1693313_1693293_minus_0	21PhasiRNA_8916	DM8C01G34950.1	2811	1	0.999427	4	7.5
chr05_49150712_49150732_plus_0	21PhasiRNA_10354	DM8C01G35050.1	27942	1	0.541959	4	6.5
chr01_765865_765885_plus_0	21PhasiRNA_145	DM8C01G35070.1	1459	6	0.81349	2	7
chr12_6327525_6327505_minus_0	21PhasiRNA_29474	DM8C01G35120.1	607	1	1	4	24
chr05_1693211_1693231_plus_0	21PhasiRNA_8907	DM8C01G35170.2	12534	2	0.26979	3	6.5
chr05_1693337_1693357_plus_0	21PhasiRNA_8919	DM8C01G35170.2	6003	1	0.999499	4	16
chr11_7058626_7058646_plus_0	21PhasiRNA_23395	DM8C01G35170.2	6123	1	1	4	13.5
chr01_766138_766158_plus_0	21PhasiRNA_171	DM8C01G35200.2	197	1	0.991762	4	12.5
chr07_8019129_8019109_minus_0	21PhasiRNA_14002	DM8C01G35200.2	224	1	0.614105	4	9
chr09_53337929_53337949_plus_0	21PhasiRNA_17707	DM8C01G35200.2	245	4	0.999907	2	9
chr11_10227107_10227127_plus_0	21PhasiRNA_24221	DM8C01G35260.1	2086	1	0.931791	4	6
chr08_53136268_53136288_plus_0	21PhasiRNA_16460	DM8C01G35260.1	3568	3	0.986174	2	9
chr08_53136202_53136182_minus_0	21PhasiRNA_16453	DM8C01G35260.1	5411	6	0.993805	2	11.5
chr12_6327525_6327505_minus_0	21PhasiRNA_29474	DM8C01G35300.1	1346	5	0.709568	2	5.5
chr10_55425298_55425318_plus_0	21PhasiRNA_20711	DM8C01G35300.1	508	1	0.994582	4	7.5
chr08_46569776_46569796_plus_0	21PhasiRNA_15134	DM8C01G35450.1	4730	1	0.999998	4	8
chr11_2415838_2415818_minus_0	21PhasiRNA_21746	DM8C01G35500.1	4482	9	0.999985	2	6
chr08_46569776_46569796_plus_0	21PhasiRNA_15134	DM8C01G35510.1	1341	3	0.98029	3	8
chr01_765736_765716_minus_0	21PhasiRNA_132	DM8C01G35560.1	1694	2	0.833287	3	10
chr11_13832979_13832999_plus_0	21PhasiRNA_24387	DM8C01G35560.1	2577	6	0.929213	2	7
chr11_2223938_2223958_plus_0	21PhasiRNA_21560	DM8C01G35630.1	4682	5	0.754011	2	8
chr04_952512_952492_minus_0	21PhasiRNA_3393	DM8C01G35780.1	2599	1	0.999489	4	11
chr09_53337929_53337949_plus_0	21PhasiRNA_17707	DM8C01G35950.1	10994	15	0.535048	2	8.5
chr01_2284925_2284905_minus_0	21PhasiRNA_521	DM8C01G35960.1	9867	3	0.999902	2	6.5
chr06_5704946_5704966_plus_0	21PhasiRNA_12689	DM8C01G35980.1	2306	16	0.799202	2	9.5
chr08_21242969_21242989_plus_0	21PhasiRNA_14832	DM8C01G36100.1	12741	2	0.0145179	3	6.5
chr06_1764634_1764654_plus_0	21PhasiRNA_11508	DM8C01G36230.1	2985	1	0.720831	4	10.5
chr12_6327525_6327505_minus_0	21PhasiRNA_29474	DM8C01G36240.1	11930	2	0.999024	3	5
chr07_48489147_48489167_plus_0	21PhasiRNA_14472	DM8C01G36240.1	5674	1	0.999162	4	6.5
chr11_42898116_42898136_plus_0	21PhasiRNA_25084	DM8C01G36250.1	12136	1	0.994979	4	12.5
chr02_17133309_17133289_minus_0	21PhasiRNA_2229	DM8C01G36260.1	709	22	0.797341	2	11
chr04_6809850_6809870_plus_0	21PhasiRNA_7356	DM8C01G36290.1	352	3	0.43879	3	18.5
chr08_53136394_53136414_plus_0	21PhasiRNA_16472	DM8C01G36290.1	770	1	0.999962	4	10.5
chr11_2129823_2129803_minus_0	21PhasiRNA_21559	DM8C01G36600.1	3092	1	1	4	6.5
chr09_53337929_53337949_plus_0	21PhasiRNA_17707	DM8C01G36610.1	1162	2	0.456087	2	9
chr08_53136331_53136351_plus_0	21PhasiRNA_16466	DM8C01G36620.1	3597	3	0.934133	3	7.5
chr12_3214281_3214301_plus_0	21PhasiRNA_28262	DM8C01G36670.1	1270	39	0.894827	3	10.5
chr07_8018982_8018962_minus_0	21PhasiRNA_13988	DM8C01G36670.1	760	1	0.890199	4	8.5
chr12_702037_702057_plus_0	21PhasiRNA_28262	DM8C01G36680.1	1314	15	0.89011	3	10.5
chr11_34286350_34286370_plus_0	21PhasiRNA_24431	DM8C01G36690.1	6389	1	0.959981	4	8
chr08_48176018_48175998_minus_0	21PhasiRNA_15364	DM8C01G36800.1	2156	2	0.129712	3	5
chr04_48065676_48065656_minus_0	21PhasiRNA_2213	DM8C01G36810.1	2516	291	0.99333	2	10.5
chr06_5705027_5705007_minus_0	21PhasiRNA_12696	DM8C01G36970.1	7614	6	0.999998	2	8.5
chr11_34286308_34286328_plus_0	21PhasiRNA_24427	DM8C01G36970.1	9563	7	0.96886	2	7.5
chr08_59056092_59056112_plus_0	21PhasiRNA_16691	DM8C01G36970.1	9596	3	0.43879	3	7.5
chr12_6327402_6327422_plus_0	21PhasiRNA_29463	DM8C01G36980.1	555	1	0.966285	4	12
chr04_952431_952451_plus_0	21PhasiRNA_3386	DM8C01G36990.1	908	2	0.998234	2	7
chr11_2415838_2415818_minus_0	21PhasiRNA_21746	DM8C01G37050.1	1427	1	1	4	14.5
chr11_6927574_6927594_plus_0	21PhasiRNA_23200	DM8C01G37050.1	1476	1	1	4	5
chr07_48489147_48489167_plus_0	21PhasiRNA_14472	DM8C01G37100.1	5138	1	0.219304	4	7.5
chr07_8019633_8019613_minus_0	21PhasiRNA_14050	DM8C01G37260.1	4625	1	0.704417	4	4
chr09_67389164_67389184_plus_0	21PhasiRNA_18283	DM8C01G37260.1	4646	1	0.862008	4	7
chr08_46569689_46569669_minus_0	21PhasiRNA_15125	DM8C01G37260.1	4676	3	0.466032	2	6
chr01_4068299_4068319_plus_0	21PhasiRNA_777	DM8C01G37290.1	2729	1	0.997949	4	9.5
chr10_43490296_43490316_plus_0	21PhasiRNA_17057	DM8C01G37290.1	760	4	0.913282	2	8
chr01_4068299_4068319_plus_0	21PhasiRNA_777	DM8C01G37290.2	2729	1	0.998099	4	9.5
chr09_22224781_22224801_plus_0	21PhasiRNA_17057	DM8C01G37290.2	760	1	0.992511	4	8
chr01_18591699_18591719_plus_0	21PhasiRNA_1240	DM8C01G37330.1	1462	14	0.887718	2	5.5
chr11_44722111_44722091_minus_0	21PhasiRNA_25825	DM8C01G37430.1	27	1	0.973679	4	8
chr04_5930732_5930752_plus_0	21PhasiRNA_4801	DM8C01G37440.1	137	3	0.998837	3	5.5
chr08_53136202_53136182_minus_0	21PhasiRNA_16453	DM8C01G37610.1	141	15	0.999919	2	12
chr06_1821253_1821233_minus_0	21PhasiRNA_11786	DM8C01G37610.1	435	9	0.81122	3	10
chr11_6927406_6927426_plus_0	21PhasiRNA_23184	DM8C01G37860.1	2134	1	1	4	5
chr11_6927406_6927426_plus_0	21PhasiRNA_23184	DM8C01G37870.1	2621	5	0.999473	2	5
chr12_8983917_8983937_plus_0	21PhasiRNA_29922	DM8C01G37980.2	735	2	0.95329	3	9
chr08_53136643_53136623_minus_0	21PhasiRNA_16495	DM8C01G37990.1	4557	6	1	2	9.5
chr10_43490083_43490063_minus_0	21PhasiRNA_17036	DM8C01G38010.1	4950	134	0.977454	2	8.5
chr08_1248011_1248031_plus_0	21PhasiRNA_14588	DM8C01G38010.1	4952	102	0.991364	2	12.5
chr09_22224568_22224548_minus_0	21PhasiRNA_17036	DM8C01G38010.2	1068	153	0.977454	2	8.5
chr08_1248011_1248031_plus_0	21PhasiRNA_14588	DM8C01G38010.2	1070	109	0.991677	2	12.5
chr11_6926965_6926985_plus_0	21PhasiRNA_23142	DM8C01G38100.1	724	1	0.996698	4	10.5
chr12_8983917_8983937_plus_0	21PhasiRNA_29922	DM8C01G38100.1	814	2	0.960231	3	10.5
chr11_6927406_6927426_plus_0	21PhasiRNA_23184	DM8C01G38120.1	1956	1	0.999982	4	8.5
chr08_21243032_21243052_plus_0	21PhasiRNA_14838	DM8C01G38120.1	8767	2	0.430406	2	6
chr08_53136076_53136056_minus_0	21PhasiRNA_16441	DM8C01G38220.1	13976	1	0.999938	4	9.5
chr08_53136076_53136056_minus_0	21PhasiRNA_16441	DM8C01G38220.2	2595	3	0.978949	3	9.5
chr01_792775_792795_plus_0	21PhasiRNA_15	DM8C01G38440.1	380	8	0.714878	2	5.5
chr09_22224613_22224633_plus_0	21PhasiRNA_17041	DM8C01G38450.1	1214	5	0.999729	3	9
chr08_53135995_53136015_plus_0	21PhasiRNA_16434	DM8C01G38450.1	1236	8	0.972003	3	21
chr10_43490128_43490148_plus_0	21PhasiRNA_17041	DM8C01G38460.1	1456	8	0.999769	3	9
chr08_53135995_53136015_plus_0	21PhasiRNA_16434	DM8C01G38460.1	1478	7	0.997565	3	21.5
chr08_53136244_53136224_minus_0	21PhasiRNA_16457	DM8C01G38530.1	7022	4	0.919452	2	6
chr04_5930732_5930752_plus_0	21PhasiRNA_4801	DM8C01G38770.1	8760	1	0.999992	4	12.5
chr08_53136202_53136182_minus_0	21PhasiRNA_16453	DM8C01G38800.1	3477	1	0.124803	4	4
chr06_5704967_5704987_plus_0	21PhasiRNA_12691	DM8C01G38820.1	3773	1	0.378796	4	7.5
chr01_1448821_1448801_minus_0	21PhasiRNA_397	DM8C01G38930.1	110	1	0.599124	4	5.5
chr07_48489168_48489188_plus_0	21PhasiRNA_14474	DM8C01G39270.1	4712	1	0.476642	4	5
chr01_1448740_1448760_plus_0	21PhasiRNA_390	DM8C01G39300.1	3308	5	0.508582	2	16
chr12_18563126_18563146_plus_0	21PhasiRNA_30048	DM8C01G39300.1	5975	3	0.889771	2	11
chr11_7058626_7058646_plus_0	21PhasiRNA_23395	DM8C01G39330.1	6487	2	0.897858	3	8.5
chr09_53337929_53337949_plus_0	21PhasiRNA_17707	DM8C01G39360.1	13762	31	0.998266	2	20
chr01_49823854_49823834_minus_0	21PhasiRNA_1335	DM8C01G39370.1	2370	1	1	4	12
chr11_34286350_34286370_plus_0	21PhasiRNA_24431	DM8C01G39400.1	5098	1	0.999005	4	7.5
chr11_13832976_13832956_minus_0	21PhasiRNA_24386	DM8C01G39460.1	1781	1	0.999999	4	9.5
chr12_822239_822259_plus_0	21PhasiRNA_28295	DM8C01G39490.1	440	1	0.982016	4	8
chr12_18563228_18563208_minus_0	21PhasiRNA_30057	DM8C01G39560.1	22635	1	0.994372	4	6.5
chr07_48524468_48524488_plus_0	21PhasiRNA_14488	DM8C01G39560.1	23163	1	0.999967	4	9
chr08_53136034_53136014_minus_0	21PhasiRNA_16437	DM8C01G39640.1	381	9	0.820248	2	7.5
chr08_53136625_53136645_plus_0	21PhasiRNA_16494	DM8C01G39660.1	34	2	0.743355	3	4
chr08_46569692_46569712_plus_0	21PhasiRNA_15126	DM8C01G39680.1	6530	2	0.378296	3	9.5
chr07_8018982_8018962_minus_0	21PhasiRNA_13988	DM8C01G39690.1	1080	1	0.983014	4	9.5
chr02_15527842_15527822_minus_0	21PhasiRNA_1989	DM8C01G39700.1	1233	1	0.991918	4	5
chr06_1765842_1765862_plus_0	21PhasiRNA_11590	DM8C01G39700.1	5543	1	0.998651	4	9
chr10_43490083_43490063_minus_0	21PhasiRNA_17036	DM8C01G39700.1	8375	1	0.998863	4	5.5
chr11_6927364_6927384_plus_0	21PhasiRNA_23180	DM8C01G39700.1	9018	3	0.879151	3	6.5
chr04_952431_952451_plus_0	21PhasiRNA_3386	DM8C01G39700.1	9272	2	0.992971	3	6.5
chr09_22224568_22224548_minus_0	21PhasiRNA_17036	DM8C01G39700.2	3009	1	0.999095	4	5.5
chr11_6927364_6927384_plus_0	21PhasiRNA_23180	DM8C01G39700.2	3652	3	0.888491	3	6.5
chr04_952431_952451_plus_0	21PhasiRNA_3386	DM8C01G39700.2	3906	3	0.994102	3	6.5
chr07_8018964_8018984_plus_0	21PhasiRNA_13987	DM8C01G39790.1	1823	1	0.997909	4	9.5
chr12_6327402_6327422_plus_0	21PhasiRNA_29463	DM8C01G39790.1	2971	4	0.764915	3	11
chr01_4068299_4068319_plus_0	21PhasiRNA_777	DM8C01G39790.1	4253	24	0.456087	2	5.5
chr08_21243155_21243135_minus_0	21PhasiRNA_14849	DM8C01G39790.1	4617	8	0.82064	3	5.5
chr11_34286605_34286585_minus_0	21PhasiRNA_24427	DM8C01G39940.1	5353	1	0.957628	4	6
chr09_67487938_67487958_plus_0	21PhasiRNA_18450	DM8C01G39950.1	4527	2	0.0705122	3	3.5
chr07_8018982_8018962_minus_0	21PhasiRNA_13988	DM8C01G40020.1	691	1	0.316738	4	10.5
chr08_53136643_53136623_minus_0	21PhasiRNA_16495	DM8C01G40210.1	3205	1	0.999989	4	9
chr09_53337929_53337949_plus_0	21PhasiRNA_17707	DM8C01G40230.1	10853	1	1	4	14
chr01_1448740_1448760_plus_0	21PhasiRNA_390	DM8C01G40240.1	1447	1	0.764803	4	16
chr08_46569692_46569712_plus_0	21PhasiRNA_15126	DM8C01G40350.1	1447	1	0.998926	4	7.5
chr11_13833081_13833061_minus_0	21PhasiRNA_24396	DM8C01G40350.1	1943	1	1	4	9.5
chr06_5704985_5704965_minus_0	21PhasiRNA_12692	DM8C01G40470.1	114	1	0.985415	4	10
chr01_4237967_4237947_minus_0	21PhasiRNA_878	DM8C01G40550.1	702	1	0.864611	4	10.5
chr11_4105396_4105416_plus_0	21PhasiRNA_22221	DM8C01G40550.1	726	1	0.999706	4	7
chr05_49150712_49150732_plus_0	21PhasiRNA_10354	DM8C01G40720.1	4127	2	0.590199	3	11
chr12_6327609_6327589_minus_0	21PhasiRNA_29480	DM8C01G40910.1	3354	5	0.871051	2	7.5
chr08_53136202_53136182_minus_0	21PhasiRNA_16453	DM8C01G40910.1	4194	3	0.996438	2	14.5
chr11_10227125_10227105_minus_0	21PhasiRNA_24222	DM8C01G40930.1	21353	3	0.99767	2	11
chr07_48524468_48524488_plus_0	21PhasiRNA_14488	DM8C01G40990.1	1018	1	1	4	13.5
chr08_46569689_46569669_minus_0	21PhasiRNA_15125	DM8C01G41040.1	3070	1	0.999998	4	14.5
chr11_44708859_44708839_minus_0	21PhasiRNA_25612	DM8C01G41100.1	338	1	0.89227	4	8.5
chr11_10227443_10227463_plus_0	21PhasiRNA_24253	DM8C01G41390.1	492	6	0.321265	2	8.5
chr06_1821253_1821233_minus_0	21PhasiRNA_11786	DM8C01G41400.1	219	1	0.86967	4	11
chr07_8019129_8019109_minus_0	21PhasiRNA_14002	DM8C01G41400.1	370	3	0.308623	2	11.5
chr01_2448396_2448376_minus_0	21PhasiRNA_521	DM8C01G41520.1	16800	3	0.900075	3	22.5
chr10_43490083_43490063_minus_0	21PhasiRNA_17036	DM8C01G41520.1	16895	23	0.637577	2	9.5
chr11_6849277_6849257_minus_0	21PhasiRNA_22835	DM8C01G41610.1	86	1	0.931791	4	16.5
chr11_13832979_13832999_plus_0	21PhasiRNA_24387	DM8C01G41710.1	3085	5	0.0450858	2	6
chr01_2448270_2448250_minus_0	21PhasiRNA_509	DM8C01G41790.1	8376	1	0.997656	4	10
chr07_48489147_48489167_plus_0	21PhasiRNA_14472	DM8C01G41820.1	246	3	0.494789	2	5
chr12_6327528_6327548_plus_0	21PhasiRNA_29475	DM8C01G41860.1	1507	1	0.993319	4	9
chr04_952512_952492_minus_0	21PhasiRNA_3393	DM8C01G41870.1	346	1	0.973679	4	8
chr01_792964_792984_plus_0	21PhasiRNA_298	DM8C01G41870.1	831	2	0.745225	3	7.5
chr07_8018982_8018962_minus_0	21PhasiRNA_13988	DM8C01G41920.1	4165	1	0.97514	4	12
chr11_2415838_2415818_minus_0	21PhasiRNA_21746	DM8C01G41920.2	1272	1	1	4	6
chr01_2284925_2284905_minus_0	21PhasiRNA_521	DM8C01G41920.2	4213	1	1	4	8.5
chr01_766114_766094_minus_0	21PhasiRNA_168	DM8C01G41980.1	2368	13	0.911667	2	6.5
chr11_34286308_34286328_plus_0	21PhasiRNA_24427	DM8C01G42120.1	1879	1	0.999919	4	5.5
chr08_53136310_53136330_plus_0	21PhasiRNA_16464	DM8C01G42120.2	976	1	0.786165	4	7.5
chr08_46569713_46569733_plus_0	21PhasiRNA_15128	DM8C01G42170.1	1230	1	0.805587	4	7
chr07_8019003_8018983_minus_0	21PhasiRNA_13990	DM8C01G42330.1	736	1	0.99676	4	12
chr01_49823959_49823939_minus_0	21PhasiRNA_1345	DM8C01G42420.1	3705	1	0.997471	4	7
chr11_7101052_7101032_minus_0	21PhasiRNA_22614	DM8C01G42510.1	3597	1	0.812852	4	9.5
chr07_48489147_48489167_plus_0	21PhasiRNA_14472	DM8C01G42710.1	10967	1	0.952499	4	5
chr01_2246828_2246808_minus_0	21PhasiRNA_521	DM8C01G42750.1	2008	4	0.999996	2	14.5
chr04_48065676_48065656_minus_0	21PhasiRNA_2213	DM8C01G42790.1	1556	6	0.949686	2	5.5
chr01_2365815_2365795_minus_0	21PhasiRNA_521	DM8C01G42870.1	2819	1	1	4	9
chr11_2415838_2415818_minus_0	21PhasiRNA_21746	DM8C01G42900.2	3420	2	1	3	8.5
chr04_48065676_48065656_minus_0	21PhasiRNA_2213	DM8C01G42940.1	1296	1	1	4	10
chr10_43490083_43490063_minus_0	21PhasiRNA_17036	DM8C01G42940.1	2746	1	0.988171	4	8
chr08_46569713_46569733_plus_0	21PhasiRNA_15128	DM8C01G42980.1	3502	1	0.698734	4	7
chr11_13833081_13833061_minus_0	21PhasiRNA_24396	DM8C01G42980.1	447	1	0.999998	4	11
chr07_8019048_8019068_plus_0	21PhasiRNA_13995	DM8C01G43030.1	9636	1	0.915896	4	8
chr01_1448740_1448760_plus_0	21PhasiRNA_390	DM8C01G43050.1	1732	1	0.46658	4	15
chr01_765634_765654_plus_0	21PhasiRNA_123	DM8C01G43090.1	189	1	0.999999	4	11
chr11_6927406_6927426_plus_0	21PhasiRNA_23184	DM8C01G43100.1	2389	1	0.998336	4	12.5
chr05_49150733_49150753_plus_0	21PhasiRNA_10356	DM8C01G43100.1	2435	5	0.113033	2	2.5
chr04_952431_952451_plus_0	21PhasiRNA_3386	DM8C01G43330.1	1298	5	0.994403	2	18.5
chr11_44708859_44708839_minus_0	21PhasiRNA_25612	DM8C01G43330.1	1328	5	0.898555	2	7.5
chr09_53337929_53337949_plus_0	21PhasiRNA_17707	DM8C01G43330.1	1378	2	0.999308	3	12
chr11_2415838_2415818_minus_0	21PhasiRNA_21746	DM8C01G43330.1	620	1	0.995689	4	6.5
chr06_5704985_5704965_minus_0	21PhasiRNA_12692	DM8C01G43430.1	27760	1	0.994684	4	9.5
chr08_46569710_46569690_minus_0	21PhasiRNA_15127	DM8C01G43430.1	35033	1	0.999791	4	6
chr04_952512_952492_minus_0	21PhasiRNA_3393	DM8C01G43430.1	35072	1	0.956814	4	8
chr08_1248011_1248031_plus_0	21PhasiRNA_14588	DM8C01G43440.3	636	1	0.86967	4	7.5
chr01_49823854_49823834_minus_0	21PhasiRNA_1335	DM8C01G43550.1	1568	1	0.999977	4	5.5
chr11_6927406_6927426_plus_0	21PhasiRNA_23184	DM8C01G43560.1	5150	6	0.996955	2	12
chr07_8019024_8019004_minus_0	21PhasiRNA_13992	DM8C01G43560.1	8268	2	0.999788	2	13
chr07_8019024_8019004_minus_0	21PhasiRNA_13992	DM8C01G43560.2	21	1	1	4	13
chr11_44722111_44722091_minus_0	21PhasiRNA_25825	DM8C01G43570.1	18374	4	0.898602	3	10.5
chr08_53135995_53136015_plus_0	21PhasiRNA_16434	DM8C01G43580.1	950	1	1	4	18.5
chr01_2284925_2284905_minus_0	21PhasiRNA_521	DM8C01G43640.1	2735	2	1	2	7.5
chr01_49823854_49823834_minus_0	21PhasiRNA_1335	DM8C01G43730.1	4250	2	0.996055	3	12.5
chr01_2284925_2284905_minus_0	21PhasiRNA_521	DM8C01G43730.1	4453	1	1	4	7.5
chr11_7058290_7058310_plus_0	21PhasiRNA_23376	DM8C01G43760.1	4592	1	0.515029	4	8
chr12_702037_702057_plus_0	21PhasiRNA_28262	DM8C01G43770.1	686	4	0.20863	3	6
chr01_787223_787203_minus_0	21PhasiRNA_271	DM8C01G43790.1	399	1	0.999997	4	12.5
chr09_53337863_53337843_minus_0	21PhasiRNA_17702	DM8C01G44080.1	3377	3	0.653635	3	5.5
chr11_13832997_13832977_minus_0	21PhasiRNA_24388	DM8C01G44140.1	3607	1	0.980592	4	10.5
chr08_21243155_21243135_minus_0	21PhasiRNA_14849	DM8C01G44140.1	836	2	0.980718	3	16
chr01_2354929_2354949_plus_0	21PhasiRNA_509	DM8C01G44260.1	3919	1	0.999644	4	10.5
chr07_8019066_8019046_minus_0	21PhasiRNA_13996	DM8C01G44260.1	7537	2	0.880032	3	10
chr07_1184435_1184415_minus_0	21PhasiRNA_13732	DM8C01G44270.1	1401	4	0.820248	2	9.5
chr01_766114_766094_minus_0	21PhasiRNA_168	DM8C01G44270.1	361	1	0.910951	4	8
chr01_787223_787203_minus_0	21PhasiRNA_271	DM8C01G44440.1	2231	2	0.983703	3	12
chr08_53136310_53136330_plus_0	21PhasiRNA_16464	DM8C01G44440.1	4843	50	0.897614	2	14.5
chr08_21243050_21243030_minus_0	21PhasiRNA_14839	DM8C01G44440.1	4858	2	0.500753	3	8
chr12_18563228_18563208_minus_0	21PhasiRNA_30057	DM8C01G44440.1	7484	24	0.634218	2	8
chr07_48489189_48489209_plus_0	21PhasiRNA_14476	DM8C01G44450.1	843	2	0.24876	2	7
chr11_13833081_13833061_minus_0	21PhasiRNA_24396	DM8C01G44460.1	1712	1	1	4	7.5
chr11_2129823_2129803_minus_0	21PhasiRNA_21559	DM8C01G44460.1	3583	26	0.999997	2	8
chr08_21242987_21242967_minus_0	21PhasiRNA_14833	DM8C01G44500.2	1396	1	0.991443	4	7
chr11_13832976_13832956_minus_0	21PhasiRNA_24386	DM8C01G44760.1	4915	1	0.960736	4	9.5
chr11_6949226_6949206_minus_0	21PhasiRNA_22459	DM8C01G44790.1	6723	1	0.801849	4	11
chr05_49150733_49150753_plus_0	21PhasiRNA_10356	DM8C01G44830.1	1138	2	0.873731	3	6
chr11_4105396_4105416_plus_0	21PhasiRNA_22221	DM8C01G44830.1	1797	1	0.966285	4	5.5
chr04_48065676_48065656_minus_0	21PhasiRNA_2213	DM8C01G44870.1	7268	2	0.99989	3	11.5
chr11_7058437_7058457_plus_0	21PhasiRNA_22835	DM8C01G44890.1	1400	7	0.947794	2	8.5
chr11_2415838_2415818_minus_0	21PhasiRNA_21746	DM8C01G44890.1	965	1	1	4	14
chr01_787226_787246_plus_0	21PhasiRNA_272	DM8C01G44950.1	801	1	0.848222	4	10
chr12_18563126_18563146_plus_0	21PhasiRNA_30048	DM8C01G44970.1	1305	4	0.748924	3	4
chr01_754364_754384_plus_0	21PhasiRNA_65	DM8C01G44970.1	1306	4	0.123325	3	3
chr09_53337929_53337949_plus_0	21PhasiRNA_17707	DM8C01G45200.1	781	1	1	4	8.5
chr01_765781_765801_plus_0	21PhasiRNA_137	DM8C01G45230.1	491	1	1	4	8.5
chr01_787223_787203_minus_0	21PhasiRNA_271	DM8C01G45240.1	477	1	0.960736	4	9
chr11_34286389_34286369_minus_0	21PhasiRNA_24434	DM8C01G45250.1	475	5	0.999805	2	12
chr01_765781_765801_plus_0	21PhasiRNA_137	DM8C01G45250.1	488	1	1	4	8.5
chr06_1439773_1439793_plus_0	21PhasiRNA_11307	DM8C01G45260.1	12533	2	0.735738	3	9
chr11_34286350_34286370_plus_0	21PhasiRNA_24431	DM8C01G45260.1	7980	2	0.713604	3	8.5
chr01_18592266_18592286_plus_0	21PhasiRNA_1294	DM8C01G45630.2	1262	1	0.991604	4	6.5
chr07_8019279_8019299_plus_0	21PhasiRNA_14017	DM8C01G45720.1	3386	1	0.316738	4	8
chr09_22224634_22224654_plus_0	21PhasiRNA_17043	DM8C01G45810.1	423	3	0.869029	3	9.5
chr12_3167985_3167965_minus_0	21PhasiRNA_28778	DM8C01G45810.1	4258	16	0.579922	2	6.5
chr04_48065676_48065656_minus_0	21PhasiRNA_2213	DM8C01G45910.2	3481	1	1	4	14.5
chr11_10227125_10227105_minus_0	21PhasiRNA_24222	DM8C01G46030.1	1699	3	0.997971	2	6
chr06_5705261_5705281_plus_0	21PhasiRNA_12719	DM8C01G46030.1	3514	4	0.0625457	2	7
chr06_5705261_5705281_plus_0	21PhasiRNA_12719	DM8C01G46030.2	3514	5	0.0711556	2	7
chr12_8983896_8983916_plus_0	21PhasiRNA_29920	DM8C01G46230.1	459	1	0.998651	4	8
chr07_1184435_1184415_minus_0	21PhasiRNA_13732	DM8C01G46230.1	5506	1	0.687038	4	7.5
chr08_53136265_53136245_minus_0	21PhasiRNA_16459	DM8C01G46260.1	5464	3	0.578036	3	9
chr01_765781_765801_plus_0	21PhasiRNA_137	DM8C01G46290.1	354	1	0.949707	4	7
chr08_59056029_59056049_plus_0	21PhasiRNA_16685	DM8C01G46320.1	1161	1	0.642409	4	7.5
chr01_747827_747807_minus_0	21PhasiRNA_18	DM8C01G46320.1	725	2	0.935563	3	8
chr01_49823959_49823939_minus_0	21PhasiRNA_1345	DM8C01G46380.1	119	1	0.999893	4	9.5
chr01_787223_787203_minus_0	21PhasiRNA_271	DM8C01G46380.1	606	234	0.999979	2	15.5
chr09_22224568_22224548_minus_0	21PhasiRNA_17036	DM8C01G46380.1	690	72	0.771691	3	8
chr01_2284925_2284905_minus_0	21PhasiRNA_521	DM8C01G46380.1	756	800	0.999999	2	8.5
chr08_53136202_53136182_minus_0	21PhasiRNA_16453	DM8C01G46530.1	2371	7	0.999855	2	5.5
chr07_8018943_8018963_plus_0	21PhasiRNA_13985	DM8C01G46770.1	9013	2	0.593185	3	7.5
chr07_8018943_8018963_plus_0	21PhasiRNA_13985	DM8C01G46770.2	6648	2	0.681495	2	7.5
chr07_8019024_8019004_minus_0	21PhasiRNA_13992	DM8C01G46790.1	10605	1	1	4	10
chr11_6927406_6927426_plus_0	21PhasiRNA_23184	DM8C01G46800.1	1626	6	0.797341	2	6
chr10_61175500_61175480_minus_0	21PhasiRNA_20213	DM8C01G46800.1	5360	4	0.992685	2	6.5
chr08_53136139_53136119_minus_0	21PhasiRNA_16447	DM8C01G46880.1	2293	12	0.470936	2	10.5
chr08_46569710_46569690_minus_0	21PhasiRNA_15127	DM8C01G46970.1	8578	1	0.998986	4	11
chr07_8019066_8019046_minus_0	21PhasiRNA_13996	DM8C01G47070.1	2710	5	0.996927	2	7.5
chr02_17133267_17133247_minus_0	21PhasiRNA_2225	DM8C01G47200.2	3409	1	0.46658	4	7.5
chr11_46101068_46101048_minus_0	21PhasiRNA_27713	DM8C01G47220.1	1957	2	0.743355	3	7.5
chr01_1448821_1448801_minus_0	21PhasiRNA_397	DM8C01G47230.1	2680	2	0.824531	3	9
chr02_26612792_26612812_plus_0	21PhasiRNA_2488	DM8C01G47240.1	9405	35	0.995637	2	8
chr12_6327525_6327505_minus_0	21PhasiRNA_29474	DM8C01G47260.1	2329	1	0.986989	4	8.5
chr11_10227167_10227147_minus_0	21PhasiRNA_24226	DM8C01G47270.1	4207	1	0.98426	4	7
chr12_822239_822259_plus_0	21PhasiRNA_28295	DM8C01G47270.2	1509	1	0.998701	4	15.5
chr01_766138_766158_plus_0	21PhasiRNA_171	DM8C01G47280.1	891	1	0.755672	4	8.5
chr01_765781_765801_plus_0	21PhasiRNA_137	DM8C01G47630.1	3282	1	1	4	11
chr08_46569776_46569796_plus_0	21PhasiRNA_15134	DM8C01G47690.1	2527	1	0.999995	4	8.5
chr07_8019066_8019046_minus_0	21PhasiRNA_13996	DM8C01G47690.1	3342	11	0.911667	2	5
chr06_1765692_1765672_minus_0	21PhasiRNA_11575	DM8C01G47730.1	12261	1	0.989843	4	5
chr11_6927343_6927363_plus_0	21PhasiRNA_23178	DM8C01G47740.1	2171	1	0.845304	4	6.5
chr11_6927406_6927426_plus_0	21PhasiRNA_23184	DM8C01G47810.1	271	2	0.028825	3	6.5
chr12_822239_822259_plus_0	21PhasiRNA_28295	DM8C01G47840.1	2935	3	0.957385	2	7.5
chr08_53136625_53136645_plus_0	21PhasiRNA_16494	DM8C01G47850.1	3348	53	0.00473658	0	5.5
chr11_7058500_7058520_plus_0	21PhasiRNA_22459	DM8C01G47870.1	63	5	0.522183	3	8
chr06_5705090_5705070_minus_0	21PhasiRNA_12702	DM8C01G47880.1	1179	1	0.402011	4	5
chr06_1765839_1765819_minus_0	21PhasiRNA_11589	DM8C01G47930.1	413	37	0.490106	2	9.5
chr08_53136265_53136245_minus_0	21PhasiRNA_16459	DM8C01G47930.1	515	2	0.835707	3	7
chr05_49150712_49150732_plus_0	21PhasiRNA_10354	DM8C01G47940.1	247	3	0.700759	3	7
chr07_8018964_8018984_plus_0	21PhasiRNA_13987	DM8C01G48030.1	418	7	0.943795	2	10
chr09_22224568_22224548_minus_0	21PhasiRNA_17036	DM8C01G48030.1	605	1	0.996821	4	13
chr01_4237967_4237947_minus_0	21PhasiRNA_878	DM8C01G48040.1	1351	3	0.241796	2	19
chr08_53136121_53136141_plus_0	21PhasiRNA_16446	DM8C01G48040.1	730	2	0.296005	3	7.5
chr01_2448396_2448376_minus_0	21PhasiRNA_521	DM8C01G48060.1	3909	1	1	4	11
chr01_49823854_49823834_minus_0	21PhasiRNA_1335	DM8C01G48060.1	3925	4	0.999108	2	12
chr10_47430159_47430179_plus_0	21PhasiRNA_20150	DM8C01G48070.1	3015	1	0.812852	4	10
chr08_53136643_53136623_minus_0	21PhasiRNA_16495	DM8C01G48090.1	2169	11	0.97847	2	4.5
chr12_3168051_3168071_plus_0	21PhasiRNA_28785	DM8C01G48130.1	8122	2	0.202822	3	17
chr11_3599083_3599063_minus_0	21PhasiRNA_22120	DM8C01G48150.1	1517	5	0.587603	2	9.5
chr07_1184435_1184415_minus_0	21PhasiRNA_13732	DM8C01G48150.1	2619	3	0.733798	3	13
chr12_6327525_6327505_minus_0	21PhasiRNA_29474	DM8C01G48150.1	2637	3	0.986022	3	7.5
chr11_13206884_13206864_minus_0	21PhasiRNA_24342	DM8C01G48210.1	10258	9	0.880227	2	9.5
chr01_49823959_49823939_minus_0	21PhasiRNA_1345	DM8C01G48310.2	396	1	0.999996	4	8
chr12_8983917_8983937_plus_0	21PhasiRNA_29922	DM8C01G48310.2	576	1	0.998651	4	11.5
chr12_3168051_3168071_plus_0	21PhasiRNA_28785	DM8C01G48370.1	37	9	0.301134	3	8.5
chr01_2448396_2448376_minus_0	21PhasiRNA_521	DM8C01G48370.1	52	8	1	3	11.5
chr01_49823959_49823939_minus_0	21PhasiRNA_1345	DM8C01G48370.1	53	3	0.752569	3	7
chr09_53337929_53337949_plus_0	21PhasiRNA_17707	DM8C01G48370.1	61	22	0.999957	2	10
chr12_3168051_3168071_plus_0	21PhasiRNA_28785	DM8C01G48380.1	37	11	0.214395	3	8
chr09_53337929_53337949_plus_0	21PhasiRNA_17707	DM8C01G48380.1	61	19	0.964879	3	8
chr05_1693337_1693357_plus_0	21PhasiRNA_8919	DM8C01G48470.1	3058	1	0.864611	4	8
chr12_18563228_18563208_minus_0	21PhasiRNA_30057	DM8C01G48470.1	3401	1	0.99608	4	17.5
chr12_6327528_6327548_plus_0	21PhasiRNA_29475	DM8C01G48490.1	3373	7	0.993223	3	10.5
chr11_2129823_2129803_minus_0	21PhasiRNA_21559	DM8C01G48510.1	15367	28	0.995556	2	11.5
chr10_43490128_43490148_plus_0	21PhasiRNA_17041	DM8C01G48620.1	86	1	1	4	21.5
chr11_10227356_10227336_minus_0	21PhasiRNA_24244	DM8C01G48690.1	408	1	0.999601	4	5.5
chr07_8019024_8019004_minus_0	21PhasiRNA_13992	DM8C01G48800.1	17098	2	0.995159	3	6.5
chr11_10227443_10227463_plus_0	21PhasiRNA_24253	DM8C01G48800.1	17306	4	0.168509	2	4
chr06_1765923_1765903_minus_0	21PhasiRNA_11597	DM8C01G48800.1	17356	3	0.590199	3	9.5
chr11_45512367_45512387_plus_0	21PhasiRNA_17326	DM8C01G48800.1	9530	1	0.990407	4	8.5
chr07_8019024_8019004_minus_0	21PhasiRNA_13992	DM8C01G48800.2	1045	5	0.99914	2	6.5
chr11_10227443_10227463_plus_0	21PhasiRNA_24253	DM8C01G48800.2	1253	3	0.142347	3	4
chr06_1765923_1765903_minus_0	21PhasiRNA_11597	DM8C01G48800.2	1303	2	0.578036	3	9.5
chr09_53337929_53337949_plus_0	21PhasiRNA_17707	DM8C01G48920.2	5746	2	0.999925	2	8.5
chr01_49823854_49823834_minus_0	21PhasiRNA_1335	DM8C01G49030.1	1618	2	0.999796	3	8.5
chr06_1821253_1821233_minus_0	21PhasiRNA_11786	DM8C01G49030.1	2318	3	0.816662	3	8
chr08_53136559_53136539_minus_0	21PhasiRNA_16487	DM8C01G49170.1	17080	2	0.917375	3	6.5
chr06_5704985_5704965_minus_0	21PhasiRNA_12692	DM8C01G49210.1	6720	20	0.849152	2	6
chr08_53136058_53136078_plus_0	21PhasiRNA_16440	DM8C02G00010.1	211	14	0.478362	3	30
chr05_1693337_1693357_plus_0	21PhasiRNA_8919	DM8C02G00010.1	360	2	0.691878	3	7
chr06_35310982_35311002_plus_0	21PhasiRNA_12852	DM8C02G00010.1	475	10	0.946328	3	12
chr11_3599062_3599042_minus_0	21PhasiRNA_22118	DM8C02G00030.1	1027	234	0.881327	2	11
chr05_1693337_1693357_plus_0	21PhasiRNA_8919	DM8C02G00030.1	1350	4	0.709385	3	7
chr06_35310982_35311002_plus_0	21PhasiRNA_12852	DM8C02G00030.1	1467	7	0.938778	3	12
chr01_754343_754363_plus_0	21PhasiRNA_15	DM8C02G00030.1	5004	1	0.967545	4	9.5
chr08_59056092_59056112_plus_0	21PhasiRNA_16691	DM8C02G00030.1	7120	31	0.116891	3	8
chr09_22224529_22224549_plus_0	21PhasiRNA_17033	DM8C02G00030.1	730	14	0.950837	3	7.5
chr06_1876858_1876838_minus_0	21PhasiRNA_11405	DM8C02G00030.1	781	8	0.834501	3	10.5
chr11_10227443_10227463_plus_0	21PhasiRNA_24253	DM8C02G00030.1	833	357	0.987039	2	9.5
chr06_35310982_35311002_plus_0	21PhasiRNA_12852	DM8C02G00040.1	186	5	0.93742	3	12
chr05_1693337_1693357_plus_0	21PhasiRNA_8919	DM8C02G00040.1	69	10	0.702939	3	7
chr11_4123546_4123526_minus_0	21PhasiRNA_12852	DM8C02G00060.1	186	6	0.940976	3	12
chr11_34286563_34286543_minus_0	21PhasiRNA_24431	DM8C02G00060.1	5810	1	0.944682	4	14
chr08_59056092_59056112_plus_0	21PhasiRNA_16691	DM8C02G00060.1	5872	49	0.123325	3	8
chr05_1693337_1693357_plus_0	21PhasiRNA_8919	DM8C02G00060.1	69	11	0.713604	3	7
chr11_3599062_3599042_minus_0	21PhasiRNA_22118	DM8C02G00060.1	7868	11	0.0973047	3	7.5
chr10_43490044_43490064_plus_0	21PhasiRNA_17033	DM8C02G00060.1	8155	15	0.945138	3	7.5
chr06_1410872_1410892_plus_0	21PhasiRNA_11405	DM8C02G00060.1	8206	3	0.827079	3	10.5
chr11_10227443_10227463_plus_0	21PhasiRNA_24253	DM8C02G00060.1	8258	322	0.984268	2	9.5
chr11_3599062_3599042_minus_0	21PhasiRNA_22118	DM8C02G00060.1	8451	198	0.830831	3	11
chr05_1693337_1693357_plus_0	21PhasiRNA_8919	DM8C02G00060.1	8775	9	0.696351	3	7
chr06_35310982_35311002_plus_0	21PhasiRNA_12852	DM8C02G00060.1	8892	9	0.947493	3	12
chr01_2284799_2284779_minus_0	21PhasiRNA_509	DM8C02G00070.1	2828	1	0.993569	4	15
chr12_6327525_6327505_minus_0	21PhasiRNA_29474	DM8C02G00070.1	4157	12	0.99944	3	9
chr11_4123546_4123526_minus_0	21PhasiRNA_12852	DM8C02G00090.1	186	9	0.946328	3	12
chr05_1693337_1693357_plus_0	21PhasiRNA_8919	DM8C02G00090.1	69	7	0.71569	3	7
chr11_13832976_13832956_minus_0	21PhasiRNA_24386	DM8C02G00100.1	2894	1	0.999999	4	15
chr12_6327525_6327505_minus_0	21PhasiRNA_29474	DM8C02G00100.1	4102	14	0.999452	3	9
chr11_4123546_4123526_minus_0	21PhasiRNA_12852	DM8C02G00120.1	186	8	0.938778	3	12
chr05_1693337_1693357_plus_0	21PhasiRNA_8919	DM8C02G00120.1	69	10	0.700759	3	7
chr09_22224529_22224549_plus_0	21PhasiRNA_17033	DM8C02G00130.1	661	16	0.952602	3	7.5
chr06_1876858_1876838_minus_0	21PhasiRNA_11405	DM8C02G00130.1	712	5	0.833287	3	10.5
chr11_10227443_10227463_plus_0	21PhasiRNA_24253	DM8C02G00130.1	764	373	0.982426	2	9.5
chr11_3599062_3599042_minus_0	21PhasiRNA_22118	DM8C02G00140.1	7832	6	0.0840064	3	7.5
chr10_43490044_43490064_plus_0	21PhasiRNA_17033	DM8C02G00140.1	8119	14	0.950113	3	7.5
chr06_1410872_1410892_plus_0	21PhasiRNA_11405	DM8C02G00140.1	8170	4	0.838092	3	10.5
chr11_10227443_10227463_plus_0	21PhasiRNA_24253	DM8C02G00140.1	8222	328	0.984412	2	9.5
chr11_7058626_7058646_plus_0	21PhasiRNA_23395	DM8C02G00200.1	4184	1	0.989448	4	12.5
chr11_7058626_7058646_plus_0	21PhasiRNA_23395	DM8C02G00230.1	4138	1	0.991762	4	12.5
chr11_7058626_7058646_plus_0	21PhasiRNA_23395	DM8C02G00260.1	4100	1	0.990588	4	12.5
chr11_7091606_7091626_plus_0	21PhasiRNA_23359	DM8C02G00520.1	349	1	0.994263	4	14
chr01_2246828_2246808_minus_0	21PhasiRNA_521	DM8C02G00580.1	13614	3	0.997324	2	16.5
chr11_13833081_13833061_minus_0	21PhasiRNA_24396	DM8C02G00770.1	13680	1	1	4	10.5
chr11_1857371_1857391_plus_0	21PhasiRNA_21311	DM8C02G00850.1	31607	6	0.722662	2	9
chr11_7058206_7058226_plus_0	21PhasiRNA_23372	DM8C02G00850.1	7136	1	0.993809	4	6
chr12_8983896_8983916_plus_0	21PhasiRNA_29920	DM8C02G00880.1	2897	4	0.978271	2	11
chr08_46569713_46569733_plus_0	21PhasiRNA_15128	DM8C02G00950.2	3677	1	0.957628	4	7.5
chr11_13833081_13833061_minus_0	21PhasiRNA_24396	DM8C02G00970.1	1385	1	0.999991	4	16
chr11_44845417_44845397_minus_0	21PhasiRNA_17326	DM8C02G00970.1	2225	6	0.776645	3	8.5
chr11_4105396_4105416_plus_0	21PhasiRNA_22221	DM8C02G01000.1	34325	14	0.749429	2	16
chr08_53136559_53136539_minus_0	21PhasiRNA_16487	DM8C02G01100.1	25880	13	0.513095	2	10.5
chr02_17133141_17133121_minus_0	21PhasiRNA_2213	DM8C02G01160.1	371	3	0.579922	2	4.5
chr06_5704922_5704902_minus_0	21PhasiRNA_12686	DM8C02G01450.1	1810	1	0.0733462	4	4.5
chr11_13206824_13206844_plus_0	21PhasiRNA_24337	DM8C02G01600.1	4948	3	0.820248	2	9
chr08_53136244_53136224_minus_0	21PhasiRNA_16457	DM8C02G01740.1	2195	2	0.185141	3	7
chr01_49823959_49823939_minus_0	21PhasiRNA_1345	DM8C02G01890.1	1942	1	0.999997	4	8.5
chr10_43490044_43490064_plus_0	21PhasiRNA_17033	DM8C02G02110.1	36454	1	0.559077	4	3.5
chr04_959588_959568_minus_0	21PhasiRNA_3603	DM8C02G02160.1	3752	2	0.408992	2	8
chr09_53337968_53337948_minus_0	21PhasiRNA_15364	DM8C02G02180.1	567	2	0.00030447	1	0.5
chr06_5705261_5705281_plus_0	21PhasiRNA_12719	DM8C02G02280.1	5459	4	0.104812	2	11
chr07_8018943_8018963_plus_0	21PhasiRNA_13985	DM8C02G02350.1	14814	1	0.999952	4	15
chr11_6927364_6927384_plus_0	21PhasiRNA_23180	DM8C02G02560.1	5797	3	0.910021	2	12
chr10_43490296_43490316_plus_0	21PhasiRNA_17057	DM8C02G02560.2	11249	1	0.999918	4	9.5
chr11_6927364_6927384_plus_0	21PhasiRNA_23180	DM8C02G02560.2	5797	2	0.848404	3	12
chr08_1248011_1248031_plus_0	21PhasiRNA_14588	DM8C02G02670.1	5593	5	0.990015	3	7.5
chr08_53136265_53136245_minus_0	21PhasiRNA_16459	DM8C02G02920.1	29001	1	0.476642	4	6.5
chr07_8019024_8019004_minus_0	21PhasiRNA_13992	DM8C02G02920.1	29957	1	1	4	11
chr07_48489147_48489167_plus_0	21PhasiRNA_14472	DM8C02G03010.1	1250	1	0.986739	4	5.5
chr05_2358049_2358029_minus_0	21PhasiRNA_9747	DM8C02G03140.1	13602	1	0.999875	4	7
chr09_53337929_53337949_plus_0	21PhasiRNA_17707	DM8C02G03140.1	15823	2	0.993747	3	13
chr08_21243032_21243052_plus_0	21PhasiRNA_14838	DM8C02G03280.1	2289	2	0.76319	3	12
chr07_8018982_8018962_minus_0	21PhasiRNA_13988	DM8C02G03280.1	4949	2	0.555875	3	8
chr07_8019633_8019613_minus_0	21PhasiRNA_14050	DM8C02G03280.1	9543	2	0.786232	3	10
chr01_787223_787203_minus_0	21PhasiRNA_271	DM8C02G03280.1	9591	2	0.977186	3	6
chr05_1693313_1693293_minus_0	21PhasiRNA_8916	DM8C02G03340.1	5043	1	0.999042	4	8
chr08_1248011_1248031_plus_0	21PhasiRNA_14588	DM8C02G03340.1	5361	2	0.975275	3	11
chr04_48065676_48065656_minus_0	21PhasiRNA_2213	DM8C02G03340.1	5364	14	1	2	9
chr01_49823854_49823834_minus_0	21PhasiRNA_1335	DM8C02G03350.1	3284	1	0.99998	4	6.5
chr11_4105396_4105416_plus_0	21PhasiRNA_22221	DM8C02G03350.1	3943	1	0.99817	4	10
chr01_787223_787203_minus_0	21PhasiRNA_271	DM8C02G03410.1	13149	2	0.915543	3	4.5
chr02_26612792_26612812_plus_0	21PhasiRNA_2488	DM8C02G03450.1	5331	2	0.961094	3	16
chr08_46569713_46569733_plus_0	21PhasiRNA_15128	DM8C02G03810.1	10181	2	0.077284	3	6.5
chr08_53135995_53136015_plus_0	21PhasiRNA_16434	DM8C02G03810.1	10658	9	0.998907	2	25
chr11_10227251_10227231_minus_0	21PhasiRNA_24234	DM8C02G03900.1	441	1	0.999346	4	8
chr02_9244765_9244745_minus_0	21PhasiRNA_1639	DM8C02G03970.1	1615	2	0.687338	3	5.5
chr11_6927406_6927426_plus_0	21PhasiRNA_23184	DM8C02G03990.1	2407	1	0.985134	4	12
chr06_1765839_1765819_minus_0	21PhasiRNA_11589	DM8C02G04060.1	1634	1	0.848222	4	4.5
chr08_53136643_53136623_minus_0	21PhasiRNA_16495	DM8C02G04060.1	665	1	1	4	5
chr11_3599083_3599063_minus_0	21PhasiRNA_22120	DM8C02G04150.1	12139	10	0.386772	2	7
chr12_6327525_6327505_minus_0	21PhasiRNA_29474	DM8C02G04150.1	6394	1	1	4	10.5
chr11_34286347_34286327_minus_0	21PhasiRNA_24430	DM8C02G04620.1	2040	2	0.314973	2	4.5
chr08_46569818_46569838_plus_0	21PhasiRNA_15138	DM8C02G04640.1	3893	2	0.695855	2	8.5
chr01_1448821_1448801_minus_0	21PhasiRNA_397	DM8C02G04640.1	5277	3	0.576028	2	6
chr08_53136643_53136623_minus_0	21PhasiRNA_16495	DM8C02G04650.1	1989	4	0.928557	2	12
chr11_6927406_6927426_plus_0	21PhasiRNA_23184	DM8C02G04660.1	2533	1	0.995258	4	13
chr02_17133246_17133226_minus_0	21PhasiRNA_2223	DM8C02G04670.1	371	1	0.515029	4	7
chr11_6927448_6927468_plus_0	21PhasiRNA_23188	DM8C02G04750.1	10572	1	0.316738	4	9.5
chr07_8019024_8019004_minus_0	21PhasiRNA_13992	DM8C02G04970.1	1374	2	0.0362343	2	4
chr11_2415838_2415818_minus_0	21PhasiRNA_21746	DM8C02G04970.1	1933	1	0.84233	4	5.5
chr02_17133288_17133268_minus_0	21PhasiRNA_2227	DM8C02G04970.1	718	1	0.0188636	4	0
chr10_60464968_60464988_plus_0	21PhasiRNA_20213	DM8C02G04970.1	739	1	0.0188636	4	2.5
chr04_959588_959568_minus_0	21PhasiRNA_3603	DM8C02G04970.1	843	1	0.219304	4	4
chr02_17133414_17133394_minus_0	21PhasiRNA_2239	DM8C02G04970.1	844	1	0.0188636	4	0
chr10_47430159_47430179_plus_0	21PhasiRNA_20150	DM8C02G04970.1	940	1	0.445871	4	5
chr08_53136202_53136182_minus_0	21PhasiRNA_16453	DM8C02G04970.1	954	1	0.999999	4	7
chr01_49823854_49823834_minus_0	21PhasiRNA_1335	DM8C02G05080.1	4866	1	1	4	6
chr11_13832976_13832956_minus_0	21PhasiRNA_24386	DM8C02G05180.1	19484	1	0.963616	4	10
chr06_5705156_5705176_plus_0	21PhasiRNA_12709	DM8C02G05190.1	497	6	0.205998	2	6.5
chr01_747788_747808_plus_0	21PhasiRNA_15	DM8C02G05320.1	11658	1	0.990034	4	9.5
chr08_46569692_46569712_plus_0	21PhasiRNA_15126	DM8C02G05530.1	1247	3	0.844919	2	8
chr08_21242987_21242967_minus_0	21PhasiRNA_14833	DM8C02G05600.1	7460	10	0.897614	2	9.5
chr08_21242987_21242967_minus_0	21PhasiRNA_14833	DM8C02G05600.2	2823	8	0.896665	2	9.5
chr11_13832997_13832977_minus_0	21PhasiRNA_24388	DM8C02G05790.1	1564	9	0.75627	2	6
chr10_55425298_55425318_plus_0	21PhasiRNA_20711	DM8C02G05820.1	4547	1	0.999972	4	9.5
chr08_46569776_46569796_plus_0	21PhasiRNA_15134	DM8C02G05980.1	2938	37	0.176398	0	21.5
chr01_2284925_2284905_minus_0	21PhasiRNA_521	DM8C02G06340.1	6616	2	0.999999	3	15
chr01_1448740_1448760_plus_0	21PhasiRNA_390	DM8C02G06340.1	7693	1	0.997372	4	16.5
chr07_8019024_8019004_minus_0	21PhasiRNA_13992	DM8C02G06780.1	2427	1	1	4	8.5
chr07_8019048_8019068_plus_0	21PhasiRNA_13995	DM8C02G06790.1	102	11	0.58378	2	7.5
chr01_766345_766325_minus_0	21PhasiRNA_190	DM8C02G06970.1	8687	16	0.198638	2	4.5
chr11_13832958_13832978_plus_0	21PhasiRNA_24385	DM8C02G07070.1	3033	1	0.726097	4	8.5
chr11_34286308_34286328_plus_0	21PhasiRNA_24427	DM8C02G07260.1	14682	4	0.949219	2	8
chr07_48489189_48489209_plus_0	21PhasiRNA_14476	DM8C02G07260.1	6014	1	1	4	6.5
chr06_5704922_5704902_minus_0	21PhasiRNA_12686	DM8C02G07460.1	1902	4	0.129712	3	5.5
chr05_2358049_2358029_minus_0	21PhasiRNA_9747	DM8C02G07460.1	8006	7	0.709568	2	6.5
chr12_6317992_6317972_minus_0	21PhasiRNA_29300	DM8C02G07540.1	1211	1	0.541959	4	11
chr11_6927406_6927426_plus_0	21PhasiRNA_23184	DM8C02G07560.1	226	2	0.841605	3	12.5
chr11_6927406_6927426_plus_0	21PhasiRNA_23184	DM8C02G07560.2	226	3	0.899486	2	12.5
chr06_5704985_5704965_minus_0	21PhasiRNA_12692	DM8C02G07590.1	6030	1	0.515029	4	10
chr07_8019024_8019004_minus_0	21PhasiRNA_13992	DM8C02G07720.1	5691	1	1	4	10.5
chr06_1765839_1765819_minus_0	21PhasiRNA_11589	DM8C02G07880.1	714	1	0.94675	4	12
chr08_53136202_53136182_minus_0	21PhasiRNA_16453	DM8C02G07930.1	796	2	0.974107	2	8
chr09_53337929_53337949_plus_0	21PhasiRNA_17707	DM8C02G07950.1	167	9	0.722662	2	9
chr08_53136310_53136330_plus_0	21PhasiRNA_16464	DM8C02G08050.1	1156	19	0.992617	2	5
chr08_53136310_53136330_plus_0	21PhasiRNA_16464	DM8C02G08060.1	460	57	0.991443	2	5
chr08_53136643_53136623_minus_0	21PhasiRNA_16495	DM8C02G08140.1	637	1	1	4	10
chr01_787223_787203_minus_0	21PhasiRNA_271	DM8C02G08150.1	258	1	0.999937	4	7
chr08_21243032_21243052_plus_0	21PhasiRNA_14838	DM8C02G08240.1	7265	5	0.137248	2	5.5
chr05_1693313_1693293_minus_0	21PhasiRNA_8916	DM8C02G08300.1	174	37	0.92449	2	7
chr10_60464968_60464988_plus_0	21PhasiRNA_20213	DM8C02G08300.1	272	31	0.9049	2	14
chr08_53136643_53136623_minus_0	21PhasiRNA_16495	DM8C02G08310.1	4707	1	1	4	10.5
chr01_2246828_2246808_minus_0	21PhasiRNA_521	DM8C02G08480.1	956	1	1	4	9
chr01_766345_766325_minus_0	21PhasiRNA_190	DM8C02G08620.1	1494	6	0.653917	2	7
chr06_1890507_1890527_plus_0	21PhasiRNA_11590	DM8C02G08620.1	993	4	0.997263	3	6.5
chr08_53136268_53136288_plus_0	21PhasiRNA_16460	DM8C02G08640.1	1011	1	0.99222	4	7
chr08_53135995_53136015_plus_0	21PhasiRNA_16434	DM8C02G08650.1	2876	340	0.253078	0	10.5
chr06_1244868_1244888_plus_0	21PhasiRNA_11307	DM8C02G08660.1	1672	7	0.842759	3	9
chr11_6927406_6927426_plus_0	21PhasiRNA_23184	DM8C02G08790.1	483	3	0.998167	2	6
chr09_67389164_67389184_plus_0	21PhasiRNA_18283	DM8C02G08820.1	1227	1	0.98596	4	10.5
chr09_53337929_53337949_plus_0	21PhasiRNA_17707	DM8C02G08860.1	1598	1	0.999814	4	4.5
chr08_46569608_46569628_plus_0	21PhasiRNA_15118	DM8C02G08860.1	2913	2	0.925415	3	9
chr12_6327609_6327589_minus_0	21PhasiRNA_29480	DM8C02G08860.1	932	1	0.950655	4	7
chr09_53337863_53337843_minus_0	21PhasiRNA_17702	DM8C02G09040.1	6706	6	0.314973	2	10
chr08_21243032_21243052_plus_0	21PhasiRNA_14838	DM8C02G09110.1	1743	1	0.999005	4	7.5
chr07_8018943_8018963_plus_0	21PhasiRNA_13985	DM8C02G09110.1	3570	9	0.908346	2	7
chr07_8018943_8018963_plus_0	21PhasiRNA_13985	DM8C02G09110.2	3111	5	0.899486	2	7
chr11_6927406_6927426_plus_0	21PhasiRNA_23184	DM8C02G09260.1	1264	1	0.999981	4	6
chr10_43490128_43490148_plus_0	21PhasiRNA_17041	DM8C02G09260.1	1893	2	0.997866	3	11.5
chr04_952512_952492_minus_0	21PhasiRNA_3393	DM8C02G09570.1	178	3	0.645953	3	8
chr02_26612792_26612812_plus_0	21PhasiRNA_2488	DM8C02G09690.1	3093	1	0.655773	4	9.5
chr08_59056029_59056049_plus_0	21PhasiRNA_16685	DM8C02G09720.1	8703	2	0.564129	2	6.5
chr01_792964_792984_plus_0	21PhasiRNA_298	DM8C02G09870.1	12161	5	0.990529	2	12
chr08_21243155_21243135_minus_0	21PhasiRNA_14849	DM8C02G09980.1	1611	1	0.87923	4	9
chr06_1890507_1890527_plus_0	21PhasiRNA_11590	DM8C02G10420.1	712	1	0.999827	4	6.5
chr10_43490359_43490379_plus_0	21PhasiRNA_19796	DM8C02G10560.1	90	1	0.329627	4	6.5
chr12_6327528_6327548_plus_0	21PhasiRNA_29475	DM8C02G10600.2	7343	2	0.202822	3	6
chr11_10227338_10227358_plus_0	21PhasiRNA_24243	DM8C02G11080.1	7345	3	0.0362343	2	4.5
chr01_766138_766158_plus_0	21PhasiRNA_171	DM8C02G11140.1	4839	1	0.141313	4	10
chr04_6782731_6782711_minus_0	21PhasiRNA_4801	DM8C02G11380.2	3256	4	0.92379	2	7.5
chr08_21243071_21243051_minus_0	21PhasiRNA_14841	DM8C02G11470.1	4705	1	0.505704	4	7
chr01_2365815_2365795_minus_0	21PhasiRNA_521	DM8C02G11520.1	2406	1	0.991604	4	6.5
chr08_59062245_59062265_plus_0	21PhasiRNA_16719	DM8C02G11680.1	3912	3	0.999995	2	15.5
chr08_59062245_59062265_plus_0	21PhasiRNA_16719	DM8C02G11700.1	4872	4	0.999796	2	9
chr11_10227167_10227147_minus_0	21PhasiRNA_24226	DM8C02G11720.1	217	18	0.627405	2	10
chr11_6927613_6927593_minus_0	21PhasiRNA_23203	DM8C02G11760.1	6225	1	0.909239	4	5
chr09_53337740_53337760_plus_0	21PhasiRNA_17695	DM8C02G11830.1	4424	1	0.87923	4	14
chr08_59056092_59056112_plus_0	21PhasiRNA_16691	DM8C02G11960.1	2736	2	0.889303	3	14.5
chr11_34286308_34286328_plus_0	21PhasiRNA_24427	DM8C02G11990.1	501	3	0.0216976	3	1.5
chr02_26612792_26612812_plus_0	21PhasiRNA_2488	DM8C02G11990.1	502	1	0.0188636	4	0.5
chr11_34286347_34286327_minus_0	21PhasiRNA_24430	DM8C02G12010.1	7322	2	0.264431	3	6
chr11_34286389_34286369_minus_0	21PhasiRNA_24434	DM8C02G12010.1	7364	2	0.0498972	3	3.5
chr11_34286587_34286607_plus_0	21PhasiRNA_24428	DM8C02G12020.1	3024	23	0.000395575	0	0
chr08_46569776_46569796_plus_0	21PhasiRNA_15134	DM8C02G12120.1	2517	1	0.999941	4	6
chr11_13206824_13206844_plus_0	21PhasiRNA_24337	DM8C02G12130.2	16052	2	0.91367	3	15.5
chr08_53136244_53136224_minus_0	21PhasiRNA_16457	DM8C02G12160.1	827	2	0.775006	3	5
chr07_48489147_48489167_plus_0	21PhasiRNA_14472	DM8C02G12270.1	1492	2	0.466032	2	5
chr12_6327525_6327505_minus_0	21PhasiRNA_29474	DM8C02G12340.1	1575	1	0.999944	4	5.5
chr01_18591699_18591719_plus_0	21PhasiRNA_1240	DM8C02G12370.1	4358	1	0.99369	4	5.5
chr08_21243071_21243051_minus_0	21PhasiRNA_14841	DM8C02G12380.1	6411	1	0.87923	4	6.5
chr07_48489147_48489167_plus_0	21PhasiRNA_14472	DM8C02G12380.1	876	2	0.993073	3	10
chr12_6327528_6327548_plus_0	21PhasiRNA_29475	DM8C02G12450.2	13235	6	0.0197482	1	4.5
chr12_18563144_18563124_minus_0	21PhasiRNA_30049	DM8C02G12450.2	18160	1	0.987944	4	9.5
chr07_8018943_8018963_plus_0	21PhasiRNA_13985	DM8C02G12630.1	3114	1	0.996005	4	6.5
chr08_46569689_46569669_minus_0	21PhasiRNA_15125	DM8C02G12710.1	685	4	0.0568192	3	12
chr04_959588_959568_minus_0	21PhasiRNA_3603	DM8C02G12740.1	516	2	0.466793	3	15.5
chr01_787223_787203_minus_0	21PhasiRNA_271	DM8C02G12840.1	1836	3	0.985712	3	9.5
chr11_44803495_44803475_minus_0	21PhasiRNA_24917	DM8C02G12840.1	19	3	0.733798	3	7
chr07_8019003_8018983_minus_0	21PhasiRNA_13990	DM8C02G12890.1	3900	5	0.713604	3	5.5
chr01_792964_792984_plus_0	21PhasiRNA_298	DM8C02G12930.1	1797	2	0.830831	3	6.5
chr08_53136625_53136645_plus_0	21PhasiRNA_16494	DM8C02G12930.1	3839	1	0.83306	4	4
chr08_21243032_21243052_plus_0	21PhasiRNA_14838	DM8C02G12960.1	3233	1	0.476642	4	6.5
chr08_51796360_51796340_minus_0	21PhasiRNA_15364	DM8C02G12970.1	67	1	0.957628	4	8.5
chr01_793216_793236_plus_0	21PhasiRNA_256	DM8C02G13060.1	34	1	0.173403	4	8.5
chr11_34286563_34286543_minus_0	21PhasiRNA_24431	DM8C02G13240.1	1031	3	0.989942	3	17
chr06_5704922_5704902_minus_0	21PhasiRNA_12686	DM8C02G13260.1	6575	1	0.98167	4	9
chr09_22224568_22224548_minus_0	21PhasiRNA_17036	DM8C02G13290.1	3433	5	0.269269	2	9.5
chr11_13832997_13832977_minus_0	21PhasiRNA_24388	DM8C02G13340.1	3614	3	0.253595	3	8.5
chr11_13832997_13832977_minus_0	21PhasiRNA_24388	DM8C02G13340.2	562	2	0.242599	3	8.5
chr08_46569776_46569796_plus_0	21PhasiRNA_15134	DM8C02G13420.1	4320	1	1	4	6.5
chr12_3168090_3168070_minus_0	21PhasiRNA_28788	DM8C02G13420.1	4678	3	0.844919	2	18.5
chr11_6927343_6927363_plus_0	21PhasiRNA_23178	DM8C02G13430.1	18423	3	0.660245	2	9.5
chr11_13833081_13833061_minus_0	21PhasiRNA_24396	DM8C02G13440.1	530	1	0.999997	4	10.5
chr11_7058626_7058646_plus_0	21PhasiRNA_23395	DM8C02G13440.1	532	2	0.998383	3	14
chr01_787223_787203_minus_0	21PhasiRNA_271	DM8C02G13440.1	534	1	1	4	14
chr11_34286563_34286543_minus_0	21PhasiRNA_24431	DM8C02G13440.1	765	5	0.801046	2	11.5
chr11_10227443_10227463_plus_0	21PhasiRNA_24253	DM8C02G13500.1	142	2	0.934133	3	9.5
chr01_2284925_2284905_minus_0	21PhasiRNA_521	DM8C02G13720.1	1814	1	1	4	9
chr01_779722_779702_minus_0	21PhasiRNA_18	DM8C02G13950.1	20148	2	0.945138	3	8
chr08_53136643_53136623_minus_0	21PhasiRNA_16495	DM8C02G13950.1	24539	2	0.518677	3	6
chr01_2246702_2246682_minus_0	21PhasiRNA_509	DM8C02G14150.1	1034	11	0.929863	2	7.5
chr11_10227443_10227463_plus_0	21PhasiRNA_24253	DM8C02G14150.1	771	1	0.999921	4	11
chr11_3599062_3599042_minus_0	21PhasiRNA_22118	DM8C02G14150.1	930	4	0.932178	3	7.5
chr07_8019066_8019046_minus_0	21PhasiRNA_13996	DM8C02G14180.1	105	5	0.989413	3	7
chr01_4237967_4237947_minus_0	21PhasiRNA_878	DM8C02G14180.1	6517	5	0.129712	3	4.5
chr11_13832979_13832999_plus_0	21PhasiRNA_24387	DM8C02G14180.1	7377	2	0.426343	3	5
chr05_49150712_49150732_plus_0	21PhasiRNA_10354	DM8C02G14200.1	9091	1	0.976964	4	8
chr11_10227482_10227462_minus_0	21PhasiRNA_24256	DM8C02G14220.1	2989	6	0.227674	2	8.5
chr01_765778_765758_minus_0	21PhasiRNA_136	DM8C02G14230.1	2938	1	0.909239	4	6.5
chr01_792964_792984_plus_0	21PhasiRNA_298	DM8C02G14250.1	1923	4	0.808439	3	5.5
chr01_2284799_2284779_minus_0	21PhasiRNA_509	DM8C02G14250.1	2105	11	0.651093	3	8
chr07_8018982_8018962_minus_0	21PhasiRNA_13988	DM8C02G14320.1	1903	1	0.575555	4	15.5
chr08_46569692_46569712_plus_0	21PhasiRNA_15126	DM8C02G14350.1	1695	4	0.848404	3	10
chr12_822239_822259_plus_0	21PhasiRNA_28295	DM8C02G14370.1	482	2	0.946822	2	12.5
chr06_5705051_5705071_plus_0	21PhasiRNA_12699	DM8C02G14550.1	10151	5	0.811761	2	8
chr01_18592266_18592286_plus_0	21PhasiRNA_1294	DM8C02G14570.1	532	3	0.799202	2	7
chr11_4123546_4123526_minus_0	21PhasiRNA_12852	DM8C02G14590.1	3787	2	0.889771	2	8
chr01_792796_792816_plus_0	21PhasiRNA_65	DM8C02G14630.1	371	24	0.451045	2	8.5
chr06_1765842_1765862_plus_0	21PhasiRNA_11590	DM8C02G14630.1	455	4	0.992213	3	7.5
chr07_48489168_48489188_plus_0	21PhasiRNA_14474	DM8C02G14670.1	639	9	0.988818	2	9.5
chr07_48489168_48489188_plus_0	21PhasiRNA_14474	DM8C02G14690.1	639	11	0.989123	2	9.5
chr06_1890507_1890527_plus_0	21PhasiRNA_11590	DM8C02G14700.1	455	3	0.993173	3	7.5
chr02_26612792_26612812_plus_0	21PhasiRNA_2488	DM8C02G14740.1	3353	9	0.934854	2	7
chr01_787223_787203_minus_0	21PhasiRNA_271	DM8C02G14780.1	630	1	1	4	17
chr08_53136247_53136267_plus_0	21PhasiRNA_16458	DM8C02G14790.1	6371	1	0.794156	4	29.5
chr01_1448821_1448801_minus_0	21PhasiRNA_397	DM8C02G14790.1	6377	2	0.847292	3	15
chr11_13832976_13832956_minus_0	21PhasiRNA_24386	DM8C02G14880.1	2995	1	0.997565	4	10
chr08_53135995_53136015_plus_0	21PhasiRNA_16434	DM8C02G14900.1	19655	1	0.898252	4	13.5
chr08_21243155_21243135_minus_0	21PhasiRNA_14849	DM8C02G15060.1	6809	448	0.0961477	0	8
chr11_10227251_10227231_minus_0	21PhasiRNA_24234	DM8C02G15370.1	2478	15	0.155945	0	8.5
chr06_1244868_1244888_plus_0	21PhasiRNA_11307	DM8C02G15570.1	9491	1	0.316738	4	7
chr11_7058626_7058646_plus_0	21PhasiRNA_23395	DM8C02G15630.2	8980	1	1	4	12
chr04_48065676_48065656_minus_0	21PhasiRNA_2213	DM8C02G15660.1	8973	2	0.999476	3	8
chr08_53136643_53136623_minus_0	21PhasiRNA_16495	DM8C02G15680.1	8211	1	1	4	6
chr08_53135974_53135994_plus_0	21PhasiRNA_16432	DM8C02G15690.1	2443	2	0.921651	2	8
chr11_34286389_34286369_minus_0	21PhasiRNA_24434	DM8C02G15720.1	681	5	0.854618	2	7
chr12_6327525_6327505_minus_0	21PhasiRNA_29474	DM8C02G15870.1	1224	1	0.888088	4	6
chr06_1890507_1890527_plus_0	21PhasiRNA_11590	DM8C02G15870.1	3228	1	0.894302	4	5.5
chr02_15527656_15527676_plus_0	21PhasiRNA_1972	DM8C02G15870.1	4948	1	0.999843	4	7
chr11_44722111_44722091_minus_0	21PhasiRNA_25825	DM8C02G15870.1	8741	1	0.976069	4	8.5
chr01_49823854_49823834_minus_0	21PhasiRNA_1335	DM8C02G15890.1	1702	26	0.999997	2	9
chr04_959588_959568_minus_0	21PhasiRNA_3603	DM8C02G15900.1	1283	3	0.314973	2	6
chr07_8019066_8019046_minus_0	21PhasiRNA_13996	DM8C02G15930.1	1752	1	0.999998	4	8.5
chr07_8019024_8019004_minus_0	21PhasiRNA_13992	DM8C02G15960.1	1057	1	1	4	8.5
chr02_15527656_15527676_plus_0	21PhasiRNA_1972	DM8C02G15960.1	5568	1	0.997909	4	5
chr02_26612792_26612812_plus_0	21PhasiRNA_2488	DM8C02G16090.2	11758	1	0.999931	4	10.5
chr07_8019024_8019004_minus_0	21PhasiRNA_13992	DM8C02G16090.2	12344	1	1	4	4.5
chr08_53136559_53136539_minus_0	21PhasiRNA_16487	DM8C02G16090.2	781	2	0.0498972	3	5
chr01_2246828_2246808_minus_0	21PhasiRNA_521	DM8C02G16130.1	1916	2	0.66607	3	8
chr04_48065676_48065656_minus_0	21PhasiRNA_2213	DM8C02G16300.1	1109	1	1	4	8
chr02_17133414_17133394_minus_0	21PhasiRNA_2239	DM8C02G16300.1	1244	6	0.183712	2	9
chr06_5705027_5705007_minus_0	21PhasiRNA_12696	DM8C02G16540.1	103	1	0.999959	4	10.5
chr01_787223_787203_minus_0	21PhasiRNA_271	DM8C02G16640.1	1779	6	0.998374	2	7.5
chr01_765781_765801_plus_0	21PhasiRNA_137	DM8C02G16640.1	2149	13	0.996536	2	13
chr01_2284925_2284905_minus_0	21PhasiRNA_521	DM8C02G16730.1	1077	23	1	2	10
chr01_2246828_2246808_minus_0	21PhasiRNA_521	DM8C02G16730.1	646	1	0.999984	4	7
chr09_50889103_50889083_minus_0	21PhasiRNA_17326	DM8C02G16740.1	1098	5	0.255659	2	10
chr06_1481771_1481791_plus_0	21PhasiRNA_11307	DM8C02G16740.1	416	1	0.668637	4	10.5
chr01_2284925_2284905_minus_0	21PhasiRNA_521	DM8C02G16740.1	715	2	0.985288	3	7
chr09_50889103_50889083_minus_0	21PhasiRNA_17326	DM8C02G16790.1	1090	1	0.816382	4	10.5
chr01_2365815_2365795_minus_0	21PhasiRNA_521	DM8C02G16840.1	227	1	1	4	10.5
chr11_10227443_10227463_plus_0	21PhasiRNA_24253	DM8C02G16860.1	3247	1	0.985415	4	9.5
chr01_766138_766158_plus_0	21PhasiRNA_171	DM8C02G17020.1	2651	31	0.891786	2	9.5
chr08_1248011_1248031_plus_0	21PhasiRNA_14588	DM8C02G17340.1	266	2	0.964362	3	5.5
chr01_2246702_2246682_minus_0	21PhasiRNA_509	DM8C02G17340.1	545	3	0.949686	2	8.5
chr11_4123546_4123526_minus_0	21PhasiRNA_12852	DM8C02G17360.1	56	50	0.773613	2	10.5
chr01_2448396_2448376_minus_0	21PhasiRNA_521	DM8C02G17360.2	395	36	0.999752	2	7.5
chr11_4123546_4123526_minus_0	21PhasiRNA_12852	DM8C02G17360.2	56	54	0.785805	2	10.5
chr01_49823938_49823918_minus_0	21PhasiRNA_1343	DM8C02G17450.1	4937	3	0.0273007	2	2.5
chr01_49823959_49823939_minus_0	21PhasiRNA_1345	DM8C02G17450.2	4937	1	0.0555301	4	0.5
chr12_6327528_6327548_plus_0	21PhasiRNA_29475	DM8C02G17550.1	152	3	0.890783	2	6.5
chr01_49823875_49823855_minus_0	21PhasiRNA_1337	DM8C02G17850.1	838	2	0.837596	2	11
chr04_6595985_6595965_minus_0	21PhasiRNA_4801	DM8C02G17960.1	901	103	0.971341	2	12.5
chr01_747827_747807_minus_0	21PhasiRNA_18	DM8C02G18100.1	1337	1	0.329627	4	4.5
chr08_59062245_59062265_plus_0	21PhasiRNA_16719	DM8C02G18100.1	2360	2	0.917977	3	7
chr06_5704967_5704987_plus_0	21PhasiRNA_12691	DM8C02G18160.1	6650	1	0.83306	4	12
chr08_53136643_53136623_minus_0	21PhasiRNA_16495	DM8C02G18320.1	9668	29	0.999949	2	26.5
chr08_46569776_46569796_plus_0	21PhasiRNA_15134	DM8C02G18440.1	10584	1	0.445871	4	15
chr01_787202_787182_minus_0	21PhasiRNA_269	DM8C02G18470.1	1593	4	0.657096	2	5.5
chr01_2284925_2284905_minus_0	21PhasiRNA_521	DM8C02G18620.1	2561	1	1	4	9.5
chr01_787223_787203_minus_0	21PhasiRNA_271	DM8C02G18640.1	5753	9	0.999906	2	17
chr07_8019024_8019004_minus_0	21PhasiRNA_13992	DM8C02G18640.1	6399	1	1	4	8.5
chr08_21243032_21243052_plus_0	21PhasiRNA_14838	DM8C02G18660.1	11950	1	0.979451	4	8.5
chr01_49823875_49823855_minus_0	21PhasiRNA_1337	DM8C02G18660.1	331	1	0.917482	4	10.5
chr11_13833081_13833061_minus_0	21PhasiRNA_24396	DM8C02G18660.1	6753	11	1	2	13.5
chr01_793216_793236_plus_0	21PhasiRNA_256	DM8C02G18770.1	4226	1	0.998651	4	5
chr11_7058626_7058646_plus_0	21PhasiRNA_23395	DM8C02G18900.1	16800	1	0.998368	4	8.5
chr07_8019633_8019613_minus_0	21PhasiRNA_14050	DM8C02G18910.1	11913	2	0.643355	3	10
chr11_44722111_44722091_minus_0	21PhasiRNA_25825	DM8C02G18950.1	3269	1	0.996298	4	8.5
chr08_59062245_59062265_plus_0	21PhasiRNA_16719	DM8C02G18950.1	5965	1	0.819846	4	9
chr01_766138_766158_plus_0	21PhasiRNA_171	DM8C02G18990.1	2979	1	0.936794	4	4.5
chr08_2982516_2982496_minus_0	21PhasiRNA_14675	DM8C02G19010.1	3609	1	0.943619	4	16
chr08_21243032_21243052_plus_0	21PhasiRNA_14838	DM8C02G19130.1	4688	1	0.933078	4	10.5
chr12_3167967_3167987_plus_0	21PhasiRNA_28777	DM8C02G19130.1	5017	1	0.89227	4	7.5
chr11_7100782_7100802_plus_0	21PhasiRNA_22890	DM8C02G19180.1	2214	3	0.757937	3	6.5
chr08_46569818_46569838_plus_0	21PhasiRNA_15138	DM8C02G19180.1	2933	2	0.077284	3	7
chr05_2358049_2358029_minus_0	21PhasiRNA_9747	DM8C02G19190.1	3420	1	0.999807	4	7.5
chr08_53136076_53136056_minus_0	21PhasiRNA_16441	DM8C02G19210.2	5124	1	0.998571	4	18.5
chr08_53136034_53136014_minus_0	21PhasiRNA_16437	DM8C02G19460.1	1344	1	0.188996	4	9
chr11_6927406_6927426_plus_0	21PhasiRNA_23184	DM8C02G19520.1	3018	2	0.994867	3	6
chr08_21243155_21243135_minus_0	21PhasiRNA_14849	DM8C02G19530.1	3556	1	0.969347	4	7
chr01_2365815_2365795_minus_0	21PhasiRNA_521	DM8C02G19530.1	4593	5	1	2	11.5
chr01_49823959_49823939_minus_0	21PhasiRNA_1345	DM8C02G19600.1	1098	3	0.949686	2	8.5
chr01_2448396_2448376_minus_0	21PhasiRNA_521	DM8C02G19610.1	2171	2	0.999998	3	5.5
chr01_787202_787182_minus_0	21PhasiRNA_269	DM8C02G19840.1	2278	2	0.604911	3	9
chr11_2415838_2415818_minus_0	21PhasiRNA_21746	DM8C02G19890.1	1369	2	0.999999	2	4.5
chr11_13833081_13833061_minus_0	21PhasiRNA_24396	DM8C02G19950.1	18087	1	1	4	11.5
chr02_17133246_17133226_minus_0	21PhasiRNA_2223	DM8C02G20000.1	4348	5	0.801046	2	6
chr06_5705072_5705092_plus_0	21PhasiRNA_12701	DM8C02G20000.1	4606	1	0.973172	4	5.5
chr11_2415838_2415818_minus_0	21PhasiRNA_21746	DM8C02G20130.1	21028	2	0.991561	3	7.5
chr01_765736_765716_minus_0	21PhasiRNA_132	DM8C02G20130.1	3402	5	0.939489	2	10
chr11_7058521_7058541_plus_0	21PhasiRNA_23387	DM8C02G20290.1	942	1	0.99676	4	11
chr01_787223_787203_minus_0	21PhasiRNA_271	DM8C02G20310.1	1088	1	1	4	12.5
chr01_49823857_49823877_plus_0	21PhasiRNA_1336	DM8C02G20310.1	9583	1	0.969347	4	6.5
chr01_765781_765801_plus_0	21PhasiRNA_137	DM8C02G20320.1	259	21	0.995514	2	9.5
chr11_4105396_4105416_plus_0	21PhasiRNA_22221	DM8C02G20400.1	1004	1	0.0908263	4	13
chr08_46569776_46569796_plus_0	21PhasiRNA_15134	DM8C02G20400.1	1065	1	0.968157	4	6
chr08_1248011_1248031_plus_0	21PhasiRNA_14588	DM8C02G20400.1	758	1	0.999982	4	11
chr05_24790685_24790705_plus_0	21PhasiRNA_10196	DM8C02G20480.1	1420	1	0.919039	4	11.5
chr09_53337740_53337760_plus_0	21PhasiRNA_17695	DM8C02G20480.1	229	1	0.962916	4	8.5
chr01_765781_765801_plus_0	21PhasiRNA_137	DM8C02G20500.1	2233	4	0.723886	3	10
chr12_18563228_18563208_minus_0	21PhasiRNA_30057	DM8C02G20500.1	2453	6	0.871871	3	8.5
[truncated: 5,323 more rows]

## Sheet: targets-Stu-miR482_phasiRNA
sRNA_id	SP15-65-UY031-average	CM804-UY031-average	siRNAS FC	target FC	target	annotion	SP15-65-UY031-target average	CM804-UY031-target average	Cleave_pos	degradome_reads	pvalue	Category	Score
[truncated: 64 more rows]

[truncated: 5 more sheets: targets-Stu-miR6024_phasiRNA, StTAS3-derived tasiRNAs, StTAS5-derived tasiRNAs, Targets of StTAS3-derived tasiR, Targets of StTAS5-derived tasiR]
