# Supplementary material for: Integrated analysis of transcriptome, sRNAome and degradome sequencing provides insights into bacterial wilt resistance in potato
Source: BMC Plant Biol. 2025 Dec 5;26:52. doi: 10.1186/s12870-025-07768-0 (PMC12797843; doi:10.1186/s12870-025-07768-0)
Supplement: Supplementary file 12 — Supplementary Material 12. [file 12870_2025_7768_MOESM12_ESM.xlsx]

## Sheet: Sheet1
Abbreviation
St	Solanum tuberosum
DEG	Differential expression gene
DEM	Differential expression miRNA
GO	Gene Ontology
KEGG	Kyoto Encyclopedia of Genes and Genomes
FPKM	Fragments Per Kilobase of exon model per Million mapped fragments
RPM	Reads per million mapped reads
DAB	Diaminobenzidine
NBT	Nitrotetrazolium blue chloride
tasiRNAs	Trans-acting small interfering RNAs
phasiRNAs	Phased secondary small interfering RNAs
ET	Ethylene
JA	Jasmonic acid
SA	Salicylic acid
ARF	Auxin response factor
PAMPs	Pathogen-associated molecular patterns
PRR	Pattern recognition receptors
RLCKs	Receptor-like cytoplasmic kinases
Rboh	Respiratory burst oxidase homolog
NLR	Nucleotide-binding leucine-rich repeat
CDPK	Calcium-dependent protein kinase
SOD	Superoxide dismutase
GST	Glutathione S-transferase
WAK	Wall-associated kinase
bZIP	Basic leucine zipper
PR	Pathogenesis-related protein
StTIR1	Transport inhibitor response DM8C06G00870.1
StTCP4	TCP family transcription factor 4 DM8C07G23850.1
StLRR4	Leucine rich repeat protein 4 DM8C02G02180.1
StRPP13	Recognition of peronospora parasitica 13
StCUC2	Cup-shaped cotyledon 2
StPDF2.5	Plant defensin 2.5
StFb15	Fiber protein 15
StRAP2.7	RELATED TO AP2.7
StARF3	AUXIN RESPONSE TRANSCRIPTION FACTOR 3
