# Supplementary material for: Integrated analysis of transcriptome, sRNAome and degradome sequencing provides insights into bacterial wilt resistance in potato
Source: BMC Plant Biol. 2025 Dec 5;26:52. doi: 10.1186/s12870-025-07768-0 (PMC12797843; doi:10.1186/s12870-025-07768-0)
Supplement: Supplementary file 13 — Supplementary Material 13. [file 12870_2025_7768_MOESM13_ESM.xlsx]

## Sheet: Sheet1
Figure 3E
Replicate 1（used for Figure 3E)															Replicate 2
